# Supplementary material for: Data of piezoelectric vibration energy harvesting of a bridge undergoing vibration testing and train passage
Source: Data Brief. 2018 Jan 28;17:261–6. doi: 10.1016/j.dib.2018.01.009 (PMC5789150; doi:10.1016/j.dib.2018.01.009)
Supplement: Supplementary file 1 — Supplementary material [file mmc1.xlsx]

## Sheet: Sheet1
t1	Cant. 1	Cant. 2	Cant. 3	Cant. 4	Cant. 5	Cant. 6
0	-0.0004	-0.002	0	0.002	-0.0076	0.0032
0.01	0.0172	0.0124	0.0152	0.0136	0.0104	0.014
0.02	0.0188	0.0132	0.0164	0.012	0.0172	0.012
0.03	0.0044	0.0008	0.0036	0.0008	0.0088	0.0016
0.04	-0.0136	-0.0144	-0.0128	-0.0108	-0.0092	-0.0096
0.05	-0.0152	-0.0152	-0.0136	-0.0088	-0.0156	-0.0076
0.06	-0.0008	-0.0024	-0.0008	0.002	-0.0072	0.0032
0.07	0.0172	0.012	0.0152	0.0136	0.0104	0.014
0.08	0.0188	0.0132	0.0164	0.0116	0.0168	0.012
0.09	0.0044	0.0008	0.0032	0.0004	0.0084	0.0012
0.1	-0.014	-0.0144	-0.0128	-0.0112	-0.0096	-0.01
0.11	-0.0152	-0.0148	-0.0136	-0.0092	-0.016	-0.0076
0.12	-0.0008	-0.0028	-0.0008	0.002	-0.0076	0.0028
0.13	0.0172	0.012	0.0148	0.0136	0.01	0.014
0.14	0.0188	0.0128	0.016	0.0116	0.0168	0.012
0.15	0.004	0.0004	0.0028	0.0008	0.0084	0.0016
0.16	-0.014	-0.0148	-0.0132	-0.0108	-0.0096	-0.0096
0.17	-0.016	-0.0156	-0.014	-0.0092	-0.016	-0.0076
0.18	-0.0012	-0.0028	-0.0012	0.002	-0.0076	0.0028
0.19	0.0168	0.0116	0.0144	0.0136	0.01	0.0136
0.2	0.0184	0.0128	0.016	0.0116	0.0164	0.012
0.21	0.0036	0	0.0028	0.0004	0.008	0.0012
0.22	-0.014	-0.0148	-0.0128	-0.0112	-0.01	-0.0096
0.23	-0.0156	-0.0156	-0.014	-0.0092	-0.0164	-0.0076
0.24	-0.0008	-0.0028	-0.0008	0.002	-0.008	0.0028
0.25	0.0168	0.0116	0.0148	0.0136	0.01	0.0136
0.26	0.0188	0.0128	0.016	0.0116	0.0164	0.012
0.27	0.0036	0	0.0028	0.0004	0.008	0.0012
0.28	-0.014	-0.0144	-0.0128	-0.0108	-0.0096	-0.0096
0.29	-0.016	-0.0156	-0.014	-0.0092	-0.0164	-0.008
0.3	-0.0012	-0.0028	-0.0008	0.002	-0.008	0.0028
0.31	0.0164	0.0116	0.0144	0.0132	0.0096	0.0136
0.32	0.0188	0.0128	0.016	0.0116	0.0164	0.012
0.33	0.0036	0	0.0028	0.0004	0.008	0.0012
0.34	-0.014	-0.0144	-0.0128	-0.0108	-0.0096	-0.0096
0.35	-0.016	-0.0156	-0.014	-0.0092	-0.0164	-0.008
0.36	-0.0008	-0.0028	-0.0008	0.002	-0.008	0.0028
0.37	0.0164	0.0116	0.0144	0.0132	0.0096	0.0136
0.38	0.0188	0.0128	0.016	0.0116	0.0164	0.012
0.39	0.0036	0	0.0028	0.0004	0.008	0.0012
0.4	-0.014	-0.0144	-0.0128	-0.0112	-0.01	-0.0096
0.41	-0.016	-0.0156	-0.0144	-0.0092	-0.0164	-0.008
0.42	-0.0012	-0.0028	-0.0008	0.002	-0.008	0.0028
0.43	0.0164	0.0116	0.0144	0.0132	0.0096	0.0136
0.44	0.0184	0.0128	0.016	0.0116	0.016	0.012
0.45	0.004	0	0.0028	0.0004	0.008	0.0012
0.46	-0.0136	-0.0144	-0.0128	-0.0108	-0.0096	-0.0096
0.47	-0.016	-0.0156	-0.0144	-0.0092	-0.0164	-0.008
0.48	-0.0012	-0.0028	-0.0008	0.002	-0.008	0.0028
0.49	0.0164	0.0116	0.0144	0.0132	0.0096	0.0136
0.5	0.0184	0.0128	0.016	0.0116	0.0164	0.012
0.51	0.0036	0	0.0028	0.0008	0.008	0.0016
0.52	-0.0136	-0.0144	-0.0128	-0.0108	-0.0096	-0.0096
0.53	-0.0156	-0.0152	-0.014	-0.0092	-0.0164	-0.008
0.54	-0.0008	-0.0028	-0.0008	0.002	-0.0084	0.0028
0.55	0.0168	0.0116	0.0144	0.0136	0.0096	0.0136
0.56	0.0188	0.0132	0.0164	0.012	0.0164	0.012
0.57	0.0036	0	0.0024	0.0008	0.0084	0.0016
0.58	-0.0148	-0.0152	-0.0136	-0.0108	-0.0096	-0.0096
0.59	-0.0172	-0.0164	-0.0152	-0.0092	-0.016	-0.0076
0.6	-0.0036	-0.0048	-0.0032	0.002	-0.008	0.0028
0.61	0.0128	0.0084	0.0112	0.0132	0.0096	0.0136
0.62	0.0144	0.0092	0.0124	0.0116	0.0164	0.012
0.63	0.0012	-0.002	0.0004	0.0008	0.0084	0.0016
0.64	-0.0148	-0.0152	-0.0136	-0.0108	-0.0092	-0.0096
0.65	-0.016	-0.0156	-0.0144	-0.0092	-0.016	-0.008
0.66	-0.0012	-0.0028	-0.0012	0.002	-0.008	0.0028
0.67	0.0164	0.0112	0.014	0.0136	0.01	0.0136
0.68	0.0184	0.0128	0.016	0.012	0.0168	0.012
0.69	0.0036	0	0.0028	0.0008	0.0084	0.0016
0.7	-0.014	-0.0148	-0.0132	-0.0108	-0.0092	-0.0096
0.71	-0.0164	-0.016	-0.0148	-0.0092	-0.016	-0.008
0.72	-0.0016	-0.0032	-0.0012	0.002	-0.008	0.0028
0.73	0.0164	0.0116	0.0144	0.0132	0.0096	0.0136
0.74	0.0188	0.0128	0.016	0.0116	0.0164	0.012
0.75	0.0044	0.0008	0.0032	0.0008	0.0084	0.0016
0.76	-0.0132	-0.014	-0.0124	-0.0108	-0.0092	-0.0096
0.77	-0.0156	-0.0152	-0.014	-0.0092	-0.016	-0.0076
0.78	-0.0012	-0.0028	-0.0012	0.002	-0.0076	0.0028
0.79	0.0164	0.0116	0.0144	0.0132	0.01	0.0136
0.8	0.0184	0.0128	0.016	0.0116	0.0164	0.012
0.81	0.0044	0.0004	0.0032	0.0008	0.0084	0.0016
0.82	-0.0136	-0.0144	-0.0124	-0.0108	-0.0092	-0.0096
0.83	-0.0152	-0.0152	-0.0136	-0.0092	-0.016	-0.008
0.84	-0.0012	-0.0028	-0.0008	0.0016	-0.008	0.0028
0.85	0.0168	0.0116	0.0148	0.0132	0.0096	0.0136
0.86	0.0184	0.0128	0.016	0.012	0.0168	0.0124
0.87	0.0044	0.0004	0.0032	0.0012	0.0088	0.002
0.88	-0.0136	-0.014	-0.0124	-0.0108	-0.0088	-0.0092
0.89	-0.0156	-0.0152	-0.014	-0.0092	-0.016	-0.008
0.9	-0.0012	-0.0028	-0.0012	0.0016	-0.008	0.0024
0.91	0.0168	0.0116	0.0144	0.0132	0.0096	0.0136
0.92	0.0184	0.0128	0.016	0.012	0.0168	0.0124
0.93	0.0044	0.0008	0.0032	0.0008	0.0088	0.0016
0.94	-0.0136	-0.014	-0.0124	-0.0108	-0.0092	-0.0092
0.95	-0.0156	-0.0152	-0.0136	-0.0096	-0.0164	-0.008
0.96	-0.0012	-0.0028	-0.0008	0.0016	-0.0084	0.0024
0.97	0.0168	0.0116	0.0148	0.0132	0.0092	0.0136
0.98	0.0188	0.0128	0.0164	0.012	0.0168	0.0124
0.99	0.0044	0.0008	0.0032	0.0008	0.0088	0.0016
1	-0.0136	-0.014	-0.0124	-0.0108	-0.0088	-0.0092
1.01	-0.0156	-0.0152	-0.0136	-0.0092	-0.016	-0.008
1.02	-0.0012	-0.0028	-0.0012	0.0016	-0.0084	0.0024
1.03	0.0168	0.0116	0.0144	0.0132	0.0092	0.0136
1.04	0.0184	0.0128	0.016	0.012	0.0164	0.0124
1.05	0.0044	0.0008	0.0032	0.0008	0.0084	0.0016
1.06	-0.0136	-0.014	-0.0124	-0.0108	-0.0092	-0.0092
1.07	-0.0152	-0.0152	-0.0136	-0.0092	-0.016	-0.008
1.08	-0.0012	-0.0028	-0.0012	0.0016	-0.0084	0.0024
1.09	0.0168	0.0116	0.0144	0.0132	0.0092	0.0136
1.1	0.0184	0.0128	0.016	0.012	0.0164	0.012
1.11	0.0044	0.0008	0.0036	0.0012	0.0088	0.0016
1.12	-0.0136	-0.014	-0.0124	-0.0104	-0.0088	-0.0092
1.13	-0.0152	-0.0152	-0.0136	-0.0092	-0.016	-0.008
1.14	-0.0016	-0.0032	-0.0012	0.0016	-0.0084	0.0024
1.15	0.0168	0.0116	0.0148	0.0132	0.0092	0.0136
1.16	0.0184	0.0128	0.016	0.012	0.0164	0.012
1.17	0.0044	0.0008	0.0036	0.0012	0.0088	0.0016
1.18	-0.0136	-0.0144	-0.0124	-0.0108	-0.0092	-0.0092
1.19	-0.0152	-0.0152	-0.0136	-0.0092	-0.0164	-0.008
1.2	-0.0012	-0.0032	-0.0012	0.0016	-0.0084	0.0024
1.21	0.0168	0.0116	0.0144	0.0132	0.0092	0.0136
1.22	0.0184	0.0128	0.016	0.012	0.0164	0.012
1.23	0.0044	0.0008	0.0036	0.0012	0.0088	0.0016
1.24	-0.0136	-0.0144	-0.0128	-0.0108	-0.0092	-0.0092
1.25	-0.0152	-0.0152	-0.0136	-0.0096	-0.0164	-0.008
1.26	-0.0016	-0.0032	-0.0012	0.0016	-0.0084	0.0024
1.27	0.0164	0.0116	0.0144	0.0132	0.0092	0.0136
1.28	0.0184	0.0128	0.016	0.012	0.0164	0.0124
1.29	0.0044	0.0008	0.0032	0.0012	0.0088	0.0016
1.3	-0.0136	-0.0144	-0.0128	-0.0108	-0.0088	-0.0092
1.31	-0.0156	-0.0152	-0.014	-0.0092	-0.016	-0.008
1.32	-0.0016	-0.0032	-0.0012	0.0016	-0.0084	0.0024
1.33	0.0164	0.0116	0.0144	0.0132	0.0092	0.0136
1.34	0.0184	0.0128	0.016	0.012	0.0164	0.012
1.35	0.0044	0.0008	0.0036	0.0012	0.0088	0.002
1.36	-0.0136	-0.0144	-0.0124	-0.0108	-0.0088	-0.0092
1.37	-0.0156	-0.0152	-0.014	-0.0096	-0.0164	-0.008
1.38	-0.0016	-0.0032	-0.0012	0.0016	-0.0084	0.0024
1.39	0.0164	0.0116	0.0144	0.0132	0.0092	0.0136
1.4	0.0188	0.0128	0.016	0.012	0.0168	0.0124
1.41	0.0044	0.0008	0.0036	0.0012	0.0088	0.002
1.42	-0.0136	-0.0144	-0.0128	-0.0108	-0.0088	-0.0092
1.43	-0.0156	-0.0152	-0.014	-0.0096	-0.016	-0.008
1.44	-0.0016	-0.0032	-0.0012	0.0016	-0.0084	0.0024
1.45	0.0168	0.0116	0.0144	0.0132	0.0092	0.0136
1.46	0.0184	0.0128	0.016	0.012	0.0164	0.0124
1.47	0.0044	0.0008	0.0036	0.0012	0.0088	0.0016
1.48	-0.0136	-0.0144	-0.0124	-0.0108	-0.0088	-0.0092
1.49	-0.0156	-0.0152	-0.014	-0.0096	-0.0164	-0.008
1.5	-0.0016	-0.0032	-0.0012	0.0016	-0.0084	0.0024
1.51	0.0164	0.0116	0.0144	0.0132	0.0096	0.0136
1.52	0.0184	0.0128	0.016	0.012	0.0168	0.0124
1.53	0.0044	0.0008	0.0036	0.0012	0.0088	0.002
1.54	-0.0136	-0.0144	-0.0124	-0.0108	-0.0088	-0.0092
1.55	-0.0156	-0.0152	-0.014	-0.0096	-0.0164	-0.008
1.56	-0.002	-0.0032	-0.0016	0.0016	-0.0084	0.0024
1.57	0.0164	0.0116	0.0144	0.0132	0.0092	0.0136
1.58	0.0184	0.0128	0.016	0.012	0.0168	0.0124
1.59	0.0048	0.0008	0.0036	0.0012	0.0092	0.002
1.6	-0.0136	-0.0144	-0.0124	-0.0108	-0.0088	-0.0092
1.61	-0.0156	-0.0152	-0.014	-0.0096	-0.016	-0.008
1.62	-0.002	-0.0032	-0.0016	0.0012	-0.0084	0.0024
1.63	0.0164	0.0116	0.0144	0.0132	0.0096	0.0136
1.64	0.0184	0.0128	0.016	0.012	0.0168	0.0124
1.65	0.0044	0.0008	0.0036	0.0012	0.0092	0.002
1.66	-0.014	-0.0144	-0.0128	-0.0108	-0.0088	-0.0096
1.67	-0.0156	-0.0152	-0.014	-0.0096	-0.0164	-0.008
1.68	-0.002	-0.0036	-0.0016	0.0012	-0.0084	0.002
1.69	0.0164	0.0116	0.0144	0.0132	0.0092	0.0136
1.7	0.0184	0.0128	0.016	0.012	0.0164	0.0124
1.71	0.0048	0.0008	0.0036	0.0012	0.0088	0.002
1.72	-0.0136	-0.0144	-0.0128	-0.0108	-0.0088	-0.0092
1.73	-0.0156	-0.0152	-0.014	-0.0096	-0.0164	-0.008
1.74	-0.002	-0.0036	-0.0016	0.0012	-0.0088	0.0024
1.75	0.0164	0.0116	0.0144	0.0132	0.0092	0.0136
1.76	0.0184	0.0128	0.0156	0.012	0.0164	0.0124
1.77	0.0044	0.0008	0.0036	0.0012	0.0088	0.002
1.78	-0.014	-0.0144	-0.0128	-0.0108	-0.0092	-0.0096
1.79	-0.0156	-0.0152	-0.014	-0.0096	-0.0164	-0.0084
1.8	-0.002	-0.0036	-0.0016	0.0012	-0.0088	0.0024
1.81	0.0164	0.0116	0.0144	0.0132	0.0092	0.0136
1.82	0.0184	0.0128	0.016	0.012	0.0168	0.0124
1.83	0.0048	0.0008	0.0036	0.0012	0.0092	0.002
1.84	-0.0136	-0.0144	-0.0128	-0.0108	-0.0088	-0.0092
1.85	-0.0156	-0.0152	-0.014	-0.0096	-0.0164	-0.0084
1.86	-0.002	-0.0036	-0.0016	0.0012	-0.0088	0.0024
1.87	0.0164	0.0116	0.0144	0.0132	0.0092	0.0136
1.88	0.0184	0.0128	0.016	0.012	0.0168	0.0124
1.89	0.0048	0.0008	0.0036	0.0012	0.0088	0.002
1.9	-0.0136	-0.0144	-0.0128	-0.0108	-0.0088	-0.0096
1.91	-0.0156	-0.0152	-0.014	-0.0096	-0.0164	-0.0084
1.92	-0.002	-0.0032	-0.0016	0.0012	-0.0088	0.0024
1.93	0.0164	0.0116	0.0144	0.0132	0.0092	0.0136
1.94	0.0184	0.0128	0.016	0.012	0.0168	0.0124
1.95	0.0048	0.0008	0.0036	0.0012	0.0092	0.002
1.96	-0.0136	-0.0144	-0.0128	-0.0108	-0.0088	-0.0096
1.97	-0.0156	-0.0156	-0.014	-0.0096	-0.0164	-0.0084
1.98	-0.002	-0.0036	-0.0016	0.0012	-0.0088	0.002
1.99	0.0164	0.0116	0.0144	0.0132	0.0088	0.0132
2	0.0184	0.0128	0.016	0.012	0.0164	0.0124
2.01	0.0048	0.0008	0.0036	0.0012	0.0088	0.002
2.02	-0.0136	-0.0144	-0.0128	-0.0108	-0.0088	-0.0096
2.03	-0.0156	-0.0156	-0.014	-0.0096	-0.0164	-0.0084
2.04	-0.002	-0.0036	-0.0016	0.0012	-0.0088	0.0024
2.05	0.0164	0.0116	0.0144	0.0132	0.0088	0.0132
2.06	0.0184	0.0128	0.016	0.012	0.0164	0.0124
2.07	0.0048	0.0008	0.0036	0.0012	0.0088	0.002
2.08	-0.014	-0.0144	-0.0128	-0.0108	-0.0092	-0.0096
2.09	-0.0156	-0.0156	-0.014	-0.0096	-0.0168	-0.0084
2.1	-0.002	-0.0036	-0.0016	0.0012	-0.0088	0.002
2.11	0.0164	0.0116	0.0144	0.0132	0.0092	0.0136
2.12	0.0184	0.0128	0.016	0.0124	0.0168	0.0124
2.13	0.0048	0.0008	0.0036	0.0012	0.0088	0.002
2.14	-0.014	-0.0144	-0.0128	-0.0108	-0.0088	-0.0096
2.15	-0.016	-0.0156	-0.014	-0.0096	-0.0164	-0.0084
2.16	-0.002	-0.0036	-0.0016	0.0012	-0.0088	0.002
2.17	0.0164	0.0116	0.0144	0.0132	0.0088	0.0132
2.18	0.0184	0.0128	0.016	0.012	0.0164	0.0124
2.19	0.0048	0.0008	0.0036	0.0012	0.0088	0.002
2.2	-0.014	-0.0144	-0.0128	-0.0108	-0.0088	-0.0092
2.21	-0.0156	-0.0156	-0.014	-0.0096	-0.0164	-0.0084
2.22	-0.002	-0.0036	-0.0016	0.0012	-0.0084	0.0024
2.23	0.0168	0.0116	0.0148	0.0136	0.0096	0.0136
2.24	0.0188	0.0132	0.0164	0.0124	0.0172	0.0128
2.25	0.0048	0.0008	0.0036	0.0016	0.0096	0.002
2.26	-0.014	-0.0144	-0.0128	-0.0104	-0.0084	-0.0092
2.27	-0.0156	-0.0156	-0.014	-0.0096	-0.016	-0.0084
2.28	-0.002	-0.0036	-0.0016	0.0012	-0.0084	0.002
2.29	0.0164	0.0116	0.0144	0.0132	0.0092	0.0132
2.3	0.0184	0.0128	0.016	0.012	0.0168	0.0124
2.31	0.0048	0.0008	0.0036	0.0012	0.0092	0.002
2.32	-0.014	-0.0144	-0.0128	-0.0108	-0.0088	-0.0092
2.33	-0.016	-0.0156	-0.0144	-0.0096	-0.0164	-0.0084
2.34	-0.002	-0.0036	-0.0016	0.0012	-0.0088	0.0024
2.35	0.0164	0.0116	0.0144	0.0132	0.0092	0.0136
2.36	0.0188	0.0128	0.016	0.0124	0.0168	0.0124
2.37	0.0048	0.0008	0.0036	0.0012	0.0092	0.002
2.38	-0.014	-0.0144	-0.0128	-0.0108	-0.0088	-0.0096
2.39	-0.016	-0.0156	-0.014	-0.0096	-0.0164	-0.0084
2.4	-0.002	-0.0036	-0.002	0.0012	-0.0088	0.002
2.41	0.0164	0.0116	0.0144	0.0128	0.0088	0.0132
2.42	0.0188	0.0128	0.016	0.012	0.0164	0.0124
2.43	0.0048	0.0008	0.0036	0.0012	0.0088	0.002
2.44	-0.0136	-0.0144	-0.0128	-0.0108	-0.0088	-0.0092
2.45	-0.016	-0.0156	-0.014	-0.0096	-0.0164	-0.0084
2.46	-0.002	-0.0036	-0.0016	0.0012	-0.0092	0.002
2.47	0.0164	0.0116	0.0144	0.0132	0.0088	0.0132
2.48	0.0188	0.0128	0.016	0.0124	0.0164	0.0124
2.49	0.0048	0.0008	0.0036	0.0012	0.0088	0.002
2.5	-0.014	-0.0144	-0.0128	-0.0108	-0.0092	-0.0096
2.51	-0.016	-0.0156	-0.0144	-0.0096	-0.0168	-0.0084
2.52	-0.002	-0.0036	-0.0016	0.0012	-0.0092	0.002
2.53	0.0168	0.0116	0.0144	0.0132	0.0088	0.0136
2.54	0.0188	0.0128	0.0164	0.0124	0.0168	0.0124
2.55	0.0048	0.0008	0.0036	0.0012	0.0092	0.002
2.56	-0.0136	-0.0144	-0.0124	-0.0104	-0.0088	-0.0092
2.57	-0.016	-0.0156	-0.014	-0.0096	-0.0164	-0.0084
2.58	-0.002	-0.0036	-0.0016	0.0012	-0.0088	0.002
2.59	0.0164	0.0116	0.0144	0.0132	0.0088	0.0136
2.6	0.0188	0.0128	0.016	0.0124	0.0168	0.0124
2.61	0.0048	0.0008	0.0036	0.0012	0.0088	0.002
2.62	-0.014	-0.0144	-0.0128	-0.0108	-0.0088	-0.0096
2.63	-0.016	-0.0156	-0.0144	-0.01	-0.0168	-0.0084
2.64	-0.002	-0.0036	-0.0016	0.0012	-0.0092	0.002
2.65	0.0164	0.0116	0.0144	0.0132	0.0088	0.0136
2.66	0.0188	0.0128	0.016	0.0124	0.0164	0.0124
2.67	0.0048	0.0008	0.0036	0.0016	0.0092	0.002
2.68	-0.0136	-0.0144	-0.0128	-0.0108	-0.0088	-0.0092
2.69	-0.016	-0.0156	-0.0144	-0.01	-0.0168	-0.0084
2.7	-0.002	-0.0036	-0.0016	0.0012	-0.0092	0.002
2.71	0.0164	0.0116	0.0144	0.0132	0.0088	0.0136
2.72	0.0188	0.0128	0.016	0.0124	0.0164	0.0124
2.73	0.0048	0.0008	0.0036	0.0012	0.0088	0.002
2.74	-0.0136	-0.0144	-0.0128	-0.0108	-0.0092	-0.0096
2.75	-0.016	-0.0156	-0.014	-0.01	-0.0168	-0.0084
2.76	-0.002	-0.0036	-0.0016	0.0012	-0.0092	0.002
2.77	0.0164	0.0116	0.0144	0.0132	0.0088	0.0136
2.78	0.0188	0.0128	0.016	0.0124	0.0164	0.0124
2.79	0.0048	0.0012	0.0036	0.0016	0.0092	0.002
2.8	-0.0136	-0.0144	-0.0128	-0.0104	-0.0088	-0.0092
2.81	-0.016	-0.0156	-0.0144	-0.01	-0.0168	-0.0084
2.82	-0.0024	-0.0036	-0.002	0.0008	-0.0092	0.002
2.83	0.0164	0.0116	0.0144	0.0132	0.0088	0.0132
2.84	0.0188	0.0128	0.0164	0.0124	0.0164	0.0124
2.85	0.0048	0.0008	0.0036	0.0012	0.0088	0.002
2.86	-0.0136	-0.0144	-0.0128	-0.0108	-0.0092	-0.0096
2.87	-0.016	-0.0156	-0.014	-0.01	-0.0172	-0.0084
2.88	-0.002	-0.0036	-0.0016	0.0012	-0.0096	0.002
2.89	0.0164	0.0116	0.0144	0.0132	0.0084	0.0132
2.9	0.0188	0.0128	0.016	0.0124	0.0164	0.0124
2.91	0.0048	0.0008	0.0036	0.0012	0.0088	0.002
2.92	-0.014	-0.0144	-0.0128	-0.0108	-0.0092	-0.0096
2.93	-0.016	-0.0156	-0.0144	-0.01	-0.0172	-0.0088
2.94	-0.0024	-0.0036	-0.002	0.0008	-0.0096	0.002
2.95	0.0164	0.0116	0.0144	0.0132	0.0084	0.0132
2.96	0.0188	0.0128	0.016	0.0124	0.0168	0.0128
2.97	0.0048	0.0008	0.0036	0.0016	0.0092	0.002
2.98	-0.0136	-0.0144	-0.0128	-0.0108	-0.0088	-0.0092
2.99	-0.016	-0.0156	-0.0144	-0.01	-0.0168	-0.0084
3	-0.0024	-0.0036	-0.002	0.0012	-0.0092	0.002
3.01	0.0164	0.0112	0.0144	0.0132	0.0088	0.0136
3.02	0.0184	0.0128	0.016	0.0124	0.0168	0.0128
3.03	0.0048	0.0008	0.0036	0.0016	0.0092	0.002
3.04	-0.0136	-0.0144	-0.0128	-0.0108	-0.0088	-0.0096
3.05	-0.016	-0.0156	-0.0144	-0.01	-0.0168	-0.0088
3.06	-0.0024	-0.0036	-0.002	0.0012	-0.0092	0.002
3.07	0.0164	0.0116	0.0144	0.0132	0.0088	0.0136
3.08	0.0188	0.0132	0.0164	0.0128	0.0172	0.0128
3.09	0.0048	0.0012	0.004	0.0016	0.0096	0.0024
3.1	-0.0136	-0.0144	-0.0128	-0.0108	-0.0088	-0.0096
3.11	-0.016	-0.0156	-0.014	-0.01	-0.0168	-0.0088
3.12	-0.002	-0.0036	-0.0016	0.0012	-0.0092	0.002
3.13	0.0168	0.0116	0.0148	0.0132	0.0092	0.0136
3.14	0.0188	0.0128	0.016	0.0124	0.0172	0.0128
3.15	0.0048	0.0012	0.0036	0.0016	0.0096	0.0024
3.16	-0.0144	-0.0148	-0.0132	-0.0108	-0.0088	-0.0092
3.17	-0.018	-0.0172	-0.016	-0.01	-0.0168	-0.0088
3.18	-0.0044	-0.0052	-0.0036	0.0012	-0.0092	0.002
3.19	0.0152	0.0104	0.0132	0.0136	0.0092	0.014
3.2	0.0176	0.0116	0.0152	0.0128	0.0176	0.0132
3.21	0.0028	-0.0008	0.002	0.0016	0.0096	0.0024
3.22	-0.0156	-0.016	-0.0144	-0.0108	-0.0088	-0.0096
3.23	-0.0172	-0.0164	-0.0152	-0.01	-0.0168	-0.0088
3.24	-0.0032	-0.0044	-0.0028	0.0012	-0.0092	0.002
3.25	0.016	0.0112	0.014	0.0136	0.0092	0.0136
3.26	0.0184	0.0124	0.016	0.0128	0.0176	0.0128
3.27	0.0048	0.0008	0.0036	0.0016	0.0096	0.0024
3.28	-0.014	-0.0148	-0.0132	-0.0108	-0.0084	-0.0096
3.29	-0.016	-0.016	-0.0144	-0.01	-0.0168	-0.0088
3.3	-0.002	-0.0036	-0.0016	0.0012	-0.0092	0.002
3.31	0.0168	0.012	0.0148	0.0136	0.0092	0.014
3.32	0.0196	0.0136	0.0168	0.0128	0.0176	0.0132
3.33	0.0052	0.0016	0.004	0.0016	0.01	0.0024
3.34	-0.0132	-0.014	-0.012	-0.0108	-0.0088	-0.0096
3.35	-0.014	-0.014	-0.0124	-0.01	-0.0168	-0.0088
3.36	0.0004	-0.0016	0.0004	0.0012	-0.0088	0.002
3.37	0.0184	0.0132	0.0164	0.0136	0.0096	0.014
3.38	0.02	0.0144	0.0176	0.0128	0.0176	0.0132
3.39	0.006	0.002	0.0048	0.0016	0.01	0.0024
3.4	-0.0132	-0.014	-0.012	-0.0108	-0.0084	-0.0096
3.41	-0.0156	-0.0156	-0.014	-0.01	-0.0168	-0.0088
3.42	-0.002	-0.0036	-0.0016	0.0012	-0.0088	0.0024
3.43	0.0172	0.012	0.0152	0.0136	0.0096	0.014
3.44	0.0192	0.0132	0.0168	0.0128	0.0176	0.0128
3.45	0.0052	0.0012	0.004	0.0016	0.01	0.0024
3.46	-0.014	-0.0144	-0.0128	-0.0112	-0.0088	-0.0096
3.47	-0.016	-0.0156	-0.0144	-0.0104	-0.0172	-0.0088
3.48	-0.0024	-0.0036	-0.002	0.0008	-0.0092	0.002
3.49	0.0164	0.0116	0.0144	0.0132	0.0092	0.0136
3.5	0.0188	0.0132	0.0164	0.0128	0.0176	0.0132
3.51	0.0048	0.0008	0.0036	0.0016	0.01	0.0024
3.52	-0.014	-0.0148	-0.0128	-0.0108	-0.0084	-0.0096
3.53	-0.0164	-0.016	-0.0148	-0.01	-0.0168	-0.0088
3.54	-0.0024	-0.004	-0.002	0.0012	-0.0092	0.002
3.55	0.016	0.0112	0.014	0.0136	0.0092	0.0136
3.56	0.0184	0.0124	0.0156	0.0128	0.0176	0.0132
3.57	0.0036	0	0.0024	0.0016	0.01	0.0024
3.58	-0.0168	-0.0172	-0.0156	-0.0108	-0.0088	-0.0096
3.59	-0.0228	-0.0212	-0.02	-0.0104	-0.0172	-0.0088
3.6	-0.0084	-0.0088	-0.0072	0.0012	-0.0092	0.002
3.61	0.0112	0.0072	0.01	0.0136	0.0092	0.0136
3.62	0.0148	0.0096	0.0124	0.0128	0.0176	0.0132
3.63	0.0004	-0.0028	-0.0004	0.0016	0.01	0.0024
3.64	-0.0184	-0.0184	-0.0168	-0.0108	-0.0084	-0.0096
3.65	-0.0196	-0.0188	-0.0176	-0.0104	-0.0172	-0.0088
3.66	-0.0044	-0.0056	-0.004	0.0012	-0.0092	0.002
3.67	0.014	0.0092	0.012	0.0136	0.0092	0.014
3.68	0.0168	0.0108	0.014	0.0132	0.0176	0.0132
3.69	0.0028	-0.0012	0.0016	0.0016	0.01	0.0024
3.7	-0.0152	-0.0156	-0.014	-0.0108	-0.0084	-0.0092
3.71	-0.0172	-0.0168	-0.0152	-0.01	-0.0168	-0.0088
3.72	-0.0024	-0.004	-0.002	0.0012	-0.0088	0.002
3.73	0.0168	0.0116	0.0144	0.0136	0.0092	0.0136
3.74	0.0196	0.0132	0.0164	0.0128	0.0176	0.0132
3.75	0.0048	0.0008	0.0036	0.0016	0.01	0.0024
3.76	-0.014	-0.0148	-0.0128	-0.0108	-0.0084	-0.0096
3.77	-0.0164	-0.016	-0.0148	-0.0104	-0.0168	-0.0088
3.78	-0.002	-0.0036	-0.0016	0.0012	-0.0092	0.002
3.79	0.0164	0.0116	0.0144	0.0132	0.0092	0.0136
3.8	0.0192	0.0132	0.0164	0.0128	0.0176	0.0132
3.81	0.0044	0.0008	0.0032	0.0016	0.0096	0.002
3.82	-0.014	-0.0144	-0.0128	-0.0108	-0.0088	-0.0096
3.83	-0.0164	-0.016	-0.0148	-0.01	-0.0168	-0.0088
3.84	-0.002	-0.0036	-0.0016	0.0012	-0.0092	0.002
3.85	0.0164	0.0112	0.0144	0.0132	0.0088	0.0136
3.86	0.0188	0.0132	0.0164	0.0128	0.0172	0.0128
3.87	0.0044	0.0008	0.0032	0.0016	0.0096	0.002
3.88	-0.014	-0.0144	-0.0128	-0.0108	-0.0088	-0.0096
3.89	-0.0164	-0.016	-0.0148	-0.0104	-0.0172	-0.0088
3.9	-0.002	-0.0036	-0.0016	0.0012	-0.0092	0.002
3.91	0.0164	0.0116	0.0144	0.0132	0.0088	0.0136
3.92	0.0192	0.0132	0.0164	0.0128	0.0176	0.0132
3.93	0.0044	0.0008	0.0036	0.0016	0.0096	0.002
3.94	-0.0136	-0.0144	-0.0128	-0.0108	-0.0084	-0.0096
3.95	-0.0164	-0.016	-0.0144	-0.01	-0.0168	-0.0088
3.96	-0.002	-0.0036	-0.0016	0.0012	-0.0092	0.002
3.97	0.0164	0.0116	0.0144	0.0132	0.0092	0.0136
3.98	0.0188	0.0132	0.0164	0.0128	0.0172	0.0128
3.99	0.0044	0.0008	0.0036	0.0016	0.0096	0.002
4	-0.0136	-0.0144	-0.0128	-0.0108	-0.0088	-0.0096
4.01	-0.0164	-0.016	-0.0144	-0.0104	-0.0172	-0.0088
4.02	-0.0016	-0.0032	-0.0016	0.0012	-0.0092	0.002
4.03	0.0164	0.0116	0.0144	0.0132	0.0088	0.0136
4.04	0.0192	0.0132	0.0164	0.0128	0.0172	0.0132
4.05	0.0044	0.0008	0.0036	0.0016	0.0096	0.002
4.06	-0.0136	-0.0144	-0.0124	-0.0108	-0.0084	-0.0092
4.07	-0.016	-0.016	-0.0144	-0.01	-0.0168	-0.0088
4.08	-0.002	-0.0036	-0.0016	0.0012	-0.0092	0.002
4.09	0.0164	0.0116	0.0144	0.0132	0.0088	0.0136
4.1	0.0192	0.0132	0.0164	0.0128	0.0172	0.0128
4.11	0.0044	0.0008	0.0036	0.0016	0.0092	0.002
4.12	-0.0136	-0.0144	-0.0124	-0.0108	-0.0084	-0.0092
4.13	-0.0164	-0.016	-0.0144	-0.01	-0.0168	-0.0088
4.14	-0.0016	-0.0032	-0.0016	0.0012	-0.0092	0.002
4.15	0.0164	0.0116	0.0144	0.0132	0.0092	0.0136
4.16	0.0192	0.0132	0.0164	0.0128	0.0172	0.0128
4.17	0.0044	0.0008	0.0036	0.0016	0.0096	0.002
4.18	-0.0136	-0.0144	-0.0128	-0.0108	-0.0088	-0.0096
4.19	-0.0164	-0.016	-0.0144	-0.01	-0.0172	-0.0088
4.2	-0.002	-0.0036	-0.0016	0.0012	-0.0092	0.002
4.21	0.0164	0.0116	0.0144	0.0132	0.0088	0.0136
4.22	0.0192	0.0132	0.0164	0.0128	0.0172	0.0128
4.23	0.0044	0.0008	0.0036	0.0012	0.0092	0.002
4.24	-0.0136	-0.0144	-0.0124	-0.0108	-0.0084	-0.0092
4.25	-0.0164	-0.016	-0.0144	-0.0104	-0.0168	-0.0088
4.26	-0.002	-0.0032	-0.0016	0.0012	-0.0092	0.002
4.27	0.0164	0.0116	0.0144	0.0132	0.0088	0.0136
4.28	0.0192	0.0132	0.0164	0.0128	0.0172	0.0128
4.29	0.0044	0.0004	0.0032	0.0012	0.0092	0.002
4.3	-0.014	-0.0144	-0.0128	-0.0108	-0.0088	-0.0096
4.31	-0.0164	-0.016	-0.0148	-0.0104	-0.0172	-0.0088
4.32	-0.0024	-0.0036	-0.002	0.0012	-0.0096	0.002
4.33	0.016	0.0112	0.014	0.0128	0.0084	0.0132
4.34	0.0188	0.0132	0.0164	0.0128	0.0168	0.0128
4.35	0.0044	0.0004	0.0032	0.0012	0.0092	0.002
4.36	-0.014	-0.0148	-0.0128	-0.0108	-0.0088	-0.0096
4.37	-0.0164	-0.016	-0.0148	-0.0104	-0.0172	-0.0088
4.38	-0.002	-0.0036	-0.0016	0.0008	-0.0096	0.002
4.39	0.0164	0.0112	0.0144	0.0128	0.0084	0.0132
4.4	0.0188	0.0132	0.0164	0.0124	0.0168	0.0128
4.41	0.0044	0.0008	0.0032	0.0012	0.0088	0.002
4.42	-0.014	-0.0144	-0.0128	-0.0108	-0.0092	-0.0096
4.43	-0.0164	-0.016	-0.0148	-0.0104	-0.0176	-0.0088
4.44	-0.002	-0.0032	-0.0016	0.0012	-0.0096	0.002
4.45	0.0164	0.0116	0.0144	0.0132	0.0088	0.0136
4.46	0.0192	0.0132	0.0164	0.0128	0.0172	0.0128
4.47	0.0044	0.0008	0.0032	0.0012	0.0092	0.002
4.48	-0.014	-0.0148	-0.0128	-0.0108	-0.0088	-0.0092
4.49	-0.0164	-0.0164	-0.0148	-0.0104	-0.0172	-0.0088
4.5	-0.002	-0.0036	-0.0016	0.0012	-0.0092	0.002
4.51	0.0164	0.0116	0.0144	0.0132	0.0088	0.0132
4.52	0.0192	0.0132	0.0164	0.0128	0.0172	0.0128
4.53	0.0044	0.0004	0.0032	0.0012	0.0092	0.002
4.54	-0.014	-0.0144	-0.0128	-0.0108	-0.0088	-0.0096
4.55	-0.0164	-0.016	-0.0148	-0.0104	-0.0172	-0.0088
4.56	-0.002	-0.0036	-0.0016	0.0012	-0.0092	0.002
4.57	0.0164	0.0116	0.0144	0.0132	0.0088	0.0136
4.58	0.0192	0.0132	0.0164	0.0128	0.0172	0.0128
4.59	0.0044	0.0004	0.0032	0.0012	0.0092	0.002
4.6	-0.014	-0.0148	-0.0132	-0.0108	-0.0088	-0.0096
4.61	-0.0172	-0.0164	-0.0152	-0.0104	-0.0172	-0.0088
4.62	-0.0028	-0.004	-0.0024	0.0012	-0.0096	0.002
4.63	0.0152	0.0104	0.0132	0.0132	0.0088	0.0136
4.64	0.0176	0.012	0.0152	0.0128	0.0172	0.0132
4.65	0.0032	-0.0008	0.002	0.0012	0.0096	0.002
4.66	-0.0156	-0.016	-0.0144	-0.0108	-0.0084	-0.0092
4.67	-0.0188	-0.018	-0.0168	-0.01	-0.0168	-0.0088
4.68	-0.006	-0.0068	-0.0052	0.0012	-0.0092	0.002
4.69	0.0128	0.0084	0.0112	0.0132	0.0088	0.0132
4.7	0.0168	0.0112	0.014	0.0124	0.0168	0.0124
4.71	0.0024	-0.0012	0.0012	0.0008	0.0084	0.0016
4.72	-0.0148	-0.0156	-0.014	-0.0116	-0.01	-0.01
4.73	-0.0172	-0.0168	-0.0156	-0.0112	-0.0192	-0.01
4.74	-0.002	-0.0036	-0.0016	0	-0.012	0.0008
4.75	0.0164	0.0112	0.0144	0.012	0.0056	0.0124
4.76	0.0196	0.0132	0.0168	0.012	0.014	0.012
4.77	0.0044	0.0004	0.0032	0.0004	0.0064	0.0012
4.78	-0.014	-0.0148	-0.0128	-0.0112	-0.0112	-0.01
4.79	-0.0168	-0.0164	-0.0148	-0.0104	-0.0192	-0.0092
4.8	-0.0016	-0.0032	-0.0012	0.0008	-0.0108	0.002
4.81	0.0168	0.0116	0.0144	0.0132	0.0076	0.0136
4.82	0.0196	0.0136	0.0168	0.0128	0.016	0.0128
4.83	0.0044	0.0004	0.0032	0.0012	0.0084	0.002
4.84	-0.014	-0.0144	-0.0128	-0.0108	-0.0092	-0.0092
4.85	-0.0164	-0.016	-0.0148	-0.01	-0.0172	-0.0088
4.86	-0.0016	-0.0032	-0.0012	0.0012	-0.0092	0.0024
4.87	0.0168	0.0116	0.0148	0.0132	0.0088	0.0136
4.88	0.0196	0.0136	0.0168	0.0128	0.0172	0.0132
4.89	0.0044	0.0004	0.0032	0.0016	0.0096	0.002
4.9	-0.014	-0.0144	-0.0128	-0.0108	-0.0088	-0.0092
4.91	-0.0164	-0.016	-0.0148	-0.01	-0.0168	-0.0088
4.92	-0.0016	-0.0032	-0.0012	0.0012	-0.0088	0.0024
4.93	0.0164	0.0116	0.0144	0.0132	0.0092	0.0136
4.94	0.0196	0.0136	0.0168	0.0128	0.0172	0.0128
4.95	0.0044	0.0004	0.0032	0.0012	0.0096	0.002
4.96	-0.0136	-0.0144	-0.0128	-0.0108	-0.0084	-0.0092
4.97	-0.0164	-0.016	-0.0148	-0.01	-0.0168	-0.0088
4.98	-0.0016	-0.0032	-0.0012	0.0012	-0.0088	0.0024
4.99	0.0168	0.0116	0.0148	0.0136	0.0092	0.0136
5	0.0196	0.0136	0.0168	0.0128	0.0176	0.0132
5.01	0.0052	0.0012	0.004	0.0016	0.01	0.0024
5.02	-0.0124	-0.0132	-0.0116	-0.01	-0.0072	-0.0084
5.03	-0.0144	-0.0144	-0.0132	-0.0088	-0.0144	-0.0076
5.04	-0.0004	-0.0024	-0.0004	0.0024	-0.0064	0.0032
5.05	0.0172	0.0124	0.0152	0.0148	0.0124	0.0152
5.06	0.0196	0.014	0.0172	0.014	0.0212	0.0144
5.07	0.0052	0.0012	0.004	0.0024	0.0128	0.0032
5.08	-0.0132	-0.014	-0.0124	-0.01	-0.0056	-0.0088
5.09	-0.016	-0.0156	-0.0144	-0.0096	-0.014	-0.008
5.1	-0.0016	-0.0032	-0.0012	0.0016	-0.0068	0.0024
5.11	0.0168	0.012	0.0148	0.0136	0.0112	0.014
5.12	0.0192	0.0136	0.0168	0.0128	0.0192	0.0132
5.13	0.0044	0.0008	0.0036	0.0016	0.0108	0.0024
5.14	-0.0136	-0.0144	-0.0128	-0.0108	-0.0076	-0.0092
5.15	-0.016	-0.0156	-0.0144	-0.0096	-0.0156	-0.0084
5.16	-0.0012	-0.0028	-0.0012	0.0012	-0.008	0.0024
5.17	0.0168	0.012	0.0148	0.0136	0.01	0.0136
5.18	0.0196	0.0136	0.0168	0.0128	0.018	0.0128
5.19	0.0044	0.0008	0.0036	0.0016	0.01	0.0024
5.2	-0.014	-0.0144	-0.0128	-0.0108	-0.0084	-0.0096
5.21	-0.0164	-0.0156	-0.0144	-0.01	-0.0164	-0.0084
5.22	-0.0016	-0.0032	-0.0012	0.0012	-0.0088	0.002
5.23	0.0168	0.012	0.0148	0.0136	0.0096	0.0136
5.24	0.0192	0.0132	0.0164	0.0124	0.0172	0.0128
5.25	0.0044	0.0008	0.0032	0.0016	0.0096	0.002
5.26	-0.014	-0.0144	-0.0128	-0.0108	-0.0088	-0.0096
5.27	-0.0164	-0.0156	-0.0144	-0.01	-0.0168	-0.0084
5.28	-0.0016	-0.0028	-0.0012	0.0012	-0.0088	0.0024
5.29	0.0168	0.012	0.0148	0.0136	0.0096	0.0136
5.3	0.0192	0.0132	0.0168	0.0128	0.0176	0.0128
5.31	0.0044	0.0008	0.0032	0.0016	0.0096	0.0024
5.32	-0.014	-0.0144	-0.0128	-0.0108	-0.0084	-0.0096
5.33	-0.0164	-0.016	-0.0144	-0.01	-0.0168	-0.0088
5.34	-0.0016	-0.0032	-0.0012	0.0012	-0.0092	0.002
5.35	0.0168	0.012	0.0148	0.0136	0.0092	0.0136
5.36	0.0192	0.0132	0.0164	0.0124	0.0172	0.0128
5.37	0.0044	0.0004	0.0032	0.0012	0.0092	0.002
5.38	-0.014	-0.0148	-0.0128	-0.0108	-0.0092	-0.0096
5.39	-0.0164	-0.016	-0.0144	-0.01	-0.0168	-0.0084
5.4	-0.0016	-0.0032	-0.0012	0.0012	-0.0092	0.002
5.41	0.0168	0.0116	0.0148	0.0132	0.0092	0.0136
5.42	0.0192	0.0132	0.0164	0.0124	0.0172	0.0128
5.43	0.0044	0.0004	0.0032	0.0012	0.0092	0.002
5.44	-0.014	-0.0148	-0.0128	-0.0112	-0.0092	-0.0096
5.45	-0.0164	-0.016	-0.0144	-0.01	-0.0172	-0.0088
5.46	-0.0016	-0.0032	-0.0012	0.0012	-0.0092	0.002
5.47	0.0168	0.012	0.0148	0.0136	0.0092	0.0136
5.48	0.0192	0.0132	0.0164	0.0124	0.0172	0.0128
5.49	0.0044	0.0004	0.0032	0.0012	0.0092	0.002
5.5	-0.014	-0.0148	-0.0128	-0.0108	-0.0092	-0.0096
5.51	-0.0164	-0.016	-0.0144	-0.01	-0.0168	-0.0088
5.52	-0.0016	-0.0032	-0.0012	0.0012	-0.0092	0.002
5.53	0.0168	0.012	0.0148	0.0136	0.0092	0.0136
5.54	0.0192	0.0132	0.0164	0.0124	0.0172	0.0128
5.55	0.0044	0.0004	0.0032	0.0012	0.0092	0.002
5.56	-0.014	-0.0148	-0.0128	-0.0112	-0.0092	-0.0096
5.57	-0.0164	-0.016	-0.0144	-0.01	-0.0172	-0.0088
5.58	-0.0016	-0.0032	-0.0012	0.0012	-0.0096	0.002
5.59	0.0168	0.012	0.0148	0.0136	0.0092	0.014
5.6	0.0192	0.0132	0.0168	0.0128	0.0172	0.0128
5.61	0.0044	0.0004	0.0032	0.0012	0.0092	0.002
5.62	-0.014	-0.0148	-0.0128	-0.0112	-0.0092	-0.0096
5.63	-0.0164	-0.016	-0.0144	-0.01	-0.0172	-0.0088
5.64	-0.0016	-0.0032	-0.0012	0.0012	-0.0092	0.002
5.65	0.0168	0.012	0.0148	0.0136	0.0092	0.014
5.66	0.0192	0.0132	0.0164	0.0124	0.0172	0.0128
5.67	0.004	0.0004	0.0032	0.0012	0.0092	0.002
5.68	-0.014	-0.0148	-0.0128	-0.0112	-0.0092	-0.0096
5.69	-0.0164	-0.016	-0.0144	-0.01	-0.0172	-0.0088
5.7	-0.0012	-0.0028	-0.0012	0.0012	-0.0092	0.0024
5.71	0.0168	0.012	0.0148	0.0136	0.0096	0.014
5.72	0.0192	0.0132	0.0168	0.0128	0.0172	0.0128
5.73	0.004	0.0004	0.0032	0.0012	0.0092	0.002
5.74	-0.0144	-0.0148	-0.0132	-0.0112	-0.0092	-0.0096
5.75	-0.0164	-0.016	-0.0144	-0.01	-0.0172	-0.0088
5.76	-0.0016	-0.0032	-0.0012	0.0012	-0.0092	0.002
5.77	0.0168	0.012	0.0148	0.0136	0.0092	0.014
5.78	0.0192	0.0132	0.0164	0.0124	0.0172	0.0128
5.79	0.004	0.0004	0.0032	0.0012	0.0092	0.002
5.8	-0.014	-0.0148	-0.0128	-0.0112	-0.0092	-0.0096
5.81	-0.0164	-0.016	-0.0144	-0.01	-0.0172	-0.0088
5.82	-0.0012	-0.0028	-0.0012	0.0012	-0.0092	0.0024
5.83	0.0168	0.012	0.0148	0.0136	0.0096	0.014
5.84	0.0192	0.0132	0.0164	0.0128	0.0172	0.0128
5.85	0.004	0.0004	0.0032	0.0012	0.0092	0.002
5.86	-0.0144	-0.0148	-0.0132	-0.0112	-0.0092	-0.01
5.87	-0.0164	-0.016	-0.0144	-0.01	-0.0172	-0.0088
5.88	-0.0012	-0.0028	-0.0012	0.0012	-0.0092	0.0024
5.89	0.0168	0.012	0.0148	0.0136	0.0092	0.014
5.9	0.0192	0.0132	0.0164	0.0124	0.0172	0.0128
5.91	0.004	0.0004	0.0028	0.0012	0.0092	0.002
5.92	-0.014	-0.0148	-0.0128	-0.0112	-0.0092	-0.0096
5.93	-0.0164	-0.016	-0.0144	-0.01	-0.0168	-0.0084
5.94	-0.0012	-0.0028	-0.0012	0.0012	-0.0088	0.0024
5.95	0.0168	0.012	0.0148	0.0136	0.0096	0.014
5.96	0.0192	0.0132	0.0164	0.0124	0.0172	0.0128
5.97	0.004	0.0004	0.0028	0.0012	0.0092	0.002
5.98	-0.0144	-0.0148	-0.0132	-0.0112	-0.0092	-0.0096
5.99	-0.016	-0.0156	-0.0144	-0.01	-0.0168	-0.0084
6	-0.0012	-0.0028	-0.0008	0.0012	-0.0088	0.0024
6.01	0.0168	0.012	0.0148	0.0136	0.0096	0.014
6.02	0.0192	0.0132	0.0164	0.0128	0.0172	0.0128
6.03	0.004	0.0004	0.0032	0.0012	0.0092	0.002
6.04	-0.014	-0.0148	-0.0132	-0.0112	-0.0092	-0.0096
6.05	-0.016	-0.016	-0.0144	-0.01	-0.0168	-0.0088
6.06	-0.0012	-0.0028	-0.0008	0.0016	-0.0088	0.0024
6.07	0.0168	0.012	0.0148	0.0136	0.0096	0.014
6.08	0.0192	0.0132	0.0164	0.0128	0.0172	0.0128
6.09	0.004	0.0004	0.0028	0.0012	0.0092	0.002
6.1	-0.0144	-0.0148	-0.0132	-0.0112	-0.0092	-0.01
6.11	-0.016	-0.016	-0.0144	-0.01	-0.0172	-0.0084
6.12	-0.0012	-0.0028	-0.0008	0.0016	-0.0088	0.0024
6.13	0.0168	0.012	0.0148	0.0136	0.0096	0.014
6.14	0.0192	0.0132	0.0164	0.0128	0.0176	0.0128
6.15	0.004	0.0004	0.0028	0.0012	0.0096	0.002
6.16	-0.0144	-0.0148	-0.0132	-0.0112	-0.0092	-0.0096
6.17	-0.0164	-0.016	-0.0144	-0.01	-0.0168	-0.0084
6.18	-0.0012	-0.0032	-0.0012	0.0012	-0.0088	0.0024
6.19	0.0168	0.012	0.0148	0.0136	0.0096	0.014
6.2	0.0192	0.0132	0.0164	0.0128	0.0176	0.0128
6.21	0.004	0	0.0028	0.0012	0.0092	0.002
6.22	-0.0144	-0.0148	-0.0132	-0.0112	-0.0092	-0.01
6.23	-0.0164	-0.016	-0.0144	-0.01	-0.0172	-0.0088
6.24	-0.0012	-0.0028	-0.0008	0.0016	-0.0088	0.0024
6.25	0.0168	0.012	0.0148	0.0136	0.0096	0.014
6.26	0.0192	0.0132	0.0164	0.0128	0.0176	0.0128
6.27	0.004	0	0.0028	0.0012	0.0092	0.002
6.28	-0.0144	-0.0148	-0.0132	-0.0112	-0.0092	-0.01
6.29	-0.0164	-0.016	-0.0148	-0.01	-0.0172	-0.0088
6.3	-0.0012	-0.0028	-0.0008	0.0012	-0.0092	0.0024
6.31	0.0168	0.012	0.0148	0.0136	0.0096	0.014
6.32	0.0192	0.0132	0.0164	0.0128	0.0172	0.0128
6.33	0.004	0	0.0028	0.0012	0.0092	0.002
6.34	-0.0144	-0.0148	-0.0132	-0.0112	-0.0092	-0.01
6.35	-0.0164	-0.016	-0.0144	-0.01	-0.0172	-0.0088
6.36	-0.0012	-0.0028	-0.0008	0.0016	-0.0092	0.0024
6.37	0.0172	0.012	0.0148	0.0136	0.0096	0.014
6.38	0.0192	0.0132	0.0164	0.0124	0.0172	0.0128
6.39	0.0036	0	0.0028	0.0012	0.0092	0.002
6.4	-0.0144	-0.0148	-0.0132	-0.0112	-0.0096	-0.01
6.41	-0.0164	-0.016	-0.0148	-0.01	-0.0172	-0.0088
6.42	-0.0012	-0.0028	-0.0008	0.0016	-0.0092	0.0024
6.43	0.0172	0.012	0.0148	0.0136	0.0096	0.014
6.44	0.0192	0.0132	0.0164	0.0128	0.0172	0.0128
6.45	0.0036	0	0.0028	0.0012	0.0092	0.002
6.46	-0.0144	-0.0152	-0.0132	-0.0112	-0.0096	-0.01
6.47	-0.0164	-0.016	-0.0144	-0.01	-0.0172	-0.0084
6.48	-0.0012	-0.0028	-0.0008	0.0016	-0.0088	0.0024
6.49	0.0168	0.012	0.0148	0.0136	0.0096	0.014
6.5	0.0188	0.0132	0.0164	0.0124	0.0172	0.0128
6.51	0.0036	0	0.0024	0.0008	0.0088	0.0016
6.52	-0.0144	-0.0152	-0.0132	-0.0112	-0.0096	-0.01
6.53	-0.0164	-0.016	-0.0148	-0.01	-0.0172	-0.0088
6.54	-0.0012	-0.0028	-0.0008	0.0016	-0.0092	0.0024
6.55	0.0172	0.012	0.0148	0.0136	0.0096	0.014
6.56	0.0192	0.0132	0.0164	0.0124	0.0172	0.0128
6.57	0.0036	0	0.0024	0.0012	0.0092	0.002
6.58	-0.0144	-0.0152	-0.0132	-0.0112	-0.0096	-0.01
6.59	-0.0164	-0.016	-0.0148	-0.01	-0.0172	-0.0084
6.6	-0.0012	-0.0028	-0.0008	0.0016	-0.0088	0.0024
6.61	0.0172	0.012	0.0152	0.0136	0.0096	0.014
6.62	0.0192	0.0132	0.0164	0.0124	0.0172	0.0128
6.63	0.0036	0	0.0028	0.0012	0.0092	0.0016
6.64	-0.0144	-0.0148	-0.0132	-0.0112	-0.0096	-0.01
6.65	-0.0164	-0.016	-0.0144	-0.01	-0.0172	-0.0084
6.66	-0.0008	-0.0024	-0.0008	0.0016	-0.0088	0.0024
6.67	0.0172	0.0124	0.0152	0.014	0.0096	0.014
6.68	0.0192	0.0132	0.0164	0.0124	0.0172	0.0128
6.69	0.0036	0	0.0024	0.0008	0.0088	0.0016
6.7	-0.0144	-0.0152	-0.0132	-0.0112	-0.0096	-0.01
6.71	-0.0164	-0.016	-0.0144	-0.01	-0.0172	-0.0084
6.72	-0.0008	-0.0024	-0.0008	0.0016	-0.0088	0.0024
6.73	0.0172	0.012	0.0152	0.0136	0.0096	0.014
6.74	0.0192	0.0132	0.0164	0.0124	0.0172	0.0128
6.75	0.0036	0	0.0024	0.0008	0.0088	0.0016
6.76	-0.0144	-0.0148	-0.0132	-0.0112	-0.0096	-0.01
6.77	-0.0164	-0.016	-0.0144	-0.01	-0.0172	-0.0084
6.78	-0.0008	-0.0024	-0.0008	0.0016	-0.0088	0.0024
6.79	0.0172	0.012	0.0152	0.0136	0.0096	0.014
6.8	0.0192	0.0132	0.0164	0.0124	0.0172	0.0128
6.81	0.0036	0	0.0024	0.0008	0.0088	0.0016
6.82	-0.0144	-0.0152	-0.0132	-0.0116	-0.01	-0.01
6.83	-0.0164	-0.016	-0.0144	-0.01	-0.0176	-0.0088
6.84	-0.0008	-0.0024	-0.0004	0.0016	-0.0092	0.0024
6.85	0.0172	0.0124	0.0152	0.0136	0.0096	0.014
6.86	0.0192	0.0136	0.0168	0.0124	0.0172	0.0128
6.87	0.0036	0	0.0028	0.0008	0.0088	0.0016
6.88	-0.0144	-0.0148	-0.0132	-0.0116	-0.0096	-0.01
6.89	-0.0164	-0.016	-0.0144	-0.01	-0.0172	-0.0088
6.9	-0.0008	-0.0024	-0.0004	0.0016	-0.0088	0.0024
6.91	0.0172	0.0124	0.0152	0.0136	0.0096	0.014
6.92	0.0192	0.0132	0.0164	0.0124	0.0172	0.0128
6.93	0.0036	0	0.0024	0.0008	0.0088	0.0016
6.94	-0.0144	-0.0152	-0.0132	-0.0112	-0.0096	-0.01
6.95	-0.016	-0.0156	-0.0144	-0.01	-0.0172	-0.0084
6.96	-0.0008	-0.0024	-0.0004	0.0016	-0.0088	0.0028
6.97	0.0172	0.0124	0.0152	0.0136	0.01	0.014
6.98	0.0192	0.0132	0.0164	0.0124	0.0172	0.0128
6.99	0.0036	0	0.0024	0.0008	0.0088	0.0016
7	-0.0144	-0.0152	-0.0132	-0.0112	-0.0096	-0.01
7.01	-0.0164	-0.016	-0.0144	-0.01	-0.0172	-0.0084
7.02	-0.0008	-0.0024	-0.0004	0.0016	-0.0088	0.0024
7.03	0.0172	0.0124	0.0152	0.0136	0.0096	0.014
7.04	0.0192	0.0132	0.0164	0.0124	0.0172	0.0124
7.05	0.0036	0	0.0024	0.0008	0.0088	0.0016
7.06	-0.0144	-0.0152	-0.0132	-0.0116	-0.01	-0.01
7.07	-0.016	-0.016	-0.0144	-0.01	-0.0172	-0.0084
7.08	-0.0004	-0.0024	-0.0004	0.0016	-0.0088	0.0024
7.09	0.0176	0.0124	0.0152	0.0136	0.0096	0.014
7.1	0.0192	0.0132	0.0164	0.0124	0.0172	0.0124
7.11	0.0036	0	0.0024	0.0008	0.0088	0.0016
7.12	-0.0148	-0.0152	-0.0136	-0.0116	-0.01	-0.01
7.13	-0.0164	-0.016	-0.0144	-0.01	-0.0176	-0.0088
7.14	-0.0008	-0.0024	-0.0004	0.0016	-0.0092	0.0024
7.15	0.0176	0.0124	0.0152	0.0136	0.0096	0.014
7.16	0.0192	0.0132	0.0164	0.0124	0.0172	0.0124
7.17	0.0036	-0.0004	0.0024	0.0008	0.0084	0.0016
7.18	-0.0148	-0.0152	-0.0136	-0.0112	-0.01	-0.01
7.19	-0.0164	-0.0156	-0.0144	-0.01	-0.0172	-0.0084
7.2	-0.0008	-0.0024	-0.0004	0.0016	-0.0088	0.0028
7.21	0.0172	0.0124	0.0152	0.0136	0.0096	0.014
7.22	0.0192	0.0132	0.0164	0.0124	0.0172	0.0124
7.23	0.0036	-0.0004	0.0024	0.0008	0.0088	0.0016
7.24	-0.0148	-0.0152	-0.0136	-0.0112	-0.01	-0.01
7.25	-0.0164	-0.016	-0.0144	-0.01	-0.0172	-0.0084
7.26	-0.0008	-0.0024	-0.0004	0.0016	-0.0088	0.0028
7.27	0.0172	0.0124	0.0152	0.0136	0.0096	0.014
7.28	0.0192	0.0132	0.0164	0.0124	0.0172	0.0128
7.29	0.0032	-0.0004	0.0024	0.0008	0.0088	0.0016
7.3	-0.0148	-0.0152	-0.0136	-0.0112	-0.0096	-0.01
7.31	-0.0164	-0.016	-0.0144	-0.0096	-0.0168	-0.0084
7.32	-0.0004	-0.0024	-0.0004	0.002	-0.0084	0.0028
7.33	0.0172	0.0124	0.0152	0.0136	0.01	0.014
7.34	0.0192	0.0132	0.0164	0.0124	0.0172	0.0124
7.35	0.0032	-0.0004	0.0024	0.0008	0.0088	0.0016
7.36	-0.0148	-0.0152	-0.0136	-0.0112	-0.0096	-0.01
7.37	-0.0164	-0.016	-0.0144	-0.0096	-0.0168	-0.0084
7.38	-0.0004	-0.0024	-0.0004	0.002	-0.0084	0.0028
7.39	0.0176	0.0124	0.0152	0.014	0.0104	0.014
7.4	0.0192	0.0132	0.0164	0.0124	0.0172	0.0124
7.41	0.0032	-0.0004	0.0024	0.0008	0.0088	0.0016
7.42	-0.0148	-0.0152	-0.0136	-0.0112	-0.0096	-0.01
7.43	-0.0164	-0.0156	-0.0144	-0.0096	-0.0168	-0.0084
7.44	-0.0004	-0.0024	-0.0004	0.002	-0.0084	0.0028
7.45	0.0176	0.0124	0.0152	0.0136	0.01	0.014
7.46	0.0192	0.0132	0.0164	0.0124	0.0172	0.0124
7.47	0.0032	-0.0004	0.0024	0.0008	0.0084	0.0012
7.48	-0.0148	-0.0152	-0.0136	-0.0112	-0.0096	-0.01
7.49	-0.0164	-0.016	-0.0144	-0.0096	-0.0168	-0.0084
7.5	-0.0004	-0.002	-0.0004	0.002	-0.0084	0.0028
7.51	0.0176	0.0124	0.0152	0.014	0.01	0.014
7.52	0.0192	0.0132	0.0164	0.0124	0.0172	0.0124
7.53	0.0032	-0.0004	0.002	0.0004	0.0084	0.0012
7.54	-0.0148	-0.0152	-0.0136	-0.0116	-0.01	-0.01
7.55	-0.016	-0.0156	-0.0144	-0.0096	-0.0172	-0.0084
7.56	-0.0004	-0.002	-0.0004	0.002	-0.0084	0.0028
7.57	0.0176	0.0124	0.0152	0.0136	0.0096	0.014
7.58	0.0192	0.0132	0.0164	0.012	0.0168	0.0124
7.59	0.0032	-0.0004	0.002	0.0004	0.0084	0.0012
7.6	-0.0148	-0.0152	-0.0136	-0.0112	-0.01	-0.01
7.61	-0.016	-0.0156	-0.0144	-0.0096	-0.0172	-0.0084
7.62	-0.0004	-0.002	0	0.002	-0.0084	0.0028
7.63	0.0176	0.0124	0.0152	0.014	0.01	0.014
7.64	0.0188	0.0132	0.0164	0.012	0.0172	0.0124
7.65	0.0028	-0.0004	0.002	0.0004	0.0084	0.0012
7.66	-0.0148	-0.0152	-0.0136	-0.0116	-0.01	-0.01
7.67	-0.016	-0.0156	-0.0144	-0.0096	-0.0172	-0.0084
7.68	-0.0004	-0.002	0	0.002	-0.0084	0.0028
7.69	0.0176	0.0124	0.0152	0.0136	0.01	0.014
7.7	0.0192	0.0132	0.0164	0.0124	0.0172	0.0124
7.71	0.0032	-0.0004	0.002	0.0008	0.0084	0.0016
7.72	-0.0148	-0.0152	-0.0136	-0.0112	-0.01	-0.01
7.73	-0.016	-0.0156	-0.0144	-0.0096	-0.0168	-0.008
7.74	-0.0004	-0.002	0	0.002	-0.0084	0.0028
7.75	0.0176	0.0124	0.0152	0.014	0.01	0.014
7.76	0.0188	0.0132	0.0164	0.012	0.0168	0.0124
7.77	0.0028	-0.0004	0.002	0.0004	0.0084	0.0012
7.78	-0.0148	-0.0152	-0.0136	-0.0116	-0.0104	-0.01
7.79	-0.016	-0.0156	-0.0144	-0.0096	-0.0172	-0.0084
7.8	0	-0.002	0	0.002	-0.0084	0.0028
7.81	0.0176	0.0124	0.0152	0.014	0.01	0.014
7.82	0.0188	0.0132	0.0164	0.012	0.0168	0.0124
7.83	0.0028	-0.0008	0.002	0.0004	0.0084	0.0012
7.84	-0.0148	-0.0152	-0.0136	-0.0116	-0.01	-0.01
7.85	-0.016	-0.0156	-0.0144	-0.0096	-0.0172	-0.0084
7.86	-0.0004	-0.002	0	0.002	-0.0084	0.0028
7.87	0.0176	0.0124	0.0152	0.0136	0.01	0.014
7.88	0.0188	0.0132	0.0164	0.012	0.0168	0.0124
7.89	0.0028	-0.0008	0.002	0.0004	0.0084	0.0012
7.9	-0.0148	-0.0152	-0.0136	-0.0112	-0.01	-0.01
7.91	-0.016	-0.0156	-0.0144	-0.0096	-0.0168	-0.008
7.92	0	-0.002	0	0.002	-0.008	0.0032
7.93	0.0176	0.0124	0.0152	0.014	0.01	0.014
7.94	0.0188	0.0128	0.0164	0.012	0.0172	0.0124
7.95	0.0028	-0.0008	0.002	0.0004	0.0084	0.0012
7.96	-0.0148	-0.0152	-0.0136	-0.0116	-0.0104	-0.01
7.97	-0.016	-0.0156	-0.0144	-0.0096	-0.0172	-0.0084
7.98	0	-0.002	0	0.002	-0.0084	0.0028
7.99	0.0176	0.0124	0.0152	0.014	0.01	0.014
8	0.0188	0.0128	0.0164	0.012	0.0168	0.0124
8.01	0.0028	-0.0008	0.002	0.0004	0.008	0.0012
8.02	-0.0148	-0.0152	-0.0136	-0.0116	-0.0104	-0.01
8.03	-0.016	-0.0156	-0.014	-0.0096	-0.0168	-0.008
8.04	0	-0.002	0	0.002	-0.0084	0.0028
8.05	0.0176	0.0124	0.0152	0.0136	0.01	0.014
8.06	0.0188	0.0128	0.016	0.012	0.0168	0.012
8.07	0.0028	-0.0008	0.002	0.0004	0.008	0.0012
8.08	-0.0148	-0.0152	-0.0136	-0.0116	-0.0104	-0.01
8.09	-0.016	-0.0156	-0.0144	-0.0096	-0.0176	-0.0084
8.1	0	-0.002	0	0.002	-0.0084	0.0028
8.11	0.0176	0.0124	0.0152	0.0136	0.0096	0.014
8.12	0.0188	0.0132	0.0164	0.012	0.0168	0.0124
8.13	0.0028	-0.0008	0.002	0	0.0076	0.0012
8.14	-0.0148	-0.0152	-0.0136	-0.0116	-0.0108	-0.0104
8.15	-0.016	-0.0156	-0.014	-0.0096	-0.0176	-0.0084
8.16	0	-0.0016	0	0.002	-0.0088	0.0028
8.17	0.0176	0.0124	0.0152	0.0136	0.0096	0.014
8.18	0.0188	0.0128	0.0164	0.012	0.0164	0.012
8.19	0.0028	-0.0008	0.002	0	0.0072	0.0008
8.2	-0.0148	-0.0152	-0.0136	-0.0116	-0.0112	-0.0104
8.21	-0.016	-0.0156	-0.014	-0.01	-0.018	-0.0084
8.22	0	-0.0016	0.0004	0.002	-0.0088	0.0028
8.23	0.0176	0.0124	0.0152	0.0136	0.0092	0.014
8.24	0.0188	0.0128	0.0164	0.0116	0.016	0.012
8.25	0.0028	-0.0008	0.0016	-0.0004	0.0068	0.0004
8.26	-0.0148	-0.0152	-0.0136	-0.012	-0.0116	-0.0104
8.27	-0.016	-0.0156	-0.014	-0.01	-0.0184	-0.0088
8.28	0	-0.002	0	0.0016	-0.0096	0.0028
8.29	0.0176	0.0124	0.0152	0.0132	0.0084	0.0136
8.3	0.0188	0.0128	0.016	0.0116	0.0156	0.012
8.31	0.0024	-0.0008	0.0016	-0.0004	0.0064	0.0004
8.32	-0.0148	-0.0152	-0.0136	-0.012	-0.012	-0.0104
8.33	-0.016	-0.0156	-0.014	-0.01	-0.0188	-0.0088
8.34	0.0004	-0.0016	0.0004	0.002	-0.0096	0.0028
8.35	0.0176	0.0124	0.0156	0.0136	0.0088	0.014
8.36	0.0188	0.0128	0.0164	0.012	0.016	0.012
8.37	0.0024	-0.0008	0.0016	0	0.0068	0.0008
8.38	-0.0148	-0.0152	-0.0136	-0.0116	-0.0112	-0.0104
8.39	-0.016	-0.0156	-0.014	-0.01	-0.0184	-0.0084
8.4	0	-0.0016	0.0004	0.002	-0.0088	0.0032
8.41	0.0176	0.0124	0.0156	0.0136	0.0096	0.014
8.42	0.0188	0.0128	0.0164	0.012	0.0164	0.0124
8.43	0.0024	-0.0008	0.0016	0	0.0072	0.0008
8.44	-0.0148	-0.0152	-0.0136	-0.0116	-0.0108	-0.01
8.45	-0.016	-0.0156	-0.014	-0.0096	-0.0176	-0.0084
8.46	0.0004	-0.0016	0.0004	0.0024	-0.008	0.0032
8.47	0.0176	0.0124	0.0156	0.014	0.0104	0.0144
8.48	0.0188	0.0128	0.016	0.0124	0.0172	0.0124
8.49	0.0024	-0.0012	0.0016	0	0.008	0.0008
8.5	-0.0148	-0.0152	-0.0136	-0.0116	-0.0104	-0.0104
8.51	-0.016	-0.0156	-0.014	-0.0096	-0.0172	-0.0084
8.52	0.0004	-0.0016	0.0004	0.0024	-0.008	0.0032
8.53	0.0176	0.0124	0.0156	0.014	0.0104	0.0144
8.54	0.0188	0.0128	0.0164	0.0124	0.0172	0.0124
8.55	0.0024	-0.0012	0.0016	0	0.008	0.0008
8.56	-0.0148	-0.0152	-0.0136	-0.0116	-0.0104	-0.0104
8.57	-0.016	-0.0156	-0.014	-0.0096	-0.0172	-0.0084
8.58	0.0004	-0.0016	0.0004	0.0024	-0.008	0.0032
8.59	0.0176	0.0124	0.0156	0.014	0.0104	0.0144
8.6	0.0188	0.0128	0.016	0.0124	0.0176	0.0124
8.61	0.0024	-0.0012	0.0012	0	0.008	0.0008
8.62	-0.0152	-0.0156	-0.0136	-0.0116	-0.0104	-0.0104
8.63	-0.016	-0.0156	-0.0144	-0.0096	-0.0176	-0.0084
8.64	0.0004	-0.0016	0.0004	0.0024	-0.008	0.0032
8.65	0.0176	0.0124	0.0152	0.014	0.0104	0.0144
8.66	0.0188	0.0128	0.016	0.0124	0.0172	0.0124
8.67	0.0024	-0.0012	0.0016	0	0.008	0.0008
8.68	-0.0148	-0.0152	-0.0136	-0.0116	-0.0104	-0.0104
8.69	-0.016	-0.0156	-0.0144	-0.01	-0.0176	-0.0084
8.7	0.0004	-0.0016	0.0004	0.0024	-0.0084	0.0032
8.71	0.0176	0.0124	0.0156	0.014	0.01	0.0144
8.72	0.0188	0.0128	0.016	0.012	0.0172	0.0124
8.73	0.002	-0.0012	0.0012	0	0.0076	0.0008
8.74	-0.0152	-0.0156	-0.0136	-0.0116	-0.0108	-0.0104
8.75	-0.016	-0.0156	-0.0144	-0.01	-0.0176	-0.0084
8.76	0.0004	-0.0016	0.0004	0.0024	-0.0084	0.0032
8.77	0.0176	0.0124	0.0156	0.014	0.01	0.014
8.78	0.0188	0.0128	0.016	0.012	0.0168	0.0124
8.79	0.002	-0.0016	0.0012	-0.0004	0.0072	0.0004
8.8	-0.0152	-0.0156	-0.014	-0.012	-0.0116	-0.0108
8.81	-0.0168	-0.0164	-0.0148	-0.0108	-0.0192	-0.0092
8.82	-0.0008	-0.0024	-0.0004	0.0016	-0.01	0.0028
8.83	0.0156	0.0108	0.0136	0.0132	0.008	0.0136
8.84	0.0176	0.0116	0.0148	0.0116	0.0148	0.012
8.85	0.0008	-0.0024	0	-0.0008	0.0052	0
8.86	-0.0156	-0.016	-0.0144	-0.0128	-0.0136	-0.0112
8.87	-0.0168	-0.0164	-0.0148	-0.0116	-0.022	-0.0104
8.88	0.0004	-0.0016	0.0004	0.0004	-0.0132	0.0016
8.89	0.0172	0.012	0.0152	0.0108	0.0032	0.0112
8.9	0.0188	0.0128	0.016	0.0084	0.0084	0.0088
8.91	0.002	-0.0016	0.0008	-0.0032	-0.0012	-0.0024
8.92	-0.0148	-0.0156	-0.0136	-0.0136	-0.0184	-0.012
8.93	-0.0164	-0.016	-0.0144	-0.0112	-0.0244	-0.0096
8.94	0.0008	-0.0012	0.0008	0.002	-0.0132	0.0028
8.95	0.0176	0.0124	0.0152	0.0136	0.0064	0.014
8.96	0.0188	0.0132	0.0164	0.0124	0.0144	0.0124
8.97	0.002	-0.0016	0.0012	0	0.0056	0.0004
8.98	-0.0148	-0.0152	-0.0136	-0.0116	-0.012	-0.0104
8.99	-0.016	-0.0156	-0.0144	-0.0096	-0.0188	-0.0084
9	0.0008	-0.0012	0.0008	0.0028	-0.0084	0.0036
9.01	0.0176	0.0124	0.0156	0.014	0.01	0.0144
9.02	0.0188	0.0128	0.0164	0.0124	0.0172	0.0124
9.03	0.002	-0.0016	0.0012	-0.0004	0.0072	0.0004
9.04	-0.0148	-0.0152	-0.0136	-0.0116	-0.0108	-0.01
9.05	-0.016	-0.0156	-0.0144	-0.01	-0.0176	-0.0084
9.06	0.0008	-0.0012	0.0008	0.0028	-0.0076	0.0036
9.07	0.0176	0.0124	0.0156	0.014	0.0108	0.0144
9.08	0.0188	0.0132	0.0164	0.0124	0.0176	0.0128
9.09	0.0016	-0.0016	0.0008	-0.0004	0.008	0.0004
9.1	-0.0148	-0.0152	-0.0136	-0.0116	-0.0104	-0.01
9.11	-0.016	-0.0156	-0.0144	-0.0096	-0.0172	-0.0084
9.12	0.0008	-0.0012	0.0008	0.0028	-0.0072	0.0036
9.13	0.0176	0.0124	0.0156	0.014	0.0108	0.0144
9.14	0.0188	0.0132	0.0164	0.0124	0.018	0.0128
9.15	0.0016	-0.0016	0.0008	-0.0004	0.0076	0.0004
9.16	-0.0148	-0.0152	-0.0136	-0.0116	-0.0104	-0.01
9.17	-0.016	-0.0156	-0.0144	-0.0096	-0.0172	-0.0084
9.18	0.0012	-0.0008	0.0012	0.0028	-0.0072	0.004
9.19	0.018	0.0124	0.0156	0.014	0.0108	0.0144
9.2	0.0192	0.0132	0.0168	0.0124	0.018	0.0128
9.21	0.0024	-0.0012	0.0016	-0.0004	0.008	0.0004
9.22	-0.0128	-0.0136	-0.0116	-0.0116	-0.0104	-0.01
9.23	-0.0116	-0.012	-0.0104	-0.0096	-0.0172	-0.0084
9.24	0.0036	0.0008	0.0032	0.0032	-0.0072	0.004
9.25	0.0184	0.0132	0.0164	0.014	0.0112	0.0144
9.26	0.0196	0.014	0.0172	0.0124	0.018	0.0128
9.27	0.0024	-0.0012	0.0016	-0.0004	0.008	0.0004
9.28	-0.0148	-0.0152	-0.0136	-0.0116	-0.0104	-0.01
9.29	-0.0152	-0.0152	-0.0136	-0.0096	-0.0172	-0.0084
9.3	0.0016	-0.0004	0.0016	0.0028	-0.0072	0.004
9.31	0.0184	0.0132	0.016	0.014	0.0108	0.0144
9.32	0.0192	0.0132	0.0168	0.0124	0.018	0.0128
9.33	0.002	-0.0016	0.0012	-0.0004	0.0076	0.0004
9.34	-0.0148	-0.0152	-0.0136	-0.0116	-0.0104	-0.0104
9.35	-0.0156	-0.0152	-0.014	-0.0096	-0.0172	-0.0084
9.36	0.0012	-0.0008	0.0012	0.0032	-0.0072	0.004
9.37	0.018	0.0128	0.0156	0.014	0.0108	0.0144
9.38	0.0188	0.0132	0.0164	0.0124	0.018	0.0128
9.39	0.002	-0.0016	0.0012	-0.0004	0.0076	0.0004
9.4	-0.0148	-0.0152	-0.0136	-0.0116	-0.0104	-0.0104
9.41	-0.016	-0.0152	-0.014	-0.0096	-0.0176	-0.0084
9.42	0.0012	-0.0008	0.0012	0.0032	-0.0072	0.004
9.43	0.018	0.0128	0.0156	0.014	0.0108	0.0144
9.44	0.0188	0.0132	0.0164	0.0124	0.0176	0.0124
9.45	0.0016	-0.0016	0.0008	-0.0008	0.0076	0.0004
9.46	-0.0148	-0.0152	-0.0136	-0.0116	-0.0108	-0.0104
9.47	-0.016	-0.0152	-0.014	-0.0096	-0.0176	-0.0084
9.48	0.0012	-0.0008	0.0012	0.0032	-0.0072	0.004
9.49	0.018	0.0128	0.0156	0.014	0.0108	0.0144
9.5	0.0188	0.0132	0.0164	0.0124	0.0176	0.0124
9.51	0.0016	-0.0016	0.0008	-0.0004	0.0076	0.0004
9.52	-0.0148	-0.0152	-0.0136	-0.0116	-0.0108	-0.0104
9.53	-0.016	-0.0156	-0.014	-0.0096	-0.0176	-0.0084
9.54	0.0012	-0.0008	0.0012	0.0032	-0.0072	0.004
9.55	0.018	0.0128	0.0156	0.014	0.0108	0.0144
9.56	0.0188	0.0132	0.0164	0.0124	0.0176	0.0124
9.57	0.0016	-0.0016	0.0008	-0.0008	0.0076	0
9.58	-0.0152	-0.0152	-0.0136	-0.0116	-0.0108	-0.0104
9.59	-0.016	-0.0156	-0.014	-0.0096	-0.0176	-0.0084
9.6	0.0012	-0.0008	0.0012	0.0032	-0.0072	0.004
9.61	0.018	0.0124	0.0156	0.014	0.0108	0.0144
9.62	0.0188	0.0128	0.0164	0.0124	0.018	0.0124
9.63	0.0016	-0.002	0.0008	-0.0008	0.0076	0.0004
9.64	-0.0152	-0.0156	-0.014	-0.0116	-0.0108	-0.0104
9.65	-0.016	-0.0156	-0.0144	-0.01	-0.0176	-0.0084
9.66	0.0012	-0.0008	0.0012	0.0032	-0.0072	0.004
9.67	0.0176	0.0124	0.0156	0.014	0.0108	0.0144
9.68	0.0188	0.0128	0.0164	0.0124	0.0176	0.0128
9.69	0.0012	-0.002	0.0008	-0.0008	0.0072	0
9.7	-0.0152	-0.0156	-0.014	-0.0116	-0.0108	-0.0104
9.71	-0.016	-0.0156	-0.014	-0.0096	-0.0176	-0.0084
9.72	0.0012	-0.0008	0.0012	0.0032	-0.0072	0.004
9.73	0.018	0.0124	0.0156	0.014	0.0108	0.0144
9.74	0.0188	0.0128	0.016	0.0124	0.0176	0.0124
9.75	0.0012	-0.002	0.0004	-0.0008	0.0072	0
9.76	-0.0152	-0.0156	-0.014	-0.0116	-0.0108	-0.0104
9.77	-0.016	-0.0156	-0.014	-0.0096	-0.018	-0.0084
9.78	0.0012	-0.0008	0.0012	0.0032	-0.0072	0.004
9.79	0.018	0.0128	0.0156	0.014	0.0108	0.0144
9.8	0.0188	0.0128	0.0164	0.0124	0.0176	0.0124
9.81	0.0012	-0.002	0.0004	-0.0008	0.0072	0
9.82	-0.0152	-0.0156	-0.0136	-0.0116	-0.0112	-0.0104
9.83	-0.016	-0.0156	-0.014	-0.0096	-0.0176	-0.0084
9.84	0.0016	-0.0008	0.0016	0.0032	-0.0072	0.004
9.85	0.018	0.0128	0.0156	0.0144	0.0112	0.0144
9.86	0.0188	0.0128	0.016	0.0124	0.018	0.0124
9.87	0.0012	-0.002	0.0004	-0.0008	0.0072	0
9.88	-0.0152	-0.0156	-0.014	-0.0116	-0.0108	-0.0104
9.89	-0.016	-0.0156	-0.014	-0.0096	-0.0176	-0.0084
9.9	0.0016	-0.0004	0.0016	0.0032	-0.0072	0.0044
9.91	0.018	0.0128	0.0156	0.0144	0.0112	0.0148
9.92	0.0188	0.0128	0.016	0.0124	0.018	0.0128
9.93	0.0012	-0.002	0.0004	-0.0008	0.0076	0
9.94	-0.0152	-0.0156	-0.014	-0.0116	-0.0108	-0.0104
9.95	-0.016	-0.0156	-0.014	-0.0096	-0.0172	-0.0084
9.96	0.0016	-0.0004	0.0016	0.0036	-0.0068	0.0044
9.97	0.018	0.0128	0.0156	0.0144	0.0112	0.0144
9.98	0.0188	0.0128	0.016	0.0124	0.018	0.0124
9.99	0.0012	-0.002	0.0004	-0.0008	0.0072	0
10	-0.0152	-0.0156	-0.014	-0.012	-0.0108	-0.0104
10.01	-0.016	-0.0156	-0.014	-0.0096	-0.0176	-0.0084
10.02	0.0016	-0.0004	0.0016	0.0036	-0.0068	0.0044
10.03	0.018	0.0128	0.016	0.0144	0.0112	0.0144
10.04	0.0188	0.0128	0.0164	0.0124	0.018	0.0124
10.05	0.0012	-0.002	0.0004	-0.0008	0.0072	0
10.06	-0.0152	-0.0156	-0.014	-0.012	-0.0108	-0.0104
10.07	-0.016	-0.0156	-0.014	-0.0096	-0.0176	-0.0084
10.08	0.0016	-0.0004	0.0016	0.0036	-0.0068	0.0044
10.09	0.018	0.0128	0.0156	0.0144	0.0112	0.0144
10.1	0.0188	0.0128	0.0164	0.0124	0.018	0.0124
10.11	0.0012	-0.002	0.0004	-0.0008	0.0072	0
10.12	-0.0152	-0.0156	-0.014	-0.012	-0.0112	-0.0104
10.13	-0.016	-0.0156	-0.014	-0.0096	-0.0176	-0.0084
10.14	0.0016	-0.0004	0.0016	0.0036	-0.0072	0.0044
10.15	0.018	0.0128	0.016	0.0144	0.0112	0.0144
10.16	0.0188	0.0128	0.016	0.0124	0.0176	0.0124
10.17	0.0008	-0.0024	0	-0.0012	0.0068	0
10.18	-0.0156	-0.0156	-0.014	-0.012	-0.0112	-0.0104
10.19	-0.016	-0.0156	-0.014	-0.0096	-0.018	-0.0084
10.2	0.0016	-0.0004	0.0016	0.0036	-0.0072	0.0044
10.21	0.018	0.0128	0.0156	0.0144	0.0112	0.0144
10.22	0.0188	0.0128	0.016	0.0124	0.0176	0.0124
10.23	0.0008	-0.0024	0.0004	-0.0008	0.0068	0
10.24	-0.0156	-0.0156	-0.014	-0.012	-0.0112	-0.0104
10.25	-0.016	-0.0156	-0.014	-0.0096	-0.018	-0.0084
10.26	0.0016	-0.0004	0.0016	0.0036	-0.0068	0.0044
10.27	0.018	0.0128	0.016	0.0144	0.0112	0.0148
10.28	0.0188	0.0128	0.016	0.0124	0.0176	0.0124
10.29	0.0008	-0.0024	0.0004	-0.0012	0.0068	-0.0004
10.3	-0.0152	-0.0156	-0.014	-0.012	-0.0112	-0.0104
10.31	-0.0156	-0.0152	-0.014	-0.0096	-0.0176	-0.008
10.32	0.002	0	0.002	0.0036	-0.0068	0.0044
10.33	0.018	0.0128	0.016	0.0144	0.0112	0.0144
10.34	0.0188	0.0128	0.016	0.0124	0.018	0.0124
10.35	0.0008	-0.0024	0	-0.0012	0.0068	-0.0004
10.36	-0.0156	-0.0156	-0.014	-0.012	-0.0112	-0.0104
10.37	-0.0156	-0.0152	-0.014	-0.0096	-0.0176	-0.008
10.38	0.002	0	0.002	0.0036	-0.0068	0.0044
10.39	0.018	0.0128	0.016	0.0144	0.0116	0.0144
10.4	0.0188	0.0128	0.016	0.0124	0.018	0.0124
10.41	0.0008	-0.0024	0	-0.0012	0.0068	-0.0004
10.42	-0.0152	-0.0156	-0.014	-0.0116	-0.0112	-0.0104
10.43	-0.0156	-0.0152	-0.014	-0.0092	-0.0172	-0.008
10.44	0.002	0	0.002	0.004	-0.0064	0.0048
10.45	0.018	0.0128	0.016	0.0144	0.0116	0.0144
10.46	0.0184	0.0128	0.016	0.012	0.018	0.0124
10.47	0.0008	-0.0024	0	-0.0012	0.0068	-0.0004
10.48	-0.0156	-0.0156	-0.014	-0.012	-0.0112	-0.0104
10.49	-0.0156	-0.0152	-0.014	-0.0096	-0.0176	-0.008
10.5	0.002	0	0.002	0.0036	-0.0068	0.0044
10.51	0.018	0.0128	0.016	0.0144	0.0112	0.0144
10.52	0.0184	0.0128	0.016	0.012	0.0176	0.0124
10.53	0.0008	-0.0024	0	-0.0012	0.0064	-0.0004
10.54	-0.0152	-0.0156	-0.014	-0.0116	-0.0112	-0.0104
10.55	-0.0156	-0.0152	-0.0136	-0.0092	-0.0176	-0.008
10.56	0.0024	0	0.002	0.004	-0.0064	0.0048
10.57	0.0184	0.0128	0.016	0.0144	0.0116	0.0144
10.58	0.0184	0.0128	0.016	0.012	0.0176	0.012
10.59	0.0008	-0.0024	0	-0.0012	0.0064	-0.0004
10.6	-0.0152	-0.0156	-0.014	-0.0116	-0.0112	-0.0104
10.61	-0.0156	-0.0152	-0.0136	-0.0092	-0.0176	-0.008
10.62	0.002	0	0.002	0.004	-0.0064	0.0048
10.63	0.018	0.0128	0.016	0.0144	0.0116	0.0144
10.64	0.0184	0.0128	0.016	0.012	0.0176	0.0124
10.65	0.0008	-0.0024	0	-0.0012	0.0068	-0.0004
10.66	-0.0152	-0.0156	-0.014	-0.0116	-0.0112	-0.0104
10.67	-0.0156	-0.0152	-0.0136	-0.0092	-0.0172	-0.008
10.68	0.0024	0	0.002	0.004	-0.0064	0.0048
10.69	0.018	0.0128	0.0156	0.014	0.0112	0.0144
10.7	0.0184	0.0128	0.016	0.0116	0.0172	0.012
10.71	0.0008	-0.0024	0	-0.0012	0.0064	-0.0004
10.72	-0.0152	-0.0152	-0.0136	-0.0116	-0.0112	-0.0104
10.73	-0.0152	-0.0148	-0.0136	-0.0092	-0.0172	-0.008
10.74	0.0024	0.0004	0.0024	0.004	-0.0064	0.0048
10.75	0.0184	0.0128	0.016	0.0144	0.0116	0.0144
10.76	0.0184	0.0128	0.016	0.012	0.0176	0.012
10.77	0.0008	-0.0024	0	-0.0012	0.0068	-0.0004
10.78	-0.0148	-0.0152	-0.0136	-0.0116	-0.0112	-0.0104
10.79	-0.0152	-0.0148	-0.0136	-0.0092	-0.0168	-0.0076
10.8	0.0024	0	0.0024	0.004	-0.006	0.0048
10.81	0.018	0.0128	0.0156	0.014	0.0116	0.0144
10.82	0.018	0.0124	0.0156	0.0116	0.0176	0.012
10.83	0.0004	-0.0028	-0.0004	-0.0016	0.0064	-0.0004
10.84	-0.0152	-0.0156	-0.014	-0.0116	-0.0112	-0.0104
10.85	-0.0156	-0.0152	-0.0136	-0.0092	-0.0172	-0.008
10.86	0.002	0	0.002	0.004	-0.0064	0.0048
10.87	0.0176	0.0124	0.0156	0.014	0.0112	0.0144
10.88	0.018	0.0124	0.0156	0.0116	0.0172	0.012
10.89	0.0004	-0.0028	-0.0004	-0.0016	0.0064	-0.0004
10.9	-0.0152	-0.0152	-0.0136	-0.0116	-0.0112	-0.0104
10.91	-0.0152	-0.0148	-0.0136	-0.0092	-0.0172	-0.008
10.92	0.0024	0	0.0024	0.004	-0.006	0.0048
10.93	0.018	0.0128	0.0156	0.014	0.0112	0.0144
10.94	0.018	0.0124	0.0156	0.0116	0.0172	0.012
10.95	0.0004	-0.0028	0	-0.0016	0.0064	-0.0004
10.96	-0.0148	-0.0152	-0.0136	-0.0116	-0.0112	-0.01
10.97	-0.0152	-0.0148	-0.0136	-0.0092	-0.0168	-0.0076
10.98	0.0024	0.0004	0.0024	0.004	-0.006	0.0048
10.99	0.018	0.0128	0.0156	0.0144	0.0116	0.0144
11	0.0184	0.0124	0.0156	0.0116	0.0176	0.012
11.01	0.0004	-0.0028	0	-0.0016	0.0064	-0.0008
11.02	-0.0148	-0.0152	-0.0136	-0.0116	-0.0112	-0.0104
11.03	-0.0148	-0.0148	-0.0132	-0.0092	-0.0172	-0.0076
11.04	0.0028	0.0004	0.0024	0.004	-0.006	0.0048
11.05	0.018	0.0128	0.0156	0.014	0.0116	0.0144
11.06	0.0184	0.0124	0.0156	0.0116	0.0176	0.012
11.07	0.0004	-0.0024	0	-0.0016	0.0064	-0.0008
11.08	-0.0148	-0.0152	-0.0136	-0.0116	-0.0112	-0.0104
11.09	-0.0148	-0.0148	-0.0132	-0.0092	-0.0172	-0.008
11.1	0.0028	0.0004	0.0028	0.004	-0.006	0.0048
11.11	0.018	0.0128	0.016	0.014	0.0112	0.0144
11.12	0.018	0.0124	0.0156	0.0116	0.0172	0.012
11.13	0.0004	-0.0028	-0.0004	-0.0016	0.006	-0.0008
11.14	-0.0148	-0.0152	-0.0136	-0.0116	-0.0116	-0.0104
11.15	-0.0148	-0.0148	-0.0132	-0.0092	-0.0172	-0.0076
11.16	0.0028	0.0004	0.0028	0.004	-0.006	0.0052
11.17	0.018	0.0128	0.0156	0.014	0.0116	0.0144
11.18	0.018	0.0124	0.0156	0.0116	0.0172	0.012
11.19	0.0004	-0.0028	-0.0004	-0.0016	0.006	-0.0008
11.2	-0.0148	-0.0152	-0.0136	-0.0116	-0.0112	-0.0104
11.21	-0.0148	-0.0148	-0.0132	-0.0092	-0.0172	-0.0076
11.22	0.0028	0.0004	0.0024	0.004	-0.006	0.0048
11.23	0.018	0.0128	0.0156	0.014	0.0116	0.0144
11.24	0.018	0.0124	0.0156	0.0116	0.0172	0.012
11.25	0.0004	-0.0028	-0.0004	-0.0016	0.006	-0.0008
11.26	-0.0148	-0.0152	-0.0136	-0.0116	-0.0116	-0.0104
11.27	-0.0148	-0.0148	-0.0132	-0.0092	-0.0172	-0.0076
11.28	0.0028	0.0004	0.0024	0.004	-0.006	0.0048
11.29	0.018	0.0128	0.0156	0.014	0.0116	0.0144
11.3	0.018	0.0124	0.0156	0.0116	0.0172	0.0116
11.31	0	-0.0028	-0.0004	-0.002	0.0056	-0.0008
11.32	-0.0152	-0.0152	-0.0136	-0.0116	-0.0116	-0.0104
11.33	-0.0152	-0.0148	-0.0136	-0.0092	-0.0176	-0.008
11.34	0.0028	0.0004	0.0024	0.004	-0.0064	0.0048
11.35	0.018	0.0128	0.0156	0.014	0.0112	0.0144
11.36	0.018	0.0124	0.0156	0.0116	0.0168	0.0116
11.37	0	-0.0032	-0.0004	-0.002	0.0056	-0.0008
11.38	-0.0152	-0.0152	-0.0136	-0.0116	-0.0116	-0.0104
11.39	-0.0148	-0.0148	-0.0132	-0.0088	-0.0172	-0.0076
11.4	0.0028	0.0004	0.0028	0.0044	-0.0056	0.0052
11.41	0.018	0.0128	0.0156	0.014	0.0116	0.0144
11.42	0.018	0.0124	0.0156	0.0116	0.0172	0.012
11.43	0	-0.0032	-0.0004	-0.002	0.0056	-0.0008
11.44	-0.0152	-0.0152	-0.0136	-0.0116	-0.0116	-0.0104
11.45	-0.0152	-0.0148	-0.0136	-0.0092	-0.0176	-0.0076
11.46	0.0028	0.0004	0.0028	0.0044	-0.006	0.0052
11.47	0.018	0.0128	0.0156	0.014	0.0116	0.0144
11.48	0.018	0.0124	0.0156	0.0116	0.0172	0.012
11.49	0	-0.0032	-0.0004	-0.002	0.006	-0.0008
11.5	-0.0152	-0.0156	-0.014	-0.012	-0.0116	-0.0104
11.51	-0.0152	-0.0148	-0.0136	-0.0092	-0.0172	-0.0076
11.52	0.0028	0.0004	0.0028	0.0044	-0.006	0.0052
11.53	0.018	0.0128	0.0156	0.014	0.0116	0.0144
11.54	0.018	0.0124	0.0156	0.0116	0.0172	0.012
11.55	0	-0.0032	-0.0008	-0.002	0.0056	-0.0012
11.56	-0.0152	-0.0156	-0.014	-0.012	-0.0116	-0.0104
11.57	-0.0152	-0.0148	-0.0136	-0.0092	-0.0176	-0.0076
11.58	0.0028	0.0004	0.0028	0.0044	-0.006	0.0052
11.59	0.018	0.0128	0.016	0.0144	0.0116	0.0144
11.6	0.018	0.0124	0.0156	0.0116	0.0176	0.012
11.61	0	-0.0032	-0.0008	-0.002	0.006	-0.0012
11.62	-0.0156	-0.0156	-0.014	-0.012	-0.0116	-0.0104
11.63	-0.0152	-0.0148	-0.0136	-0.0092	-0.0176	-0.008
11.64	0.0028	0.0004	0.0028	0.0044	-0.006	0.0052
11.65	0.018	0.0128	0.0156	0.014	0.0116	0.0144
11.66	0.018	0.0124	0.0156	0.0116	0.0172	0.012
11.67	-0.0004	-0.0032	-0.0008	-0.002	0.0056	-0.0012
11.68	-0.0152	-0.0156	-0.014	-0.012	-0.012	-0.0104
11.69	-0.0152	-0.0152	-0.0136	-0.0092	-0.0176	-0.008
11.7	0.0028	0.0004	0.0028	0.0044	-0.006	0.0052
11.71	0.018	0.0128	0.0156	0.0144	0.0116	0.0144
11.72	0.018	0.012	0.0156	0.0116	0.0172	0.0116
11.73	-0.0004	-0.0036	-0.0012	-0.002	0.0052	-0.0012
11.74	-0.0156	-0.016	-0.0144	-0.012	-0.0124	-0.0108
11.75	-0.0156	-0.0152	-0.014	-0.0096	-0.018	-0.008
11.76	0.0028	0.0004	0.0024	0.004	-0.0064	0.0048
11.77	0.018	0.0128	0.0156	0.014	0.0112	0.0144
11.78	0.018	0.0124	0.0156	0.0116	0.0168	0.0116
11.79	-0.0004	-0.0036	-0.0012	-0.0024	0.0048	-0.0012
11.8	-0.0156	-0.0156	-0.014	-0.012	-0.0128	-0.0108
11.81	-0.0152	-0.0152	-0.0136	-0.0092	-0.0184	-0.008
11.82	0.0028	0.0008	0.0028	0.0044	-0.0064	0.0052
11.83	0.018	0.0128	0.016	0.0144	0.0112	0.0144
11.84	0.018	0.0124	0.0156	0.0116	0.0172	0.012
11.85	-0.0004	-0.0036	-0.0012	-0.002	0.0052	-0.0012
11.86	-0.016	-0.016	-0.0144	-0.012	-0.0124	-0.0108
11.87	-0.0156	-0.0152	-0.014	-0.0092	-0.018	-0.0076
11.88	0.0028	0.0004	0.0024	0.0044	-0.006	0.0052
11.89	0.0176	0.0124	0.0156	0.0144	0.0116	0.0144
11.9	0.0176	0.0116	0.0152	0.0116	0.0172	0.012
11.91	-0.0012	-0.004	-0.0016	-0.0024	0.0052	-0.0012
11.92	-0.016	-0.0164	-0.0148	-0.012	-0.0124	-0.0108
11.93	-0.016	-0.0156	-0.014	-0.0092	-0.0176	-0.0076
11.94	0.002	0	0.002	0.0044	-0.006	0.0052
11.95	0.0148	0.01	0.0128	0.014	0.0116	0.0144
11.96	0.0132	0.008	0.0108	0.0116	0.0172	0.0116
11.97	-0.0056	-0.008	-0.0056	-0.0024	0.0052	-0.0012
11.98	-0.0192	-0.0188	-0.0176	-0.012	-0.0124	-0.0108
11.99	-0.0176	-0.0168	-0.0156	-0.0092	-0.018	-0.0076
12	0.002	0	0.002	0.0048	-0.006	0.0056
12.01	0.0176	0.012	0.0152	0.0144	0.0116	0.0148
12.02	0.0176	0.0116	0.0148	0.0116	0.0172	0.012
12.03	-0.0012	-0.004	-0.0016	-0.0024	0.0052	-0.0012
12.04	-0.0156	-0.016	-0.0144	-0.012	-0.012	-0.0104
12.05	-0.0152	-0.0152	-0.0136	-0.0092	-0.0176	-0.0076
12.06	0.0032	0.0008	0.0028	0.0048	-0.0056	0.0056
12.07	0.018	0.0128	0.0156	0.0144	0.012	0.0144
12.08	0.018	0.012	0.0152	0.0116	0.0172	0.0116
12.09	-0.0008	-0.004	-0.0016	-0.0024	0.0052	-0.0016
12.1	-0.0156	-0.016	-0.0144	-0.012	-0.0124	-0.0108
12.11	-0.0156	-0.0152	-0.0136	-0.0092	-0.018	-0.0076
12.12	0.0036	0.0012	0.0032	0.0048	-0.0056	0.0056
12.13	0.0184	0.0128	0.016	0.0144	0.0116	0.0144
12.14	0.018	0.0124	0.0156	0.0116	0.0172	0.012
12.15	-0.0008	-0.0036	-0.0012	-0.0024	0.0052	-0.0012
12.16	-0.0152	-0.0156	-0.014	-0.012	-0.012	-0.0104
12.17	-0.0148	-0.0148	-0.0132	-0.0088	-0.0172	-0.0076
12.18	0.004	0.0012	0.0036	0.0048	-0.0052	0.0056
12.19	0.0188	0.0132	0.0164	0.0144	0.0124	0.0148
12.2	0.0184	0.0124	0.016	0.0116	0.0176	0.012
12.21	-0.0004	-0.0032	-0.0008	-0.0024	0.0056	-0.0012
12.22	-0.0152	-0.0152	-0.0136	-0.012	-0.012	-0.0104
12.23	-0.0144	-0.0144	-0.0128	-0.0088	-0.0172	-0.0072
12.24	0.004	0.0012	0.0036	0.0048	-0.0048	0.0056
12.25	0.0196	0.014	0.0172	0.0144	0.0124	0.0148
12.26	0.02	0.014	0.0176	0.0116	0.018	0.012
12.27	0.0012	-0.002	0.0004	-0.002	0.006	-0.0012
12.28	-0.014	-0.0144	-0.0128	-0.0116	-0.0116	-0.0104
12.29	-0.0136	-0.0136	-0.0124	-0.0088	-0.0168	-0.0072
12.3	0.0044	0.002	0.004	0.0048	-0.0048	0.0056
12.31	0.0196	0.014	0.0172	0.0144	0.0128	0.0148
12.32	0.0184	0.0128	0.016	0.0116	0.018	0.0116
12.33	-0.0008	-0.0036	-0.0012	-0.0024	0.0056	-0.0012
12.34	-0.0156	-0.0156	-0.014	-0.012	-0.0116	-0.0104
12.35	-0.0144	-0.0144	-0.0128	-0.0088	-0.0168	-0.0072
12.36	0.0036	0.0012	0.0036	0.0048	-0.0048	0.0056
12.37	0.0184	0.0132	0.0164	0.0144	0.0124	0.0148
12.38	0.0176	0.012	0.0152	0.0116	0.0176	0.0116
12.39	-0.0008	-0.004	-0.0012	-0.0024	0.0056	-0.0012
12.4	-0.0156	-0.016	-0.0144	-0.0116	-0.0116	-0.0104
12.41	-0.0148	-0.0144	-0.0132	-0.0088	-0.0168	-0.0072
12.42	0.0036	0.0012	0.0032	0.0048	-0.0048	0.0056
12.43	0.0188	0.0132	0.0164	0.0144	0.0124	0.0148
12.44	0.018	0.012	0.0156	0.0112	0.0176	0.0116
12.45	-0.0008	-0.0036	-0.0012	-0.0024	0.0056	-0.0016
12.46	-0.0156	-0.0156	-0.014	-0.012	-0.012	-0.0104
12.47	-0.0148	-0.0144	-0.0128	-0.0088	-0.0168	-0.0072
12.48	0.0036	0.0012	0.0036	0.0052	-0.0048	0.006
12.49	0.0188	0.0132	0.0164	0.0144	0.0124	0.0148
12.5	0.018	0.0124	0.0156	0.0116	0.0176	0.0116
12.51	-0.0008	-0.0036	-0.0012	-0.002	0.0056	-0.0012
12.52	-0.0156	-0.0156	-0.014	-0.0116	-0.0116	-0.0104
12.53	-0.0148	-0.0144	-0.0132	-0.0084	-0.0164	-0.0072
12.54	0.0036	0.0012	0.0032	0.0048	-0.0044	0.0056
12.55	0.0184	0.0132	0.0164	0.0144	0.0128	0.0148
12.56	0.0176	0.012	0.0152	0.0112	0.0176	0.0116
12.57	-0.0008	-0.004	-0.0016	-0.0024	0.0056	-0.0016
12.58	-0.016	-0.016	-0.0144	-0.012	-0.012	-0.0104
12.59	-0.0148	-0.0144	-0.0132	-0.0084	-0.0168	-0.0072
12.6	0.0036	0.0012	0.0036	0.0052	-0.0048	0.006
12.61	0.0184	0.0132	0.016	0.0144	0.0124	0.0144
12.62	0.0176	0.012	0.0152	0.0112	0.0176	0.0116
12.63	-0.0008	-0.0036	-0.0012	-0.0024	0.0056	-0.0012
12.64	-0.0156	-0.0156	-0.0144	-0.0116	-0.012	-0.0104
12.65	-0.0144	-0.0144	-0.0128	-0.0084	-0.0168	-0.0072
12.66	0.004	0.0016	0.0036	0.0052	-0.0044	0.006
12.67	0.0188	0.0132	0.0164	0.0144	0.0128	0.0148
12.68	0.0176	0.012	0.0152	0.0112	0.0176	0.0116
12.69	-0.0008	-0.004	-0.0012	-0.0024	0.0052	-0.0016
12.7	-0.0156	-0.0156	-0.014	-0.012	-0.012	-0.0104
12.71	-0.0144	-0.014	-0.0128	-0.0084	-0.0168	-0.0072
12.72	0.004	0.0016	0.0036	0.0052	-0.0044	0.006
12.73	0.0188	0.0132	0.0164	0.0144	0.0124	0.0144
12.74	0.018	0.012	0.0156	0.0112	0.0172	0.0116
12.75	-0.0008	-0.0036	-0.0012	-0.0024	0.0052	-0.0016
12.76	-0.0156	-0.0156	-0.014	-0.012	-0.012	-0.0104
12.77	-0.0144	-0.0144	-0.0128	-0.0084	-0.0172	-0.0072
12.78	0.004	0.0016	0.0036	0.0048	-0.0048	0.0056
12.79	0.0188	0.0132	0.0164	0.0144	0.0124	0.0144
12.8	0.0176	0.012	0.0152	0.0108	0.0168	0.0112
12.81	-0.0012	-0.004	-0.0016	-0.0028	0.0044	-0.002
12.82	-0.0156	-0.016	-0.0144	-0.012	-0.0124	-0.0108
12.83	-0.0144	-0.0144	-0.0128	-0.0084	-0.0172	-0.0072
12.84	0.004	0.0016	0.0036	0.0048	-0.0052	0.006
12.85	0.0188	0.0132	0.0164	0.014	0.012	0.0144
12.86	0.0176	0.012	0.0152	0.0108	0.0168	0.0112
12.87	-0.0012	-0.004	-0.0016	-0.0028	0.0044	-0.0016
12.88	-0.016	-0.016	-0.0144	-0.012	-0.0124	-0.0104
12.89	-0.0148	-0.0144	-0.0128	-0.0084	-0.0172	-0.0072
12.9	0.004	0.0012	0.0036	0.0052	-0.0048	0.006
12.91	0.0184	0.0132	0.0164	0.0144	0.012	0.0144
12.92	0.0172	0.0116	0.0148	0.0108	0.0168	0.0112
12.93	-0.0016	-0.0044	-0.002	-0.0028	0.0044	-0.002
12.94	-0.016	-0.016	-0.0144	-0.012	-0.0128	-0.0104
12.95	-0.0148	-0.0144	-0.0132	-0.0084	-0.0172	-0.0072
12.96	0.004	0.0016	0.0036	0.0052	-0.0048	0.006
12.97	0.0184	0.0132	0.0164	0.0144	0.012	0.0144
12.98	0.0172	0.0116	0.0148	0.0108	0.0168	0.0112
12.99	-0.0016	-0.0044	-0.002	-0.0028	0.0044	-0.002
13	-0.016	-0.016	-0.0144	-0.012	-0.0124	-0.0104
13.01	-0.0148	-0.0144	-0.0132	-0.0084	-0.0172	-0.0072
13.02	0.004	0.0016	0.0036	0.0052	-0.0048	0.006
13.03	0.0184	0.0132	0.0164	0.0144	0.012	0.0144
13.04	0.0172	0.0116	0.0148	0.0108	0.0168	0.0112
13.05	-0.0016	-0.0044	-0.002	-0.0028	0.0044	-0.002
13.06	-0.016	-0.016	-0.0144	-0.012	-0.0128	-0.0108
13.07	-0.0148	-0.0144	-0.0128	-0.0084	-0.0172	-0.0072
13.08	0.004	0.0016	0.004	0.0052	-0.0048	0.006
13.09	0.0188	0.0132	0.0164	0.0144	0.0124	0.0148
13.1	0.0176	0.0116	0.0152	0.0112	0.0172	0.0112
13.11	-0.0016	-0.0044	-0.002	-0.0028	0.0044	-0.002
13.12	-0.016	-0.016	-0.0144	-0.012	-0.0124	-0.0108
13.13	-0.0148	-0.0144	-0.0128	-0.0084	-0.0172	-0.0072
13.14	0.004	0.0016	0.004	0.0052	-0.0048	0.006
13.15	0.0188	0.0132	0.0164	0.0144	0.0124	0.0144
13.16	0.0172	0.012	0.0152	0.0108	0.0168	0.0112
13.17	-0.0016	-0.0044	-0.002	-0.0028	0.0044	-0.002
13.18	-0.016	-0.016	-0.0144	-0.012	-0.0128	-0.0104
13.19	-0.0144	-0.0144	-0.0128	-0.0084	-0.0172	-0.0072
13.2	0.0044	0.0016	0.004	0.0052	-0.0048	0.006
13.21	0.0188	0.0132	0.0164	0.0144	0.0124	0.0148
13.22	0.0172	0.0116	0.0152	0.0108	0.0172	0.0112
13.23	-0.0016	-0.0044	-0.002	-0.0028	0.0044	-0.002
13.24	-0.016	-0.016	-0.0144	-0.012	-0.0128	-0.0108
13.25	-0.0144	-0.014	-0.0128	-0.0084	-0.0172	-0.0072
13.26	0.0044	0.0016	0.004	0.0052	-0.0048	0.006
13.27	0.0188	0.0132	0.0164	0.0144	0.0124	0.0148
13.28	0.0176	0.0116	0.0152	0.0108	0.0168	0.0112
13.29	-0.0016	-0.0044	-0.002	-0.0032	0.004	-0.002
13.3	-0.016	-0.016	-0.0144	-0.012	-0.0128	-0.0108
13.31	-0.0144	-0.0144	-0.0128	-0.0084	-0.0172	-0.0072
13.32	0.0044	0.002	0.004	0.0056	-0.0044	0.0064
13.33	0.0188	0.0132	0.0164	0.0144	0.0124	0.0148
13.34	0.0172	0.0116	0.0148	0.0108	0.0172	0.0112
13.35	-0.0016	-0.0044	-0.002	-0.0032	0.0044	-0.002
13.36	-0.016	-0.016	-0.0144	-0.012	-0.0128	-0.0108
13.37	-0.0144	-0.0144	-0.0128	-0.0084	-0.0176	-0.0072
13.38	0.0044	0.002	0.004	0.0056	-0.0044	0.0064
13.39	0.0188	0.0132	0.0164	0.0144	0.0124	0.0148
13.4	0.0172	0.0116	0.0148	0.0112	0.0172	0.0112
13.41	-0.002	-0.0044	-0.002	-0.0032	0.004	-0.002
13.42	-0.016	-0.016	-0.0144	-0.012	-0.0128	-0.0108
13.43	-0.0144	-0.014	-0.0128	-0.0084	-0.0172	-0.0072
13.44	0.0044	0.002	0.004	0.0056	-0.0044	0.0064
13.45	0.0188	0.0132	0.0164	0.0144	0.0128	0.0148
13.46	0.0172	0.0116	0.0148	0.0108	0.0172	0.0112
13.47	-0.002	-0.0048	-0.0024	-0.0032	0.0044	-0.002
13.48	-0.0164	-0.0164	-0.0148	-0.012	-0.0128	-0.0108
13.49	-0.0144	-0.0144	-0.0128	-0.0084	-0.0172	-0.0072
13.5	0.0044	0.002	0.004	0.0056	-0.0044	0.0064
13.51	0.0188	0.0132	0.0164	0.0144	0.0128	0.0148
13.52	0.0172	0.0116	0.0148	0.0108	0.0172	0.0112
13.53	-0.002	-0.0048	-0.0024	-0.0032	0.004	-0.0024
13.54	-0.0164	-0.0164	-0.0148	-0.012	-0.0128	-0.0108
13.55	-0.0144	-0.0144	-0.0128	-0.0084	-0.0172	-0.0068
13.56	0.0044	0.002	0.004	0.006	-0.004	0.0064
13.57	0.0188	0.0132	0.0164	0.0144	0.0128	0.0148
13.58	0.0168	0.0112	0.0144	0.0108	0.0172	0.0112
13.59	-0.002	-0.0048	-0.0024	-0.0032	0.004	-0.0024
13.6	-0.0164	-0.0164	-0.0148	-0.012	-0.0128	-0.0108
13.61	-0.0144	-0.0144	-0.0128	-0.0084	-0.0172	-0.0068
13.62	0.0048	0.002	0.0044	0.0056	-0.004	0.0064
13.63	0.0188	0.0132	0.0164	0.0144	0.0128	0.0148
13.64	0.0172	0.0116	0.0144	0.0108	0.0172	0.0112
13.65	-0.0024	-0.0052	-0.0024	-0.0032	0.004	-0.0024
13.66	-0.0164	-0.0164	-0.0148	-0.012	-0.0128	-0.0104
13.67	-0.0144	-0.014	-0.0128	-0.008	-0.0172	-0.0068
13.68	0.0048	0.002	0.0044	0.006	-0.004	0.0068
13.69	0.0188	0.0132	0.0164	0.0148	0.0132	0.0148
13.7	0.0168	0.0112	0.0144	0.0108	0.0172	0.0112
13.71	-0.0024	-0.0048	-0.0024	-0.0032	0.004	-0.0024
13.72	-0.0164	-0.0164	-0.0148	-0.012	-0.0128	-0.0108
13.73	-0.0144	-0.014	-0.0128	-0.0084	-0.0172	-0.0068
13.74	0.0048	0.0024	0.0044	0.006	-0.004	0.0064
13.75	0.0188	0.0132	0.0164	0.0144	0.0132	0.0148
13.76	0.0172	0.0116	0.0148	0.0108	0.0172	0.0112
13.77	-0.0024	-0.0052	-0.0024	-0.0032	0.004	-0.0024
13.78	-0.016	-0.0164	-0.0148	-0.012	-0.0128	-0.0108
13.79	-0.0144	-0.014	-0.0128	-0.008	-0.0168	-0.0068
13.8	0.0048	0.0024	0.0044	0.006	-0.0036	0.0068
13.81	0.0188	0.0132	0.0164	0.0144	0.0132	0.0148
13.82	0.0168	0.0116	0.0148	0.0108	0.0172	0.0112
13.83	-0.0024	-0.0048	-0.0024	-0.0032	0.0044	-0.0024
13.84	-0.016	-0.016	-0.0148	-0.012	-0.0128	-0.0104
13.85	-0.0144	-0.014	-0.0128	-0.008	-0.0168	-0.0068
13.86	0.0052	0.0024	0.0044	0.006	-0.0036	0.0068
13.87	0.0188	0.0132	0.0164	0.0148	0.0132	0.0148
13.88	0.0168	0.0112	0.0148	0.0108	0.0172	0.0112
13.89	-0.0024	-0.0052	-0.0028	-0.0032	0.004	-0.0024
13.9	-0.016	-0.016	-0.0144	-0.012	-0.0128	-0.0104
13.91	-0.014	-0.014	-0.0124	-0.008	-0.0168	-0.0068
13.92	0.0048	0.0024	0.0044	0.006	-0.0032	0.0068
13.93	0.0188	0.0132	0.0164	0.0148	0.0136	0.0148
13.94	0.0168	0.0112	0.0144	0.0108	0.0176	0.0112
13.95	-0.0024	-0.0048	-0.0024	-0.0032	0.0044	-0.0024
13.96	-0.016	-0.016	-0.0144	-0.012	-0.0128	-0.0104
13.97	-0.0144	-0.014	-0.0128	-0.008	-0.0168	-0.0068
13.98	0.0052	0.0024	0.0044	0.006	-0.0036	0.0068
13.99	0.0188	0.0132	0.0164	0.0148	0.0136	0.0148
14	0.0168	0.0112	0.0144	0.0108	0.0176	0.0112
14.01	-0.0024	-0.0052	-0.0028	-0.0032	0.004	-0.0024
14.02	-0.016	-0.016	-0.0144	-0.012	-0.0128	-0.0108
14.03	-0.014	-0.014	-0.0124	-0.008	-0.0168	-0.0068
14.04	0.0052	0.0024	0.0048	0.006	-0.0032	0.0068
14.05	0.0188	0.0132	0.0164	0.0148	0.0136	0.0148
14.06	0.0168	0.0112	0.0144	0.0108	0.0172	0.0112
14.07	-0.0024	-0.0052	-0.0028	-0.0036	0.004	-0.0024
14.08	-0.016	-0.0164	-0.0148	-0.012	-0.0128	-0.0108
14.09	-0.014	-0.014	-0.0124	-0.0084	-0.0172	-0.0068
14.1	0.0052	0.0024	0.0048	0.006	-0.0036	0.0068
14.11	0.0188	0.0132	0.0164	0.0148	0.0132	0.0148
14.12	0.0168	0.0112	0.0144	0.0108	0.0176	0.0112
14.13	-0.0024	-0.0052	-0.0028	-0.0032	0.004	-0.0024
14.14	-0.016	-0.016	-0.0148	-0.012	-0.0128	-0.0104
14.15	-0.014	-0.014	-0.0124	-0.008	-0.0168	-0.0068
14.16	0.0052	0.0024	0.0048	0.006	-0.0032	0.0068
14.17	0.0188	0.0132	0.0164	0.0144	0.0136	0.0148
14.18	0.0168	0.0112	0.0144	0.0108	0.0176	0.0112
14.19	-0.0024	-0.0052	-0.0028	-0.0036	0.004	-0.0024
14.2	-0.016	-0.016	-0.0148	-0.012	-0.0128	-0.0108
14.21	-0.014	-0.014	-0.0124	-0.008	-0.0172	-0.0068
14.22	0.0052	0.0024	0.0048	0.006	-0.0036	0.0068
14.23	0.0188	0.0132	0.0164	0.0148	0.0132	0.0148
14.24	0.0168	0.0112	0.0144	0.0108	0.0172	0.0108
14.25	-0.0024	-0.0052	-0.0028	-0.0036	0.004	-0.0024
14.26	-0.016	-0.016	-0.0144	-0.012	-0.0128	-0.0108
14.27	-0.014	-0.014	-0.0124	-0.008	-0.0168	-0.0068
14.28	0.0052	0.0024	0.0048	0.006	-0.0036	0.0068
14.29	0.0188	0.0132	0.0164	0.0144	0.0132	0.0148
14.3	0.0168	0.0112	0.0144	0.0104	0.0172	0.0108
14.31	-0.0024	-0.0052	-0.0028	-0.0036	0.0036	-0.0028
14.32	-0.016	-0.016	-0.0148	-0.012	-0.0132	-0.0108
14.33	-0.014	-0.014	-0.0124	-0.008	-0.0172	-0.0068
14.34	0.0052	0.0024	0.0048	0.0064	-0.0036	0.0068
14.35	0.0188	0.0132	0.0164	0.0148	0.0136	0.0148
14.36	0.0168	0.0112	0.0144	0.0108	0.0172	0.0108
14.37	-0.0024	-0.0052	-0.0028	-0.0036	0.004	-0.0024
14.38	-0.016	-0.016	-0.0148	-0.012	-0.0128	-0.0108
14.39	-0.014	-0.0136	-0.0124	-0.008	-0.0168	-0.0068
14.4	0.0052	0.0024	0.0048	0.0064	-0.0032	0.0068
14.41	0.0188	0.0132	0.0164	0.0148	0.0136	0.0148
14.42	0.0168	0.0112	0.0144	0.0104	0.0172	0.0108
14.43	-0.0028	-0.0056	-0.0032	-0.0036	0.0036	-0.0028
14.44	-0.0164	-0.0164	-0.0148	-0.012	-0.0132	-0.0108
14.45	-0.014	-0.014	-0.0124	-0.008	-0.0168	-0.0068
14.46	0.0052	0.0024	0.0048	0.0064	-0.0032	0.0068
14.47	0.0188	0.0132	0.0164	0.0148	0.0136	0.0148
14.48	0.0168	0.0112	0.0144	0.0108	0.0172	0.0108
14.49	-0.0028	-0.0052	-0.0032	-0.0036	0.004	-0.0024
14.5	-0.0164	-0.0164	-0.0148	-0.012	-0.0128	-0.0108
14.51	-0.014	-0.0136	-0.0124	-0.008	-0.0168	-0.0064
14.52	0.0052	0.0024	0.0048	0.0064	-0.0032	0.0072
14.53	0.0188	0.0132	0.0164	0.0148	0.0136	0.0148
14.54	0.0168	0.0112	0.0144	0.0108	0.0176	0.0108
14.55	-0.0028	-0.0056	-0.0032	-0.0036	0.004	-0.0028
14.56	-0.0164	-0.0164	-0.0148	-0.012	-0.0128	-0.0108
14.57	-0.014	-0.014	-0.0124	-0.008	-0.0168	-0.0068
14.58	0.0052	0.0028	0.0048	0.0064	-0.0032	0.0072
14.59	0.0188	0.0132	0.0164	0.0148	0.0136	0.0148
14.6	0.0168	0.0112	0.0144	0.0104	0.0172	0.0108
14.61	-0.0028	-0.0056	-0.0032	-0.0036	0.0036	-0.0028
14.62	-0.0164	-0.0164	-0.0148	-0.012	-0.0132	-0.0108
14.63	-0.014	-0.0136	-0.0124	-0.008	-0.0168	-0.0064
14.64	0.0052	0.0028	0.0048	0.0064	-0.0032	0.0068
14.65	0.0188	0.0132	0.0164	0.0148	0.0132	0.0148
14.66	0.0168	0.0112	0.0144	0.0104	0.0172	0.0108
14.67	-0.0028	-0.0056	-0.0032	-0.0036	0.0036	-0.0028
14.68	-0.0164	-0.0164	-0.0148	-0.012	-0.0132	-0.0108
14.69	-0.014	-0.014	-0.0124	-0.008	-0.0172	-0.0068
14.7	0.0056	0.0028	0.0048	0.0064	-0.0032	0.0068
14.71	0.0188	0.0136	0.0164	0.0148	0.0136	0.0148
14.72	0.0168	0.0112	0.0144	0.0104	0.0172	0.0108
14.73	-0.0028	-0.0056	-0.0032	-0.004	0.0036	-0.0028
14.74	-0.0164	-0.0164	-0.0148	-0.012	-0.0132	-0.0108
14.75	-0.014	-0.0136	-0.0124	-0.008	-0.0168	-0.0064
14.76	0.0056	0.0028	0.0048	0.0064	-0.0032	0.0068
14.77	0.0188	0.0132	0.0164	0.0144	0.0132	0.0148
14.78	0.0168	0.0112	0.0144	0.0104	0.0172	0.0108
14.79	-0.0028	-0.0056	-0.0032	-0.004	0.0032	-0.0028
14.8	-0.0164	-0.0164	-0.0148	-0.012	-0.0132	-0.0108
14.81	-0.014	-0.014	-0.0124	-0.008	-0.0172	-0.0068
14.82	0.0056	0.0028	0.0052	0.0064	-0.0032	0.0072
14.83	0.0192	0.0136	0.0164	0.0148	0.0136	0.0148
14.84	0.0168	0.0112	0.0144	0.0104	0.0172	0.0108
14.85	-0.0028	-0.0056	-0.0032	-0.004	0.0032	-0.0028
14.86	-0.0164	-0.0164	-0.0148	-0.0124	-0.0132	-0.0108
14.87	-0.014	-0.0136	-0.0124	-0.008	-0.0168	-0.0064
14.88	0.0056	0.0028	0.0052	0.0064	-0.0032	0.0072
14.89	0.0188	0.0132	0.0164	0.0144	0.0132	0.0148
14.9	0.0168	0.0112	0.0144	0.0104	0.0168	0.0108
14.91	-0.0028	-0.0056	-0.0032	-0.004	0.0032	-0.0028
14.92	-0.0164	-0.0164	-0.0148	-0.0124	-0.0136	-0.0108
14.93	-0.014	-0.0136	-0.0124	-0.008	-0.0172	-0.0068
14.94	0.0056	0.0028	0.0052	0.0064	-0.0032	0.0072
14.95	0.0192	0.0136	0.0168	0.0148	0.0136	0.0148
14.96	0.0168	0.0112	0.0144	0.0104	0.0172	0.0108
14.97	-0.0032	-0.0056	-0.0032	-0.004	0.0032	-0.0028
14.98	-0.0164	-0.0164	-0.0148	-0.0124	-0.0132	-0.0108
14.99	-0.014	-0.0136	-0.0124	-0.008	-0.0168	-0.0064
15	0.0056	0.0028	0.0052	0.0064	-0.0032	0.0072
15.01	0.0192	0.0136	0.0164	0.0144	0.0132	0.0148
15.02	0.0168	0.0112	0.0144	0.0104	0.0168	0.0108
15.03	-0.0032	-0.0056	-0.0032	-0.004	0.0032	-0.0032
15.04	-0.0164	-0.0164	-0.0148	-0.0124	-0.0136	-0.0108
15.05	-0.014	-0.0136	-0.0124	-0.008	-0.0172	-0.0064
15.06	0.0056	0.0028	0.0052	0.0064	-0.0032	0.0072
15.07	0.0192	0.0136	0.0168	0.0148	0.0136	0.0148
15.08	0.0168	0.0112	0.0144	0.0104	0.0172	0.0108
15.09	-0.0032	-0.0056	-0.0036	-0.004	0.0032	-0.0028
15.1	-0.0164	-0.0164	-0.0148	-0.0124	-0.0136	-0.0108
15.11	-0.014	-0.0136	-0.0124	-0.008	-0.0172	-0.0068
15.12	0.0056	0.0032	0.0052	0.0064	-0.0032	0.0072
15.13	0.0192	0.0136	0.0168	0.0148	0.0136	0.0148
15.14	0.0168	0.0112	0.0144	0.0104	0.0172	0.0108
15.15	-0.0032	-0.0056	-0.0036	-0.004	0.0032	-0.0032
15.16	-0.0164	-0.0164	-0.0148	-0.0124	-0.0136	-0.0108
15.17	-0.014	-0.0136	-0.0124	-0.008	-0.0172	-0.0064
15.18	0.006	0.0032	0.0052	0.0064	-0.0032	0.0072
15.19	0.0192	0.0136	0.0168	0.0148	0.0136	0.0148
15.2	0.0168	0.0112	0.0144	0.0104	0.0172	0.0108
15.21	-0.0032	-0.0056	-0.0036	-0.004	0.0032	-0.0032
15.22	-0.0164	-0.0164	-0.0152	-0.0124	-0.0136	-0.0108
15.23	-0.014	-0.0136	-0.0124	-0.008	-0.0172	-0.0068
15.24	0.006	0.0032	0.0052	0.0064	-0.0032	0.0072
15.25	0.0192	0.0136	0.0168	0.0148	0.0132	0.0148
15.26	0.0168	0.0112	0.0144	0.0104	0.0168	0.0108
15.27	-0.0032	-0.006	-0.0036	-0.004	0.0028	-0.0032
15.28	-0.0164	-0.0164	-0.0148	-0.0124	-0.0136	-0.0108
15.29	-0.014	-0.0136	-0.0124	-0.008	-0.0172	-0.0064
15.3	0.006	0.0032	0.0052	0.0064	-0.0032	0.0072
15.31	0.0192	0.0136	0.0168	0.0148	0.0136	0.0148
15.32	0.0168	0.0112	0.0144	0.0104	0.0172	0.0108
15.33	-0.0032	-0.006	-0.0036	-0.004	0.0032	-0.0032
15.34	-0.0164	-0.0164	-0.0152	-0.0124	-0.0136	-0.0108
15.35	-0.014	-0.0136	-0.0124	-0.008	-0.0172	-0.0064
15.36	0.006	0.0032	0.0056	0.0064	-0.0032	0.0072
15.37	0.0192	0.0136	0.0168	0.0148	0.0136	0.0148
15.38	0.0168	0.0112	0.0144	0.0104	0.0172	0.0108
15.39	-0.0032	-0.006	-0.0036	-0.004	0.0028	-0.0032
15.4	-0.0164	-0.0164	-0.0152	-0.0124	-0.0136	-0.0108
15.41	-0.014	-0.0136	-0.0124	-0.008	-0.0172	-0.0064
15.42	0.006	0.0032	0.0056	0.0068	-0.0032	0.0072
15.43	0.0192	0.0136	0.0168	0.0148	0.0136	0.0152
15.44	0.0164	0.0112	0.014	0.0104	0.0172	0.0108
15.45	-0.0036	-0.006	-0.0036	-0.004	0.0028	-0.0032
15.46	-0.0168	-0.0164	-0.0152	-0.0124	-0.0136	-0.0108
15.47	-0.014	-0.0136	-0.0124	-0.008	-0.0172	-0.0064
15.48	0.006	0.0032	0.0056	0.0064	-0.0032	0.0072
15.49	0.0192	0.0136	0.0168	0.0148	0.0136	0.0148
15.5	0.0164	0.0112	0.0144	0.0104	0.0168	0.0108
15.51	-0.0032	-0.006	-0.0036	-0.004	0.0028	-0.0032
15.52	-0.0164	-0.0164	-0.0152	-0.0124	-0.0136	-0.0108
15.53	-0.014	-0.0136	-0.0124	-0.008	-0.0172	-0.0064
15.54	0.006	0.0032	0.0056	0.0068	-0.0032	0.0072
15.55	0.0192	0.0136	0.0168	0.0148	0.0136	0.0148
15.56	0.0164	0.0112	0.014	0.0104	0.0168	0.0108
15.57	-0.0036	-0.006	-0.0036	-0.0044	0.0028	-0.0032
15.58	-0.0164	-0.0164	-0.0148	-0.0124	-0.014	-0.0108
15.59	-0.0136	-0.0136	-0.012	-0.008	-0.0172	-0.0064
15.6	0.006	0.0032	0.0056	0.0068	-0.0028	0.0072
15.61	0.0192	0.0136	0.0168	0.0148	0.0136	0.0148
15.62	0.0164	0.0112	0.014	0.0104	0.0168	0.0104
15.63	-0.0036	-0.006	-0.0036	-0.0044	0.0028	-0.0032
15.64	-0.0164	-0.0164	-0.0152	-0.0124	-0.014	-0.0108
15.65	-0.0136	-0.0136	-0.012	-0.0076	-0.0172	-0.0064
15.66	0.006	0.0032	0.0056	0.0068	-0.0028	0.0072
15.67	0.0192	0.0136	0.0168	0.0144	0.0136	0.0148
15.68	0.0164	0.0108	0.014	0.01	0.0168	0.0104
15.69	-0.0036	-0.006	-0.0036	-0.0044	0.0024	-0.0032
15.7	-0.0164	-0.0164	-0.0148	-0.0124	-0.014	-0.0108
15.71	-0.0136	-0.0136	-0.012	-0.0076	-0.0172	-0.0064
15.72	0.0064	0.0032	0.0056	0.0068	-0.0028	0.0076
15.73	0.0192	0.0136	0.0168	0.0148	0.0136	0.0148
15.74	0.0164	0.0108	0.014	0.01	0.0168	0.0104
15.75	-0.0036	-0.006	-0.004	-0.0044	0.0028	-0.0032
15.76	-0.0164	-0.0164	-0.0148	-0.0124	-0.0136	-0.0108
15.77	-0.0136	-0.0136	-0.0124	-0.0076	-0.0172	-0.0064
15.78	0.006	0.0032	0.0056	0.0068	-0.0028	0.0072
15.79	0.0192	0.0136	0.0168	0.0144	0.0136	0.0148
15.8	0.0164	0.0108	0.014	0.01	0.0168	0.0104
15.81	-0.0036	-0.006	-0.004	-0.0044	0.0024	-0.0032
15.82	-0.0164	-0.0164	-0.0148	-0.0124	-0.0136	-0.0108
15.83	-0.0136	-0.0132	-0.012	-0.0076	-0.0168	-0.0064
15.84	0.0064	0.0032	0.0056	0.0068	-0.0028	0.0072
15.85	0.0192	0.0136	0.0168	0.0144	0.0136	0.0148
15.86	0.0164	0.0108	0.014	0.01	0.0168	0.0104
15.87	-0.0036	-0.006	-0.004	-0.0044	0.0024	-0.0036
15.88	-0.0164	-0.0164	-0.0148	-0.012	-0.0136	-0.0108
15.89	-0.0136	-0.0132	-0.012	-0.0076	-0.0168	-0.0064
15.9	0.0064	0.0036	0.0056	0.0068	-0.0028	0.0072
15.91	0.0192	0.0136	0.0168	0.0144	0.0136	0.0148
15.92	0.0164	0.0108	0.014	0.01	0.0168	0.0104
15.93	-0.0036	-0.006	-0.0036	-0.0044	0.0028	-0.0032
15.94	-0.0164	-0.0164	-0.0148	-0.012	-0.0136	-0.0108
15.95	-0.0136	-0.0132	-0.012	-0.0076	-0.0168	-0.0064
15.96	0.0064	0.0036	0.0056	0.0068	-0.0028	0.0076
15.97	0.0192	0.0136	0.0168	0.0144	0.0136	0.0148
15.98	0.0164	0.0108	0.014	0.01	0.0168	0.0104
15.99	-0.0036	-0.006	-0.0036	-0.0044	0.0024	-0.0032
16	-0.0164	-0.0164	-0.0148	-0.012	-0.0136	-0.0108
16.01	-0.0136	-0.0136	-0.012	-0.0076	-0.0168	-0.0064
16.02	0.0064	0.0036	0.0056	0.0068	-0.0024	0.0076
16.03	0.0192	0.0136	0.0168	0.0148	0.0136	0.0148
16.04	0.0164	0.0108	0.014	0.01	0.0168	0.0104
16.05	-0.0036	-0.006	-0.004	-0.0044	0.0028	-0.0032
16.06	-0.0164	-0.0164	-0.0148	-0.012	-0.0136	-0.0108
16.07	-0.0136	-0.0132	-0.012	-0.0076	-0.0168	-0.0064
16.08	0.0064	0.0036	0.0056	0.0068	-0.0024	0.0076
16.09	0.0192	0.0132	0.0164	0.0144	0.0136	0.0144
16.1	0.0164	0.0108	0.014	0.01	0.0168	0.0104
16.11	-0.0036	-0.006	-0.004	-0.0044	0.0024	-0.0036
16.12	-0.0164	-0.0164	-0.0148	-0.012	-0.0136	-0.0108
16.13	-0.0136	-0.0132	-0.012	-0.0076	-0.0168	-0.0064
16.14	0.0064	0.0032	0.0056	0.0068	-0.0024	0.0076
16.15	0.0192	0.0136	0.0168	0.0144	0.0136	0.0148
16.16	0.016	0.0108	0.014	0.01	0.0168	0.0104
16.17	-0.0036	-0.0064	-0.004	-0.0044	0.0024	-0.0036
16.18	-0.0164	-0.0164	-0.0148	-0.012	-0.0136	-0.0108
16.19	-0.0136	-0.0132	-0.012	-0.0076	-0.0168	-0.0064
16.2	0.0064	0.0032	0.0056	0.0068	-0.0024	0.0076
16.21	0.0188	0.0132	0.0164	0.0144	0.0136	0.0144
16.22	0.016	0.0108	0.014	0.01	0.0168	0.0104
16.23	-0.0036	-0.0064	-0.004	-0.0044	0.0024	-0.0036
16.24	-0.016	-0.016	-0.0148	-0.012	-0.0136	-0.0104
16.25	-0.0132	-0.0132	-0.012	-0.0076	-0.0164	-0.006
16.26	0.0064	0.0036	0.0056	0.0068	-0.0024	0.0076
16.27	0.0188	0.0132	0.0164	0.0144	0.0136	0.0148
16.28	0.016	0.0108	0.0136	0.01	0.0168	0.0104
16.29	-0.004	-0.0064	-0.004	-0.0044	0.0024	-0.0036
16.3	-0.0164	-0.016	-0.0148	-0.012	-0.0136	-0.0104
16.31	-0.0132	-0.0132	-0.012	-0.0076	-0.0168	-0.006
16.32	0.0064	0.0036	0.0056	0.0068	-0.0024	0.0076
16.33	0.0188	0.0132	0.0164	0.0144	0.0136	0.0144
16.34	0.016	0.0108	0.014	0.01	0.0168	0.0104
16.35	-0.0036	-0.006	-0.004	-0.0044	0.0028	-0.0032
16.36	-0.016	-0.016	-0.0148	-0.012	-0.0132	-0.0104
16.37	-0.0132	-0.0132	-0.0116	-0.0072	-0.0164	-0.006
16.38	0.0064	0.0036	0.0056	0.0068	-0.0024	0.0076
16.39	0.0188	0.0132	0.0164	0.0144	0.0136	0.0148
16.4	0.016	0.0108	0.0136	0.01	0.0168	0.0104
16.41	-0.004	-0.0064	-0.004	-0.0044	0.0024	-0.0036
16.42	-0.016	-0.016	-0.0148	-0.012	-0.0136	-0.0104
16.43	-0.0132	-0.0132	-0.012	-0.0072	-0.0164	-0.006
16.44	0.0064	0.0036	0.006	0.0068	-0.002	0.0076
16.45	0.0192	0.0132	0.0164	0.0144	0.0136	0.0148
16.46	0.016	0.0108	0.0136	0.01	0.0168	0.0104
16.47	-0.0036	-0.0064	-0.004	-0.0044	0.0024	-0.0032
16.48	-0.016	-0.016	-0.0148	-0.012	-0.0132	-0.0104
16.49	-0.0132	-0.0132	-0.0116	-0.0072	-0.0164	-0.006
16.5	0.0064	0.0036	0.006	0.0068	-0.0024	0.0076
16.51	0.0188	0.0132	0.0164	0.0144	0.0136	0.0148
16.52	0.016	0.0108	0.014	0.01	0.0168	0.0104
16.53	-0.004	-0.0064	-0.004	-0.0044	0.0024	-0.0036
16.54	-0.016	-0.016	-0.0148	-0.012	-0.0132	-0.0104
16.55	-0.0132	-0.0132	-0.0116	-0.0072	-0.0164	-0.006
16.56	0.0068	0.0036	0.006	0.0072	-0.002	0.0076
16.57	0.0192	0.0136	0.0164	0.0144	0.014	0.0148
16.58	0.016	0.0108	0.014	0.01	0.0172	0.0104
16.59	-0.004	-0.0064	-0.004	-0.0044	0.0028	-0.0036
16.6	-0.016	-0.0164	-0.0148	-0.012	-0.0132	-0.0104
16.61	-0.0132	-0.0132	-0.012	-0.0076	-0.0164	-0.0064
16.62	0.0068	0.0036	0.006	0.0072	-0.002	0.0076
16.63	0.0192	0.0132	0.0164	0.0144	0.014	0.0148
16.64	0.016	0.0108	0.014	0.01	0.0172	0.0104
16.65	-0.004	-0.0064	-0.004	-0.0044	0.0028	-0.0036
16.66	-0.0164	-0.0164	-0.0148	-0.012	-0.0132	-0.0104
16.67	-0.0132	-0.0132	-0.012	-0.0072	-0.0164	-0.006
16.68	0.0068	0.0036	0.006	0.0072	-0.002	0.0076
16.69	0.0192	0.0136	0.0164	0.0144	0.014	0.0148
16.7	0.016	0.0108	0.0136	0.01	0.0172	0.0104
16.71	-0.004	-0.0064	-0.0044	-0.0048	0.0024	-0.0036
16.72	-0.0164	-0.0164	-0.0148	-0.012	-0.0136	-0.0108
16.73	-0.0132	-0.0132	-0.012	-0.0076	-0.0168	-0.0064
16.74	0.0068	0.0036	0.006	0.0072	-0.0024	0.0076
16.75	0.0192	0.0136	0.0168	0.0144	0.014	0.0148
16.76	0.0164	0.0108	0.014	0.01	0.0172	0.0104
16.77	-0.004	-0.0064	-0.0044	-0.0044	0.0024	-0.0036
16.78	-0.0164	-0.0164	-0.0148	-0.012	-0.0136	-0.0108
16.79	-0.0136	-0.0132	-0.012	-0.0076	-0.0164	-0.0064
16.8	0.0068	0.0036	0.006	0.0072	-0.002	0.0076
16.81	0.0192	0.0136	0.0164	0.0144	0.014	0.0148
16.82	0.016	0.0108	0.0136	0.01	0.0168	0.0104
16.83	-0.0044	-0.0068	-0.0044	-0.0048	0.0024	-0.0036
16.84	-0.0164	-0.0164	-0.0152	-0.012	-0.014	-0.0108
16.85	-0.0136	-0.0132	-0.012	-0.0076	-0.0172	-0.0064
16.86	0.0068	0.0036	0.006	0.0072	-0.0024	0.0076
16.87	0.0192	0.0136	0.0168	0.0148	0.014	0.0148
16.88	0.016	0.0108	0.014	0.01	0.0172	0.0104
16.89	-0.0044	-0.0068	-0.0044	-0.0048	0.0024	-0.0036
16.9	-0.0164	-0.0164	-0.0152	-0.0124	-0.014	-0.0108
16.91	-0.0136	-0.0132	-0.012	-0.0076	-0.0168	-0.006
16.92	0.0068	0.0036	0.006	0.0072	-0.0024	0.0076
16.93	0.0192	0.0136	0.0164	0.0144	0.0136	0.0148
16.94	0.016	0.0108	0.0136	0.01	0.0168	0.0104
16.95	-0.0044	-0.0068	-0.0044	-0.0048	0.0024	-0.0036
16.96	-0.0164	-0.0164	-0.0152	-0.0124	-0.014	-0.0108
16.97	-0.0136	-0.0132	-0.012	-0.0076	-0.0168	-0.006
16.98	0.0068	0.0036	0.006	0.0072	-0.002	0.008
16.99	0.0192	0.0136	0.0168	0.0148	0.014	0.0148
17	0.016	0.0104	0.0136	0.01	0.0172	0.0104
17.01	-0.0044	-0.0068	-0.0044	-0.0048	0.0024	-0.0036
17.02	-0.0164	-0.0164	-0.0152	-0.0124	-0.0136	-0.0108
17.03	-0.0136	-0.0132	-0.012	-0.0076	-0.0168	-0.0064
17.04	0.0068	0.004	0.006	0.0072	-0.002	0.008
17.05	0.0192	0.0136	0.0168	0.0144	0.014	0.0148
17.06	0.016	0.0108	0.0136	0.01	0.0168	0.0104
17.07	-0.004	-0.0068	-0.0044	-0.0048	0.002	-0.0036
17.08	-0.0164	-0.0164	-0.0148	-0.0124	-0.014	-0.0108
17.09	-0.0132	-0.0132	-0.012	-0.0076	-0.0168	-0.006
17.1	0.0068	0.004	0.006	0.0072	-0.002	0.008
17.11	0.0192	0.0136	0.0168	0.0144	0.014	0.0148
17.12	0.016	0.0108	0.0136	0.01	0.0168	0.0104
17.13	-0.0044	-0.0068	-0.0044	-0.0048	0.002	-0.0036
17.14	-0.0164	-0.0164	-0.0148	-0.0124	-0.014	-0.0108
17.15	-0.0132	-0.0132	-0.012	-0.0076	-0.0168	-0.006
17.16	0.0068	0.004	0.006	0.0072	-0.0024	0.008
17.17	0.0192	0.0136	0.0168	0.0144	0.0136	0.0148
17.18	0.016	0.0104	0.0136	0.01	0.0168	0.0104
17.19	-0.004	-0.0068	-0.0044	-0.0048	0.002	-0.0036
17.2	-0.0164	-0.0164	-0.0148	-0.012	-0.014	-0.0108
17.21	-0.0132	-0.0132	-0.012	-0.0076	-0.0168	-0.006
17.22	0.0068	0.004	0.006	0.0072	-0.002	0.008
17.23	0.0192	0.0136	0.0168	0.0144	0.014	0.0148
17.24	0.016	0.0104	0.0136	0.01	0.0168	0.0104
17.25	-0.0044	-0.0068	-0.0044	-0.0048	0.002	-0.004
17.26	-0.0164	-0.0164	-0.0148	-0.012	-0.014	-0.0108
17.27	-0.0132	-0.0132	-0.0116	-0.0072	-0.0168	-0.006
17.28	0.0068	0.004	0.006	0.0072	-0.0024	0.008
17.29	0.0192	0.0136	0.0168	0.0144	0.0136	0.0148
17.3	0.016	0.0104	0.0136	0.01	0.0164	0.0104
17.31	-0.0044	-0.0068	-0.0044	-0.0048	0.002	-0.0036
17.32	-0.0164	-0.0164	-0.0148	-0.012	-0.014	-0.0108
17.33	-0.0132	-0.0132	-0.012	-0.0076	-0.0168	-0.006
17.34	0.0068	0.004	0.006	0.0072	-0.002	0.008
17.35	0.0192	0.0132	0.0164	0.0144	0.0136	0.0144
17.36	0.016	0.0104	0.0136	0.01	0.0164	0.01
17.37	-0.0044	-0.0068	-0.0044	-0.0048	0.002	-0.0036
17.38	-0.0164	-0.0164	-0.0148	-0.012	-0.014	-0.0104
17.39	-0.0132	-0.0132	-0.0116	-0.0072	-0.0168	-0.006
17.4	0.0068	0.004	0.006	0.0072	-0.002	0.008
17.41	0.0192	0.0136	0.0164	0.0144	0.0136	0.0148
17.42	0.016	0.0104	0.0136	0.0096	0.0164	0.01
17.43	-0.0044	-0.0068	-0.0044	-0.0048	0.002	-0.0036
17.44	-0.0164	-0.0164	-0.0148	-0.012	-0.014	-0.0108
17.45	-0.0132	-0.0132	-0.012	-0.0076	-0.0168	-0.006
17.46	0.0068	0.004	0.006	0.0072	-0.0024	0.0076
17.47	0.0188	0.0132	0.0164	0.0144	0.0132	0.0144
17.48	0.016	0.0104	0.0136	0.0096	0.0164	0.01
17.49	-0.0044	-0.0068	-0.0044	-0.0048	0.0016	-0.0036
17.5	-0.0164	-0.0164	-0.0148	-0.012	-0.014	-0.0104
17.51	-0.0132	-0.0132	-0.0116	-0.0072	-0.0168	-0.006
17.52	0.0068	0.004	0.0064	0.0072	-0.002	0.008
17.53	0.0192	0.0136	0.0164	0.0144	0.0136	0.0148
17.54	0.016	0.0104	0.0136	0.0096	0.0164	0.01
17.55	-0.0044	-0.0068	-0.0044	-0.0048	0.0016	-0.0036
17.56	-0.0164	-0.0164	-0.0148	-0.012	-0.014	-0.0104
17.57	-0.0132	-0.0132	-0.0116	-0.0072	-0.0168	-0.006
17.58	0.0068	0.004	0.0064	0.0072	-0.002	0.008
17.59	0.0188	0.0132	0.0164	0.0144	0.0136	0.0144
17.6	0.016	0.0104	0.0136	0.0096	0.0164	0.01
17.61	-0.0044	-0.0068	-0.0044	-0.0048	0.002	-0.0036
17.62	-0.0164	-0.0164	-0.0148	-0.012	-0.0136	-0.0104
17.63	-0.0132	-0.0132	-0.0116	-0.0072	-0.0164	-0.006
17.64	0.0068	0.004	0.0064	0.0072	-0.002	0.008
17.65	0.0192	0.0136	0.0164	0.0144	0.0136	0.0144
17.66	0.016	0.0104	0.0136	0.0096	0.0164	0.01
17.67	-0.0044	-0.0068	-0.0048	-0.0048	0.0016	-0.004
17.68	-0.0164	-0.0164	-0.0148	-0.012	-0.0136	-0.0104
17.69	-0.0132	-0.0132	-0.0116	-0.0072	-0.0168	-0.006
17.7	0.0068	0.004	0.0064	0.0072	-0.002	0.008
17.71	0.0192	0.0136	0.0164	0.0144	0.0136	0.0144
17.72	0.016	0.0104	0.0136	0.0096	0.0164	0.01
17.73	-0.0044	-0.0068	-0.0044	-0.0048	0.002	-0.0036
17.74	-0.0164	-0.0164	-0.0148	-0.012	-0.0136	-0.0104
17.75	-0.0132	-0.0132	-0.0116	-0.0072	-0.0164	-0.006
17.76	0.0072	0.004	0.0064	0.0072	-0.002	0.008
17.77	0.0188	0.0132	0.0164	0.014	0.0136	0.0144
17.78	0.016	0.0104	0.0136	0.0096	0.0164	0.01
17.79	-0.0044	-0.0068	-0.0048	-0.0048	0.0016	-0.0036
17.8	-0.0164	-0.0164	-0.0148	-0.012	-0.0136	-0.0104
17.81	-0.0132	-0.0132	-0.0116	-0.0072	-0.0164	-0.006
17.82	0.0072	0.004	0.0064	0.0072	-0.002	0.008
17.83	0.0192	0.0136	0.0164	0.0144	0.0136	0.0144
17.84	0.016	0.0104	0.0136	0.0096	0.0164	0.01
17.85	-0.0044	-0.0068	-0.0044	-0.0048	0.002	-0.0036
17.86	-0.0164	-0.0164	-0.0148	-0.0116	-0.0132	-0.0104
17.87	-0.0132	-0.0132	-0.0116	-0.0072	-0.0164	-0.006
17.88	0.0072	0.004	0.0064	0.0072	-0.0016	0.008
17.89	0.0192	0.0136	0.0164	0.014	0.0136	0.0144
17.9	0.016	0.0104	0.0136	0.0096	0.0164	0.01
17.91	-0.0044	-0.0068	-0.0048	-0.0048	0.002	-0.0036
17.92	-0.0164	-0.0164	-0.0148	-0.012	-0.0136	-0.0104
17.93	-0.0132	-0.0132	-0.0116	-0.0072	-0.0168	-0.006
17.94	0.0072	0.004	0.0064	0.0072	-0.002	0.008
17.95	0.0192	0.0136	0.0168	0.0144	0.0136	0.0144
17.96	0.016	0.0104	0.0136	0.0096	0.0164	0.01
17.97	-0.0048	-0.0068	-0.0048	-0.0048	0.0016	-0.004
17.98	-0.0164	-0.0164	-0.0148	-0.012	-0.0136	-0.0104
17.99	-0.0132	-0.0132	-0.0116	-0.0072	-0.0164	-0.006
18	0.0072	0.004	0.0064	0.0072	-0.002	0.008
18.01	0.0192	0.0136	0.0164	0.0144	0.0136	0.0144
18.02	0.016	0.0104	0.0136	0.0096	0.0164	0.01
18.03	-0.0044	-0.0068	-0.0048	-0.0048	0.002	-0.004
18.04	-0.0164	-0.0164	-0.0148	-0.012	-0.0136	-0.0104
18.05	-0.0132	-0.0132	-0.0116	-0.0072	-0.0164	-0.006
18.06	0.0072	0.004	0.0064	0.0072	-0.002	0.008
18.07	0.0192	0.0136	0.0168	0.0144	0.014	0.0144
18.08	0.016	0.0104	0.0136	0.0096	0.0164	0.01
18.09	-0.0048	-0.0068	-0.0048	-0.0052	0.0016	-0.004
18.1	-0.0164	-0.0164	-0.0148	-0.012	-0.014	-0.0108
18.11	-0.0132	-0.0132	-0.0116	-0.0072	-0.0168	-0.006
18.12	0.0072	0.004	0.0064	0.0072	-0.002	0.008
18.13	0.0192	0.0136	0.0168	0.0144	0.014	0.0148
18.14	0.016	0.0104	0.0136	0.0096	0.0168	0.01
18.15	-0.0048	-0.0068	-0.0048	-0.0048	0.002	-0.004
18.16	-0.0164	-0.0164	-0.0148	-0.012	-0.014	-0.0108
18.17	-0.0132	-0.0132	-0.0116	-0.0072	-0.0168	-0.006
18.18	0.0072	0.004	0.0064	0.0072	-0.002	0.008
18.19	0.0192	0.0136	0.0168	0.0144	0.0136	0.0144
18.2	0.016	0.0104	0.0136	0.01	0.0168	0.01
18.21	-0.0052	-0.0076	-0.0052	-0.0048	0.002	-0.004
18.22	-0.0172	-0.0168	-0.0156	-0.012	-0.0136	-0.0104
18.23	-0.014	-0.014	-0.0124	-0.0072	-0.0164	-0.006
18.24	0.0064	0.0036	0.006	0.0072	-0.0016	0.008
18.25	0.0184	0.0128	0.016	0.0144	0.014	0.0148
18.26	0.0156	0.01	0.0132	0.0096	0.0168	0.01
18.27	-0.0048	-0.0072	-0.0048	-0.0048	0.002	-0.004
18.28	-0.0164	-0.0164	-0.0152	-0.012	-0.0136	-0.0104
18.29	-0.0136	-0.0136	-0.012	-0.0072	-0.0168	-0.006
18.3	0.0072	0.004	0.0064	0.0072	-0.0016	0.008
18.31	0.0184	0.0128	0.016	0.0144	0.014	0.0148
18.32	0.014	0.0088	0.012	0.01	0.0168	0.0104
18.33	-0.0064	-0.0084	-0.0064	-0.0048	0.002	-0.004
18.34	-0.0172	-0.0172	-0.0156	-0.012	-0.0136	-0.0104
18.35	-0.014	-0.0136	-0.0124	-0.0072	-0.0164	-0.006
18.36	0.0072	0.004	0.0064	0.0076	-0.0012	0.008
18.37	0.0192	0.0132	0.0164	0.0148	0.0144	0.0148
18.38	0.016	0.0104	0.0136	0.01	0.0172	0.0104
18.39	-0.0048	-0.0072	-0.0052	-0.0048	0.0024	-0.004
18.4	-0.0164	-0.0164	-0.0148	-0.012	-0.0132	-0.0104
18.41	-0.0132	-0.0132	-0.012	-0.0072	-0.0164	-0.006
18.42	0.0076	0.0044	0.0068	0.0076	-0.0012	0.0084
18.43	0.0196	0.0136	0.0168	0.0144	0.0144	0.0148
18.44	0.0164	0.0108	0.014	0.01	0.0172	0.0104
18.45	-0.0048	-0.0072	-0.0048	-0.0048	0.002	-0.004
18.46	-0.0164	-0.0164	-0.0148	-0.012	-0.0136	-0.0104
18.47	-0.0132	-0.0132	-0.012	-0.0072	-0.0164	-0.006
18.48	0.0076	0.0044	0.0068	0.0076	-0.0012	0.008
18.49	0.0192	0.0136	0.0168	0.0144	0.014	0.0148
18.5	0.016	0.0108	0.014	0.0096	0.0168	0.01
18.51	-0.0048	-0.0072	-0.0048	-0.0052	0.002	-0.004
18.52	-0.0164	-0.0164	-0.0148	-0.012	-0.0136	-0.0104
18.53	-0.0132	-0.0132	-0.0116	-0.0072	-0.0164	-0.006
18.54	0.008	0.0048	0.0072	0.0076	-0.0012	0.0084
18.55	0.02	0.0144	0.0176	0.0148	0.0144	0.0148
18.56	0.018	0.0124	0.0156	0.01	0.0172	0.0104
18.57	-0.002	-0.0048	-0.0024	-0.0048	0.0024	-0.004
18.58	-0.0148	-0.0148	-0.0132	-0.012	-0.0136	-0.0104
18.59	-0.0124	-0.0124	-0.0112	-0.0072	-0.0164	-0.006
18.6	0.008	0.0048	0.0072	0.0076	-0.0012	0.0084
18.61	0.0196	0.014	0.0172	0.0144	0.014	0.0148
18.62	0.016	0.0108	0.014	0.0096	0.0168	0.01
18.63	-0.0044	-0.0068	-0.0044	-0.0048	0.002	-0.004
18.64	-0.016	-0.016	-0.0144	-0.012	-0.0136	-0.0104
18.65	-0.0128	-0.0128	-0.0112	-0.0072	-0.0164	-0.006
18.66	0.008	0.0048	0.0072	0.0076	-0.0012	0.0084
18.67	0.0196	0.014	0.0172	0.0148	0.0144	0.0148
18.68	0.0164	0.0108	0.014	0.01	0.0172	0.0104
18.69	-0.0044	-0.0068	-0.0044	-0.0048	0.0024	-0.004
18.7	-0.016	-0.016	-0.0144	-0.0116	-0.0132	-0.0104
18.71	-0.0124	-0.0124	-0.0112	-0.0072	-0.016	-0.0056
18.72	0.008	0.0048	0.0072	0.0076	-0.0008	0.0084
18.73	0.0196	0.014	0.0172	0.0144	0.0148	0.0148
18.74	0.0164	0.0112	0.0144	0.01	0.0172	0.0104
18.75	-0.004	-0.0064	-0.004	-0.0048	0.0024	-0.004
18.76	-0.0156	-0.0156	-0.014	-0.0116	-0.0132	-0.0104
18.77	-0.0124	-0.0124	-0.0108	-0.0072	-0.016	-0.0056
18.78	0.008	0.0048	0.0072	0.0076	-0.0008	0.0084
18.79	0.0196	0.014	0.0172	0.0144	0.0144	0.0148
18.8	0.0164	0.0108	0.014	0.0096	0.0172	0.01
18.81	-0.0044	-0.0068	-0.0044	-0.0052	0.002	-0.004
18.82	-0.016	-0.016	-0.0144	-0.012	-0.0136	-0.0104
18.83	-0.0128	-0.0128	-0.0112	-0.0072	-0.0164	-0.006
18.84	0.008	0.0048	0.0072	0.0076	-0.0012	0.008
18.85	0.0196	0.014	0.0168	0.0144	0.014	0.0144
18.86	0.0164	0.0108	0.014	0.0096	0.0164	0.01
18.87	-0.0044	-0.0068	-0.0044	-0.0052	0.0016	-0.004
18.88	-0.016	-0.016	-0.0144	-0.012	-0.0136	-0.0104
18.89	-0.0128	-0.0128	-0.0112	-0.0072	-0.0164	-0.0056
18.9	0.0076	0.0044	0.0068	0.0076	-0.0016	0.0084
18.91	0.0192	0.0136	0.0168	0.0144	0.014	0.0144
18.92	0.016	0.0104	0.0136	0.0096	0.0164	0.01
18.93	-0.0048	-0.0072	-0.0048	-0.0052	0.0012	-0.004
18.94	-0.016	-0.016	-0.0148	-0.012	-0.014	-0.0104
18.95	-0.0128	-0.0128	-0.0116	-0.0072	-0.0164	-0.006
18.96	0.0076	0.0044	0.0068	0.0076	-0.0016	0.008
18.97	0.0192	0.0136	0.0164	0.0144	0.0136	0.0144
18.98	0.0156	0.0104	0.0132	0.0096	0.0164	0.01
18.99	-0.0048	-0.0072	-0.0052	-0.0052	0.0016	-0.004
19	-0.0164	-0.0164	-0.0148	-0.0116	-0.0136	-0.0104
19.01	-0.0132	-0.0132	-0.012	-0.0068	-0.016	-0.0056
19.02	0.0068	0.0036	0.006	0.0076	-0.0012	0.008
19.03	0.018	0.0124	0.0156	0.014	0.0136	0.0144
19.04	0.0152	0.0096	0.0128	0.0096	0.0164	0.01
19.05	-0.0052	-0.0076	-0.0052	-0.0052	0.0016	-0.004
19.06	-0.0164	-0.0164	-0.0148	-0.0116	-0.0136	-0.0104
19.07	-0.0128	-0.0128	-0.0116	-0.0068	-0.016	-0.0056
19.08	0.0076	0.0044	0.0068	0.0076	-0.0012	0.008
19.09	0.0192	0.0132	0.0164	0.014	0.014	0.0144
19.1	0.0156	0.0104	0.0132	0.0096	0.0164	0.01
19.11	-0.0048	-0.0072	-0.0048	-0.0048	0.0016	-0.004
19.12	-0.0164	-0.016	-0.0148	-0.0116	-0.0136	-0.0104
19.13	-0.0132	-0.0128	-0.0116	-0.0072	-0.016	-0.0056
19.14	0.0072	0.0044	0.0064	0.0076	-0.0012	0.008
19.15	0.0188	0.0132	0.0164	0.014	0.014	0.0144
19.16	0.0156	0.01	0.0132	0.0096	0.0164	0.01
19.17	-0.0052	-0.0072	-0.0052	-0.0052	0.0016	-0.004
19.18	-0.0164	-0.0164	-0.0148	-0.0116	-0.0136	-0.0104
19.19	-0.0128	-0.0128	-0.0116	-0.0068	-0.016	-0.0056
19.2	0.0072	0.004	0.0064	0.0076	-0.0012	0.008
19.21	0.0188	0.0132	0.016	0.014	0.0136	0.0144
19.22	0.0152	0.01	0.0132	0.0092	0.0164	0.0096
19.23	-0.0048	-0.0072	-0.0052	-0.0052	0.0012	-0.004
19.24	-0.0164	-0.016	-0.0148	-0.0116	-0.0136	-0.0104
19.25	-0.0128	-0.0128	-0.0112	-0.0072	-0.0164	-0.0056
19.26	0.0076	0.0044	0.0068	0.0076	-0.0016	0.008
19.27	0.0188	0.0132	0.0164	0.014	0.0136	0.014
19.28	0.0156	0.01	0.0132	0.0092	0.016	0.0096
19.29	-0.0052	-0.0072	-0.0052	-0.0052	0.0012	-0.004
19.3	-0.0164	-0.0164	-0.0152	-0.0116	-0.0136	-0.0104
19.31	-0.0128	-0.0128	-0.0116	-0.0068	-0.0164	-0.0056
19.32	0.0072	0.0044	0.0064	0.0076	-0.0012	0.008
19.33	0.0188	0.0132	0.0164	0.014	0.0136	0.0144
19.34	0.0152	0.01	0.0132	0.0092	0.0164	0.0096
19.35	-0.0048	-0.0072	-0.0052	-0.0052	0.0012	-0.004
19.36	-0.016	-0.016	-0.0144	-0.0116	-0.0136	-0.0104
19.37	-0.0128	-0.0128	-0.0112	-0.0068	-0.016	-0.0056
19.38	0.0076	0.0044	0.0068	0.0076	-0.0012	0.0084
19.39	0.0192	0.0136	0.0164	0.0144	0.014	0.0144
19.4	0.0156	0.0104	0.0132	0.0096	0.0164	0.01
19.41	-0.0048	-0.0072	-0.0048	-0.0052	0.0016	-0.004
19.42	-0.016	-0.016	-0.0144	-0.0116	-0.0136	-0.0104
19.43	-0.0128	-0.0128	-0.0112	-0.0068	-0.016	-0.0056
19.44	0.0076	0.0044	0.0068	0.0076	-0.0012	0.0084
19.45	0.0188	0.0132	0.0164	0.014	0.014	0.0144
19.46	0.0156	0.0104	0.0136	0.0096	0.0164	0.01
19.47	-0.0048	-0.0072	-0.0048	-0.0052	0.0016	-0.004
19.48	-0.016	-0.016	-0.0144	-0.0116	-0.0136	-0.0104
19.49	-0.0128	-0.0124	-0.0112	-0.0068	-0.016	-0.0056
19.5	0.0076	0.0044	0.0068	0.0076	-0.0012	0.0084
19.51	0.0192	0.0136	0.0168	0.0144	0.014	0.0144
19.52	0.0156	0.0104	0.0136	0.0096	0.0164	0.0096
19.53	-0.0048	-0.0068	-0.0048	-0.0052	0.0016	-0.004
19.54	-0.016	-0.016	-0.0144	-0.0116	-0.0136	-0.0104
19.55	-0.0128	-0.0124	-0.0112	-0.0068	-0.0164	-0.0056
19.56	0.0076	0.0044	0.0068	0.0076	-0.0012	0.008
19.57	0.0188	0.0132	0.0164	0.014	0.0136	0.0144
19.58	0.0156	0.0104	0.0132	0.0092	0.016	0.0096
19.59	-0.0048	-0.0072	-0.0048	-0.0052	0.0012	-0.004
19.6	-0.0164	-0.016	-0.0148	-0.012	-0.014	-0.0104
19.61	-0.0128	-0.0128	-0.0112	-0.0072	-0.0168	-0.0056
19.62	0.0072	0.0044	0.0068	0.0076	-0.0016	0.008
19.63	0.0188	0.0132	0.0164	0.014	0.0132	0.0144
19.64	0.0152	0.01	0.0128	0.0092	0.0156	0.0096
19.65	-0.0052	-0.0076	-0.0056	-0.0056	0.0004	-0.0044
19.66	-0.0164	-0.0164	-0.0148	-0.012	-0.0148	-0.0108
19.67	-0.0124	-0.0124	-0.0112	-0.0072	-0.0172	-0.006
19.68	0.008	0.0048	0.0072	0.0076	-0.002	0.008
19.69	0.0196	0.014	0.0168	0.014	0.0132	0.0144
19.7	0.0156	0.0104	0.0136	0.0092	0.0156	0.0096
19.71	-0.0048	-0.0072	-0.0048	-0.0052	0.0008	-0.004
19.72	-0.0164	-0.0164	-0.0148	-0.012	-0.0144	-0.0104
19.73	-0.0128	-0.0128	-0.0112	-0.0072	-0.0168	-0.0056
19.74	0.0076	0.0044	0.0068	0.0076	-0.0016	0.008
19.75	0.0188	0.0132	0.0164	0.0144	0.0136	0.0144
19.76	0.0152	0.01	0.0132	0.0092	0.016	0.0096
19.77	-0.0052	-0.0076	-0.0052	-0.0052	0.0008	-0.0044
19.78	-0.0164	-0.016	-0.0148	-0.012	-0.014	-0.0104
19.79	-0.0128	-0.0128	-0.0112	-0.0068	-0.0164	-0.0056
19.8	0.0076	0.0044	0.0068	0.0076	-0.0016	0.0084
19.81	0.0192	0.0136	0.0168	0.0144	0.014	0.0144
19.82	0.0156	0.0104	0.0132	0.0096	0.0164	0.01
19.83	-0.0048	-0.0072	-0.0048	-0.0052	0.0012	-0.004
19.84	-0.0164	-0.0164	-0.0148	-0.012	-0.014	-0.0104
19.85	-0.0128	-0.0128	-0.0112	-0.0072	-0.0164	-0.0056
19.86	0.0076	0.0044	0.0068	0.0076	-0.0012	0.0084
19.87	0.0188	0.0132	0.0164	0.0144	0.0136	0.0144
19.88	0.0156	0.01	0.0132	0.0096	0.0164	0.0096
19.89	-0.0052	-0.0072	-0.0052	-0.0052	0.0012	-0.0044
19.9	-0.0164	-0.0164	-0.0148	-0.012	-0.014	-0.0104
19.91	-0.0128	-0.0128	-0.0112	-0.0068	-0.0164	-0.0056
19.92	0.0076	0.0044	0.0068	0.0076	-0.0012	0.0084
19.93	0.0188	0.0132	0.0164	0.0144	0.014	0.0144
19.94	0.0156	0.01	0.0132	0.0096	0.0164	0.01
19.95	-0.0052	-0.0072	-0.0052	-0.0052	0.0012	-0.0044
19.96	-0.0164	-0.0164	-0.0148	-0.012	-0.014	-0.0104
19.97	-0.0128	-0.0128	-0.0116	-0.0072	-0.0168	-0.0056
19.98	0.0076	0.0044	0.0068	0.0076	-0.0012	0.0084
[truncated: 29,019 more rows]

## Sheet: Sheet2
t1	Cant. 1	Cant. 2	Cant. 3	Cant. 4	Cant. 5	Cant. 6
52.25	0.0012	-0.0008	0.0012	0.0036	-0.0072	0.0044
52.26	0.0168	0.012	0.0148	0.014	0.0108	0.0144
52.27	0.0184	0.0124	0.0156	0.0128	0.0184	0.0128
52.28	0.0012	-0.002	0.0004	-0.0012	0.0072	-0.0004
52.29	-0.014	-0.0144	-0.0128	-0.0116	-0.0108	-0.0104
52.3	-0.0156	-0.0152	-0.014	-0.0104	-0.0184	-0.0092
52.31	0.0012	-0.0008	0.0012	0.0036	-0.0072	0.0044
52.32	0.0168	0.0116	0.0148	0.014	0.0104	0.014
52.33	0.0184	0.0128	0.0156	0.0128	0.018	0.0128
52.34	0.0012	-0.002	0.0004	-0.0012	0.0068	-0.0004
52.35	-0.014	-0.0148	-0.0128	-0.0116	-0.0108	-0.01
52.36	-0.0152	-0.0152	-0.0136	-0.01	-0.018	-0.0088
52.37	0.0016	-0.0004	0.0016	0.0036	-0.0068	0.0044
52.38	0.0168	0.012	0.0148	0.0136	0.0108	0.014
52.39	0.0184	0.0128	0.016	0.0128	0.018	0.0128
52.4	0.0012	-0.002	0.0004	-0.0012	0.0068	-0.0004
52.41	-0.014	-0.0144	-0.0128	-0.0116	-0.0108	-0.01
52.42	-0.0152	-0.0148	-0.0136	-0.0104	-0.0184	-0.0088
52.43	0.0016	-0.0004	0.0016	0.0036	-0.0068	0.0044
52.44	0.0168	0.0116	0.0148	0.0136	0.0104	0.014
52.45	0.018	0.0124	0.0156	0.0124	0.018	0.0128
52.46	0.0008	-0.0024	0	-0.0012	0.0068	-0.0004
52.47	-0.0144	-0.0148	-0.0132	-0.0116	-0.0108	-0.01
52.48	-0.0156	-0.0152	-0.014	-0.01	-0.018	-0.0088
52.49	0.0016	-0.0004	0.0012	0.0036	-0.0068	0.0044
52.5	0.0164	0.0112	0.0144	0.0136	0.0104	0.014
52.51	0.018	0.0124	0.0152	0.0124	0.0176	0.0128
52.52	0.0012	-0.0024	0.0004	-0.0012	0.0064	-0.0004
52.53	-0.0136	-0.0144	-0.0128	-0.0112	-0.0108	-0.01
52.54	-0.0152	-0.0148	-0.0136	-0.01	-0.018	-0.0084
52.55	0.002	-0.0004	0.0016	0.0036	-0.0068	0.0044
52.56	0.0168	0.0116	0.0148	0.0136	0.0108	0.014
52.57	0.018	0.0124	0.0156	0.0124	0.018	0.0128
52.58	0.0008	-0.0024	0	-0.0016	0.0064	-0.0004
52.59	-0.014	-0.0148	-0.0128	-0.0116	-0.0108	-0.01
52.6	-0.0152	-0.0148	-0.0136	-0.01	-0.018	-0.0088
52.61	0.002	-0.0004	0.0016	0.004	-0.0064	0.0048
52.62	0.0168	0.0116	0.0148	0.0136	0.0108	0.014
52.63	0.018	0.0124	0.0156	0.0124	0.018	0.0128
52.64	0.0008	-0.0024	0.0004	-0.0012	0.0064	-0.0004
52.65	-0.014	-0.0144	-0.0128	-0.0112	-0.0104	-0.01
52.66	-0.0152	-0.0152	-0.0136	-0.0096	-0.0176	-0.0084
52.67	0.002	-0.0004	0.0016	0.004	-0.006	0.0048
52.68	0.0168	0.0116	0.0144	0.0136	0.0112	0.014
52.69	0.018	0.012	0.0152	0.0124	0.018	0.0124
52.7	0.0004	-0.0024	0	-0.0016	0.0064	-0.0008
52.71	-0.014	-0.0144	-0.0128	-0.0112	-0.0108	-0.01
52.72	-0.0148	-0.0144	-0.0132	-0.0096	-0.0176	-0.0084
52.73	0.0024	0	0.002	0.004	-0.006	0.0048
52.74	0.0168	0.0116	0.0148	0.0136	0.0108	0.014
52.75	0.018	0.0124	0.0156	0.0124	0.018	0.0124
52.76	0.0004	-0.0024	0	-0.0016	0.0064	-0.0004
52.77	-0.0144	-0.0148	-0.0132	-0.0112	-0.0104	-0.0096
52.78	-0.0152	-0.0148	-0.0136	-0.0096	-0.0176	-0.0084
52.79	0.002	0	0.002	0.004	-0.006	0.0048
52.8	0.0168	0.0116	0.0144	0.0136	0.0108	0.014
52.81	0.0176	0.012	0.0152	0.012	0.0176	0.0124
52.82	0.0004	-0.0028	-0.0004	-0.002	0.006	-0.0008
52.83	-0.014	-0.0144	-0.0128	-0.0112	-0.0108	-0.01
52.84	-0.0152	-0.0148	-0.0136	-0.0096	-0.0176	-0.008
52.85	0.002	0	0.002	0.004	-0.006	0.0052
52.86	0.0168	0.0116	0.0144	0.0136	0.0108	0.014
52.87	0.0176	0.012	0.0152	0.012	0.0176	0.0124
52.88	0.0004	-0.0028	-0.0004	-0.0016	0.006	-0.0008
52.89	-0.014	-0.0148	-0.0132	-0.0112	-0.0108	-0.01
52.9	-0.0148	-0.0148	-0.0132	-0.0096	-0.0176	-0.008
52.91	0.0024	0	0.0024	0.0044	-0.0056	0.0052
52.92	0.0172	0.012	0.0148	0.0136	0.0112	0.014
52.93	0.0184	0.0124	0.0156	0.012	0.018	0.0124
52.94	0.0008	-0.0024	0	-0.002	0.006	-0.0012
52.95	-0.014	-0.0144	-0.0128	-0.0112	-0.0112	-0.01
52.96	-0.0148	-0.0148	-0.0132	-0.0096	-0.0176	-0.008
52.97	0.0028	0.0004	0.0024	0.0044	-0.0056	0.0052
52.98	0.0172	0.012	0.0148	0.014	0.0116	0.014
52.99	0.018	0.0124	0.0156	0.0124	0.018	0.0124
53	0	-0.0028	-0.0004	-0.002	0.006	-0.0008
53.01	-0.0144	-0.0148	-0.0132	-0.0116	-0.0112	-0.01
53.02	-0.0152	-0.0148	-0.0136	-0.01	-0.018	-0.0084
53.03	0.0024	0.0004	0.0024	0.0044	-0.006	0.0052
53.04	0.0168	0.012	0.0148	0.014	0.0112	0.0144
53.05	0.0176	0.012	0.0152	0.0124	0.0184	0.0128
53.06	-0.0004	-0.0032	-0.0008	-0.002	0.006	-0.0012
53.07	-0.0152	-0.0152	-0.014	-0.0116	-0.0112	-0.0104
53.08	-0.0156	-0.0152	-0.014	-0.01	-0.018	-0.0084
53.09	0.0024	0	0.002	0.0044	-0.0056	0.0056
53.1	0.0172	0.012	0.0148	0.014	0.0116	0.0144
53.11	0.018	0.0124	0.0156	0.0124	0.0184	0.0128
53.12	0.0004	-0.0028	-0.0004	-0.002	0.006	-0.0012
53.13	-0.0144	-0.0148	-0.0132	-0.0116	-0.0112	-0.0104
53.14	-0.0152	-0.0148	-0.0136	-0.01	-0.0184	-0.0084
53.15	0.0028	0.0004	0.0024	0.0048	-0.0056	0.0056
53.16	0.0176	0.0124	0.0152	0.0144	0.012	0.0148
53.17	0.0184	0.0124	0.0156	0.0128	0.0188	0.0128
53.18	0	-0.0032	-0.0004	-0.002	0.0064	-0.0012
53.19	-0.0148	-0.0152	-0.0136	-0.012	-0.0116	-0.0108
53.2	-0.0152	-0.0152	-0.0136	-0.01	-0.0184	-0.0088
53.21	0.0028	0.0004	0.0024	0.0048	-0.006	0.0056
53.22	0.0176	0.0124	0.0152	0.0144	0.012	0.0148
53.23	0.018	0.0124	0.0156	0.0128	0.0188	0.0128
53.24	-0.0004	-0.0032	-0.0008	-0.002	0.006	-0.0012
53.25	-0.0148	-0.0152	-0.0136	-0.012	-0.0116	-0.0108
53.26	-0.0156	-0.0152	-0.014	-0.01	-0.0188	-0.0088
53.27	0.0024	0.0004	0.0024	0.0048	-0.0056	0.0056
53.28	0.0176	0.0124	0.0152	0.0148	0.0124	0.0148
53.29	0.0184	0.0124	0.0156	0.0128	0.0192	0.0132
53.3	0	-0.0032	-0.0004	-0.0024	0.0064	-0.0012
53.31	-0.0148	-0.0148	-0.0132	-0.012	-0.0116	-0.0108
53.32	-0.0152	-0.0148	-0.0136	-0.01	-0.0184	-0.0084
53.33	0.0032	0.0008	0.0028	0.0048	-0.0056	0.0056
53.34	0.0176	0.0124	0.0152	0.0148	0.0124	0.0148
53.35	0.018	0.0124	0.0156	0.0128	0.0192	0.0128
53.36	0	-0.0032	-0.0008	-0.0024	0.0064	-0.0012
53.37	-0.0144	-0.0148	-0.0132	-0.012	-0.0116	-0.0108
53.38	-0.0152	-0.0148	-0.0136	-0.01	-0.0184	-0.0088
53.39	0.0032	0.0008	0.0028	0.0048	-0.0056	0.0056
53.4	0.0176	0.0124	0.0152	0.0148	0.0124	0.0152
53.41	0.018	0.0124	0.0156	0.0128	0.0192	0.0128
53.42	-0.0004	-0.0036	-0.0012	-0.0024	0.006	-0.0016
53.43	-0.0148	-0.0152	-0.0136	-0.012	-0.0116	-0.0108
53.44	-0.0152	-0.0148	-0.0136	-0.01	-0.0184	-0.0084
53.45	0.0032	0.0008	0.0028	0.0052	-0.0052	0.006
53.46	0.0176	0.0124	0.0152	0.0148	0.0124	0.0152
53.47	0.018	0.0124	0.0156	0.0128	0.0192	0.0128
53.48	-0.0004	-0.0032	-0.0008	-0.0024	0.0064	-0.0012
53.49	-0.0148	-0.0152	-0.0136	-0.012	-0.0112	-0.0108
53.5	-0.0148	-0.0148	-0.0132	-0.01	-0.018	-0.0084
53.51	0.0032	0.0008	0.0032	0.0052	-0.0052	0.006
53.52	0.018	0.0128	0.0156	0.0148	0.0128	0.0152
53.53	0.018	0.0124	0.0156	0.0124	0.0192	0.0128
53.54	-0.0004	-0.0036	-0.0012	-0.0024	0.006	-0.0016
53.55	-0.0148	-0.0152	-0.0136	-0.012	-0.0116	-0.0108
53.56	-0.0152	-0.0148	-0.0132	-0.0096	-0.018	-0.0084
53.57	0.0032	0.0008	0.0032	0.0052	-0.0048	0.006
53.58	0.0176	0.0124	0.0152	0.0144	0.0124	0.0148
53.59	0.0176	0.012	0.0152	0.0124	0.0188	0.0128
53.6	-0.0008	-0.0036	-0.0012	-0.0024	0.0056	-0.0016
53.61	-0.0152	-0.0156	-0.014	-0.012	-0.0116	-0.0108
53.62	-0.0152	-0.0148	-0.0136	-0.0096	-0.018	-0.0084
53.63	0.0032	0.0008	0.0028	0.0052	-0.0048	0.006
53.64	0.0176	0.0124	0.0152	0.0144	0.0124	0.0148
53.65	0.018	0.0124	0.0152	0.0124	0.0188	0.0124
53.66	-0.0008	-0.004	-0.0016	-0.0028	0.0056	-0.002
53.67	-0.0152	-0.0156	-0.014	-0.012	-0.012	-0.0108
53.68	-0.0152	-0.0148	-0.0136	-0.0096	-0.018	-0.008
53.69	0.0036	0.0012	0.0032	0.0052	-0.0048	0.006
53.7	0.018	0.0124	0.0156	0.0144	0.0124	0.0148
53.71	0.018	0.012	0.0152	0.012	0.0188	0.0124
53.72	-0.0012	-0.004	-0.0016	-0.0028	0.0056	-0.0016
53.73	-0.0156	-0.0156	-0.014	-0.012	-0.012	-0.0108
53.74	-0.0156	-0.0152	-0.0136	-0.0096	-0.018	-0.008
53.75	0.0036	0.0012	0.0032	0.0052	-0.0052	0.006
53.76	0.018	0.0128	0.0156	0.0144	0.012	0.0148
53.77	0.018	0.0124	0.0156	0.012	0.0184	0.0124
53.78	-0.0012	-0.004	-0.0016	-0.0028	0.0048	-0.002
53.79	-0.0156	-0.0156	-0.014	-0.0124	-0.0124	-0.0108
53.8	-0.0152	-0.0148	-0.0136	-0.0096	-0.0184	-0.0084
53.81	0.0036	0.0012	0.0032	0.0052	-0.0052	0.006
53.82	0.0184	0.0128	0.016	0.0144	0.012	0.0148
53.83	0.0184	0.0124	0.0156	0.012	0.018	0.0124
53.84	-0.0012	-0.004	-0.0016	-0.0032	0.0048	-0.002
53.85	-0.0156	-0.0156	-0.0144	-0.0124	-0.0128	-0.0108
53.86	-0.0156	-0.0152	-0.014	-0.01	-0.0188	-0.0084
53.87	0.004	0.0016	0.0036	0.0052	-0.0052	0.006
53.88	0.0184	0.0132	0.016	0.0148	0.0124	0.0148
53.89	0.0184	0.0124	0.0156	0.0124	0.0188	0.0128
53.9	-0.0012	-0.004	-0.0016	-0.0028	0.0052	-0.002
53.91	-0.0156	-0.0156	-0.0144	-0.012	-0.012	-0.0108
53.92	-0.0152	-0.0148	-0.0136	-0.0096	-0.0184	-0.0084
53.93	0.004	0.0016	0.0036	0.0056	-0.0044	0.0064
53.94	0.0184	0.0132	0.016	0.0148	0.0132	0.0152
53.95	0.0184	0.0124	0.0156	0.0124	0.0192	0.0128
53.96	-0.0016	-0.0044	-0.002	-0.0032	0.0052	-0.002
53.97	-0.0156	-0.0156	-0.0144	-0.0124	-0.012	-0.0108
53.98	-0.0156	-0.0152	-0.0136	-0.0096	-0.0184	-0.0084
53.99	0.004	0.0016	0.0036	0.0056	-0.0048	0.0064
54	0.018	0.0128	0.0156	0.0148	0.0128	0.0152
54.01	0.018	0.012	0.0152	0.0124	0.0192	0.0128
54.02	-0.0016	-0.0044	-0.002	-0.0032	0.0052	-0.002
54.03	-0.0156	-0.0156	-0.0144	-0.0124	-0.0124	-0.0108
54.04	-0.0152	-0.0148	-0.0136	-0.0096	-0.0184	-0.0084
54.05	0.004	0.0016	0.0036	0.0056	-0.0048	0.0064
54.06	0.0184	0.0128	0.0156	0.0148	0.0128	0.0148
54.07	0.0176	0.012	0.0152	0.012	0.0188	0.0124
54.08	-0.0016	-0.0044	-0.0024	-0.0032	0.0044	-0.0024
54.09	-0.0156	-0.0156	-0.014	-0.0124	-0.0128	-0.0108
54.1	-0.0152	-0.0148	-0.0136	-0.0096	-0.0188	-0.0084
54.11	0.004	0.0016	0.0036	0.0056	-0.0048	0.0064
54.12	0.018	0.0124	0.0156	0.0144	0.0124	0.0148
54.13	0.0176	0.012	0.0152	0.0116	0.018	0.012
54.14	-0.0016	-0.0044	-0.002	-0.0036	0.004	-0.0024
54.15	-0.0152	-0.0156	-0.014	-0.0124	-0.0128	-0.0108
54.16	-0.0148	-0.0144	-0.0132	-0.0096	-0.0188	-0.008
54.17	0.0044	0.0016	0.0036	0.0056	-0.0048	0.0064
54.18	0.0176	0.0124	0.0152	0.014	0.0116	0.0144
54.19	0.0172	0.0116	0.0148	0.0116	0.0176	0.012
54.2	-0.0016	-0.0044	-0.002	-0.0032	0.004	-0.0024
54.21	-0.0152	-0.0152	-0.0136	-0.012	-0.0124	-0.0104
54.22	-0.0144	-0.0144	-0.0128	-0.0092	-0.0184	-0.008
54.23	0.0044	0.002	0.004	0.0056	-0.0044	0.0064
54.24	0.018	0.0124	0.0156	0.014	0.012	0.0144
54.25	0.0172	0.0116	0.0148	0.0116	0.0176	0.0116
54.26	-0.0016	-0.0048	-0.0024	-0.0036	0.0036	-0.0024
54.27	-0.0148	-0.0152	-0.0136	-0.012	-0.0128	-0.0108
54.28	-0.0144	-0.014	-0.0128	-0.0096	-0.0188	-0.008
54.29	0.0048	0.002	0.004	0.0056	-0.0048	0.0064
54.3	0.0176	0.0124	0.0152	0.014	0.012	0.0144
54.31	0.0172	0.0116	0.0148	0.0116	0.0176	0.012
54.32	-0.0024	-0.0052	-0.0028	-0.0032	0.004	-0.0024
54.33	-0.0156	-0.0156	-0.0144	-0.0116	-0.0124	-0.0104
54.34	-0.0152	-0.0148	-0.0136	-0.0092	-0.018	-0.0076
54.35	0.0032	0.0012	0.0032	0.006	-0.004	0.0068
54.36	0.0164	0.0112	0.0144	0.0144	0.0128	0.0148
54.37	0.0144	0.0092	0.0124	0.0116	0.0184	0.012
54.38	-0.0072	-0.0092	-0.0072	-0.004	0.004	-0.0028
54.39	-0.0192	-0.0188	-0.0172	-0.012	-0.0128	-0.0104
54.4	-0.0168	-0.016	-0.0148	-0.0092	-0.018	-0.0076
54.41	0.004	0.0016	0.0036	0.006	-0.004	0.0068
54.42	0.0176	0.012	0.0152	0.0144	0.0128	0.0148
54.43	0.0176	0.0116	0.0148	0.0116	0.0184	0.012
54.44	-0.002	-0.0052	-0.0028	-0.0036	0.0044	-0.0024
54.45	-0.0152	-0.0156	-0.014	-0.012	-0.012	-0.0104
54.46	-0.0144	-0.0144	-0.0132	-0.0088	-0.0176	-0.0076
54.47	0.0052	0.0024	0.0044	0.0064	-0.0032	0.0072
54.48	0.018	0.0128	0.0156	0.0148	0.0132	0.0148
54.49	0.0176	0.0116	0.0148	0.0116	0.0188	0.012
54.5	-0.002	-0.0048	-0.0028	-0.0036	0.0044	-0.0024
54.51	-0.0148	-0.0152	-0.0136	-0.012	-0.012	-0.0104
54.52	-0.0136	-0.0136	-0.0124	-0.0088	-0.0172	-0.0072
54.53	0.0052	0.0024	0.0048	0.0064	-0.0028	0.0072
54.54	0.0184	0.0132	0.016	0.0148	0.0136	0.0148
54.55	0.0184	0.0124	0.0156	0.012	0.0192	0.012
54.56	-0.0012	-0.0044	-0.002	-0.0032	0.0048	-0.0024
54.57	-0.0144	-0.0148	-0.0132	-0.012	-0.0116	-0.0104
54.58	-0.0136	-0.0132	-0.012	-0.0088	-0.0172	-0.0072
54.59	0.0056	0.0028	0.0048	0.0064	-0.0028	0.0072
54.6	0.018	0.0124	0.0156	0.0144	0.0136	0.0148
54.61	0.0168	0.0112	0.0144	0.0116	0.0184	0.0116
54.62	-0.0024	-0.0048	-0.0024	-0.0036	0.004	-0.0028
54.63	-0.0148	-0.0152	-0.0136	-0.012	-0.0124	-0.0104
54.64	-0.0136	-0.0136	-0.012	-0.0084	-0.0172	-0.0072
54.65	0.0052	0.0024	0.0048	0.0064	-0.0032	0.0072
54.66	0.018	0.0128	0.0156	0.014	0.0128	0.0144
54.67	0.0168	0.0112	0.0144	0.0108	0.0176	0.0112
54.68	-0.002	-0.0048	-0.0024	-0.0036	0.0036	-0.0028
54.69	-0.0148	-0.0148	-0.0132	-0.0116	-0.012	-0.01
54.7	-0.0136	-0.0136	-0.012	-0.0084	-0.0172	-0.0072
54.71	0.0052	0.0024	0.0044	0.006	-0.0032	0.0068
54.72	0.018	0.0124	0.0156	0.014	0.0124	0.0144
54.73	0.0168	0.0112	0.0144	0.0108	0.0172	0.0112
54.74	-0.0024	-0.0052	-0.0028	-0.0036	0.0036	-0.0028
54.75	-0.0152	-0.0152	-0.0136	-0.0112	-0.012	-0.01
54.76	-0.0136	-0.0136	-0.0124	-0.008	-0.0164	-0.0068
54.77	0.0048	0.002	0.0044	0.006	-0.0028	0.0068
54.78	0.0172	0.012	0.0152	0.014	0.0128	0.0144
54.79	0.016	0.0108	0.0136	0.0108	0.0172	0.0112
54.8	-0.0028	-0.0052	-0.0032	-0.0036	0.0036	-0.0028
54.81	-0.0152	-0.0152	-0.014	-0.0112	-0.012	-0.01
54.82	-0.0136	-0.0136	-0.0124	-0.008	-0.0164	-0.0068
54.83	0.0048	0.0024	0.0044	0.0064	-0.0024	0.0072
54.84	0.0172	0.012	0.0152	0.014	0.0128	0.0144
54.85	0.0156	0.0104	0.0132	0.0108	0.0176	0.0108
54.86	-0.0032	-0.006	-0.0036	-0.0036	0.004	-0.0024
54.87	-0.016	-0.016	-0.0144	-0.0112	-0.0116	-0.01
54.88	-0.014	-0.0136	-0.0124	-0.0076	-0.016	-0.0064
54.89	0.0048	0.002	0.004	0.0064	-0.002	0.0072
54.9	0.0172	0.0116	0.0148	0.014	0.0132	0.014
54.91	0.0152	0.01	0.0128	0.0104	0.0172	0.0108
54.92	-0.0036	-0.006	-0.004	-0.004	0.0032	-0.0028
54.93	-0.0156	-0.016	-0.0144	-0.0116	-0.0124	-0.01
54.94	-0.014	-0.0136	-0.0124	-0.008	-0.0168	-0.0068
54.95	0.0048	0.0024	0.0044	0.006	-0.0032	0.0068
54.96	0.0176	0.0124	0.0152	0.0136	0.0124	0.014
54.97	0.016	0.0104	0.0136	0.01	0.0164	0.0104
54.98	-0.0028	-0.0056	-0.0032	-0.004	0.0024	-0.0032
54.99	-0.0152	-0.0152	-0.014	-0.0116	-0.0128	-0.01
55	-0.0132	-0.0132	-0.012	-0.008	-0.0168	-0.0064
55.01	0.0052	0.0024	0.0048	0.006	-0.0032	0.0068
55.02	0.0176	0.0124	0.0156	0.0132	0.0116	0.0136
55.03	0.016	0.0104	0.0136	0.01	0.0156	0.0104
55.04	-0.0032	-0.0056	-0.0032	-0.004	0.002	-0.0032
55.05	-0.0156	-0.0156	-0.014	-0.0116	-0.0128	-0.01
55.06	-0.0136	-0.0136	-0.012	-0.0076	-0.0168	-0.0064
55.07	0.0056	0.0028	0.0048	0.0064	-0.0028	0.0072
55.08	0.018	0.0124	0.0156	0.0136	0.0124	0.014
55.09	0.016	0.0104	0.0136	0.01	0.0164	0.0104
55.1	-0.0032	-0.006	-0.0036	-0.0044	0.002	-0.0032
55.11	-0.0156	-0.016	-0.0144	-0.0116	-0.0132	-0.0104
55.12	-0.014	-0.0136	-0.0124	-0.008	-0.0172	-0.0068
55.13	0.0052	0.0024	0.0048	0.0064	-0.0032	0.0068
55.14	0.0176	0.012	0.0152	0.0136	0.012	0.0136
55.15	0.0156	0.0104	0.0132	0.0096	0.0156	0.01
55.16	-0.0036	-0.0064	-0.004	-0.0044	0.0016	-0.0036
55.17	-0.016	-0.016	-0.0148	-0.012	-0.014	-0.0104
55.18	-0.014	-0.0136	-0.0124	-0.008	-0.0176	-0.0068
55.19	0.0052	0.0028	0.0048	0.0064	-0.0032	0.0072
55.2	0.0176	0.0124	0.0152	0.014	0.0124	0.014
55.21	0.0156	0.01	0.0132	0.01	0.0164	0.0104
55.22	-0.004	-0.0064	-0.0044	-0.0048	0.002	-0.0036
55.23	-0.0164	-0.0164	-0.0148	-0.012	-0.0136	-0.0104
55.24	-0.014	-0.014	-0.0124	-0.008	-0.0176	-0.0068
55.25	0.0056	0.0028	0.0048	0.0064	-0.0032	0.0072
55.26	0.018	0.0124	0.0156	0.014	0.0124	0.014
55.27	0.016	0.0104	0.0136	0.01	0.0164	0.0104
55.28	-0.004	-0.0064	-0.004	-0.0048	0.0016	-0.0036
55.29	-0.0164	-0.0164	-0.0148	-0.0124	-0.014	-0.0108
55.3	-0.014	-0.0136	-0.0124	-0.0084	-0.0184	-0.0068
55.31	0.006	0.0032	0.0052	0.0068	-0.0036	0.0076
55.32	0.018	0.0128	0.016	0.014	0.0124	0.0144
55.33	0.016	0.0104	0.0136	0.0104	0.0168	0.0108
55.34	-0.0044	-0.0068	-0.0044	-0.0052	0.0012	-0.004
55.35	-0.0168	-0.0168	-0.0152	-0.0128	-0.0152	-0.0112
55.36	-0.014	-0.014	-0.0128	-0.0088	-0.0192	-0.0076
55.37	0.0064	0.0036	0.006	0.0068	-0.004	0.0076
55.38	0.0192	0.0136	0.0168	0.0144	0.0124	0.0144
55.39	0.0168	0.0112	0.0144	0.0104	0.0164	0.0108
55.4	-0.0044	-0.0068	-0.0044	-0.0052	0.0012	-0.004
55.41	-0.0172	-0.0168	-0.0156	-0.0132	-0.0156	-0.0116
55.42	-0.0144	-0.0144	-0.0128	-0.0092	-0.02	-0.0076
55.43	0.0068	0.0036	0.006	0.0068	-0.0044	0.0076
55.44	0.0192	0.0136	0.0168	0.0144	0.012	0.0148
55.45	0.0168	0.0112	0.0144	0.0104	0.0164	0.0108
55.46	-0.0048	-0.0072	-0.0048	-0.0056	0.0008	-0.0044
55.47	-0.0172	-0.0172	-0.0156	-0.0132	-0.016	-0.0116
55.48	-0.0148	-0.0144	-0.0128	-0.0088	-0.02	-0.0076
55.49	0.0068	0.004	0.006	0.0072	-0.0036	0.008
55.5	0.02	0.014	0.0172	0.0148	0.0132	0.0152
55.51	0.0172	0.0116	0.0148	0.0108	0.0172	0.0108
55.52	-0.0044	-0.0068	-0.0048	-0.0056	0.0008	-0.0044
55.53	-0.0172	-0.0172	-0.0156	-0.0136	-0.016	-0.012
55.54	-0.0148	-0.0144	-0.0128	-0.0092	-0.0204	-0.008
55.55	0.0072	0.0044	0.0068	0.0072	-0.004	0.008
55.56	0.0204	0.0144	0.0176	0.0148	0.0128	0.0152
55.57	0.0172	0.0116	0.0148	0.0108	0.0168	0.0112
55.58	-0.0048	-0.0072	-0.0048	-0.0056	0.0008	-0.0048
55.59	-0.0176	-0.0172	-0.0156	-0.0136	-0.0164	-0.012
55.6	-0.0144	-0.014	-0.0128	-0.0092	-0.0204	-0.0076
55.61	0.0076	0.0044	0.0068	0.0072	-0.004	0.008
55.62	0.0204	0.0148	0.0176	0.0148	0.0128	0.0152
55.63	0.0176	0.012	0.0152	0.0104	0.0168	0.0108
55.64	-0.0044	-0.0068	-0.0048	-0.0064	0	-0.0052
55.65	-0.0176	-0.0172	-0.016	-0.0136	-0.0168	-0.012
55.66	-0.0148	-0.0144	-0.0128	-0.0088	-0.0204	-0.0076
55.67	0.0076	0.0044	0.0068	0.0076	-0.0032	0.0084
55.68	0.02	0.0144	0.0176	0.0152	0.0136	0.0156
55.69	0.0176	0.0116	0.0148	0.0108	0.018	0.0112
55.7	-0.0048	-0.0072	-0.0052	-0.0056	0.0016	-0.0044
55.71	-0.0172	-0.0172	-0.0156	-0.0128	-0.0148	-0.0116
55.72	-0.014	-0.014	-0.0124	-0.0084	-0.0184	-0.0072
55.73	0.0076	0.0048	0.0068	0.0076	-0.002	0.0084
55.74	0.02	0.0144	0.0176	0.0152	0.0144	0.0152
55.75	0.0168	0.0112	0.0144	0.0108	0.018	0.0112
55.76	-0.0052	-0.0076	-0.0052	-0.0056	0.0016	-0.0048
55.77	-0.0176	-0.0172	-0.016	-0.0132	-0.0152	-0.0116
55.78	-0.0144	-0.014	-0.0128	-0.0088	-0.0188	-0.0072
55.79	0.0076	0.0048	0.0068	0.0076	-0.0024	0.0084
55.8	0.0204	0.0144	0.0176	0.0152	0.0144	0.0156
55.81	0.0168	0.0112	0.0144	0.0104	0.018	0.0108
55.82	-0.0052	-0.0072	-0.0052	-0.006	0.0012	-0.0048
55.83	-0.0172	-0.0168	-0.0156	-0.0132	-0.0152	-0.0116
55.84	-0.0136	-0.0136	-0.012	-0.0084	-0.0192	-0.0072
55.85	0.008	0.0048	0.0072	0.0076	-0.0028	0.0084
55.86	0.02	0.014	0.0172	0.0148	0.0136	0.0152
55.87	0.0164	0.0108	0.014	0.0104	0.0176	0.0108
55.88	-0.0052	-0.0072	-0.0052	-0.006	0.0008	-0.0048
55.89	-0.0168	-0.0168	-0.0152	-0.0132	-0.0156	-0.0116
55.9	-0.0132	-0.0132	-0.0116	-0.0084	-0.0192	-0.0072
55.91	0.008	0.0048	0.0072	0.008	-0.0024	0.0088
55.92	0.0196	0.014	0.0172	0.0152	0.0144	0.0156
55.93	0.016	0.0108	0.014	0.0108	0.018	0.0112
55.94	-0.0052	-0.0072	-0.0052	-0.006	0.0016	-0.0048
55.95	-0.0164	-0.0164	-0.0152	-0.0132	-0.0152	-0.0116
55.96	-0.0132	-0.0132	-0.0116	-0.0084	-0.0184	-0.0068
55.97	0.008	0.0048	0.0068	0.008	-0.0016	0.0088
55.98	0.0192	0.0136	0.0168	0.0152	0.0144	0.0152
55.99	0.016	0.0104	0.0136	0.0104	0.018	0.0108
56	-0.0048	-0.0072	-0.0052	-0.006	0.0012	-0.0048
56.01	-0.0164	-0.0164	-0.0148	-0.0132	-0.0152	-0.0116
56.02	-0.0132	-0.0128	-0.0116	-0.008	-0.0184	-0.0068
56.03	0.0072	0.0044	0.0064	0.008	-0.0016	0.0088
56.04	0.0184	0.0128	0.016	0.0152	0.0144	0.0152
56.05	0.0148	0.0096	0.0128	0.0104	0.0176	0.0108
56.06	-0.0052	-0.0076	-0.0056	-0.006	0.0008	-0.0052
56.07	-0.016	-0.016	-0.0148	-0.0132	-0.0156	-0.0116
56.08	-0.0128	-0.0128	-0.0112	-0.008	-0.0184	-0.0068
56.09	0.0072	0.0044	0.0064	0.008	-0.002	0.0088
56.1	0.0184	0.0128	0.016	0.0148	0.014	0.0148
56.11	0.0152	0.0096	0.0128	0.01	0.0168	0.0104
56.12	-0.0048	-0.0072	-0.0048	-0.0056	0.0008	-0.0048
56.13	-0.0156	-0.0156	-0.014	-0.0124	-0.0148	-0.0112
56.14	-0.012	-0.012	-0.0108	-0.0076	-0.0176	-0.006
56.15	0.0076	0.0044	0.0068	0.008	-0.0012	0.0088
56.16	0.0184	0.0128	0.016	0.0148	0.0144	0.0148
56.17	0.0144	0.0092	0.0124	0.0096	0.0168	0.01
56.18	-0.0052	-0.0076	-0.0052	-0.006	0.0004	-0.0048
56.19	-0.016	-0.016	-0.0144	-0.0124	-0.0148	-0.0112
56.2	-0.0124	-0.0124	-0.0112	-0.0076	-0.018	-0.0064
56.21	0.0072	0.004	0.0064	0.0076	-0.002	0.0084
56.22	0.018	0.0124	0.0156	0.014	0.0132	0.0144
56.23	0.0144	0.0092	0.0124	0.0092	0.016	0.0096
56.24	-0.0052	-0.0072	-0.0052	-0.006	0	-0.0048
56.25	-0.0156	-0.0156	-0.014	-0.0124	-0.0152	-0.0108
56.26	-0.0116	-0.012	-0.0104	-0.0072	-0.0176	-0.006
56.27	0.0076	0.0044	0.0068	0.008	-0.0016	0.0084
56.28	0.0184	0.0128	0.016	0.0144	0.0132	0.0144
56.29	0.0148	0.0096	0.0124	0.0092	0.016	0.0096
56.3	-0.0048	-0.0072	-0.0052	-0.006	0	-0.0048
56.31	-0.0152	-0.0152	-0.014	-0.0124	-0.0152	-0.0108
56.32	-0.0116	-0.0116	-0.01	-0.0072	-0.0176	-0.006
56.33	0.008	0.0048	0.0072	0.008	-0.0016	0.0088
56.34	0.0184	0.0128	0.016	0.0144	0.0136	0.0144
56.35	0.0144	0.0092	0.0124	0.0092	0.016	0.0096
56.36	-0.0052	-0.0072	-0.0052	-0.006	0	-0.0048
56.37	-0.0156	-0.0156	-0.014	-0.0124	-0.0152	-0.0108
56.38	-0.012	-0.012	-0.0104	-0.0072	-0.0176	-0.006
56.39	0.0076	0.0044	0.0068	0.0076	-0.0016	0.0084
56.4	0.018	0.0124	0.0156	0.0136	0.0128	0.014
56.41	0.014	0.0088	0.012	0.0088	0.0148	0.0092
56.42	-0.0052	-0.0076	-0.0056	-0.0064	-0.0008	-0.0052
56.43	-0.0156	-0.0156	-0.014	-0.012	-0.0156	-0.0108
56.44	-0.0112	-0.0116	-0.01	-0.0068	-0.0172	-0.0056
56.45	0.008	0.0048	0.0072	0.0076	-0.0016	0.0084
56.46	0.0184	0.0128	0.016	0.0136	0.0128	0.014
56.47	0.0144	0.0092	0.0124	0.0084	0.0148	0.0092
56.48	-0.0052	-0.0076	-0.0052	-0.006	-0.0004	-0.0048
56.49	-0.0152	-0.0152	-0.014	-0.0116	-0.0144	-0.01
56.5	-0.0112	-0.0112	-0.01	-0.0064	-0.0164	-0.0052
56.51	0.0084	0.0048	0.0072	0.008	-0.0008	0.0088
56.52	0.018	0.0128	0.0156	0.0136	0.0132	0.014
56.53	0.014	0.0088	0.012	0.0084	0.0152	0.0088
56.54	-0.0052	-0.0076	-0.0052	-0.006	-0.0004	-0.0048
56.55	-0.0156	-0.0156	-0.014	-0.0116	-0.014	-0.01
56.56	-0.0116	-0.0116	-0.01	-0.0064	-0.016	-0.0048
56.57	0.0076	0.0044	0.0068	0.008	-0.0008	0.0088
56.58	0.018	0.0124	0.0156	0.0136	0.0132	0.0136
56.59	0.014	0.0088	0.0116	0.008	0.0148	0.0088
56.6	-0.0056	-0.0076	-0.0056	-0.006	-0.0008	-0.0052
56.61	-0.0152	-0.0156	-0.014	-0.0116	-0.0148	-0.01
56.62	-0.0112	-0.0116	-0.01	-0.0064	-0.0164	-0.0048
56.63	0.0084	0.0048	0.0072	0.008	-0.0008	0.0088
56.64	0.0184	0.0128	0.0156	0.0136	0.0132	0.014
56.65	0.014	0.0088	0.0116	0.0084	0.0148	0.0088
56.66	-0.0056	-0.0076	-0.0056	-0.0064	-0.0012	-0.0052
56.67	-0.0152	-0.0156	-0.014	-0.0116	-0.0148	-0.0104
56.68	-0.0108	-0.0112	-0.0096	-0.0064	-0.0164	-0.0052
56.69	0.0084	0.0052	0.0076	0.008	-0.0008	0.0084
56.7	0.0184	0.0128	0.016	0.0132	0.0128	0.0136
56.71	0.0144	0.0092	0.012	0.0084	0.0144	0.0088
56.72	-0.0056	-0.008	-0.0056	-0.0064	-0.0012	-0.0052
56.73	-0.0152	-0.0156	-0.014	-0.012	-0.0152	-0.0104
56.74	-0.0112	-0.0112	-0.01	-0.0064	-0.0168	-0.0052
56.75	0.0088	0.0052	0.0076	0.0084	-0.0004	0.0092
56.76	0.0188	0.0132	0.016	0.014	0.0136	0.0144
56.77	0.014	0.0088	0.012	0.0084	0.0152	0.0092
56.78	-0.0064	-0.0084	-0.006	-0.0064	-0.0008	-0.0052
56.79	-0.0164	-0.016	-0.0148	-0.0124	-0.0156	-0.0108
56.8	-0.0112	-0.0116	-0.01	-0.0068	-0.0172	-0.0052
56.81	0.0092	0.0056	0.008	0.0084	-0.0008	0.0092
56.82	0.0188	0.0132	0.0164	0.014	0.0136	0.0144
56.83	0.014	0.0088	0.012	0.0088	0.0156	0.0092
56.84	-0.0068	-0.0088	-0.0064	-0.0068	-0.0012	-0.0056
56.85	-0.0164	-0.0164	-0.0152	-0.0124	-0.0156	-0.0108
56.86	-0.0116	-0.012	-0.0104	-0.0068	-0.0172	-0.0052
56.87	0.0092	0.0056	0.008	0.0092	0	0.0096
56.88	0.0192	0.0136	0.0168	0.0148	0.0148	0.0152
56.89	0.0144	0.0092	0.0124	0.0092	0.0168	0.0096
56.9	-0.0064	-0.0084	-0.0064	-0.0068	-0.0008	-0.0056
56.91	-0.0164	-0.0164	-0.0148	-0.0128	-0.016	-0.0112
56.92	-0.0112	-0.0116	-0.01	-0.0072	-0.0176	-0.0056
56.93	0.0096	0.0064	0.0088	0.0088	-0.0004	0.0096
56.94	0.0196	0.014	0.0172	0.0148	0.0144	0.0148
56.95	0.0144	0.0092	0.0124	0.0088	0.0164	0.0092
56.96	-0.0068	-0.0088	-0.0064	-0.0072	-0.0012	-0.006
56.97	-0.0168	-0.0164	-0.0152	-0.0132	-0.0164	-0.0116
56.98	-0.0116	-0.0116	-0.0104	-0.0072	-0.0184	-0.006
56.99	0.0096	0.006	0.0084	0.0092	-0.0008	0.0096
57	0.0196	0.014	0.0168	0.0148	0.0144	0.0152
57.01	0.0144	0.0092	0.012	0.0088	0.016	0.0092
57.02	-0.0068	-0.0088	-0.0068	-0.0076	-0.002	-0.0064
57.03	-0.0164	-0.0164	-0.0152	-0.0132	-0.0172	-0.0116
57.04	-0.0116	-0.0116	-0.01	-0.0072	-0.0188	-0.0056
57.05	0.0096	0.0064	0.0084	0.0088	-0.0012	0.0096
57.06	0.0196	0.014	0.0172	0.0148	0.014	0.0148
57.07	0.0144	0.0088	0.012	0.0084	0.0152	0.0088
57.08	-0.0072	-0.0088	-0.0068	-0.0072	-0.002	-0.0064
57.09	-0.0168	-0.0164	-0.0152	-0.0128	-0.0168	-0.0112
57.1	-0.0112	-0.0116	-0.01	-0.0068	-0.018	-0.0052
57.11	0.01	0.0064	0.0088	0.0092	-0.0008	0.0096
57.12	0.0196	0.014	0.0172	0.0144	0.014	0.0148
57.13	0.0144	0.0092	0.012	0.0084	0.0152	0.0088
57.14	-0.0072	-0.0092	-0.0068	-0.0072	-0.002	-0.0064
57.15	-0.0168	-0.0164	-0.0152	-0.0128	-0.0168	-0.0112
57.16	-0.0112	-0.0112	-0.01	-0.0064	-0.0176	-0.0052
57.17	0.01	0.0064	0.0088	0.0092	0	0.01
57.18	0.02	0.014	0.0172	0.0144	0.0144	0.0148
57.19	0.0144	0.0088	0.012	0.0084	0.0152	0.0088
57.2	-0.0072	-0.0092	-0.0068	-0.0072	-0.002	-0.006
57.21	-0.0168	-0.0168	-0.0152	-0.0124	-0.0164	-0.0112
57.22	-0.0116	-0.0116	-0.01	-0.0064	-0.0172	-0.0052
57.23	0.01	0.0064	0.0088	0.0092	0	0.01
57.24	0.0196	0.014	0.0168	0.0148	0.0148	0.0148
57.25	0.014	0.0088	0.0116	0.0084	0.0156	0.0088
57.26	-0.0076	-0.0096	-0.0076	-0.0072	-0.0016	-0.006
57.27	-0.0172	-0.0168	-0.0156	-0.0124	-0.016	-0.0112
57.28	-0.0112	-0.0112	-0.01	-0.006	-0.0168	-0.0048
57.29	0.0104	0.0068	0.0092	0.0096	0.0008	0.01
57.3	0.02	0.0144	0.0172	0.0148	0.0152	0.0152
57.31	0.014	0.0088	0.012	0.0084	0.016	0.0088
57.32	-0.0076	-0.0096	-0.0072	-0.0072	-0.0016	-0.0064
57.33	-0.0172	-0.0168	-0.0156	-0.0128	-0.016	-0.0112
57.34	-0.0112	-0.0112	-0.0096	-0.006	-0.0168	-0.0048
57.35	0.0108	0.0068	0.0096	0.0096	0.0008	0.0104
57.36	0.0204	0.0144	0.0176	0.0152	0.0156	0.0152
57.37	0.0144	0.0092	0.012	0.0084	0.0164	0.0088
57.38	-0.0076	-0.0096	-0.0076	-0.0076	-0.0016	-0.0064
57.39	-0.0176	-0.0172	-0.016	-0.0128	-0.0164	-0.0112
57.4	-0.0112	-0.0116	-0.01	-0.006	-0.0172	-0.0048
57.41	0.0104	0.0068	0.0092	0.0096	0.0008	0.0104
57.42	0.0204	0.0144	0.0176	0.0152	0.0156	0.0152
57.43	0.014	0.0088	0.0116	0.0084	0.0164	0.0088
57.44	-0.0084	-0.01	-0.008	-0.0076	-0.002	-0.0064
57.45	-0.018	-0.0176	-0.0164	-0.0132	-0.0168	-0.0116
57.46	-0.0116	-0.0116	-0.0104	-0.0064	-0.0176	-0.0052
57.47	0.0104	0.0068	0.0092	0.01	0.0008	0.0104
57.48	0.0208	0.0148	0.018	0.0156	0.016	0.0156
57.49	0.0144	0.0092	0.012	0.0084	0.0164	0.0092
57.5	-0.008	-0.01	-0.008	-0.008	-0.002	-0.0068
57.51	-0.018	-0.0176	-0.0164	-0.0136	-0.0176	-0.012
57.52	-0.0112	-0.0112	-0.01	-0.0064	-0.018	-0.0052
57.53	0.0112	0.0076	0.01	0.01	0.0004	0.0104
57.54	0.0212	0.0152	0.0184	0.0152	0.0156	0.0156
57.55	0.0144	0.0092	0.012	0.0084	0.016	0.0088
57.56	-0.0084	-0.01	-0.008	-0.008	-0.0024	-0.0072
57.57	-0.0184	-0.018	-0.0164	-0.0136	-0.018	-0.012
57.58	-0.0116	-0.0116	-0.0104	-0.0064	-0.0184	-0.0052
57.59	0.0108	0.0068	0.0096	0.01	0.0008	0.0108
57.6	0.0204	0.0148	0.018	0.0156	0.016	0.016
57.61	0.014	0.0084	0.0116	0.0084	0.0164	0.0088
57.62	-0.0088	-0.0104	-0.0084	-0.008	-0.002	-0.0068
57.63	-0.0184	-0.018	-0.0168	-0.0132	-0.0172	-0.012
57.64	-0.0112	-0.0112	-0.01	-0.0064	-0.0176	-0.0048
57.65	0.0112	0.0076	0.01	0.01	0.0012	0.0108
57.66	0.0212	0.0148	0.018	0.0152	0.016	0.0156
57.67	0.0144	0.0088	0.012	0.008	0.016	0.0084
57.68	-0.008	-0.01	-0.008	-0.0076	-0.002	-0.0064
57.69	-0.0176	-0.0172	-0.016	-0.0128	-0.0164	-0.0112
57.7	-0.0108	-0.0108	-0.0096	-0.0056	-0.0164	-0.004
57.71	0.0112	0.0076	0.01	0.0104	0.002	0.0112
57.72	0.0208	0.0148	0.018	0.0152	0.0168	0.0156
57.73	0.0136	0.0084	0.0116	0.008	0.0164	0.0084
57.74	-0.0088	-0.0104	-0.0084	-0.008	-0.002	-0.0068
57.75	-0.018	-0.0176	-0.0164	-0.0124	-0.016	-0.0112
57.76	-0.0108	-0.0108	-0.0096	-0.0052	-0.016	-0.004
57.77	0.0112	0.0072	0.0096	0.01	0.0016	0.0104
57.78	0.0204	0.0144	0.0176	0.0148	0.0156	0.0148
57.79	0.0132	0.008	0.0112	0.0076	0.0156	0.008
57.8	-0.0084	-0.01	-0.008	-0.0076	-0.0016	-0.0064
57.81	-0.0176	-0.0176	-0.016	-0.0124	-0.0156	-0.0108
57.82	-0.0108	-0.0108	-0.0096	-0.0052	-0.0156	-0.004
57.83	0.0108	0.0072	0.0096	0.0096	0.0016	0.0104
57.84	0.0204	0.0144	0.0176	0.0144	0.0152	0.0144
57.85	0.0132	0.008	0.0112	0.0076	0.0148	0.008
57.86	-0.0084	-0.01	-0.008	-0.0076	-0.0024	-0.0064
57.87	-0.0172	-0.0168	-0.0156	-0.012	-0.0156	-0.0104
57.88	-0.01	-0.0104	-0.0088	-0.0048	-0.0152	-0.0036
57.89	0.0112	0.0072	0.0096	0.0096	0.0016	0.0104
57.9	0.02	0.014	0.0172	0.014	0.0148	0.0144
57.91	0.0128	0.008	0.0108	0.0068	0.0144	0.0076
57.92	-0.0084	-0.01	-0.008	-0.0076	-0.0028	-0.0064
57.93	-0.0168	-0.0168	-0.0152	-0.012	-0.0156	-0.0104
57.94	-0.01	-0.01	-0.0088	-0.0048	-0.0152	-0.0036
57.95	0.0112	0.0072	0.0096	0.0096	0.002	0.0104
57.96	0.02	0.014	0.0172	0.014	0.0152	0.0144
57.97	0.0128	0.008	0.0108	0.0072	0.0144	0.0076
57.98	-0.008	-0.01	-0.008	-0.0076	-0.0024	-0.0064
57.99	-0.0168	-0.0164	-0.0152	-0.0116	-0.0156	-0.0104
58	-0.0096	-0.01	-0.0084	-0.0044	-0.0144	-0.0032
58.01	0.0112	0.0076	0.01	0.01	0.0024	0.0104
58.02	0.02	0.014	0.0172	0.0144	0.0156	0.0144
58.03	0.0128	0.0076	0.0108	0.0072	0.0148	0.0076
58.04	-0.008	-0.0096	-0.0076	-0.0076	-0.002	-0.0064
58.05	-0.0164	-0.0164	-0.0148	-0.0116	-0.0152	-0.0104
58.06	-0.0092	-0.01	-0.0084	-0.0048	-0.0144	-0.0036
58.07	0.0112	0.0076	0.01	0.01	0.0028	0.0104
58.08	0.02	0.014	0.0172	0.0144	0.016	0.0144
58.09	0.0128	0.0076	0.0108	0.0072	0.0152	0.0076
58.1	-0.008	-0.01	-0.008	-0.0076	-0.0024	-0.0064
58.11	-0.0168	-0.0164	-0.0152	-0.012	-0.0156	-0.0104
58.12	-0.0096	-0.01	-0.0084	-0.0044	-0.0144	-0.0032
58.13	0.0112	0.0072	0.0096	0.0104	0.0028	0.0108
58.14	0.0196	0.0136	0.0168	0.0144	0.016	0.0148
58.15	0.0124	0.0072	0.0104	0.0072	0.0152	0.0076
58.16	-0.0084	-0.01	-0.008	-0.0076	-0.0024	-0.0064
58.17	-0.0168	-0.0164	-0.0152	-0.012	-0.0156	-0.0104
58.18	-0.0092	-0.01	-0.0084	-0.0044	-0.0148	-0.0032
58.19	0.0112	0.0076	0.01	0.0104	0.0028	0.0108
58.2	0.02	0.014	0.0172	0.0148	0.0164	0.0148
58.21	0.0124	0.0076	0.0104	0.0072	0.0156	0.0076
58.22	-0.008	-0.01	-0.008	-0.0076	-0.002	-0.0064
58.23	-0.0164	-0.0164	-0.0148	-0.012	-0.0156	-0.0104
58.24	-0.0092	-0.0096	-0.008	-0.0044	-0.0144	-0.0032
58.25	0.0112	0.0072	0.01	0.0104	0.0032	0.0112
58.26	0.0196	0.014	0.0172	0.0148	0.0168	0.0148
58.27	0.012	0.0072	0.0104	0.0072	0.0156	0.0076
58.28	-0.0084	-0.0104	-0.0084	-0.008	-0.0024	-0.0068
58.29	-0.0168	-0.0164	-0.0152	-0.0124	-0.016	-0.0108
58.3	-0.0092	-0.0096	-0.008	-0.0048	-0.0152	-0.0036
58.31	0.0116	0.0076	0.01	0.0104	0.0028	0.0112
58.32	0.02	0.014	0.0172	0.0148	0.0164	0.0152
58.33	0.012	0.0072	0.01	0.0072	0.0156	0.0076
58.34	-0.0088	-0.0104	-0.0084	-0.0084	-0.0028	-0.0072
58.35	-0.0168	-0.0164	-0.0152	-0.0124	-0.0164	-0.0112
58.36	-0.0092	-0.0096	-0.008	-0.0048	-0.0156	-0.0036
58.37	0.0116	0.0076	0.0104	0.0104	0.0024	0.0108
58.38	0.02	0.014	0.0172	0.0144	0.016	0.0148
58.39	0.012	0.0072	0.0104	0.0068	0.0148	0.0072
58.4	-0.0088	-0.0104	-0.0084	-0.0084	-0.0036	-0.0072
58.41	-0.0168	-0.0164	-0.0152	-0.0124	-0.0168	-0.0112
58.42	-0.0088	-0.0092	-0.008	-0.0048	-0.016	-0.0036
58.43	0.012	0.008	0.0108	0.0104	0.002	0.0108
58.44	0.0204	0.0144	0.0176	0.0148	0.0156	0.0148
58.45	0.0124	0.0072	0.0104	0.0068	0.0144	0.0072
58.46	-0.0088	-0.0104	-0.0084	-0.0084	-0.0036	-0.0072
58.47	-0.0172	-0.0172	-0.0156	-0.0124	-0.0168	-0.0108
58.48	-0.0096	-0.01	-0.0084	-0.0044	-0.0152	-0.0032
58.49	0.0116	0.0076	0.01	0.0108	0.0028	0.0112
58.5	0.0196	0.014	0.0172	0.0148	0.0164	0.0152
58.51	0.012	0.0068	0.01	0.0068	0.0152	0.0076
58.52	-0.0092	-0.0108	-0.0088	-0.0084	-0.0032	-0.0072
58.53	-0.0176	-0.0172	-0.0156	-0.0128	-0.0168	-0.0112
58.54	-0.0092	-0.0096	-0.0084	-0.0048	-0.0156	-0.0036
58.55	0.0116	0.0076	0.0104	0.0104	0.0028	0.0112
58.56	0.02	0.014	0.0172	0.0148	0.0164	0.0148
58.57	0.0116	0.0068	0.0096	0.0068	0.0148	0.0072
58.58	-0.01	-0.0112	-0.0096	-0.0088	-0.004	-0.0076
58.59	-0.018	-0.0176	-0.0164	-0.0128	-0.0176	-0.0116
58.6	-0.0096	-0.01	-0.0084	-0.0048	-0.0164	-0.0036
58.61	0.012	0.008	0.0104	0.0108	0.0024	0.0112
58.62	0.0204	0.0144	0.0176	0.0152	0.0164	0.0152
58.63	0.0124	0.0072	0.01	0.0072	0.0152	0.0076
58.64	-0.0092	-0.0108	-0.0088	-0.0088	-0.0036	-0.0076
58.65	-0.0176	-0.0172	-0.016	-0.0132	-0.018	-0.0116
58.66	-0.0092	-0.0096	-0.008	-0.0048	-0.0164	-0.0036
58.67	0.0124	0.0084	0.0108	0.0116	0.0032	0.012
58.68	0.0204	0.0148	0.018	0.016	0.018	0.016
58.69	0.012	0.0068	0.01	0.0076	0.0168	0.008
58.7	-0.0096	-0.0112	-0.0092	-0.0092	-0.0032	-0.008
58.71	-0.018	-0.0176	-0.0164	-0.0136	-0.018	-0.012
58.72	-0.0092	-0.0096	-0.008	-0.0052	-0.0168	-0.004
58.73	0.0124	0.0084	0.0108	0.0116	0.0032	0.012
58.74	0.0208	0.0148	0.018	0.0164	0.0184	0.0164
58.75	0.012	0.0072	0.01	0.0072	0.0168	0.0076
58.76	-0.01	-0.0112	-0.0096	-0.0096	-0.004	-0.0084
58.77	-0.0184	-0.0176	-0.0164	-0.0144	-0.0192	-0.0128
58.78	-0.0092	-0.0096	-0.008	-0.0056	-0.018	-0.004
58.79	0.0132	0.0092	0.0116	0.0116	0.0028	0.012
58.8	0.022	0.0156	0.0192	0.0164	0.018	0.0164
58.81	0.0128	0.0076	0.0104	0.0076	0.0164	0.008
58.82	-0.01	-0.0116	-0.0096	-0.01	-0.0044	-0.0088
58.83	-0.0184	-0.018	-0.0164	-0.0144	-0.0196	-0.0128
58.84	-0.0088	-0.0092	-0.0076	-0.0052	-0.018	-0.004
58.85	0.0136	0.0092	0.012	0.0124	0.0036	0.0128
58.86	0.022	0.0156	0.0188	0.0172	0.0192	0.0172
58.87	0.0124	0.0072	0.0104	0.0076	0.0172	0.008
58.88	-0.0104	-0.0116	-0.01	-0.0104	-0.0044	-0.0088
58.89	-0.0188	-0.018	-0.0168	-0.0152	-0.0204	-0.0136
58.9	-0.0092	-0.0096	-0.0084	-0.0056	-0.0184	-0.004
58.91	0.0132	0.0088	0.0116	0.0124	0.0032	0.0128
58.92	0.0212	0.0152	0.0184	0.0172	0.0192	0.0172
58.93	0.0116	0.0064	0.0096	0.0072	0.0168	0.008
58.94	-0.0112	-0.0124	-0.0104	-0.0108	-0.0052	-0.0096
58.95	-0.0192	-0.0184	-0.0172	-0.0156	-0.0212	-0.014
58.96	-0.0092	-0.0096	-0.008	-0.0056	-0.0192	-0.0044
58.97	0.0132	0.0088	0.0116	0.012	0.0024	0.0128
58.98	0.0216	0.0152	0.0188	0.0168	0.0184	0.0172
58.99	0.0124	0.0072	0.0104	0.0072	0.0164	0.0076
59	-0.01	-0.0116	-0.0096	-0.0108	-0.0056	-0.0096
59.01	-0.018	-0.0176	-0.0164	-0.0156	-0.0216	-0.014
59.02	-0.0088	-0.0092	-0.0076	-0.0052	-0.0192	-0.004
59.03	0.0132	0.0092	0.012	0.0128	0.0032	0.0132
59.04	0.0212	0.0152	0.0184	0.0172	0.0192	0.0176
59.05	0.0116	0.0068	0.01	0.0072	0.0168	0.0076
59.06	-0.01	-0.0116	-0.0096	-0.0108	-0.0052	-0.0092
59.07	-0.018	-0.0176	-0.016	-0.0152	-0.0208	-0.0136
59.08	-0.008	-0.0088	-0.0072	-0.0048	-0.018	-0.0036
59.09	0.0136	0.0092	0.012	0.0124	0.0036	0.0128
59.1	0.0216	0.0156	0.0188	0.0172	0.0192	0.0172
59.11	0.012	0.0068	0.01	0.0072	0.0168	0.0076
59.12	-0.01	-0.0116	-0.0096	-0.0104	-0.0048	-0.0092
59.13	-0.018	-0.0176	-0.0164	-0.0144	-0.0196	-0.0128
59.14	-0.0084	-0.0092	-0.0076	-0.0044	-0.0168	-0.0032
59.15	0.0128	0.0088	0.0112	0.0128	0.0044	0.0132
59.16	0.0208	0.0148	0.018	0.0168	0.0192	0.0168
59.17	0.0112	0.0064	0.0092	0.0068	0.0164	0.0072
59.18	-0.01	-0.0116	-0.0096	-0.0104	-0.0048	-0.0088
59.19	-0.0176	-0.0172	-0.0156	-0.014	-0.0192	-0.0124
59.2	-0.008	-0.0088	-0.0072	-0.004	-0.0164	-0.0028
59.21	0.0128	0.0088	0.0112	0.0124	0.0044	0.0128
59.22	0.02	0.014	0.0172	0.016	0.0184	0.016
59.23	0.0104	0.006	0.0088	0.0064	0.0156	0.0068
59.24	-0.0104	-0.0116	-0.0096	-0.01	-0.0044	-0.0084
59.25	-0.0176	-0.0172	-0.0156	-0.0136	-0.0184	-0.012
59.26	-0.008	-0.0088	-0.0072	-0.004	-0.0156	-0.0028
59.27	0.0124	0.0084	0.0112	0.012	0.004	0.0124
59.28	0.02	0.014	0.0176	0.0156	0.018	0.0156
59.29	0.0108	0.006	0.0088	0.0064	0.0152	0.0068
59.3	-0.01	-0.0112	-0.0092	-0.0092	-0.004	-0.008
59.31	-0.0172	-0.0168	-0.0156	-0.0124	-0.0172	-0.0112
59.32	-0.008	-0.0084	-0.0072	-0.0032	-0.014	-0.002
59.33	0.0124	0.008	0.0108	0.012	0.0052	0.0124
59.34	0.0192	0.0136	0.0168	0.0152	0.018	0.0152
59.35	0.01	0.0052	0.008	0.006	0.0152	0.0064
59.36	-0.0104	-0.0116	-0.01	-0.0096	-0.0044	-0.008
59.37	-0.0172	-0.0168	-0.0156	-0.0128	-0.0176	-0.0112
59.38	-0.0076	-0.008	-0.0064	-0.0032	-0.0144	-0.002
59.39	0.0128	0.0088	0.0112	0.0116	0.0044	0.012
59.4	0.0196	0.014	0.0172	0.0148	0.0172	0.0148
59.41	0.01	0.0056	0.0084	0.0052	0.014	0.006
59.42	-0.0104	-0.0116	-0.0096	-0.01	-0.0056	-0.0084
59.43	-0.0172	-0.0168	-0.0156	-0.0128	-0.0184	-0.0112
59.44	-0.0076	-0.0084	-0.0068	-0.0032	-0.0148	-0.002
59.45	0.0124	0.0084	0.0108	0.0116	0.004	0.012
59.46	0.0196	0.0136	0.0168	0.0148	0.0172	0.0148
59.47	0.01	0.0052	0.008	0.0056	0.014	0.006
59.48	-0.01	-0.0116	-0.0096	-0.0096	-0.0052	-0.008
59.49	-0.0172	-0.0168	-0.0152	-0.0128	-0.018	-0.0112
59.5	-0.0072	-0.008	-0.0064	-0.0036	-0.0148	-0.0024
59.51	0.0128	0.0084	0.0112	0.0116	0.004	0.012
59.52	0.0196	0.0136	0.0168	0.0148	0.0168	0.0148
59.53	0.01	0.0052	0.0084	0.0052	0.0132	0.0056
59.54	-0.01	-0.0116	-0.0096	-0.01	-0.006	-0.0088
59.55	-0.0168	-0.0164	-0.0152	-0.0128	-0.0188	-0.0116
59.56	-0.0072	-0.008	-0.0064	-0.0032	-0.0152	-0.002
59.57	0.0128	0.0088	0.0112	0.0116	0.004	0.012
59.58	0.0196	0.0136	0.0168	0.0148	0.0168	0.0148
59.59	0.0096	0.0052	0.008	0.0052	0.0132	0.0056
59.6	-0.0104	-0.0116	-0.01	-0.0096	-0.0056	-0.0084
59.61	-0.0172	-0.0168	-0.0156	-0.0128	-0.0184	-0.0112
59.62	-0.0072	-0.008	-0.0064	-0.0032	-0.0148	-0.002
59.63	0.0128	0.0084	0.0112	0.0112	0.0036	0.0116
59.64	0.02	0.014	0.0172	0.014	0.0156	0.0144
59.65	0.01	0.0052	0.0084	0.0048	0.0124	0.0052
59.66	-0.0108	-0.012	-0.01	-0.01	-0.0064	-0.0088
59.67	-0.0176	-0.0172	-0.0156	-0.0128	-0.0188	-0.0112
59.68	-0.0072	-0.008	-0.0064	-0.0032	-0.0152	-0.002
59.69	0.0128	0.0088	0.0112	0.0116	0.0036	0.012
59.7	0.0196	0.014	0.0172	0.0148	0.0164	0.0148
59.71	0.0096	0.0048	0.008	0.0052	0.0132	0.0056
59.72	-0.0108	-0.012	-0.01	-0.0096	-0.006	-0.0084
59.73	-0.0172	-0.0168	-0.0156	-0.0128	-0.0188	-0.0112
59.74	-0.0072	-0.008	-0.0064	-0.0032	-0.0152	-0.002
59.75	0.0136	0.0092	0.012	0.0116	0.004	0.012
59.76	0.0208	0.0148	0.018	0.0144	0.0164	0.0148
59.77	0.0104	0.0056	0.0084	0.0048	0.0124	0.0052
59.78	-0.0108	-0.012	-0.0104	-0.0104	-0.0068	-0.0088
59.79	-0.0176	-0.0172	-0.016	-0.0132	-0.0196	-0.0116
59.8	-0.0072	-0.008	-0.0064	-0.0032	-0.0156	-0.002
59.81	0.0136	0.0092	0.012	0.012	0.004	0.0124
59.82	0.0204	0.0144	0.018	0.0152	0.0172	0.0152
59.83	0.01	0.0052	0.0084	0.0052	0.0136	0.0056
59.84	-0.0112	-0.0124	-0.0104	-0.01	-0.006	-0.0088
59.85	-0.0176	-0.0172	-0.016	-0.0132	-0.0188	-0.0116
59.86	-0.0072	-0.008	-0.006	-0.0032	-0.0152	-0.002
59.87	0.014	0.0096	0.0124	0.0124	0.0048	0.0128
59.88	0.0208	0.0148	0.018	0.0152	0.018	0.0156
59.89	0.01	0.0052	0.0084	0.0052	0.014	0.006
59.9	-0.0108	-0.0124	-0.0104	-0.01	-0.006	-0.0088
59.91	-0.0176	-0.0172	-0.016	-0.0132	-0.0188	-0.0116
59.92	-0.0068	-0.0076	-0.006	-0.0028	-0.0148	-0.0016
59.93	0.014	0.0096	0.0124	0.0124	0.0052	0.0128
59.94	0.0208	0.0148	0.018	0.0156	0.0184	0.0156
59.95	0.0096	0.0052	0.008	0.0056	0.0148	0.006
59.96	-0.0116	-0.0128	-0.0108	-0.01	-0.0056	-0.0088
59.97	-0.0184	-0.0176	-0.0164	-0.0132	-0.0188	-0.0116
59.98	-0.0072	-0.008	-0.0064	-0.0028	-0.0148	-0.0016
59.99	0.014	0.0096	0.012	0.0128	0.0056	0.0132
60	0.0204	0.0144	0.0176	0.016	0.0192	0.016
60.01	0.0096	0.0048	0.0076	0.0056	0.0148	0.006
60.02	-0.0116	-0.0128	-0.0108	-0.01	-0.0052	-0.0088
60.03	-0.018	-0.0176	-0.0164	-0.0132	-0.0184	-0.0116
60.04	-0.0068	-0.0076	-0.006	-0.0028	-0.0144	-0.0016
60.05	0.0144	0.01	0.0128	0.0128	0.006	0.0132
60.06	0.0212	0.0148	0.018	0.0156	0.0188	0.016
60.07	0.01	0.0052	0.008	0.0052	0.0148	0.006
60.08	-0.0112	-0.0124	-0.0108	-0.0104	-0.0056	-0.0092
60.09	-0.018	-0.0176	-0.016	-0.0132	-0.0188	-0.012
60.1	-0.0068	-0.0076	-0.006	-0.0028	-0.0144	-0.0016
60.11	0.0144	0.01	0.0124	0.0128	0.006	0.0132
60.12	0.0208	0.0148	0.018	0.016	0.0192	0.016
60.13	0.0092	0.0048	0.0076	0.0056	0.0148	0.006
60.14	-0.0116	-0.0128	-0.0112	-0.0104	-0.0056	-0.0092
60.15	-0.018	-0.0176	-0.0164	-0.0132	-0.0188	-0.0116
60.16	-0.0068	-0.0076	-0.006	-0.0028	-0.0144	-0.0016
60.17	0.014	0.0096	0.0124	0.0128	0.006	0.0132
60.18	0.0204	0.0144	0.0176	0.016	0.0192	0.016
60.19	0.0092	0.0044	0.0076	0.0052	0.0144	0.0056
60.2	-0.0116	-0.0128	-0.0108	-0.0108	-0.006	-0.0092
60.21	-0.0176	-0.0172	-0.016	-0.0136	-0.0196	-0.012
60.22	-0.0064	-0.0072	-0.0056	-0.0028	-0.0152	-0.0016
60.23	0.0144	0.01	0.0128	0.0128	0.0056	0.0132
60.24	0.0208	0.0148	0.018	0.016	0.0192	0.016
60.25	0.0092	0.0048	0.0076	0.0052	0.0144	0.0056
60.26	-0.0116	-0.0128	-0.0108	-0.0112	-0.0064	-0.0096
60.27	-0.018	-0.0172	-0.016	-0.0136	-0.02	-0.012
60.28	-0.0064	-0.0072	-0.0056	-0.0028	-0.0152	-0.0016
60.29	0.0144	0.01	0.0128	0.0132	0.006	0.0136
60.3	0.0204	0.0144	0.0176	0.016	0.0192	0.016
60.31	0.0088	0.0044	0.0072	0.0048	0.0144	0.0056
60.32	-0.012	-0.0128	-0.0112	-0.0108	-0.0064	-0.0096
60.33	-0.018	-0.0176	-0.0164	-0.0136	-0.0196	-0.012
60.34	-0.0068	-0.0076	-0.006	-0.0024	-0.0148	-0.0012
60.35	0.014	0.0096	0.0124	0.0132	0.006	0.0136
60.36	0.0204	0.0144	0.018	0.0164	0.0196	0.0164
60.37	0.0092	0.0044	0.0072	0.0048	0.0148	0.0056
60.38	-0.012	-0.0132	-0.0112	-0.0112	-0.0064	-0.0096
60.39	-0.0184	-0.0176	-0.0164	-0.014	-0.02	-0.0124
60.4	-0.0068	-0.0076	-0.006	-0.0024	-0.0148	-0.0012
60.41	0.0144	0.01	0.0124	0.0136	0.0064	0.014
60.42	0.0212	0.0152	0.0184	0.0164	0.0196	0.0164
60.43	0.0092	0.0048	0.0076	0.0048	0.0148	0.0056
60.44	-0.0116	-0.0128	-0.0108	-0.0112	-0.0068	-0.01
60.45	-0.0176	-0.0172	-0.016	-0.0144	-0.0208	-0.0128
60.46	-0.0056	-0.0068	-0.0052	-0.0028	-0.0156	-0.0016
60.47	0.0152	0.0108	0.0132	0.0132	0.0052	0.0136
60.48	0.0216	0.0152	0.0188	0.016	0.0188	0.016
60.49	0.0092	0.0044	0.0076	0.0048	0.014	0.0052
60.5	-0.0124	-0.0132	-0.0116	-0.0112	-0.0068	-0.0096
60.51	-0.0188	-0.018	-0.0168	-0.0136	-0.0204	-0.012
60.52	-0.0064	-0.0072	-0.0056	-0.0024	-0.0148	-0.0012
60.53	0.0152	0.0104	0.0132	0.0132	0.006	0.0136
60.54	0.0216	0.0152	0.0188	0.0164	0.0196	0.0164
60.55	0.0092	0.0044	0.0072	0.0048	0.0144	0.0052
60.56	-0.0124	-0.0136	-0.0116	-0.0112	-0.0072	-0.01
60.57	-0.0188	-0.018	-0.0168	-0.014	-0.0208	-0.0124
60.58	-0.0064	-0.0072	-0.0056	-0.0028	-0.0156	-0.0016
60.59	0.0156	0.0108	0.0136	0.0132	0.0056	0.0136
60.6	0.022	0.0156	0.0188	0.0164	0.0192	0.0164
60.61	0.0088	0.0044	0.0076	0.0048	0.014	0.0052
60.62	-0.0128	-0.0136	-0.012	-0.0112	-0.0072	-0.01
60.63	-0.0192	-0.0184	-0.0172	-0.014	-0.0204	-0.0124
60.64	-0.0064	-0.0072	-0.0056	-0.0024	-0.0148	-0.0012
60.65	0.0148	0.0104	0.0132	0.0136	0.0068	0.014
60.66	0.0216	0.0152	0.0184	0.0164	0.0204	0.0164
60.67	0.0084	0.004	0.0068	0.0048	0.0148	0.0052
60.68	-0.0132	-0.014	-0.0124	-0.0116	-0.0068	-0.01
60.69	-0.0192	-0.0184	-0.0172	-0.014	-0.0204	-0.0124
60.7	-0.006	-0.0068	-0.0052	-0.0024	-0.0148	-0.0012
60.71	0.0156	0.0108	0.0136	0.0136	0.0068	0.014
60.72	0.0216	0.0152	0.0188	0.0164	0.0204	0.0168
60.73	0.0084	0.004	0.0068	0.0048	0.0148	0.0052
60.74	-0.0132	-0.014	-0.012	-0.0116	-0.0068	-0.01
60.75	-0.0192	-0.0184	-0.0172	-0.014	-0.0204	-0.0124
60.76	-0.0056	-0.0064	-0.0048	-0.002	-0.0144	-0.0008
60.77	0.0156	0.0112	0.0136	0.014	0.0072	0.0144
60.78	0.0216	0.0156	0.0188	0.0164	0.0208	0.0168
60.79	0.0084	0.004	0.0068	0.0044	0.0148	0.0052
60.8	-0.0132	-0.014	-0.0124	-0.0116	-0.0068	-0.0104
60.81	-0.0192	-0.0184	-0.0172	-0.0144	-0.0208	-0.0128
60.82	-0.0056	-0.0064	-0.0048	-0.002	-0.0148	-0.0012
60.83	0.0156	0.0112	0.014	0.014	0.0072	0.0144
60.84	0.022	0.0156	0.0188	0.0168	0.0208	0.0168
60.85	0.0084	0.004	0.0068	0.0044	0.0148	0.0052
60.86	-0.0132	-0.014	-0.012	-0.0116	-0.0072	-0.0104
60.87	-0.0188	-0.018	-0.0168	-0.0144	-0.0204	-0.0128
60.88	-0.0056	-0.0064	-0.0048	-0.002	-0.0144	-0.0008
60.89	0.0156	0.0112	0.0136	0.0144	0.0076	0.0144
60.9	0.0216	0.0152	0.0188	0.0168	0.0208	0.0168
60.91	0.008	0.0036	0.0064	0.0044	0.0148	0.0052
60.92	-0.0132	-0.014	-0.0124	-0.012	-0.0072	-0.0104
60.93	-0.0188	-0.0184	-0.0172	-0.0144	-0.0208	-0.0128
60.94	-0.0056	-0.0064	-0.0048	-0.002	-0.0144	-0.0008
60.95	0.0156	0.0112	0.014	0.0144	0.0076	0.0148
60.96	0.0216	0.0152	0.0188	0.0168	0.0212	0.0172
60.97	0.008	0.0036	0.0064	0.0044	0.0148	0.0048
60.98	-0.0132	-0.0144	-0.0124	-0.012	-0.0072	-0.0108
60.99	-0.0188	-0.018	-0.0168	-0.0144	-0.0208	-0.0128
61	-0.0052	-0.0064	-0.0048	-0.002	-0.0148	-0.0008
61.01	0.016	0.0112	0.014	0.0144	0.0072	0.0144
61.02	0.0216	0.0152	0.0184	0.0168	0.0208	0.0168
61.03	0.008	0.0036	0.0064	0.004	0.0144	0.0048
61.04	-0.0132	-0.014	-0.012	-0.012	-0.0076	-0.0104
61.05	-0.0184	-0.0176	-0.0164	-0.014	-0.0208	-0.0128
61.06	-0.0048	-0.006	-0.0044	-0.0016	-0.0144	-0.0004
61.07	0.016	0.0112	0.014	0.0144	0.0076	0.0144
61.08	0.0216	0.0152	0.0184	0.0164	0.0208	0.0164
61.09	0.0076	0.0032	0.0064	0.004	0.014	0.0048
61.1	-0.0132	-0.014	-0.0124	-0.012	-0.0076	-0.0104
61.11	-0.0184	-0.018	-0.0168	-0.0136	-0.0204	-0.012
61.12	-0.0052	-0.006	-0.0044	-0.0012	-0.0136	0
61.13	0.0152	0.0108	0.0136	0.014	0.0076	0.0144
61.14	0.0208	0.0148	0.018	0.016	0.02	0.016
61.15	0.0072	0.0032	0.006	0.0036	0.0136	0.0044
61.16	-0.0128	-0.0136	-0.012	-0.0116	-0.0072	-0.01
61.17	-0.018	-0.0176	-0.0164	-0.0132	-0.0196	-0.0116
61.18	-0.0048	-0.0056	-0.004	-0.0012	-0.0128	0
61.19	0.0156	0.0108	0.0136	0.0136	0.0076	0.014
61.2	0.0208	0.0148	0.018	0.0152	0.0196	0.0156
61.21	0.0072	0.0032	0.006	0.0032	0.0128	0.004
61.22	-0.0128	-0.014	-0.012	-0.0116	-0.0076	-0.01
61.23	-0.018	-0.0172	-0.016	-0.0132	-0.0196	-0.0116
61.24	-0.0044	-0.0056	-0.004	-0.0012	-0.0132	0
61.25	0.0156	0.0108	0.0136	0.0132	0.0068	0.0136
61.26	0.0208	0.0144	0.018	0.0152	0.0188	0.0152
61.27	0.0072	0.0028	0.0056	0.0032	0.012	0.004
61.28	-0.0128	-0.0136	-0.012	-0.0112	-0.008	-0.01
61.29	-0.018	-0.0172	-0.016	-0.0128	-0.0196	-0.0112
61.3	-0.0044	-0.0056	-0.0036	-0.0008	-0.0128	0
61.31	0.0156	0.0108	0.0136	0.0132	0.0068	0.0136
61.32	0.0204	0.0144	0.0176	0.0148	0.0184	0.0152
61.33	0.0068	0.0028	0.0056	0.0032	0.012	0.0036
61.34	-0.0128	-0.014	-0.012	-0.0112	-0.008	-0.01
61.35	-0.0176	-0.0172	-0.016	-0.0124	-0.0192	-0.0112
61.36	-0.0044	-0.0056	-0.0036	-0.0008	-0.0124	0.0004
61.37	0.0152	0.0108	0.0136	0.0132	0.0072	0.0136
61.38	0.0204	0.0144	0.0176	0.0148	0.0184	0.0148
61.39	0.0068	0.0028	0.0056	0.0028	0.0116	0.0036
61.4	-0.0128	-0.0136	-0.012	-0.0108	-0.0076	-0.0096
61.41	-0.0176	-0.0172	-0.016	-0.0124	-0.0192	-0.0108
61.42	-0.0044	-0.0056	-0.004	-0.0008	-0.0124	0.0004
61.43	0.0152	0.0104	0.0132	0.0132	0.0072	0.0136
61.44	0.02	0.014	0.0176	0.0148	0.0184	0.0148
61.45	0.0068	0.0024	0.0052	0.0028	0.0116	0.0036
61.46	-0.0128	-0.0136	-0.012	-0.0112	-0.008	-0.0096
61.47	-0.0176	-0.0168	-0.0156	-0.0124	-0.0192	-0.0108
61.48	-0.004	-0.0052	-0.0032	-0.0004	-0.0124	0.0004
61.49	0.0156	0.0108	0.0136	0.0132	0.0072	0.0136
61.5	0.0204	0.0144	0.0176	0.0144	0.0184	0.0148
61.51	0.0068	0.0024	0.0052	0.0028	0.0112	0.0032
61.52	-0.0128	-0.0136	-0.012	-0.0112	-0.0084	-0.01
61.53	-0.0172	-0.0168	-0.0156	-0.0124	-0.0192	-0.0108
61.54	-0.004	-0.0052	-0.0032	-0.0004	-0.0124	0.0004
61.55	0.0156	0.0108	0.0136	0.0132	0.0072	0.0136
61.56	0.02	0.014	0.0172	0.0144	0.018	0.0144
61.57	0.0064	0.0024	0.0052	0.0024	0.0112	0.0032
61.58	-0.0128	-0.0136	-0.012	-0.0112	-0.0084	-0.0096
61.59	-0.0172	-0.0168	-0.0156	-0.012	-0.0192	-0.0108
61.6	-0.0036	-0.0048	-0.0032	-0.0004	-0.012	0.0008
61.61	0.0152	0.0108	0.0136	0.0132	0.0076	0.0136
61.62	0.02	0.014	0.0172	0.0144	0.0184	0.0144
61.63	0.0064	0.0024	0.0048	0.0024	0.0112	0.0032
61.64	-0.0128	-0.0136	-0.0116	-0.0112	-0.0084	-0.01
61.65	-0.0168	-0.0164	-0.0152	-0.0124	-0.0192	-0.0108
61.66	-0.0032	-0.0048	-0.0028	-0.0004	-0.012	0.0008
61.67	0.0156	0.0108	0.0136	0.0132	0.0072	0.0136
61.68	0.02	0.014	0.0172	0.0144	0.018	0.0144
61.69	0.006	0.002	0.0048	0.0024	0.0108	0.0032
61.7	-0.0128	-0.0136	-0.012	-0.0112	-0.0084	-0.0096
61.71	-0.0172	-0.0168	-0.0152	-0.012	-0.0192	-0.0108
61.72	-0.0032	-0.0048	-0.0028	0	-0.012	0.0008
61.73	0.0152	0.0108	0.0136	0.0132	0.0076	0.0136
61.74	0.0196	0.014	0.0172	0.0144	0.018	0.0144
61.75	0.0064	0.002	0.0048	0.002	0.0108	0.0028
61.76	-0.0124	-0.0132	-0.0116	-0.0112	-0.0088	-0.01
61.77	-0.0168	-0.0164	-0.0152	-0.0124	-0.0196	-0.0108
61.78	-0.0032	-0.0044	-0.0028	-0.0004	-0.012	0.0008
61.79	0.0156	0.0108	0.0136	0.0132	0.0072	0.0136
61.8	0.02	0.014	0.0176	0.0144	0.018	0.0144
61.81	0.006	0.002	0.0048	0.002	0.0104	0.0028
61.82	-0.0128	-0.0136	-0.012	-0.0116	-0.0092	-0.01
61.83	-0.0172	-0.0168	-0.0152	-0.0124	-0.02	-0.0108
61.84	-0.0032	-0.0044	-0.0028	0	-0.012	0.0008
61.85	0.0156	0.0108	0.0136	0.0136	0.0076	0.014
61.86	0.02	0.014	0.0172	0.0148	0.0188	0.0148
61.87	0.006	0.002	0.0048	0.0024	0.0112	0.0028
61.88	-0.0132	-0.014	-0.012	-0.0116	-0.0088	-0.01
61.89	-0.0172	-0.0168	-0.0156	-0.0124	-0.0196	-0.0112
61.9	-0.0032	-0.0044	-0.0024	0	-0.0116	0.0012
61.91	0.016	0.0112	0.014	0.0136	0.008	0.014
61.92	0.0204	0.0144	0.0176	0.0148	0.0192	0.0148
61.93	0.006	0.002	0.0048	0.002	0.0108	0.0028
61.94	-0.0132	-0.014	-0.012	-0.012	-0.0092	-0.0104
61.95	-0.0176	-0.0168	-0.0156	-0.0128	-0.0204	-0.0112
61.96	-0.0032	-0.0044	-0.0028	0	-0.012	0.0012
61.97	0.016	0.0112	0.014	0.014	0.0084	0.0144
61.98	0.02	0.0144	0.0176	0.0152	0.0192	0.0152
61.99	0.006	0.002	0.0048	0.0024	0.0116	0.0032
62	-0.0132	-0.014	-0.0124	-0.0116	-0.0084	-0.01
62.01	-0.0176	-0.0168	-0.0156	-0.0124	-0.0196	-0.0108
62.02	-0.0032	-0.0044	-0.0028	0.0004	-0.0116	0.0012
62.03	0.016	0.0112	0.014	0.014	0.0088	0.0144
62.04	0.0204	0.0144	0.0176	0.0152	0.02	0.0152
62.05	0.0056	0.0016	0.0044	0.0024	0.0116	0.0028
62.06	-0.0136	-0.0144	-0.0128	-0.012	-0.0088	-0.0104
62.07	-0.0176	-0.0172	-0.016	-0.0128	-0.0196	-0.0112
62.08	-0.0032	-0.0044	-0.0028	0	-0.0116	0.0012
62.09	0.016	0.0112	0.014	0.014	0.0088	0.0144
62.1	0.0204	0.0144	0.0176	0.0152	0.02	0.0156
62.11	0.0056	0.0016	0.0044	0.0024	0.012	0.0028
62.12	-0.0136	-0.0144	-0.0124	-0.012	-0.0088	-0.0104
62.13	-0.0176	-0.0172	-0.016	-0.0128	-0.02	-0.0112
62.14	-0.0028	-0.0044	-0.0024	0.0004	-0.0116	0.0012
62.15	0.0164	0.0116	0.0144	0.0144	0.0088	0.0144
62.16	0.0208	0.0144	0.018	0.0152	0.02	0.0156
62.17	0.0056	0.0016	0.0044	0.002	0.0116	0.0028
62.18	-0.0136	-0.0144	-0.0128	-0.0124	-0.0092	-0.0108
62.19	-0.0176	-0.0172	-0.016	-0.0132	-0.0208	-0.0116
62.2	-0.0028	-0.004	-0.0024	0	-0.0124	0.0012
62.21	0.0164	0.0116	0.0144	0.014	0.0084	0.0144
62.22	0.0204	0.0144	0.0176	0.0152	0.0196	0.0156
62.23	0.0052	0.0012	0.004	0.002	0.0112	0.0028
62.24	-0.014	-0.0148	-0.0132	-0.012	-0.0092	-0.0108
62.25	-0.018	-0.0176	-0.0164	-0.0128	-0.0204	-0.0116
62.26	-0.0032	-0.0044	-0.0024	0.0004	-0.012	0.0012
62.27	0.0164	0.0116	0.0144	0.0144	0.0084	0.0144
62.28	0.0204	0.0144	0.0176	0.0152	0.0196	0.0152
62.29	0.0052	0.0012	0.004	0.002	0.0112	0.0024
62.3	-0.014	-0.0148	-0.0128	-0.012	-0.0092	-0.0108
62.31	-0.018	-0.0172	-0.016	-0.0128	-0.0204	-0.0112
62.32	-0.0024	-0.0036	-0.002	0.0004	-0.0116	0.0016
62.33	0.0168	0.0116	0.0148	0.014	0.0088	0.0144
62.34	0.0208	0.0148	0.018	0.0152	0.0196	0.0152
62.35	0.0052	0.0012	0.004	0.002	0.0112	0.0028
62.36	-0.014	-0.0148	-0.0132	-0.0116	-0.0088	-0.0104
62.37	-0.018	-0.0172	-0.016	-0.0124	-0.02	-0.0112
62.38	-0.0024	-0.004	-0.002	0.0004	-0.0116	0.0016
62.39	0.0168	0.0116	0.0144	0.014	0.0088	0.0144
62.4	0.0208	0.0144	0.018	0.0152	0.0196	0.0152
62.41	0.0052	0.0012	0.0036	0.002	0.0112	0.0024
62.42	-0.014	-0.0148	-0.0132	-0.0116	-0.0088	-0.0104
62.43	-0.018	-0.0172	-0.016	-0.0124	-0.0196	-0.0112
62.44	-0.0024	-0.0036	-0.002	0.0004	-0.0112	0.0016
62.45	0.0168	0.012	0.0148	0.014	0.0088	0.0144
62.46	0.0208	0.0148	0.018	0.0152	0.02	0.0152
62.47	0.0048	0.0008	0.0036	0.002	0.0116	0.0024
62.48	-0.014	-0.0148	-0.0132	-0.012	-0.0092	-0.0104
62.49	-0.0176	-0.0172	-0.016	-0.0128	-0.02	-0.0112
62.5	-0.002	-0.0036	-0.0016	0.0004	-0.0116	0.0016
62.51	0.0172	0.012	0.0148	0.0144	0.0092	0.0148
62.52	0.0208	0.0148	0.018	0.0152	0.02	0.0156
62.53	0.0048	0.0008	0.0036	0.0016	0.0112	0.0024
62.54	-0.0144	-0.0148	-0.0132	-0.012	-0.0092	-0.0108
62.55	-0.018	-0.0172	-0.016	-0.0128	-0.02	-0.0112
62.56	-0.002	-0.0036	-0.0016	0.0008	-0.0112	0.0016
62.57	0.0168	0.012	0.0148	0.0144	0.0088	0.0144
62.58	0.0204	0.0144	0.0176	0.0152	0.0196	0.0152
62.59	0.0048	0.0008	0.0036	0.0016	0.0108	0.0024
62.6	-0.0144	-0.0148	-0.0132	-0.012	-0.0096	-0.0108
62.61	-0.018	-0.0172	-0.016	-0.0128	-0.0204	-0.0112
62.62	-0.002	-0.0032	-0.0016	0.0008	-0.0112	0.0016
62.63	0.0168	0.012	0.0148	0.014	0.0088	0.0144
62.64	0.0208	0.0144	0.018	0.0152	0.0196	0.0152
62.65	0.0048	0.0008	0.0032	0.0016	0.0108	0.0024
62.66	-0.0144	-0.0148	-0.0132	-0.012	-0.0092	-0.0104
62.67	-0.0176	-0.0172	-0.0156	-0.0128	-0.0204	-0.0112
62.68	-0.0016	-0.0032	-0.0012	0.0008	-0.0112	0.002
62.69	0.0172	0.012	0.0148	0.014	0.0088	0.0144
62.7	0.0204	0.0144	0.0176	0.0152	0.0196	0.0152
62.71	0.0044	0.0008	0.0032	0.0016	0.0108	0.0024
62.72	-0.0144	-0.0148	-0.0132	-0.012	-0.0092	-0.0104
62.73	-0.0176	-0.0172	-0.016	-0.0124	-0.02	-0.0112
62.74	-0.0016	-0.0032	-0.0012	0.0012	-0.0108	0.002
62.75	0.0168	0.012	0.0148	0.0144	0.0096	0.0144
62.76	0.0204	0.0144	0.0176	0.0152	0.02	0.0152
62.77	0.004	0.0004	0.0028	0.0016	0.0108	0.002
62.78	-0.0148	-0.0152	-0.0136	-0.012	-0.0092	-0.0108
62.79	-0.018	-0.0172	-0.016	-0.0124	-0.02	-0.0108
62.8	-0.002	-0.0032	-0.0016	0.0012	-0.0104	0.002
62.81	0.0168	0.012	0.0148	0.0144	0.0096	0.0144
62.82	0.0204	0.0144	0.0176	0.0152	0.02	0.0152
62.83	0.004	0.0004	0.0028	0.0012	0.0108	0.002
62.84	-0.0144	-0.0148	-0.0132	-0.012	-0.0092	-0.0104
62.85	-0.0176	-0.0168	-0.0156	-0.0124	-0.0196	-0.0108
62.86	-0.0012	-0.0028	-0.0012	0.0012	-0.0104	0.002
62.87	0.0172	0.012	0.0148	0.0144	0.0092	0.0144
62.88	0.0204	0.0144	0.0176	0.0148	0.02	0.0152
62.89	0.004	0.0004	0.0028	0.0012	0.0104	0.002
62.9	-0.0144	-0.0148	-0.0132	-0.012	-0.0096	-0.0108
62.91	-0.0176	-0.0168	-0.0156	-0.0124	-0.02	-0.0108
62.92	-0.0012	-0.0028	-0.0012	0.0012	-0.0108	0.0024
62.93	0.0168	0.0116	0.0148	0.0144	0.0092	0.0144
62.94	0.02	0.014	0.0172	0.0148	0.02	0.0148
62.95	0.0036	0	0.0024	0.0012	0.0104	0.002
62.96	-0.0144	-0.0148	-0.0132	-0.012	-0.0096	-0.0104
62.97	-0.0172	-0.0168	-0.0156	-0.0124	-0.02	-0.0108
62.98	-0.0012	-0.0028	-0.0008	0.0012	-0.0104	0.0024
62.99	0.0168	0.0116	0.0148	0.014	0.0092	0.0144
63	0.02	0.014	0.0172	0.0144	0.0192	0.0148
63.01	0.004	0	0.0028	0.0008	0.0096	0.0016
63.02	-0.014	-0.0148	-0.0132	-0.012	-0.01	-0.0104
63.03	-0.0172	-0.0164	-0.0152	-0.012	-0.02	-0.0108
63.04	-0.0008	-0.0024	-0.0008	0.0016	-0.0104	0.0024
63.05	0.0168	0.0116	0.0148	0.014	0.0092	0.0144
63.06	0.0196	0.0136	0.0168	0.0144	0.0188	0.0144
63.07	0.0036	0	0.0024	0.0008	0.0096	0.0016
63.08	-0.0144	-0.0148	-0.0132	-0.0116	-0.0096	-0.01
63.09	-0.0172	-0.0168	-0.0156	-0.0116	-0.0192	-0.01
63.1	-0.0012	-0.0028	-0.0012	0.0016	-0.0096	0.0028
63.11	0.0164	0.0116	0.0144	0.014	0.0092	0.014
63.12	0.0196	0.0136	0.0168	0.014	0.0188	0.014
63.13	0.0036	-0.0004	0.0024	0.0008	0.0092	0.0012
63.14	-0.014	-0.0144	-0.0128	-0.0112	-0.0092	-0.01
63.15	-0.0168	-0.0164	-0.0148	-0.0112	-0.0184	-0.0096
63.16	-0.0008	-0.0024	-0.0004	0.002	-0.0088	0.0028
63.17	0.0168	0.0116	0.0144	0.0136	0.0092	0.014
63.18	0.0196	0.0136	0.0168	0.014	0.0188	0.014
63.19	0.0036	0	0.0024	0.0008	0.0092	0.0016
63.2	-0.014	-0.0144	-0.0128	-0.0112	-0.0088	-0.0096
63.21	-0.0164	-0.016	-0.0148	-0.0112	-0.018	-0.0096
63.22	-0.0004	-0.0024	-0.0004	0.0016	-0.0088	0.0028
63.23	0.0168	0.0116	0.0144	0.0132	0.0088	0.0136
63.24	0.0192	0.0136	0.0168	0.0132	0.018	0.0136
63.25	0.0032	-0.0004	0.0024	0.0004	0.0084	0.0012
63.26	-0.0136	-0.0144	-0.0128	-0.0108	-0.0092	-0.0096
63.27	-0.0164	-0.016	-0.0148	-0.0108	-0.018	-0.0092
63.28	-0.0004	-0.0024	-0.0004	0.002	-0.0084	0.0028
63.29	0.0164	0.0116	0.0144	0.0132	0.0092	0.0136
63.3	0.0192	0.0132	0.0164	0.0132	0.018	0.0136
63.31	0.0032	-0.0004	0.002	0.0004	0.0088	0.0012
63.32	-0.014	-0.0144	-0.0128	-0.0108	-0.0092	-0.0096
63.33	-0.0164	-0.016	-0.0148	-0.0108	-0.018	-0.0092
63.34	-0.0004	-0.002	-0.0004	0.002	-0.0084	0.0028
63.35	0.0168	0.0116	0.0144	0.0132	0.0092	0.0136
63.36	0.0192	0.0136	0.0168	0.0132	0.0176	0.0132
63.37	0.0032	-0.0004	0.002	0.0004	0.0084	0.0012
63.38	-0.0136	-0.0144	-0.0128	-0.0108	-0.0092	-0.0092
63.39	-0.0164	-0.016	-0.0144	-0.0104	-0.0176	-0.0092
63.4	0	-0.002	0	0.0024	-0.0084	0.0032
63.41	0.0168	0.0116	0.0148	0.0128	0.0092	0.0132
63.42	0.0192	0.0132	0.0168	0.0128	0.0172	0.0128
63.43	0.0032	-0.0004	0.002	0	0.008	0.0008
63.44	-0.014	-0.0144	-0.0128	-0.0108	-0.0092	-0.0092
63.45	-0.0164	-0.016	-0.0148	-0.0104	-0.0176	-0.0088
63.46	-0.0004	-0.002	0	0.0024	-0.008	0.0032
63.47	0.0168	0.0116	0.0144	0.0132	0.0092	0.0136
63.48	0.0192	0.0132	0.0168	0.0132	0.018	0.0132
63.49	0.0028	-0.0008	0.002	0.0004	0.0084	0.0008
63.5	-0.014	-0.0148	-0.0132	-0.0108	-0.0092	-0.0092
63.51	-0.0164	-0.016	-0.0148	-0.0104	-0.0176	-0.0088
63.52	-0.0004	-0.002	0	0.0024	-0.008	0.0032
63.53	0.0168	0.0116	0.0148	0.0132	0.0096	0.0136
63.54	0.0192	0.0132	0.0168	0.0128	0.018	0.0132
63.55	0.0028	-0.0008	0.0016	0.0004	0.0084	0.0008
63.56	-0.0144	-0.0148	-0.0132	-0.0108	-0.0092	-0.0096
63.57	-0.0168	-0.0164	-0.0148	-0.0104	-0.0176	-0.0092
63.58	0	-0.002	0	0.0024	-0.008	0.0032
63.59	0.0168	0.012	0.0148	0.0132	0.0096	0.0136
63.6	0.0196	0.0136	0.0168	0.0132	0.0184	0.0132
63.61	0.0024	-0.0012	0.0016	0	0.0084	0.0008
63.62	-0.0148	-0.0152	-0.0136	-0.0112	-0.0096	-0.01
63.63	-0.0168	-0.0164	-0.0148	-0.0108	-0.0184	-0.0092
63.64	0	-0.002	0	0.0024	-0.0084	0.0032
63.65	0.0172	0.012	0.0148	0.0132	0.0092	0.0136
63.66	0.0196	0.0136	0.0168	0.0132	0.018	0.0132
63.67	0.0024	-0.0008	0.0016	-0.0004	0.008	0.0004
63.68	-0.0144	-0.0148	-0.0132	-0.0112	-0.01	-0.01
63.69	-0.0168	-0.0164	-0.0152	-0.0108	-0.0188	-0.0096
63.7	0	-0.0016	0.0004	0.0024	-0.0084	0.0032
63.71	0.0172	0.012	0.0152	0.0136	0.0092	0.014
63.72	0.0196	0.0136	0.0168	0.0132	0.018	0.0136
63.73	0.0024	-0.0012	0.0016	-0.0004	0.0076	0.0004
63.74	-0.0148	-0.0152	-0.0136	-0.0116	-0.0104	-0.01
63.75	-0.0168	-0.0164	-0.0148	-0.0112	-0.0192	-0.0096
63.76	0.0004	-0.0016	0.0004	0.0024	-0.0088	0.0032
63.77	0.0172	0.0124	0.0152	0.0136	0.0092	0.014
63.78	0.0196	0.0136	0.0168	0.0132	0.018	0.0132
63.79	0.0024	-0.0012	0.0016	-0.0004	0.0076	0.0004
63.8	-0.0148	-0.0152	-0.0136	-0.0116	-0.0104	-0.0104
63.81	-0.0168	-0.0164	-0.0152	-0.0112	-0.0192	-0.0096
63.82	0.0004	-0.0016	0.0004	0.0024	-0.0088	0.0036
63.83	0.0172	0.0124	0.0152	0.0136	0.0092	0.014
63.84	0.0196	0.0136	0.0168	0.0132	0.0176	0.0132
63.85	0.0024	-0.0012	0.0012	-0.0008	0.0072	0.0004
63.86	-0.0148	-0.0152	-0.0136	-0.0116	-0.0108	-0.0104
63.87	-0.0164	-0.016	-0.0148	-0.0112	-0.0196	-0.0096
63.88	0.0008	-0.0012	0.0008	0.0028	-0.0088	0.0036
63.89	0.0176	0.0124	0.0152	0.0136	0.0092	0.014
63.9	0.0196	0.0136	0.0168	0.0132	0.018	0.0132
63.91	0.0024	-0.0012	0.0012	-0.0008	0.0072	0
63.92	-0.0144	-0.0152	-0.0136	-0.0116	-0.0108	-0.0104
63.93	-0.0168	-0.016	-0.0148	-0.0112	-0.0196	-0.0096
63.94	0.0008	-0.0012	0.0008	0.0024	-0.0088	0.0036
63.95	0.0176	0.0124	0.0152	0.0136	0.0092	0.014
63.96	0.0196	0.0136	0.0168	0.0132	0.0176	0.0132
63.97	0.002	-0.0012	0.0012	-0.0008	0.0068	0
63.98	-0.0148	-0.0152	-0.0136	-0.012	-0.0116	-0.0104
63.99	-0.0168	-0.016	-0.0148	-0.0112	-0.02	-0.0096
64	0.0008	-0.0012	0.0008	0.0028	-0.0088	0.0036
64.01	0.0176	0.0124	0.0152	0.0136	0.0092	0.014
64.02	0.0196	0.0136	0.0168	0.0132	0.0176	0.0132
64.03	0.002	-0.0016	0.0008	-0.0008	0.0068	0
64.04	-0.0148	-0.0152	-0.0136	-0.012	-0.0112	-0.0104
64.05	-0.0164	-0.016	-0.0148	-0.0112	-0.0196	-0.0096
64.06	0.0008	-0.0012	0.0008	0.0028	-0.0088	0.0036
64.07	0.0176	0.0124	0.0152	0.0136	0.0096	0.014
64.08	0.0196	0.0136	0.0168	0.0132	0.018	0.0132
64.09	0.002	-0.0016	0.0012	-0.0008	0.0068	0
64.1	-0.0148	-0.0152	-0.0132	-0.0116	-0.0112	-0.0104
64.11	-0.0164	-0.016	-0.0148	-0.0112	-0.0196	-0.0096
64.12	0.0012	-0.0008	0.0012	0.0032	-0.0084	0.004
64.13	0.0176	0.0124	0.0152	0.014	0.01	0.014
64.14	0.0192	0.0136	0.0168	0.0132	0.0184	0.0136
64.15	0.0016	-0.0016	0.0008	-0.0008	0.0072	0
64.16	-0.0148	-0.0152	-0.0136	-0.0116	-0.0108	-0.0104
64.17	-0.0168	-0.016	-0.0148	-0.0112	-0.0196	-0.0096
64.18	0.0008	-0.0012	0.0008	0.0032	-0.0084	0.004
64.19	0.0176	0.012	0.0152	0.014	0.01	0.0144
64.2	0.0192	0.0132	0.0168	0.0132	0.0184	0.0136
64.21	0.0016	-0.002	0.0008	-0.0008	0.0072	0
64.22	-0.0148	-0.0152	-0.0136	-0.012	-0.0112	-0.0104
64.23	-0.0164	-0.016	-0.0148	-0.0112	-0.0196	-0.0096
64.24	0.0012	-0.0008	0.0012	0.0032	-0.008	0.004
64.25	0.0176	0.0124	0.0152	0.014	0.01	0.0144
64.26	0.0192	0.0132	0.0164	0.0132	0.0184	0.0136
64.27	0.0016	-0.002	0.0008	-0.0008	0.0072	0
64.28	-0.0148	-0.0152	-0.0136	-0.0116	-0.0108	-0.0104
64.29	-0.0164	-0.016	-0.0148	-0.0108	-0.0192	-0.0096
64.3	0.0012	-0.0008	0.0012	0.0032	-0.0076	0.0044
64.31	0.0176	0.012	0.0152	0.014	0.0104	0.0144
64.32	0.0192	0.0132	0.0164	0.0136	0.0192	0.0136
64.33	0.0012	-0.002	0.0004	-0.0008	0.0076	0
64.34	-0.0148	-0.0152	-0.0136	-0.0116	-0.0108	-0.0104
64.35	-0.0164	-0.016	-0.0148	-0.0108	-0.0192	-0.0096
64.36	0.0012	-0.0008	0.0012	0.0032	-0.0076	0.0044
64.37	0.0176	0.0124	0.0152	0.014	0.0104	0.0144
64.38	0.0192	0.0132	0.0164	0.0132	0.0188	0.0136
64.39	0.0012	-0.002	0.0004	-0.0012	0.0072	-0.0004
64.4	-0.0148	-0.0152	-0.0136	-0.012	-0.0108	-0.0104
64.41	-0.0164	-0.0156	-0.0144	-0.0108	-0.0192	-0.0096
64.42	0.0016	-0.0004	0.0016	0.0036	-0.0076	0.0044
64.43	0.0176	0.0124	0.0152	0.014	0.0108	0.0144
64.44	0.0192	0.0132	0.0164	0.0136	0.0188	0.0136
64.45	0.0012	-0.002	0.0004	-0.0012	0.0072	-0.0004
64.46	-0.0148	-0.0152	-0.0136	-0.012	-0.0112	-0.0104
64.47	-0.0164	-0.0156	-0.0144	-0.0108	-0.0192	-0.0096
64.48	0.0016	-0.0004	0.0016	0.0036	-0.0076	0.0044
64.49	0.0176	0.0124	0.0152	0.014	0.0108	0.0144
64.5	0.0188	0.0132	0.0164	0.0132	0.0188	0.0136
64.51	0.0012	-0.0024	0.0004	-0.0012	0.0072	-0.0004
64.52	-0.0148	-0.0152	-0.0136	-0.0116	-0.0108	-0.0104
64.53	-0.0164	-0.016	-0.0144	-0.0108	-0.0188	-0.0092
64.54	0.0016	-0.0004	0.0016	0.0036	-0.0072	0.0044
64.55	0.0176	0.0124	0.0152	0.014	0.0108	0.0144
64.56	0.0188	0.0132	0.0164	0.0132	0.0188	0.0132
64.57	0.0008	-0.0024	0	-0.0012	0.0068	-0.0004
64.58	-0.0152	-0.0152	-0.0136	-0.012	-0.0112	-0.0104
64.59	-0.016	-0.0156	-0.0144	-0.0108	-0.0188	-0.0092
64.6	0.002	-0.0004	0.0016	0.0036	-0.0072	0.0048
64.61	0.0176	0.0124	0.0156	0.014	0.0108	0.0144
64.62	0.0192	0.0132	0.0164	0.0128	0.0184	0.0132
64.63	0.0008	-0.0024	0	-0.0016	0.0064	-0.0008
64.64	-0.0148	-0.0152	-0.0136	-0.0116	-0.0112	-0.0104
64.65	-0.016	-0.0156	-0.0144	-0.0104	-0.0192	-0.0092
64.66	0.002	-0.0004	0.0016	0.0036	-0.0072	0.0048
64.67	0.0176	0.0124	0.0152	0.014	0.0104	0.014
64.68	0.0188	0.0128	0.016	0.0128	0.0184	0.0132
64.69	0.0004	-0.0028	0	-0.0016	0.0064	-0.0008
64.7	-0.0152	-0.0156	-0.014	-0.0116	-0.0112	-0.0104
64.71	-0.016	-0.0156	-0.0144	-0.0104	-0.0188	-0.0092
64.72	0.002	0	0.002	0.004	-0.0068	0.0048
64.73	0.0176	0.0124	0.0152	0.014	0.0108	0.0144
64.74	0.0184	0.0128	0.016	0.0128	0.0184	0.0132
64.75	0.0004	-0.0028	-0.0004	-0.0016	0.0068	-0.0008
64.76	-0.0152	-0.0156	-0.014	-0.0116	-0.0108	-0.0104
64.77	-0.016	-0.0156	-0.0144	-0.0104	-0.0188	-0.0088
64.78	0.002	0	0.0016	0.004	-0.0068	0.0048
64.79	0.0176	0.0124	0.0152	0.014	0.0108	0.0144
64.8	0.0184	0.0128	0.016	0.0128	0.0184	0.0128
64.81	0.0004	-0.0028	-0.0004	-0.0016	0.0064	-0.0008
64.82	-0.0152	-0.0152	-0.0136	-0.0116	-0.0112	-0.0104
64.83	-0.0156	-0.0156	-0.014	-0.0104	-0.0188	-0.0092
64.84	0.0024	0	0.002	0.004	-0.0068	0.0048
64.85	0.0176	0.0124	0.0152	0.014	0.0108	0.0144
64.86	0.0184	0.0128	0.016	0.0128	0.0184	0.0128
64.87	0.0004	-0.0028	-0.0004	-0.0016	0.0064	-0.0008
64.88	-0.0152	-0.0152	-0.0136	-0.0116	-0.0112	-0.01
64.89	-0.016	-0.0156	-0.014	-0.01	-0.0184	-0.0088
64.9	0.002	0	0.002	0.0044	-0.0064	0.0052
64.91	0.0172	0.012	0.0152	0.014	0.0112	0.0144
64.92	0.018	0.0124	0.0156	0.0128	0.0184	0.0128
64.93	0	-0.0032	-0.0008	-0.0016	0.006	-0.0008
64.94	-0.0148	-0.0152	-0.0136	-0.0112	-0.0108	-0.01
64.95	-0.0156	-0.0152	-0.014	-0.01	-0.018	-0.0084
64.96	0.0024	0	0.002	0.004	-0.006	0.0052
64.97	0.0176	0.012	0.0152	0.0136	0.0108	0.014
64.98	0.0184	0.0124	0.0156	0.0124	0.018	0.0124
64.99	0.0004	-0.0028	-0.0004	-0.0016	0.006	-0.0008
65	-0.0148	-0.0152	-0.0136	-0.0112	-0.0108	-0.01
