# Supplementary material for: Data of piezoelectric vibration energy harvesting of a bridge undergoing vibration testing and train passage
Source: Data Brief. 2018 Jan 28;17:261–6. doi: 10.1016/j.dib.2018.01.009 (PMC5789150; doi:10.1016/j.dib.2018.01.009)
Supplement: Supplementary file 2 — Supplementary material [file mmc2.xlsx]

## Sheet: Sheet1
t1	Cant. 1	Cant. 2	Cant. 3	Cant. 4	Cant. 5	Cant. 6
0	0.0152	0.0104	0.0132	0.0056	-0.0112	0.0064
0.01	0.0168	0.0112	0.0144	0.0052	-0.0048	0.0056
0.02	0	-0.0032	-0.0008	-0.0056	-0.0132	-0.0048
0.03	-0.014	-0.0144	-0.0128	-0.0128	-0.0252	-0.0112
0.04	-0.016	-0.0156	-0.0144	-0.0116	-0.03	-0.01
0.05	-0.0004	-0.002	0	-0.0004	-0.02	0.0008
0.06	0.0136	0.0088	0.0116	0.006	-0.0076	0.0068
0.07	0.0152	0.01	0.0132	0.0048	-0.0028	0.0056
0.08	-0.0004	-0.0036	-0.0012	-0.0056	-0.0116	-0.0048
0.09	-0.014	-0.0144	-0.0128	-0.0128	-0.0244	-0.0116
0.1	-0.016	-0.016	-0.0144	-0.0124	-0.0304	-0.0112
0.11	-0.0008	-0.0028	-0.0008	-0.0016	-0.0216	-0.0004
0.12	0.0132	0.0088	0.0116	0.0056	-0.0088	0.0064
0.13	0.0156	0.0104	0.0132	0.0044	-0.0036	0.0052
0.14	-0.0008	-0.004	-0.0016	-0.0068	-0.0136	-0.0056
0.15	-0.0152	-0.0156	-0.014	-0.0132	-0.026	-0.012
0.16	-0.0172	-0.0168	-0.0156	-0.0132	-0.0328	-0.0116
0.17	-0.0016	-0.0032	-0.0016	-0.0028	-0.0248	-0.002
0.18	0.0124	0.008	0.0108	0.0036	-0.0132	0.0044
0.19	0.0152	0.0096	0.0128	0.0024	-0.0088	0.0032
0.2	0	-0.0032	-0.0008	-0.008	-0.0184	-0.0068
0.21	-0.0132	-0.014	-0.0124	-0.0144	-0.0304	-0.0128
0.22	-0.014	-0.014	-0.0128	-0.0128	-0.0344	-0.0112
0.23	0.0028	0.0004	0.0024	-0.0016	-0.0248	-0.0008
0.24	0.0168	0.0116	0.0144	0.0052	-0.012	0.0056
0.25	0.0176	0.012	0.0152	0.0044	-0.006	0.0052
0.26	0.0004	-0.0028	-0.0004	-0.0064	-0.0144	-0.0052
0.27	-0.014	-0.0144	-0.0128	-0.0128	-0.0264	-0.0116
0.28	-0.016	-0.0156	-0.0144	-0.0116	-0.0312	-0.0104
0.29	0.0008	-0.0012	0.0008	-0.0012	-0.022	0
0.3	0.016	0.0112	0.014	0.0052	-0.01	0.0056
0.31	0.0188	0.0128	0.016	0.004	-0.0048	0.0048
0.32	0.0024	-0.0012	0.0016	-0.0064	-0.0136	-0.0052
0.33	-0.0124	-0.0132	-0.0116	-0.0136	-0.0268	-0.0124
0.34	-0.016	-0.0156	-0.0144	-0.0128	-0.0324	-0.0112
0.35	-0.0008	-0.0024	-0.0004	-0.0012	-0.0228	-0.0004
0.36	0.0132	0.0088	0.0116	0.006	-0.0096	0.0064
0.37	0.0148	0.0096	0.0124	0.0048	-0.004	0.0056
0.38	-0.0016	-0.0044	-0.002	-0.006	-0.0128	-0.0052
0.39	-0.0148	-0.0152	-0.0136	-0.0124	-0.0248	-0.0108
0.4	-0.016	-0.0156	-0.0144	-0.0112	-0.0296	-0.01
0.41	0.0008	-0.0012	0.0008	-0.0008	-0.0204	0.0004
0.42	0.0148	0.01	0.0128	0.0056	-0.0084	0.0064
0.43	0.0164	0.0108	0.014	0.0048	-0.0032	0.0052
0.44	0	-0.0032	-0.0008	-0.006	-0.012	-0.0052
0.45	-0.0136	-0.014	-0.0124	-0.0128	-0.0248	-0.0116
0.46	-0.0148	-0.0148	-0.0132	-0.012	-0.0304	-0.0104
0.47	0.0016	-0.0004	0.0016	-0.0004	-0.0204	0.0004
0.48	0.0156	0.0104	0.0132	0.0064	-0.0072	0.0072
0.49	0.0172	0.0116	0.0148	0.0056	-0.0016	0.006
0.5	0.0008	-0.0024	0	-0.0056	-0.0108	-0.0044
0.51	-0.0128	-0.0136	-0.012	-0.0116	-0.0224	-0.0104
0.52	-0.0144	-0.0144	-0.0128	-0.0096	-0.026	-0.0084
0.53	0.002	-0.0004	0.0016	0.0016	-0.0156	0.0024
0.54	0.0156	0.0108	0.0136	0.008	-0.0024	0.0084
0.55	0.0172	0.0116	0.0148	0.0064	0.0024	0.0068
0.56	0.0008	-0.0024	0	-0.0048	-0.0076	-0.004
0.57	-0.0124	-0.0132	-0.0116	-0.0116	-0.0204	-0.0104
0.58	-0.0136	-0.0136	-0.0124	-0.0104	-0.0256	-0.0092
0.59	0.0028	0.0004	0.0024	0.0008	-0.0156	0.0016
0.6	0.016	0.0108	0.0136	0.0072	-0.0032	0.008
0.61	0.0168	0.0112	0.0144	0.0064	0.002	0.0068
0.62	0	-0.0032	-0.0008	-0.0048	-0.0076	-0.0036
0.63	-0.0132	-0.014	-0.0124	-0.0116	-0.02	-0.01
0.64	-0.014	-0.014	-0.0128	-0.01	-0.0248	-0.0088
0.65	0.0028	0.0004	0.0024	0.0012	-0.0148	0.002
0.66	0.016	0.0108	0.014	0.0076	-0.0024	0.0084
0.67	0.0176	0.012	0.0152	0.0068	0.0032	0.0072
0.68	0.0012	-0.002	0.0004	-0.0044	-0.0064	-0.0032
0.69	-0.0116	-0.0124	-0.0108	-0.0108	-0.0184	-0.0096
0.7	-0.0128	-0.0132	-0.0116	-0.0096	-0.0232	-0.008
0.71	0.0028	0.0004	0.0024	0.002	-0.0132	0.0028
0.72	0.016	0.0108	0.014	0.0084	-0.0008	0.0088
0.73	0.0168	0.0116	0.0144	0.0068	0.0044	0.0072
0.74	0	-0.0028	-0.0004	-0.0044	-0.0056	-0.0036
0.75	-0.0132	-0.0136	-0.0124	-0.0112	-0.018	-0.0096
0.76	-0.014	-0.014	-0.0128	-0.0096	-0.0232	-0.0084
0.77	0.0024	0	0.002	0.0016	-0.0132	0.0024
0.78	0.0156	0.0108	0.0136	0.008	-0.0012	0.0084
0.79	0.0164	0.0112	0.0144	0.0068	0.004	0.0072
0.8	-0.0004	-0.0032	-0.0008	-0.0048	-0.0064	-0.0036
0.81	-0.0132	-0.014	-0.0124	-0.0112	-0.0188	-0.01
0.82	-0.0144	-0.014	-0.0128	-0.01	-0.0236	-0.0084
0.83	0.0024	0	0.002	0.0016	-0.0136	0.0024
0.84	0.0152	0.0104	0.0132	0.0076	-0.0016	0.0084
0.85	0.016	0.0108	0.0136	0.0064	0.0032	0.0068
0.86	-0.0004	-0.0036	-0.0012	-0.0052	-0.0072	-0.0044
0.87	-0.0136	-0.014	-0.0124	-0.0116	-0.0196	-0.01
0.88	-0.0144	-0.0144	-0.0128	-0.01	-0.0244	-0.0088
0.89	0.002	-0.0004	0.002	0.0012	-0.0144	0.0024
0.9	0.0148	0.01	0.0128	0.0076	-0.0024	0.008
0.91	0.016	0.0104	0.0136	0.0064	0.0028	0.0068
0.92	-0.0008	-0.004	-0.0012	-0.0044	-0.0068	-0.0036
0.93	-0.014	-0.0144	-0.0128	-0.0108	-0.0184	-0.0092
0.94	-0.0144	-0.0144	-0.0132	-0.0092	-0.0228	-0.008
0.95	0.002	0	0.002	0.002	-0.0124	0.0032
0.96	0.0152	0.0104	0.0132	0.008	-0.0004	0.0088
0.97	0.016	0.0104	0.0136	0.0068	0.0044	0.0072
0.98	-0.0008	-0.0036	-0.0016	-0.0044	-0.0056	-0.0036
0.99	-0.0136	-0.014	-0.0124	-0.0108	-0.0176	-0.0092
1	-0.0144	-0.014	-0.0128	-0.0092	-0.0224	-0.008
1.01	0.0028	0.0004	0.0024	0.002	-0.012	0.0028
1.02	0.0156	0.0104	0.0136	0.008	-0.0004	0.0084
1.03	0.0164	0.0112	0.014	0.0064	0.004	0.0072
1.04	0	-0.0032	-0.0008	-0.0048	-0.006	-0.0036
1.05	-0.0128	-0.0132	-0.0116	-0.0108	-0.018	-0.0096
1.06	-0.0132	-0.0132	-0.012	-0.0092	-0.0224	-0.008
1.07	0.0032	0.0008	0.0028	0.002	-0.0124	0.0028
1.08	0.0156	0.0108	0.0136	0.008	-0.0008	0.0084
1.09	0.016	0.0108	0.014	0.0064	0.0036	0.0068
1.1	-0.0004	-0.0036	-0.0012	-0.0048	-0.0064	-0.004
1.11	-0.0132	-0.014	-0.012	-0.0108	-0.018	-0.0096
1.12	-0.0136	-0.014	-0.0124	-0.0092	-0.0228	-0.008
1.13	0.0028	0.0004	0.0024	0.002	-0.0124	0.0028
1.14	0.0152	0.0104	0.0136	0.0076	-0.0008	0.0084
1.15	0.016	0.0104	0.0136	0.006	0.0032	0.0068
1.16	-0.0008	-0.0036	-0.0012	-0.0052	-0.0068	-0.004
1.17	-0.0136	-0.014	-0.0124	-0.0108	-0.0184	-0.0096
1.18	-0.014	-0.014	-0.0128	-0.0096	-0.0232	-0.008
1.19	0.0024	0	0.002	0.0016	-0.0132	0.0024
1.2	0.0144	0.0096	0.0124	0.0072	-0.002	0.008
1.21	0.0148	0.0096	0.0128	0.0056	0.002	0.006
1.22	-0.002	-0.0048	-0.0024	-0.0056	-0.0084	-0.0048
1.23	-0.0148	-0.0152	-0.0136	-0.0116	-0.0204	-0.01
1.24	-0.0156	-0.0152	-0.014	-0.0096	-0.0244	-0.0084
1.25	0.0012	-0.0012	0.0012	0.002	-0.014	0.0028
1.26	0.0148	0.01	0.0128	0.008	-0.0016	0.0084
1.27	0.0164	0.0108	0.014	0.0064	0.0032	0.0068
1.28	-0.0004	-0.0036	-0.0012	-0.0048	-0.0072	-0.004
1.29	-0.0128	-0.0136	-0.012	-0.0108	-0.0188	-0.0096
1.3	-0.0128	-0.0132	-0.0116	-0.0092	-0.0232	-0.008
1.31	0.0048	0.002	0.004	0.0024	-0.0124	0.0032
1.32	0.0164	0.0112	0.0144	0.0076	-0.0012	0.008
1.33	0.0156	0.0104	0.0136	0.0052	0.002	0.006
1.34	-0.0016	-0.0044	-0.002	-0.0064	-0.0092	-0.0052
1.35	-0.014	-0.0144	-0.0128	-0.012	-0.0212	-0.0108
1.36	-0.0144	-0.014	-0.0128	-0.01	-0.0252	-0.0084
1.37	0.0024	0	0.0024	0.002	-0.0144	0.0028
1.38	0.0152	0.0104	0.0132	0.008	-0.002	0.0084
1.39	0.016	0.0104	0.0136	0.006	0.002	0.0064
1.4	-0.0008	-0.004	-0.0012	-0.0056	-0.0084	-0.0044
1.41	-0.0132	-0.014	-0.0124	-0.0112	-0.02	-0.01
1.42	-0.0136	-0.014	-0.0124	-0.0096	-0.0244	-0.0084
1.43	0.0028	0.0004	0.0028	0.0016	-0.014	0.0028
1.44	0.0148	0.01	0.0132	0.0076	-0.002	0.008
1.45	0.0148	0.0096	0.0128	0.0064	0.0028	0.0068
1.46	-0.0024	-0.0052	-0.0028	-0.0048	-0.0068	-0.004
1.47	-0.0152	-0.0156	-0.014	-0.0104	-0.0184	-0.0092
1.48	-0.016	-0.0156	-0.014	-0.0088	-0.0224	-0.0076
1.49	0.0004	-0.0016	0.0004	0.0016	-0.0128	0.0028
1.5	0.0128	0.0084	0.0112	0.0068	-0.002	0.0076
1.51	0.014	0.0088	0.0116	0.0056	0.002	0.006
1.52	-0.0012	-0.0044	-0.002	-0.0052	-0.0076	-0.004
1.53	-0.0124	-0.0132	-0.0112	-0.0108	-0.0192	-0.0096
1.54	-0.0124	-0.0124	-0.0108	-0.0092	-0.0232	-0.008
1.55	0.0044	0.0016	0.004	0.002	-0.0128	0.0028
1.56	0.0164	0.0112	0.0144	0.008	-0.0008	0.0084
1.57	0.0168	0.0112	0.0144	0.0068	0.004	0.0072
1.58	0	-0.0032	-0.0004	-0.0044	-0.0056	-0.0032
1.59	-0.012	-0.0128	-0.0112	-0.0096	-0.0168	-0.0084
1.6	-0.012	-0.0124	-0.0108	-0.008	-0.0204	-0.0068
1.61	0.0044	0.0016	0.004	0.0032	-0.01	0.004
1.62	0.016	0.0112	0.014	0.0084	0.0012	0.0088
1.63	0.016	0.0108	0.0136	0.0064	0.0052	0.0068
1.64	-0.0012	-0.004	-0.0016	-0.0044	-0.0052	-0.0036
1.65	-0.0132	-0.0136	-0.012	-0.0096	-0.016	-0.0084
1.66	-0.0132	-0.0132	-0.0116	-0.008	-0.0196	-0.0064
1.67	0.004	0.0012	0.0036	0.0032	-0.0092	0.004
1.68	0.0156	0.0108	0.014	0.0084	0.002	0.0088
1.69	0.016	0.0104	0.0136	0.0068	0.006	0.0072
1.7	-0.0008	-0.0036	-0.0012	-0.0044	-0.0044	-0.0032
1.71	-0.0128	-0.0136	-0.012	-0.01	-0.0156	-0.0084
1.72	-0.0132	-0.0132	-0.0116	-0.0084	-0.02	-0.0072
1.73	0.0036	0.0012	0.0032	0.0024	-0.01	0.0032
1.74	0.0156	0.0104	0.0136	0.0076	0.0004	0.008
1.75	0.0156	0.0104	0.0132	0.006	0.0044	0.0068
1.76	-0.0016	-0.0044	-0.002	-0.0052	-0.006	-0.004
1.77	-0.0136	-0.014	-0.0124	-0.0104	-0.0172	-0.0092
1.78	-0.0132	-0.0132	-0.012	-0.0084	-0.0212	-0.0072
1.79	0.004	0.0016	0.0036	0.0032	-0.01	0.004
1.8	0.016	0.0112	0.014	0.0084	0.0012	0.0088
1.81	0.016	0.0108	0.0136	0.0068	0.0056	0.0072
1.82	-0.0012	-0.004	-0.0016	-0.0044	-0.0048	-0.0036
1.83	-0.0132	-0.0136	-0.012	-0.0096	-0.0156	-0.0084
1.84	-0.0132	-0.0132	-0.0116	-0.008	-0.0196	-0.0068
1.85	0.0044	0.0016	0.004	0.0028	-0.0096	0.0036
1.86	0.016	0.0108	0.014	0.0076	0.0008	0.0084
1.87	0.0152	0.01	0.0132	0.006	0.0044	0.0064
1.88	-0.0024	-0.0052	-0.0028	-0.0052	-0.006	-0.004
1.89	-0.0144	-0.0144	-0.0128	-0.0104	-0.0172	-0.0088
1.9	-0.0136	-0.0136	-0.0124	-0.0084	-0.0208	-0.0068
1.91	0.004	0.0012	0.0036	0.0032	-0.01	0.004
1.92	0.016	0.0108	0.014	0.0084	0.0016	0.0092
1.93	0.0156	0.0104	0.0136	0.0064	0.0056	0.0072
1.94	-0.002	-0.0048	-0.0024	-0.0052	-0.0052	-0.004
1.95	-0.0136	-0.0144	-0.0128	-0.0104	-0.0168	-0.0092
1.96	-0.0132	-0.0132	-0.012	-0.0084	-0.0208	-0.0072
1.97	0.0044	0.0016	0.0036	0.0032	-0.01	0.004
1.98	0.016	0.0112	0.014	0.008	0.0012	0.0088
1.99	0.0156	0.0104	0.0136	0.006	0.0048	0.0068
2	-0.0016	-0.0044	-0.002	-0.0052	-0.0064	-0.0044
2.01	-0.0136	-0.014	-0.0124	-0.0104	-0.0176	-0.0092
2.02	-0.0132	-0.0132	-0.0116	-0.0084	-0.0212	-0.0072
2.03	0.0048	0.002	0.004	0.0032	-0.0104	0.004
2.04	0.0164	0.0112	0.0144	0.008	0.0008	0.0088
2.05	0.0156	0.0104	0.0132	0.0056	0.004	0.0064
2.06	-0.0028	-0.0052	-0.0032	-0.0064	-0.0076	-0.0052
2.07	-0.0148	-0.0152	-0.0136	-0.0112	-0.0196	-0.01
2.08	-0.0144	-0.014	-0.0128	-0.0092	-0.0236	-0.008
2.09	0.0036	0.0008	0.0032	0.0024	-0.0124	0.0032
2.1	0.0152	0.0104	0.0132	0.0076	-0.0012	0.008
2.11	0.0144	0.0092	0.0124	0.0056	0.0024	0.006
2.12	-0.0036	-0.0064	-0.004	-0.0064	-0.0092	-0.0052
2.13	-0.0156	-0.0156	-0.0144	-0.0116	-0.0208	-0.0104
2.14	-0.0152	-0.0148	-0.0136	-0.01	-0.0252	-0.0088
2.15	0.0028	0.0004	0.0024	0.0016	-0.0144	0.0024
2.16	0.0148	0.01	0.0128	0.0072	-0.0028	0.008
2.17	0.0144	0.0092	0.012	0.006	0.002	0.0064
2.18	-0.0036	-0.006	-0.004	-0.0056	-0.0084	-0.0044
2.19	-0.0152	-0.0156	-0.014	-0.0108	-0.0196	-0.0096
2.2	-0.0148	-0.0144	-0.0132	-0.01	-0.0244	-0.0084
2.21	0.0028	0.0004	0.0028	0.0012	-0.0148	0.002
2.22	0.0144	0.0096	0.0124	0.0064	-0.0036	0.0072
2.23	0.0136	0.0084	0.0116	0.0044	-0.0004	0.0048
2.24	-0.0044	-0.0072	-0.0048	-0.0076	-0.0124	-0.0064
2.25	-0.0164	-0.0164	-0.0148	-0.0132	-0.0244	-0.0116
2.26	-0.0152	-0.0148	-0.0136	-0.0116	-0.03	-0.0104
2.27	0.0036	0.0008	0.0032	0	-0.0196	0.0008
2.28	0.0156	0.0104	0.0132	0.006	-0.0076	0.0064
2.29	0.0148	0.0092	0.0124	0.0044	-0.0028	0.0052
2.3	-0.0036	-0.0064	-0.004	-0.0068	-0.0136	-0.006
2.31	-0.0152	-0.0156	-0.014	-0.0116	-0.024	-0.0104
2.32	-0.0148	-0.0148	-0.0132	-0.0096	-0.0268	-0.008
2.33	0.0028	0.0004	0.0024	0.0016	-0.0156	0.0028
2.34	0.0144	0.0096	0.0124	0.0068	-0.0044	0.0076
2.35	0.0136	0.0084	0.0116	0.0052	0	0.006
2.36	-0.004	-0.0064	-0.0044	-0.0056	-0.01	-0.0048
2.37	-0.0148	-0.0152	-0.0136	-0.0108	-0.0204	-0.0096
2.38	-0.014	-0.014	-0.0124	-0.0092	-0.0244	-0.0076
2.39	0.0036	0.0012	0.0032	0.0024	-0.0132	0.0036
2.4	0.0148	0.01	0.0128	0.0076	-0.0016	0.0084
2.41	0.014	0.0088	0.0116	0.0056	0.002	0.006
2.42	-0.0036	-0.0064	-0.004	-0.0056	-0.0084	-0.0044
2.43	-0.0148	-0.0152	-0.0136	-0.01	-0.0184	-0.0088
2.44	-0.0132	-0.0132	-0.012	-0.008	-0.0216	-0.0068
2.45	0.0056	0.0024	0.0048	0.0032	-0.0104	0.0044
2.46	0.0176	0.012	0.0152	0.008	0.0004	0.0084
2.47	0.0156	0.01	0.0132	0.0052	0.0028	0.0056
2.48	-0.0032	-0.006	-0.0036	-0.0068	-0.0092	-0.0056
2.49	-0.0148	-0.0152	-0.0136	-0.0116	-0.0204	-0.01
2.5	-0.0136	-0.0136	-0.0124	-0.0092	-0.024	-0.0076
2.51	0.0044	0.002	0.004	0.0032	-0.012	0.004
2.52	0.0156	0.0108	0.0136	0.0088	0	0.0092
2.53	0.0144	0.0092	0.012	0.0068	0.0044	0.0072
2.54	-0.0036	-0.006	-0.004	-0.0048	-0.0064	-0.004
2.55	-0.0148	-0.0148	-0.0132	-0.0096	-0.0168	-0.0084
2.56	-0.0132	-0.0132	-0.0116	-0.0076	-0.02	-0.0064
2.57	0.0052	0.0024	0.0044	0.004	-0.0088	0.0048
2.58	0.016	0.0108	0.014	0.0088	0.0024	0.0092
2.59	0.0144	0.0092	0.0124	0.0064	0.006	0.0068
2.6	-0.004	-0.0064	-0.0044	-0.0048	-0.0048	-0.004
2.61	-0.0152	-0.0156	-0.014	-0.0096	-0.0156	-0.0084
2.62	-0.014	-0.014	-0.0124	-0.0072	-0.0188	-0.006
2.63	0.004	0.0016	0.0036	0.004	-0.0076	0.0048
2.64	0.0152	0.01	0.0132	0.0088	0.0032	0.0092
2.65	0.014	0.0088	0.0116	0.0064	0.0064	0.0068
2.66	-0.004	-0.0064	-0.0044	-0.0048	-0.0044	-0.0036
2.67	-0.0144	-0.0148	-0.0132	-0.0092	-0.0148	-0.008
2.68	-0.0132	-0.0132	-0.0116	-0.0068	-0.0176	-0.0056
2.69	0.0048	0.002	0.0044	0.0044	-0.0064	0.0052
2.7	0.0156	0.0104	0.0136	0.0088	0.004	0.0096
2.71	0.0136	0.0088	0.0116	0.0068	0.0072	0.0072
2.72	-0.004	-0.0068	-0.0044	-0.0044	-0.0036	-0.0032
2.73	-0.0144	-0.0148	-0.0132	-0.0092	-0.014	-0.0076
2.74	-0.0128	-0.0128	-0.0112	-0.0068	-0.0172	-0.0056
2.75	0.0048	0.002	0.0044	0.004	-0.0064	0.0048
2.76	0.0156	0.0104	0.0132	0.0084	0.0036	0.0092
2.77	0.0144	0.0092	0.0124	0.0064	0.0068	0.0068
2.78	-0.0036	-0.006	-0.004	-0.0048	-0.0044	-0.0036
2.79	-0.014	-0.0144	-0.0128	-0.0092	-0.0144	-0.0076
2.8	-0.0124	-0.0124	-0.0112	-0.0068	-0.0172	-0.0052
2.81	0.0056	0.0028	0.0052	0.0044	-0.0064	0.0052
2.82	0.0164	0.0112	0.0144	0.0088	0.004	0.0092
2.83	0.0148	0.0096	0.0128	0.0064	0.0072	0.0072
2.84	-0.0032	-0.0056	-0.0032	-0.0044	-0.0036	-0.0032
2.85	-0.0136	-0.014	-0.0124	-0.0088	-0.014	-0.0076
2.86	-0.012	-0.0124	-0.0108	-0.0068	-0.0168	-0.0052
2.87	0.006	0.0032	0.0052	0.0044	-0.0056	0.0056
2.88	0.0164	0.0112	0.0144	0.0088	0.0048	0.0096
2.89	0.0148	0.0096	0.0128	0.0064	0.0076	0.0072
2.9	-0.0032	-0.0056	-0.0032	-0.0044	-0.0032	-0.0032
2.91	-0.0136	-0.014	-0.0124	-0.0092	-0.0136	-0.0076
2.92	-0.0116	-0.012	-0.0104	-0.0068	-0.0168	-0.0052
2.93	0.006	0.0028	0.0052	0.0044	-0.006	0.0052
2.94	0.0164	0.0112	0.0144	0.0088	0.004	0.0092
2.95	0.0144	0.0092	0.0124	0.006	0.0068	0.0068
2.96	-0.0036	-0.006	-0.0036	-0.0048	-0.004	-0.0036
2.97	-0.014	-0.0144	-0.0128	-0.0088	-0.014	-0.0076
2.98	-0.0116	-0.012	-0.0104	-0.0068	-0.0168	-0.0052
2.99	0.0064	0.0036	0.0056	0.0044	-0.006	0.0052
3	0.0172	0.012	0.0148	0.0088	0.0044	0.0092
3.01	0.0152	0.01	0.0128	0.0064	0.0072	0.0068
3.02	-0.0032	-0.0056	-0.0036	-0.0048	-0.0036	-0.0036
3.03	-0.014	-0.0144	-0.0128	-0.0088	-0.0136	-0.0076
3.04	-0.0116	-0.012	-0.0104	-0.006	-0.016	-0.0048
3.05	0.0064	0.0032	0.0056	0.0048	-0.0048	0.0056
3.06	0.0168	0.0116	0.0148	0.0088	0.0052	0.0096
3.07	0.0148	0.01	0.0128	0.0064	0.008	0.0068
3.08	-0.0028	-0.0056	-0.0032	-0.0044	-0.0028	-0.0032
3.09	-0.0136	-0.014	-0.0124	-0.0084	-0.0128	-0.0072
3.1	-0.0112	-0.0116	-0.01	-0.006	-0.0152	-0.0044
3.11	0.0068	0.0036	0.006	0.0052	-0.004	0.006
3.12	0.0172	0.012	0.0148	0.0092	0.006	0.0096
3.13	0.0144	0.0096	0.0124	0.0064	0.0088	0.0072
3.14	-0.0036	-0.006	-0.0036	-0.0044	-0.0024	-0.0032
3.15	-0.014	-0.0144	-0.0128	-0.0088	-0.0124	-0.0072
3.16	-0.0116	-0.012	-0.0104	-0.006	-0.0152	-0.0048
3.17	0.0064	0.0032	0.0056	0.0048	-0.004	0.0056
3.18	0.0168	0.0116	0.0148	0.0092	0.006	0.0096
3.19	0.0144	0.0092	0.0124	0.0064	0.0084	0.0072
3.2	-0.0036	-0.006	-0.0036	-0.0044	-0.0028	-0.0032
3.21	-0.014	-0.0144	-0.0128	-0.0088	-0.0128	-0.0072
3.22	-0.0116	-0.0116	-0.0104	-0.006	-0.0156	-0.0048
3.23	0.0068	0.0036	0.006	0.0052	-0.004	0.006
3.24	0.0172	0.012	0.0148	0.0092	0.006	0.0096
3.25	0.0144	0.0092	0.0124	0.0064	0.0084	0.0072
3.26	-0.0036	-0.006	-0.004	-0.0048	-0.0028	-0.0036
3.27	-0.0144	-0.0144	-0.0132	-0.0088	-0.0132	-0.0076
3.28	-0.0116	-0.0116	-0.0104	-0.006	-0.016	-0.0048
3.29	0.0068	0.0036	0.006	0.0048	-0.0048	0.0056
3.3	0.0172	0.012	0.0148	0.0092	0.0052	0.0096
3.31	0.0144	0.0092	0.0124	0.0064	0.008	0.0068
3.32	-0.004	-0.0064	-0.004	-0.0048	-0.0036	-0.004
3.33	-0.0144	-0.0148	-0.0132	-0.0092	-0.014	-0.008
3.34	-0.0116	-0.0116	-0.0104	-0.0064	-0.0164	-0.0052
3.35	0.0068	0.0036	0.006	0.0048	-0.0052	0.0056
3.36	0.0172	0.012	0.0148	0.0088	0.0048	0.0096
3.37	0.014	0.0092	0.012	0.006	0.0072	0.0064
3.38	-0.0044	-0.0068	-0.0044	-0.0052	-0.0044	-0.0044
3.39	-0.0148	-0.0148	-0.0132	-0.0096	-0.0148	-0.008
3.4	-0.0116	-0.012	-0.0104	-0.0064	-0.0172	-0.0052
3.41	0.0068	0.0036	0.006	0.0048	-0.0056	0.0056
3.42	0.0168	0.0116	0.0148	0.0088	0.0048	0.0096
3.43	0.014	0.0088	0.012	0.006	0.0068	0.0064
3.44	-0.0044	-0.0068	-0.0048	-0.0056	-0.0048	-0.0044
3.45	-0.0148	-0.0152	-0.0136	-0.0096	-0.0152	-0.0084
3.46	-0.012	-0.012	-0.0108	-0.0064	-0.0176	-0.0052
3.47	0.0068	0.0036	0.006	0.0048	-0.0056	0.0056
3.48	0.0172	0.0116	0.0148	0.0092	0.0048	0.0096
3.49	0.014	0.0092	0.012	0.006	0.0072	0.0068
3.5	-0.0044	-0.0068	-0.0048	-0.0056	-0.0048	-0.0044
3.51	-0.0148	-0.0152	-0.0136	-0.0096	-0.0152	-0.0084
3.52	-0.0116	-0.012	-0.0104	-0.0064	-0.0176	-0.0052
3.53	0.0068	0.004	0.006	0.0052	-0.0056	0.006
3.54	0.0172	0.012	0.0148	0.0092	0.0048	0.0096
3.55	0.014	0.0088	0.012	0.006	0.0072	0.0068
3.56	-0.0048	-0.0068	-0.0048	-0.0056	-0.0048	-0.0044
3.57	-0.0148	-0.0152	-0.0136	-0.01	-0.0156	-0.0084
3.58	-0.0116	-0.012	-0.0104	-0.0064	-0.0176	-0.0052
3.59	0.0068	0.004	0.006	0.0052	-0.0056	0.006
3.6	0.0172	0.012	0.0148	0.0092	0.0048	0.0096
3.61	0.014	0.0088	0.012	0.006	0.0072	0.0064
3.62	-0.0048	-0.0072	-0.0048	-0.0056	-0.0052	-0.0048
3.63	-0.0148	-0.0152	-0.0136	-0.01	-0.0156	-0.0084
3.64	-0.0116	-0.0116	-0.0104	-0.0064	-0.018	-0.0052
3.65	0.0072	0.004	0.0064	0.0052	-0.0056	0.006
3.66	0.0172	0.012	0.0152	0.0092	0.0048	0.0096
3.67	0.014	0.0088	0.012	0.006	0.0068	0.0064
3.68	-0.0048	-0.0072	-0.0048	-0.006	-0.0052	-0.0048
3.69	-0.0148	-0.0152	-0.0136	-0.01	-0.016	-0.0084
3.7	-0.0116	-0.0116	-0.0104	-0.0068	-0.0184	-0.0052
3.71	0.0072	0.004	0.0064	0.0052	-0.006	0.006
3.72	0.0172	0.012	0.0148	0.0092	0.0048	0.0096
3.73	0.014	0.0088	0.012	0.006	0.0068	0.0064
3.74	-0.0048	-0.0072	-0.0048	-0.0056	-0.0052	-0.0048
3.75	-0.0148	-0.0148	-0.0136	-0.01	-0.0156	-0.0084
3.76	-0.0112	-0.0116	-0.01	-0.0064	-0.018	-0.0052
3.77	0.0072	0.004	0.0064	0.0052	-0.0056	0.0056
3.78	0.0172	0.012	0.0148	0.0088	0.0044	0.0096
3.79	0.0136	0.0084	0.0116	0.0056	0.0064	0.006
3.8	-0.0052	-0.0072	-0.0052	-0.006	-0.006	-0.0048
3.81	-0.0152	-0.0152	-0.0136	-0.01	-0.016	-0.0084
3.82	-0.0116	-0.0116	-0.01	-0.0064	-0.018	-0.0052
3.83	0.0072	0.004	0.0064	0.0048	-0.006	0.0056
3.84	0.0172	0.012	0.0148	0.0088	0.0044	0.0096
3.85	0.0136	0.0084	0.0116	0.0056	0.006	0.006
3.86	-0.0052	-0.0072	-0.0052	-0.0056	-0.006	-0.0048
3.87	-0.0152	-0.0152	-0.0136	-0.0096	-0.016	-0.0084
3.88	-0.0112	-0.0116	-0.01	-0.006	-0.0176	-0.0048
3.89	0.0072	0.004	0.0064	0.0052	-0.0056	0.006
3.9	0.0172	0.0116	0.0148	0.0088	0.0044	0.0092
3.91	0.0132	0.0084	0.0112	0.0056	0.006	0.006
3.92	-0.0052	-0.0072	-0.0052	-0.006	-0.006	-0.0048
3.93	-0.0148	-0.0152	-0.0136	-0.0096	-0.016	-0.0084
3.94	-0.0112	-0.0112	-0.01	-0.006	-0.0176	-0.0048
3.95	0.0076	0.0044	0.0068	0.0052	-0.0056	0.006
3.96	0.0172	0.012	0.0148	0.0088	0.0044	0.0096
3.97	0.0132	0.0084	0.0112	0.0056	0.0064	0.006
3.98	-0.0052	-0.0076	-0.0052	-0.006	-0.0056	-0.0048
3.99	-0.0148	-0.0152	-0.0136	-0.0096	-0.0156	-0.0084
4	-0.0112	-0.0112	-0.01	-0.006	-0.0176	-0.0048
4.01	0.0076	0.0044	0.0068	0.0052	-0.0052	0.006
4.02	0.0172	0.012	0.0148	0.0088	0.0048	0.0096
4.03	0.0132	0.0084	0.0112	0.0056	0.0064	0.006
4.04	-0.0052	-0.0076	-0.0052	-0.006	-0.0056	-0.0048
4.05	-0.0148	-0.0152	-0.0136	-0.0096	-0.0156	-0.0084
4.06	-0.0108	-0.0112	-0.0096	-0.006	-0.0172	-0.0048
4.07	0.0076	0.0044	0.0068	0.0052	-0.0052	0.006
4.08	0.0172	0.012	0.0148	0.0092	0.0048	0.0096
4.09	0.0132	0.0084	0.0112	0.0056	0.0064	0.006
4.1	-0.0052	-0.0076	-0.0056	-0.006	-0.0056	-0.0048
4.11	-0.0148	-0.0152	-0.0136	-0.0096	-0.0156	-0.0084
4.12	-0.0108	-0.0112	-0.0096	-0.006	-0.0172	-0.0048
4.13	0.0076	0.0044	0.0068	0.0052	-0.0052	0.006
4.14	0.0172	0.012	0.0152	0.0092	0.0048	0.0096
4.15	0.0132	0.0084	0.0112	0.0056	0.0064	0.006
4.16	-0.0052	-0.0076	-0.0052	-0.006	-0.0056	-0.0048
4.17	-0.0148	-0.0152	-0.0136	-0.0096	-0.0156	-0.0084
4.18	-0.0108	-0.0112	-0.0096	-0.006	-0.0172	-0.0048
4.19	0.008	0.0044	0.0068	0.0052	-0.0048	0.006
4.2	0.0172	0.012	0.0152	0.0092	0.0052	0.0096
4.21	0.0132	0.008	0.0112	0.0052	0.0064	0.006
4.22	-0.0056	-0.0076	-0.0056	-0.006	-0.006	-0.0048
4.23	-0.0148	-0.0152	-0.0136	-0.0096	-0.0156	-0.0084
4.24	-0.0108	-0.0108	-0.0096	-0.006	-0.0172	-0.0048
4.25	0.0076	0.0044	0.0068	0.0052	-0.0052	0.006
4.26	0.0172	0.012	0.0148	0.0088	0.0044	0.0092
4.27	0.0128	0.008	0.0112	0.0052	0.006	0.0056
4.28	-0.0056	-0.0076	-0.0056	-0.006	-0.006	-0.0048
4.29	-0.0148	-0.0152	-0.0136	-0.0096	-0.016	-0.0084
4.3	-0.0108	-0.0108	-0.0096	-0.006	-0.0172	-0.0048
4.31	0.008	0.0044	0.0068	0.0052	-0.0052	0.006
4.32	0.0172	0.012	0.0148	0.0088	0.0044	0.0092
4.33	0.0128	0.008	0.0108	0.0052	0.0056	0.0056
4.34	-0.0056	-0.0076	-0.0056	-0.006	-0.0064	-0.0048
4.35	-0.0148	-0.0152	-0.0136	-0.0092	-0.0156	-0.008
4.36	-0.0104	-0.0108	-0.0092	-0.0056	-0.0172	-0.0044
4.37	0.008	0.0048	0.0068	0.0052	-0.0048	0.006
4.38	0.0172	0.012	0.0148	0.0088	0.0048	0.0092
4.39	0.0128	0.008	0.0108	0.0052	0.0064	0.006
4.4	-0.0056	-0.0076	-0.0056	-0.0056	-0.0056	-0.0048
4.41	-0.0148	-0.0152	-0.0136	-0.0092	-0.0156	-0.008
4.42	-0.0104	-0.0108	-0.0092	-0.0056	-0.0168	-0.0044
4.43	0.008	0.0048	0.0072	0.0052	-0.0048	0.006
4.44	0.0172	0.012	0.0148	0.0088	0.0048	0.0092
4.45	0.0128	0.008	0.0108	0.0052	0.006	0.0056
4.46	-0.0056	-0.0076	-0.0056	-0.006	-0.006	-0.0048
4.47	-0.0148	-0.0148	-0.0136	-0.0092	-0.0156	-0.008
4.48	-0.0104	-0.0108	-0.0092	-0.0056	-0.0164	-0.004
4.49	0.008	0.0048	0.0072	0.0056	-0.0044	0.006
4.5	0.0172	0.012	0.0148	0.0088	0.0048	0.0092
4.51	0.0124	0.0076	0.0108	0.0052	0.006	0.0056
4.52	-0.006	-0.008	-0.006	-0.006	-0.006	-0.0048
4.53	-0.0148	-0.0148	-0.0136	-0.0092	-0.0156	-0.008
4.54	-0.0104	-0.0104	-0.0092	-0.0056	-0.0168	-0.0044
4.55	0.0084	0.0048	0.0072	0.0056	-0.0044	0.006
4.56	0.0172	0.012	0.0148	0.0088	0.0048	0.0092
4.57	0.0128	0.0076	0.0108	0.0052	0.006	0.0056
4.58	-0.006	-0.008	-0.0056	-0.006	-0.006	-0.0048
4.59	-0.0148	-0.0152	-0.0136	-0.0092	-0.0156	-0.008
4.6	-0.01	-0.0104	-0.0088	-0.0052	-0.0164	-0.004
4.61	0.0084	0.0048	0.0076	0.0056	-0.0044	0.0064
4.62	0.0172	0.012	0.0152	0.0088	0.0052	0.0092
4.63	0.0124	0.0076	0.0104	0.0048	0.006	0.0056
4.64	-0.006	-0.008	-0.006	-0.006	-0.006	-0.0052
4.65	-0.0148	-0.0152	-0.0136	-0.0092	-0.0156	-0.008
4.66	-0.01	-0.0104	-0.0088	-0.0052	-0.0164	-0.004
4.67	0.0084	0.0052	0.0076	0.006	-0.004	0.0064
4.68	0.0172	0.012	0.0152	0.0092	0.0056	0.0096
4.69	0.0124	0.0076	0.0104	0.0052	0.0064	0.0056
4.7	-0.006	-0.008	-0.006	-0.006	-0.006	-0.0048
4.71	-0.0148	-0.0152	-0.0136	-0.0092	-0.0152	-0.008
4.72	-0.01	-0.0104	-0.0088	-0.0052	-0.0164	-0.004
4.73	0.0084	0.0052	0.0076	0.0056	-0.004	0.0064
4.74	0.0172	0.012	0.0152	0.0088	0.0056	0.0096
4.75	0.0124	0.0076	0.0104	0.0048	0.0064	0.0056
4.76	-0.006	-0.008	-0.006	-0.006	-0.006	-0.0052
4.77	-0.0148	-0.0152	-0.0136	-0.0092	-0.0152	-0.008
4.78	-0.01	-0.0104	-0.0088	-0.0052	-0.0164	-0.004
4.79	0.0088	0.0052	0.0076	0.006	-0.0036	0.0068
4.8	0.0176	0.012	0.0152	0.0092	0.0056	0.0096
4.81	0.0124	0.0076	0.0104	0.0052	0.0064	0.0056
4.82	-0.006	-0.0084	-0.006	-0.006	-0.006	-0.0052
4.83	-0.0148	-0.0152	-0.0136	-0.0096	-0.0156	-0.008
4.84	-0.01	-0.0104	-0.0088	-0.0052	-0.0164	-0.004
4.85	0.0084	0.0052	0.0076	0.006	-0.004	0.0068
4.86	0.0172	0.012	0.0152	0.0092	0.0056	0.0096
4.87	0.0124	0.0072	0.0104	0.0052	0.0064	0.0056
4.88	-0.0064	-0.0084	-0.0064	-0.0064	-0.006	-0.0052
4.89	-0.0148	-0.0152	-0.0136	-0.0096	-0.0156	-0.008
4.9	-0.0096	-0.01	-0.0084	-0.0052	-0.0164	-0.004
4.91	0.0088	0.0052	0.0076	0.006	-0.0036	0.0068
4.92	0.0176	0.0124	0.0152	0.0092	0.006	0.0096
4.93	0.012	0.0072	0.0104	0.0048	0.0064	0.0056
4.94	-0.0064	-0.0084	-0.0064	-0.0064	-0.0064	-0.0052
4.95	-0.0152	-0.0152	-0.0136	-0.0096	-0.016	-0.0084
4.96	-0.0096	-0.01	-0.0084	-0.0052	-0.0164	-0.004
4.97	0.0088	0.0052	0.0076	0.006	-0.0036	0.0068
4.98	0.0176	0.012	0.0152	0.0092	0.0056	0.0096
4.99	0.012	0.0072	0.0104	0.0048	0.0064	0.0056
5	-0.0064	-0.0084	-0.0064	-0.0064	-0.006	-0.0052
5.01	-0.0152	-0.0152	-0.0136	-0.0096	-0.0156	-0.008
5.02	-0.0096	-0.01	-0.0084	-0.0052	-0.0164	-0.004
5.03	0.0088	0.0052	0.0076	0.006	-0.0036	0.0068
5.04	0.0176	0.012	0.0152	0.0092	0.006	0.0096
5.05	0.012	0.0072	0.01	0.0048	0.0064	0.0056
5.06	-0.0068	-0.0088	-0.0064	-0.0064	-0.0064	-0.0052
5.07	-0.0152	-0.0152	-0.014	-0.0096	-0.016	-0.008
5.08	-0.0096	-0.01	-0.0084	-0.0052	-0.0164	-0.004
5.09	0.0092	0.0056	0.008	0.0064	-0.0036	0.0068
5.1	0.0176	0.0124	0.0152	0.0096	0.006	0.01
5.11	0.012	0.0072	0.01	0.0048	0.0068	0.0056
5.12	-0.0068	-0.0084	-0.0064	-0.0064	-0.006	-0.0052
5.13	-0.0152	-0.0152	-0.0136	-0.0096	-0.0156	-0.008
5.14	-0.0096	-0.01	-0.0084	-0.0052	-0.016	-0.0036
5.15	0.0092	0.0056	0.008	0.0064	-0.0032	0.0072
5.16	0.0176	0.0124	0.0152	0.0092	0.0064	0.01
5.17	0.012	0.0072	0.01	0.0048	0.0068	0.0056
5.18	-0.0068	-0.0088	-0.0068	-0.0064	-0.006	-0.0052
5.19	-0.0152	-0.0152	-0.014	-0.0096	-0.0156	-0.008
5.2	-0.0096	-0.01	-0.0084	-0.0052	-0.016	-0.0036
5.21	0.0092	0.0056	0.008	0.0064	-0.0032	0.0072
5.22	0.0176	0.0124	0.0156	0.0096	0.0064	0.01
5.23	0.012	0.0072	0.01	0.0048	0.0068	0.0056
5.24	-0.0068	-0.0088	-0.0068	-0.0064	-0.006	-0.0052
5.25	-0.0152	-0.0156	-0.014	-0.0096	-0.016	-0.0084
5.26	-0.0096	-0.01	-0.0084	-0.0052	-0.0164	-0.004
5.27	0.0092	0.0056	0.008	0.0064	-0.0036	0.0072
5.28	0.0176	0.0124	0.0152	0.0096	0.006	0.01
5.29	0.012	0.0072	0.01	0.0048	0.0064	0.0056
5.3	-0.0072	-0.0088	-0.0068	-0.0068	-0.0064	-0.0056
5.31	-0.0156	-0.0156	-0.014	-0.0096	-0.016	-0.0084
5.32	-0.0096	-0.01	-0.0084	-0.0048	-0.0164	-0.0036
5.33	0.0092	0.0056	0.0084	0.0064	-0.0032	0.0072
5.34	0.0176	0.012	0.0152	0.0092	0.006	0.0096
5.35	0.0116	0.0068	0.0096	0.0044	0.006	0.0052
5.36	-0.0072	-0.0092	-0.0072	-0.0072	-0.0072	-0.006
5.37	-0.0156	-0.0156	-0.014	-0.01	-0.0168	-0.0084
5.38	-0.0096	-0.01	-0.0084	-0.0052	-0.0172	-0.004
5.39	0.0096	0.006	0.0084	0.0064	-0.0036	0.0072
5.4	0.0176	0.0124	0.0156	0.0096	0.006	0.01
5.41	0.0116	0.0068	0.01	0.0048	0.0064	0.0052
5.42	-0.0072	-0.0092	-0.0072	-0.0068	-0.0068	-0.0056
5.43	-0.0156	-0.0156	-0.014	-0.01	-0.0164	-0.0084
5.44	-0.0092	-0.01	-0.0084	-0.0048	-0.0164	-0.0036
5.45	0.0096	0.006	0.0084	0.0064	-0.0032	0.0072
5.46	0.018	0.0124	0.0156	0.0096	0.0064	0.01
5.47	0.0116	0.0068	0.0096	0.0048	0.0064	0.0052
5.48	-0.0076	-0.0092	-0.0072	-0.0068	-0.0068	-0.0056
5.49	-0.0156	-0.0156	-0.0144	-0.01	-0.0164	-0.0084
5.5	-0.0092	-0.01	-0.0084	-0.0052	-0.0168	-0.0036
5.51	0.0096	0.006	0.0084	0.0064	-0.0032	0.0072
5.52	0.018	0.0124	0.0156	0.0096	0.0064	0.01
5.53	0.0116	0.0068	0.0096	0.0044	0.0064	0.0052
5.54	-0.0076	-0.0092	-0.0072	-0.0068	-0.0068	-0.0056
5.55	-0.0156	-0.0156	-0.0144	-0.01	-0.0164	-0.0084
5.56	-0.0092	-0.0096	-0.008	-0.0048	-0.0164	-0.0036
5.57	0.0096	0.006	0.0084	0.0064	-0.0032	0.0072
5.58	0.0176	0.0124	0.0152	0.0092	0.006	0.01
5.59	0.0112	0.0064	0.0096	0.0044	0.006	0.0052
5.6	-0.0076	-0.0092	-0.0072	-0.0072	-0.0072	-0.006
5.61	-0.0156	-0.0156	-0.0144	-0.01	-0.0168	-0.0084
5.62	-0.0092	-0.0096	-0.008	-0.0048	-0.0168	-0.0036
5.63	0.0096	0.006	0.0084	0.0064	-0.0036	0.0072
5.64	0.0176	0.0124	0.0156	0.0096	0.006	0.01
5.65	0.0112	0.0064	0.0092	0.0044	0.006	0.0048
5.66	-0.0076	-0.0096	-0.0072	-0.0072	-0.0072	-0.006
5.67	-0.0156	-0.0156	-0.0144	-0.01	-0.0168	-0.0084
5.68	-0.0092	-0.0096	-0.008	-0.0048	-0.0168	-0.0036
5.69	0.0096	0.006	0.0084	0.0064	-0.0036	0.0072
5.7	0.018	0.0124	0.0152	0.0092	0.006	0.01
5.71	0.0112	0.0064	0.0092	0.0044	0.006	0.0052
5.72	-0.0076	-0.0092	-0.0072	-0.0068	-0.0068	-0.0056
5.73	-0.0156	-0.0156	-0.014	-0.0096	-0.0164	-0.0084
5.74	-0.0088	-0.0096	-0.008	-0.0048	-0.016	-0.0036
5.75	0.0096	0.006	0.0084	0.0064	-0.0032	0.0072
5.76	0.0176	0.0124	0.0152	0.0096	0.0064	0.01
5.77	0.0112	0.0064	0.0092	0.0044	0.006	0.0052
5.78	-0.0076	-0.0096	-0.0076	-0.0068	-0.0068	-0.0056
5.79	-0.0156	-0.0156	-0.014	-0.0096	-0.0164	-0.0084
5.8	-0.0088	-0.0092	-0.0076	-0.0048	-0.016	-0.0032
5.81	0.0096	0.006	0.0084	0.0064	-0.0032	0.0072
5.82	0.0176	0.0124	0.0152	0.0092	0.0064	0.0096
5.83	0.0108	0.0064	0.0092	0.0044	0.006	0.0048
5.84	-0.0076	-0.0092	-0.0072	-0.0068	-0.0068	-0.0056
5.85	-0.0156	-0.0156	-0.014	-0.0096	-0.0164	-0.0084
5.86	-0.0088	-0.0092	-0.0076	-0.0048	-0.016	-0.0036
5.87	0.01	0.006	0.0088	0.0068	-0.0028	0.0072
5.88	0.0176	0.0124	0.0152	0.0096	0.0064	0.01
5.89	0.0108	0.0064	0.0092	0.0044	0.006	0.0048
5.9	-0.0076	-0.0092	-0.0076	-0.0068	-0.0072	-0.006
5.91	-0.0152	-0.0152	-0.014	-0.0096	-0.0164	-0.0084
5.92	-0.0084	-0.0092	-0.0076	-0.0044	-0.016	-0.0032
5.93	0.01	0.0064	0.0088	0.0068	-0.0028	0.0072
5.94	0.0176	0.0124	0.0152	0.0096	0.0064	0.01
5.95	0.0108	0.0064	0.0092	0.0044	0.006	0.0048
5.96	-0.0076	-0.0092	-0.0076	-0.0068	-0.0072	-0.006
5.97	-0.0156	-0.0156	-0.014	-0.0096	-0.0164	-0.0084
5.98	-0.0084	-0.0092	-0.0076	-0.0044	-0.016	-0.0032
5.99	0.01	0.0064	0.0088	0.0068	-0.0028	0.0076
6	0.018	0.0124	0.0156	0.0096	0.0068	0.01
6.01	0.0108	0.0064	0.0092	0.0044	0.0064	0.0052
6.02	-0.008	-0.0096	-0.0076	-0.0072	-0.0072	-0.006
6.03	-0.0156	-0.0156	-0.014	-0.0096	-0.0164	-0.0084
6.04	-0.0084	-0.0088	-0.0076	-0.0044	-0.0156	-0.0032
6.05	0.01	0.0064	0.0088	0.0068	-0.0024	0.0076
6.06	0.018	0.0124	0.0156	0.0096	0.0068	0.01
6.07	0.0108	0.006	0.0088	0.0044	0.0064	0.0048
6.08	-0.0076	-0.0096	-0.0076	-0.0068	-0.0068	-0.0056
6.09	-0.0156	-0.0156	-0.014	-0.0096	-0.016	-0.008
6.1	-0.0084	-0.0092	-0.0076	-0.0044	-0.0156	-0.0032
6.11	0.0104	0.0064	0.0092	0.0072	-0.002	0.0076
6.12	0.018	0.0124	0.0156	0.0096	0.0072	0.0104
6.13	0.0108	0.006	0.0092	0.0044	0.0068	0.0052
6.14	-0.008	-0.0096	-0.0076	-0.0068	-0.0064	-0.0056
6.15	-0.0152	-0.0152	-0.014	-0.0092	-0.0156	-0.008
6.16	-0.0084	-0.0088	-0.0072	-0.004	-0.0148	-0.0028
6.17	0.01	0.0064	0.0088	0.0072	-0.0016	0.008
6.18	0.0176	0.0124	0.0152	0.0096	0.0076	0.01
6.19	0.0104	0.006	0.0088	0.0044	0.0068	0.0048
6.2	-0.0084	-0.01	-0.008	-0.0072	-0.0064	-0.006
6.21	-0.016	-0.0156	-0.0144	-0.0096	-0.016	-0.0084
6.22	-0.0088	-0.0092	-0.0076	-0.0044	-0.0156	-0.0032
6.23	0.01	0.0064	0.0088	0.0068	-0.0024	0.0076
6.24	0.0176	0.0124	0.0152	0.0092	0.0068	0.01
6.25	0.0108	0.006	0.0088	0.0044	0.006	0.0048
6.26	-0.008	-0.0096	-0.0076	-0.0072	-0.0072	-0.006
6.27	-0.0156	-0.0156	-0.014	-0.0096	-0.0164	-0.0084
6.28	-0.0084	-0.0088	-0.0072	-0.0044	-0.0156	-0.0032
6.29	0.0104	0.0064	0.0088	0.0068	-0.0024	0.0076
6.3	0.0176	0.0124	0.0152	0.0096	0.0064	0.01
6.31	0.0104	0.006	0.0088	0.004	0.006	0.0048
6.32	-0.0084	-0.01	-0.008	-0.0072	-0.0072	-0.006
6.33	-0.0156	-0.0156	-0.014	-0.0096	-0.0164	-0.0084
6.34	-0.0084	-0.0088	-0.0072	-0.0044	-0.016	-0.0032
6.35	0.0104	0.0064	0.0092	0.0068	-0.0024	0.0076
6.36	0.018	0.0124	0.0156	0.0096	0.0068	0.01
6.37	0.0104	0.0056	0.0088	0.004	0.006	0.0048
6.38	-0.0084	-0.01	-0.0084	-0.0072	-0.0072	-0.006
6.39	-0.016	-0.016	-0.0144	-0.0096	-0.0164	-0.0084
6.4	-0.0088	-0.0092	-0.008	-0.0044	-0.016	-0.0032
6.41	0.01	0.0064	0.0088	0.0068	-0.0024	0.0076
6.42	0.0176	0.012	0.0152	0.0096	0.0068	0.01
6.43	0.0104	0.0056	0.0084	0.004	0.006	0.0048
6.44	-0.0088	-0.0104	-0.0084	-0.0072	-0.0076	-0.006
6.45	-0.016	-0.016	-0.0144	-0.0096	-0.0168	-0.0084
6.46	-0.0084	-0.0092	-0.0076	-0.0044	-0.016	-0.0032
6.47	0.0104	0.0068	0.0092	0.0072	-0.0024	0.008
6.48	0.018	0.0124	0.0156	0.0096	0.0072	0.01
6.49	0.0104	0.0056	0.0084	0.004	0.0064	0.0048
6.5	-0.0084	-0.0104	-0.0084	-0.0072	-0.0072	-0.006
6.51	-0.0156	-0.0156	-0.0144	-0.01	-0.0164	-0.0084
6.52	-0.008	-0.0088	-0.0072	-0.0044	-0.016	-0.0032
6.53	0.0108	0.0072	0.0096	0.0072	-0.002	0.008
6.54	0.0184	0.0128	0.0156	0.0096	0.0072	0.01
6.55	0.0104	0.006	0.0088	0.004	0.0064	0.0048
6.56	-0.0084	-0.01	-0.008	-0.0072	-0.0072	-0.006
6.57	-0.0156	-0.0156	-0.0144	-0.01	-0.0168	-0.0084
6.58	-0.008	-0.0088	-0.0072	-0.004	-0.0156	-0.0028
6.59	0.0108	0.0072	0.0096	0.0072	-0.002	0.008
6.6	0.0184	0.0128	0.0156	0.0096	0.0072	0.01
6.61	0.0104	0.006	0.0088	0.004	0.0064	0.0048
6.62	-0.0088	-0.0104	-0.0084	-0.0076	-0.0076	-0.0064
6.63	-0.0156	-0.0156	-0.0144	-0.01	-0.0168	-0.0084
6.64	-0.008	-0.0088	-0.0072	-0.004	-0.0156	-0.0028
6.65	0.0108	0.0072	0.0096	0.0072	-0.002	0.008
6.66	0.018	0.0124	0.0156	0.0096	0.0072	0.01
6.67	0.0104	0.006	0.0088	0.004	0.0064	0.0048
6.68	-0.0088	-0.01	-0.0084	-0.0076	-0.0072	-0.0064
6.69	-0.0156	-0.0156	-0.0144	-0.01	-0.0168	-0.0084
6.7	-0.008	-0.0084	-0.0068	-0.004	-0.0156	-0.0028
6.71	0.0112	0.0072	0.0096	0.0072	-0.002	0.008
6.72	0.0184	0.0128	0.0156	0.0096	0.0072	0.01
6.73	0.0104	0.0056	0.0084	0.004	0.0064	0.0048
6.74	-0.0088	-0.0104	-0.0084	-0.0076	-0.0076	-0.0064
6.75	-0.0156	-0.0156	-0.0144	-0.01	-0.0168	-0.0084
6.76	-0.0076	-0.0084	-0.0068	-0.004	-0.0156	-0.0028
6.77	0.0112	0.0072	0.0096	0.0076	-0.0016	0.008
6.78	0.0184	0.0128	0.016	0.01	0.0076	0.0104
6.79	0.0104	0.0056	0.0084	0.004	0.0068	0.0048
6.8	-0.0084	-0.01	-0.0084	-0.0072	-0.0068	-0.006
6.81	-0.0156	-0.0156	-0.0144	-0.0096	-0.016	-0.0084
6.82	-0.0076	-0.0084	-0.0068	-0.004	-0.0152	-0.0028
6.83	0.0112	0.0072	0.0096	0.0076	-0.0012	0.008
6.84	0.018	0.0128	0.0156	0.01	0.008	0.0104
6.85	0.01	0.0056	0.0084	0.004	0.0068	0.0048
6.86	-0.0088	-0.0104	-0.0084	-0.0072	-0.0072	-0.006
6.87	-0.0156	-0.0156	-0.014	-0.0096	-0.016	-0.0084
6.88	-0.0076	-0.008	-0.0068	-0.0036	-0.0148	-0.0024
6.89	0.0112	0.0072	0.01	0.0076	-0.0008	0.0084
6.9	0.0184	0.0128	0.016	0.01	0.0084	0.0104
6.91	0.0104	0.0056	0.0084	0.004	0.0072	0.0048
6.92	-0.0084	-0.01	-0.008	-0.0072	-0.0064	-0.006
6.93	-0.0156	-0.0156	-0.0144	-0.0096	-0.0156	-0.008
6.94	-0.0076	-0.0084	-0.0068	-0.0036	-0.0148	-0.0028
6.95	0.0112	0.0072	0.0096	0.0076	-0.0012	0.0084
6.96	0.018	0.0128	0.0156	0.01	0.008	0.0104
6.97	0.01	0.0056	0.0084	0.004	0.0068	0.0048
6.98	-0.0088	-0.01	-0.0084	-0.0072	-0.0068	-0.006
6.99	-0.0156	-0.0156	-0.014	-0.0096	-0.016	-0.008
7	-0.0072	-0.008	-0.0064	-0.0036	-0.0144	-0.0024
7.01	0.0112	0.0072	0.0096	0.0076	-0.0008	0.0084
7.02	0.018	0.0124	0.0156	0.01	0.008	0.0104
7.03	0.01	0.0052	0.0084	0.004	0.0068	0.0048
7.04	-0.0088	-0.0104	-0.0084	-0.0072	-0.0068	-0.006
7.05	-0.0156	-0.0156	-0.014	-0.0092	-0.0156	-0.008
7.06	-0.0072	-0.008	-0.0064	-0.0036	-0.0144	-0.0024
7.07	0.0112	0.0072	0.01	0.0076	-0.0008	0.0084
7.08	0.0184	0.0128	0.016	0.01	0.008	0.0104
7.09	0.01	0.0056	0.0084	0.004	0.0068	0.0048
7.1	-0.0084	-0.01	-0.008	-0.0072	-0.0068	-0.006
7.11	-0.0152	-0.0152	-0.0136	-0.0092	-0.0156	-0.0076
7.12	-0.0068	-0.0076	-0.006	-0.0028	-0.0132	-0.0016
7.13	0.012	0.0076	0.0104	0.0084	0.0008	0.0092
7.14	0.0184	0.0132	0.016	0.0108	0.0104	0.0112
7.15	0.0104	0.006	0.0088	0.0052	0.0096	0.0056
7.16	-0.008	-0.01	-0.008	-0.006	-0.0036	-0.0048
7.17	-0.0148	-0.0152	-0.0136	-0.008	-0.012	-0.0068
7.18	-0.0068	-0.0076	-0.006	-0.0024	-0.0108	-0.0012
7.19	0.0116	0.0076	0.0104	0.0088	0.0032	0.0096
7.2	0.0184	0.0128	0.016	0.0108	0.012	0.0112
7.21	0.01	0.0052	0.0084	0.0048	0.0104	0.0056
7.22	-0.0084	-0.01	-0.008	-0.0064	-0.0032	-0.0052
7.23	-0.0152	-0.0152	-0.0136	-0.0084	-0.012	-0.0068
7.24	-0.0068	-0.0076	-0.006	-0.002	-0.01	-0.0008
7.25	0.0116	0.0076	0.0104	0.0088	0.0036	0.0096
7.26	0.018	0.0128	0.0156	0.0108	0.012	0.0112
7.27	0.01	0.0052	0.0084	0.0048	0.0104	0.0056
7.28	-0.0088	-0.01	-0.0084	-0.0064	-0.0036	-0.0052
7.29	-0.0152	-0.0152	-0.0136	-0.0084	-0.0124	-0.0072
7.3	-0.0068	-0.0076	-0.006	-0.0024	-0.0104	-0.0012
7.31	0.0116	0.0076	0.0104	0.0088	0.0032	0.0096
7.32	0.0184	0.0128	0.016	0.0108	0.012	0.0112
7.33	0.0096	0.0052	0.008	0.0048	0.01	0.0052
7.34	-0.0088	-0.0104	-0.0084	-0.0068	-0.004	-0.0056
7.35	-0.0156	-0.0156	-0.014	-0.0088	-0.0128	-0.0072
7.36	-0.0068	-0.0076	-0.006	-0.0024	-0.0116	-0.0012
7.37	0.0116	0.0076	0.01	0.0084	0.0024	0.0092
7.38	0.018	0.0128	0.0156	0.0108	0.0112	0.0112
7.39	0.0096	0.0052	0.008	0.0044	0.0096	0.0052
7.4	-0.0088	-0.0104	-0.0084	-0.0064	-0.0044	-0.0052
7.41	-0.0152	-0.0152	-0.014	-0.0084	-0.0132	-0.0072
7.42	-0.0068	-0.0076	-0.006	-0.002	-0.0112	-0.0012
7.43	0.0116	0.0076	0.0104	0.0088	0.0028	0.0096
7.44	0.0184	0.0128	0.016	0.0108	0.0116	0.0112
7.45	0.0096	0.0052	0.008	0.0048	0.01	0.0052
7.46	-0.0088	-0.0104	-0.0084	-0.0064	-0.004	-0.0052
7.47	-0.0152	-0.0152	-0.0136	-0.0084	-0.0124	-0.0068
7.48	-0.0064	-0.0076	-0.006	-0.002	-0.0104	-0.0008
7.49	0.0116	0.0076	0.0104	0.0088	0.0032	0.0096
7.5	0.0184	0.0128	0.016	0.0108	0.012	0.0112
7.51	0.0096	0.0052	0.008	0.0048	0.01	0.0052
7.52	-0.0088	-0.0104	-0.0084	-0.0064	-0.0036	-0.0052
7.53	-0.0156	-0.0156	-0.014	-0.0084	-0.0124	-0.0072
7.54	-0.0068	-0.0076	-0.006	-0.0024	-0.0108	-0.0012
7.55	0.0116	0.0076	0.01	0.0088	0.0028	0.0092
7.56	0.018	0.0128	0.0156	0.0108	0.0116	0.0112
7.57	0.0092	0.0048	0.0076	0.0044	0.0096	0.0052
7.58	-0.0092	-0.0104	-0.0088	-0.0068	-0.004	-0.0056
7.59	-0.0156	-0.0152	-0.014	-0.0088	-0.0132	-0.0072
7.6	-0.0068	-0.0076	-0.006	-0.0024	-0.0112	-0.0012
7.61	0.0116	0.0076	0.0104	0.0088	0.0028	0.0092
7.62	0.0184	0.0128	0.016	0.0108	0.0116	0.0112
7.63	0.0092	0.0048	0.0076	0.0044	0.0096	0.0052
7.64	-0.0092	-0.0108	-0.0088	-0.0068	-0.0044	-0.0056
7.65	-0.0156	-0.0156	-0.014	-0.0088	-0.0132	-0.0072
7.66	-0.0068	-0.0076	-0.006	-0.0024	-0.0112	-0.0012
7.67	0.0116	0.0076	0.0104	0.0088	0.0028	0.0096
7.68	0.0184	0.0128	0.016	0.0108	0.0116	0.0112
7.69	0.0092	0.0048	0.0076	0.0044	0.0096	0.0052
7.7	-0.0092	-0.0108	-0.0088	-0.0068	-0.0044	-0.0056
7.71	-0.0152	-0.0152	-0.014	-0.0084	-0.0128	-0.0072
7.72	-0.006	-0.0072	-0.0056	-0.0016	-0.0104	-0.0008
7.73	0.012	0.008	0.0108	0.0092	0.0036	0.01
7.74	0.0184	0.0128	0.016	0.0112	0.0128	0.0116
7.75	0.0092	0.0048	0.008	0.0048	0.0108	0.0056
7.76	-0.0092	-0.0104	-0.0084	-0.0064	-0.0032	-0.0052
7.77	-0.0156	-0.0156	-0.014	-0.0088	-0.0124	-0.0072
7.78	-0.0064	-0.0072	-0.0056	-0.002	-0.0104	-0.0008
7.79	0.012	0.008	0.0104	0.0092	0.0036	0.0096
7.8	0.0184	0.0128	0.016	0.0112	0.0124	0.0116
7.81	0.0092	0.0048	0.0076	0.0048	0.0104	0.0052
7.82	-0.0092	-0.0104	-0.0088	-0.0064	-0.0036	-0.0052
7.83	-0.0152	-0.0152	-0.014	-0.0084	-0.012	-0.0068
7.84	-0.006	-0.0072	-0.0052	-0.0016	-0.0096	-0.0004
7.85	0.012	0.008	0.0108	0.0096	0.0044	0.01
7.86	0.0184	0.0128	0.016	0.0116	0.0132	0.0116
7.87	0.0092	0.0048	0.0076	0.0048	0.0112	0.0052
7.88	-0.0092	-0.0104	-0.0084	-0.0064	-0.0028	-0.0052
7.89	-0.0152	-0.0152	-0.0136	-0.008	-0.0116	-0.0068
7.9	-0.006	-0.0068	-0.0052	-0.0016	-0.0092	-0.0004
7.91	0.012	0.008	0.0108	0.0096	0.0048	0.0104
7.92	0.0184	0.0128	0.016	0.0116	0.0136	0.012
7.93	0.0088	0.0044	0.0076	0.0048	0.0112	0.0052
7.94	-0.0092	-0.0108	-0.0088	-0.0064	-0.0028	-0.0052
7.95	-0.0152	-0.0152	-0.014	-0.008	-0.0112	-0.0068
7.96	-0.006	-0.0072	-0.0052	-0.0012	-0.0088	-0.0004
7.97	0.012	0.008	0.0104	0.0096	0.0052	0.01
7.98	0.018	0.0128	0.0156	0.0112	0.0136	0.0116
7.99	0.0088	0.0048	0.0072	0.0048	0.0112	0.0052
8	-0.0092	-0.0104	-0.0088	-0.0064	-0.0024	-0.0052
8.01	-0.0152	-0.0152	-0.0136	-0.008	-0.0112	-0.0068
8.02	-0.006	-0.0068	-0.0052	-0.0012	-0.0088	0
8.03	0.012	0.008	0.0108	0.0096	0.0056	0.0104
8.04	0.0184	0.0128	0.016	0.0116	0.0144	0.012
8.05	0.0088	0.0044	0.0072	0.0048	0.012	0.0056
8.06	-0.0092	-0.0108	-0.0088	-0.0064	-0.002	-0.0052
8.07	-0.0152	-0.0152	-0.0136	-0.008	-0.0104	-0.0064
8.08	-0.006	-0.0068	-0.0052	-0.0012	-0.008	0
8.09	0.012	0.008	0.0108	0.01	0.006	0.0104
8.1	0.018	0.0124	0.0156	0.0116	0.0144	0.012
8.11	0.0088	0.0044	0.0072	0.0048	0.012	0.0056
8.12	-0.0092	-0.0108	-0.0088	-0.006	-0.002	-0.0048
8.13	-0.0152	-0.0152	-0.0136	-0.0076	-0.0104	-0.0064
8.14	-0.0056	-0.0068	-0.0052	-0.0008	-0.0076	0.0004
8.15	0.0124	0.008	0.0108	0.01	0.0064	0.0104
8.16	0.0184	0.0128	0.016	0.0116	0.0152	0.012
8.17	0.0088	0.0044	0.0072	0.0048	0.0124	0.0056
8.18	-0.0092	-0.0108	-0.0088	-0.006	-0.0016	-0.0048
8.19	-0.0152	-0.0152	-0.0136	-0.008	-0.01	-0.0064
8.2	-0.0056	-0.0068	-0.0048	-0.0008	-0.0076	0
8.21	0.0124	0.0084	0.0108	0.01	0.0064	0.0108
8.22	0.0184	0.0128	0.016	0.012	0.0152	0.0124
8.23	0.0088	0.0044	0.0072	0.0052	0.0128	0.0056
8.24	-0.0092	-0.0104	-0.0084	-0.0056	-0.0008	-0.0044
8.25	-0.0152	-0.0152	-0.0136	-0.0076	-0.0096	-0.006
8.26	-0.0056	-0.0064	-0.0048	-0.0004	-0.0064	0.0004
8.27	0.0124	0.0084	0.0108	0.0104	0.0076	0.0112
8.28	0.0184	0.0128	0.016	0.0124	0.0164	0.0128
8.29	0.0084	0.0044	0.0072	0.0052	0.0136	0.006
8.3	-0.0092	-0.0108	-0.0088	-0.0056	-0.0004	-0.0044
8.31	-0.0152	-0.0152	-0.0136	-0.0068	-0.0084	-0.0056
8.32	-0.0052	-0.0064	-0.0048	0	-0.0052	0.0012
8.33	0.0128	0.0084	0.0112	0.0112	0.0092	0.0116
8.34	0.0188	0.0132	0.016	0.0128	0.018	0.0132
8.35	0.0088	0.0044	0.0072	0.0056	0.0152	0.0064
8.36	-0.0092	-0.0104	-0.0084	-0.0052	0.0012	-0.004
8.37	-0.0148	-0.0148	-0.0136	-0.0068	-0.0072	-0.0056
8.38	-0.0052	-0.0064	-0.0044	0.0004	-0.004	0.0012
8.39	0.0128	0.0084	0.0112	0.0112	0.0104	0.012
8.4	0.0188	0.0132	0.016	0.0128	0.0188	0.0132
8.41	0.0088	0.0044	0.0072	0.0056	0.016	0.0064
8.42	-0.0096	-0.0108	-0.0088	-0.0056	0.0012	-0.0044
8.43	-0.0152	-0.0152	-0.0136	-0.0072	-0.0072	-0.0056
8.44	-0.0052	-0.0064	-0.0048	0	-0.0044	0.0012
8.45	0.0128	0.0084	0.0112	0.0112	0.0096	0.0116
8.46	0.0184	0.0128	0.016	0.0128	0.0184	0.0132
8.47	0.0084	0.004	0.0068	0.0056	0.0152	0.006
8.48	-0.0096	-0.0108	-0.0092	-0.0056	0.0008	-0.0044
8.49	-0.0156	-0.0152	-0.014	-0.0072	-0.008	-0.006
8.5	-0.0056	-0.0064	-0.0048	0	-0.0052	0.0008
8.51	0.0128	0.0084	0.0112	0.0112	0.0092	0.0116
8.52	0.0188	0.0132	0.0164	0.0128	0.018	0.0132
8.53	0.0084	0.0044	0.0072	0.0056	0.0152	0.006
8.54	-0.0096	-0.0112	-0.0092	-0.0056	0.0004	-0.0044
8.55	-0.0152	-0.0152	-0.014	-0.0072	-0.008	-0.006
8.56	-0.0052	-0.0064	-0.0044	0	-0.0048	0.0012
8.57	0.0128	0.0088	0.0112	0.0112	0.0096	0.0116
8.58	0.0188	0.0132	0.0164	0.0128	0.0184	0.0132
8.59	0.0088	0.0044	0.0072	0.0056	0.0152	0.006
8.6	-0.0096	-0.0108	-0.0092	-0.006	0.0004	-0.0048
8.61	-0.0156	-0.0152	-0.014	-0.0076	-0.0084	-0.006
8.62	-0.0052	-0.0064	-0.0048	0	-0.0052	0.0008
8.63	0.0128	0.0088	0.0116	0.0112	0.0092	0.0116
8.64	0.0188	0.0132	0.0164	0.0128	0.018	0.0132
8.65	0.0084	0.004	0.0072	0.0052	0.0148	0.006
8.66	-0.01	-0.0112	-0.0092	-0.006	0	-0.0048
8.67	-0.0156	-0.0156	-0.014	-0.0076	-0.0088	-0.006
8.68	-0.0052	-0.0064	-0.0048	0	-0.0052	0.0012
8.69	0.0128	0.0088	0.0112	0.0112	0.0092	0.0116
8.7	0.0188	0.0132	0.0164	0.0128	0.018	0.0132
8.71	0.0084	0.004	0.0068	0.0052	0.0148	0.006
8.72	-0.01	-0.0112	-0.0092	-0.006	0	-0.0048
8.73	-0.0156	-0.0156	-0.014	-0.0076	-0.0088	-0.0064
8.74	-0.0052	-0.0064	-0.0048	0	-0.0056	0.0008
8.75	0.0132	0.0088	0.0116	0.0112	0.0092	0.0116
8.76	0.0192	0.0132	0.0164	0.0128	0.018	0.0132
8.77	0.0084	0.004	0.0068	0.0052	0.0148	0.006
8.78	-0.01	-0.0112	-0.0092	-0.006	0	-0.0048
8.79	-0.0156	-0.0156	-0.014	-0.0076	-0.0088	-0.0064
8.8	-0.0052	-0.006	-0.0044	0	-0.0056	0.0012
8.81	0.0132	0.0088	0.0116	0.0112	0.0092	0.0116
8.82	0.0188	0.0132	0.0164	0.0128	0.018	0.0132
8.83	0.0084	0.004	0.0068	0.0052	0.0144	0.0056
8.84	-0.01	-0.0112	-0.0096	-0.006	-0.0004	-0.0048
8.85	-0.016	-0.0156	-0.0144	-0.0076	-0.0092	-0.0064
8.86	-0.0052	-0.0064	-0.0044	0	-0.0056	0.0012
8.87	0.0128	0.0088	0.0116	0.0112	0.0088	0.0116
8.88	0.0188	0.0132	0.0164	0.0128	0.0176	0.0132
8.89	0.008	0.004	0.0068	0.0052	0.0144	0.0056
8.9	-0.01	-0.0116	-0.0096	-0.0064	-0.0004	-0.0048
8.91	-0.0156	-0.0156	-0.0144	-0.0076	-0.0092	-0.0064
8.92	-0.0052	-0.0064	-0.0044	0	-0.0056	0.0012
8.93	0.0132	0.0088	0.0116	0.0112	0.0088	0.0116
8.94	0.0188	0.0132	0.0164	0.0128	0.0176	0.0128
8.95	0.008	0.004	0.0068	0.0052	0.014	0.0056
8.96	-0.01	-0.0112	-0.0096	-0.0064	-0.0004	-0.0052
8.97	-0.0156	-0.0156	-0.014	-0.0076	-0.0092	-0.0064
8.98	-0.0048	-0.006	-0.0044	0	-0.0056	0.0012
8.99	0.0132	0.0088	0.0116	0.0112	0.0088	0.0116
9	0.0188	0.0132	0.0164	0.0128	0.0176	0.0128
9.01	0.008	0.0036	0.0064	0.0048	0.014	0.0056
9.02	-0.0104	-0.0116	-0.0096	-0.0064	-0.0008	-0.0052
9.03	-0.0156	-0.0156	-0.014	-0.0076	-0.0092	-0.0064
9.04	-0.0052	-0.006	-0.0044	0	-0.006	0.0012
9.05	0.0128	0.0088	0.0116	0.0112	0.0088	0.0116
9.06	0.0184	0.0128	0.016	0.0124	0.0172	0.0128
9.07	0.008	0.0036	0.0064	0.0048	0.0136	0.0056
9.08	-0.01	-0.0112	-0.0096	-0.006	-0.0008	-0.0048
9.09	-0.0156	-0.0156	-0.014	-0.0076	-0.0092	-0.006
9.1	-0.0048	-0.006	-0.0044	0	-0.0056	0.0012
9.11	0.0132	0.0088	0.0116	0.0112	0.0088	0.0116
9.12	0.0184	0.0128	0.016	0.0124	0.0172	0.0128
9.13	0.008	0.0036	0.0064	0.0048	0.0136	0.0056
9.14	-0.01	-0.0112	-0.0092	-0.0064	-0.0008	-0.0048
9.15	-0.0152	-0.0152	-0.014	-0.0076	-0.0092	-0.006
9.16	-0.0048	-0.0056	-0.004	0	-0.0056	0.0012
9.17	0.0132	0.0088	0.0116	0.0108	0.0088	0.0116
9.18	0.0184	0.0128	0.016	0.0124	0.0172	0.0128
9.19	0.0076	0.0036	0.0064	0.0048	0.0136	0.0052
9.2	-0.01	-0.0112	-0.0092	-0.006	-0.0008	-0.0048
9.21	-0.0152	-0.0152	-0.014	-0.0072	-0.0088	-0.006
9.22	-0.0048	-0.006	-0.0044	0.0004	-0.0052	0.0012
9.23	0.0128	0.0084	0.0112	0.0108	0.0088	0.0112
9.24	0.018	0.0124	0.0156	0.0124	0.0168	0.0124
9.25	0.0076	0.0032	0.006	0.0048	0.0136	0.0052
9.26	-0.01	-0.0116	-0.0096	-0.006	-0.0008	-0.0048
9.27	-0.0152	-0.0152	-0.0136	-0.0072	-0.0092	-0.006
9.28	-0.0044	-0.006	-0.004	0.0004	-0.0052	0.0012
9.29	0.0128	0.0084	0.0112	0.0108	0.0088	0.0112
9.3	0.0184	0.0128	0.016	0.0124	0.0172	0.0128
9.31	0.0076	0.0036	0.006	0.0044	0.0136	0.0052
9.32	-0.01	-0.0112	-0.0092	-0.006	-0.0008	-0.0048
9.33	-0.0152	-0.0152	-0.0136	-0.0072	-0.0088	-0.006
9.34	-0.0044	-0.0056	-0.004	0.0004	-0.0052	0.0012
9.35	0.0128	0.0088	0.0112	0.0108	0.0088	0.0112
9.36	0.018	0.0128	0.0156	0.012	0.0168	0.0124
9.37	0.0076	0.0032	0.006	0.0044	0.0132	0.0052
9.38	-0.01	-0.0112	-0.0092	-0.006	-0.0008	-0.0048
9.39	-0.0152	-0.0152	-0.0136	-0.0072	-0.0088	-0.006
9.4	-0.0044	-0.0056	-0.004	0.0004	-0.0052	0.0016
9.41	0.0128	0.0088	0.0112	0.0108	0.0088	0.0116
9.42	0.018	0.0128	0.0156	0.0124	0.0172	0.0128
9.43	0.0076	0.0032	0.006	0.0044	0.0136	0.0052
9.44	-0.01	-0.0112	-0.0096	-0.006	-0.0008	-0.0048
9.45	-0.0152	-0.0152	-0.0136	-0.0072	-0.0088	-0.006
9.46	-0.0044	-0.0056	-0.004	0.0004	-0.0052	0.0016
9.47	0.0132	0.0088	0.0116	0.0108	0.0092	0.0116
9.48	0.0184	0.0128	0.016	0.0124	0.0172	0.0124
9.49	0.0076	0.0032	0.006	0.0044	0.0136	0.0052
9.5	-0.01	-0.0112	-0.0092	-0.006	-0.0004	-0.0048
9.51	-0.0148	-0.0148	-0.0136	-0.0072	-0.0088	-0.0056
9.52	-0.004	-0.0052	-0.0036	0.0004	-0.0048	0.0016
9.53	0.0132	0.0088	0.0116	0.0112	0.0092	0.0116
9.54	0.0184	0.0128	0.016	0.0124	0.0176	0.0128
9.55	0.0072	0.0032	0.006	0.0044	0.0136	0.0052
9.56	-0.01	-0.0112	-0.0092	-0.006	-0.0004	-0.0048
9.57	-0.0152	-0.0148	-0.0136	-0.0072	-0.0088	-0.0056
9.58	-0.0044	-0.0056	-0.0036	0.0004	-0.0048	0.0016
9.59	0.0132	0.0088	0.0116	0.0112	0.0092	0.0116
9.6	0.0184	0.0128	0.016	0.0124	0.0176	0.0128
9.61	0.0072	0.0032	0.006	0.0044	0.014	0.0052
9.62	-0.01	-0.0112	-0.0092	-0.006	-0.0004	-0.0044
9.63	-0.0148	-0.0148	-0.0136	-0.0068	-0.008	-0.0056
9.64	-0.004	-0.0052	-0.0036	0.0008	-0.004	0.002
9.65	0.0132	0.0088	0.0116	0.0112	0.01	0.0116
9.66	0.0184	0.0128	0.016	0.0124	0.018	0.0128
9.67	0.0072	0.0032	0.006	0.0048	0.014	0.0052
9.68	-0.01	-0.0112	-0.0092	-0.006	0	-0.0044
9.69	-0.0148	-0.0148	-0.0136	-0.0068	-0.008	-0.0056
9.7	-0.0044	-0.0052	-0.0036	0.0004	-0.004	0.0016
9.71	0.0128	0.0088	0.0112	0.0108	0.0092	0.0112
9.72	0.018	0.0124	0.0156	0.0116	0.0172	0.012
9.73	0.0068	0.0028	0.0056	0.0036	0.0124	0.0044
9.74	-0.0104	-0.0116	-0.01	-0.0068	-0.002	-0.0056
9.75	-0.0156	-0.0156	-0.014	-0.008	-0.0104	-0.0064
9.76	-0.0044	-0.0056	-0.004	-0.0004	-0.0068	0.0008
9.77	0.0128	0.0084	0.0112	0.01	0.0072	0.0108
9.78	0.018	0.0124	0.0156	0.0112	0.0148	0.0116
9.79	0.0068	0.0028	0.0056	0.0036	0.0108	0.0044
9.8	-0.0104	-0.0116	-0.0096	-0.0068	-0.0032	-0.0056
9.81	-0.0152	-0.0152	-0.014	-0.0076	-0.0108	-0.0064
9.82	-0.004	-0.0052	-0.0036	0.0004	-0.0064	0.0012
9.83	0.0132	0.0088	0.0116	0.0108	0.0076	0.0112
9.84	0.0184	0.0128	0.016	0.012	0.0156	0.0124
9.85	0.0072	0.0028	0.0056	0.004	0.012	0.0048
9.86	-0.0104	-0.0116	-0.0096	-0.0064	-0.0024	-0.0052
9.87	-0.0152	-0.0152	-0.0136	-0.0076	-0.01	-0.006
9.88	-0.004	-0.0052	-0.0036	0.0004	-0.006	0.0016
9.89	0.0132	0.0088	0.0116	0.0108	0.0084	0.0112
9.9	0.0184	0.0128	0.016	0.012	0.0164	0.0124
9.91	0.0072	0.0028	0.0056	0.004	0.0124	0.0048
9.92	-0.0104	-0.0116	-0.0096	-0.0064	-0.0016	-0.0052
9.93	-0.0152	-0.0152	-0.0136	-0.0076	-0.0096	-0.006
9.94	-0.004	-0.0052	-0.0032	0.0008	-0.0052	0.0016
9.95	0.0132	0.0088	0.0116	0.0108	0.0088	0.0116
9.96	0.0184	0.0128	0.016	0.012	0.0168	0.0124
9.97	0.0068	0.0028	0.0056	0.004	0.0124	0.0048
9.98	-0.0104	-0.0116	-0.0096	-0.0064	-0.0016	-0.0052
9.99	-0.0152	-0.0152	-0.0136	-0.0072	-0.0096	-0.006
10	-0.0036	-0.0052	-0.0032	0.0008	-0.0048	0.002
10.01	0.0136	0.0092	0.012	0.0112	0.0092	0.0116
10.02	0.0184	0.0128	0.016	0.0124	0.0172	0.0128
10.03	0.0068	0.0028	0.0056	0.0044	0.0132	0.0048
10.04	-0.0104	-0.0116	-0.0096	-0.006	-0.0008	-0.0048
10.05	-0.0148	-0.0148	-0.0136	-0.0072	-0.0088	-0.0056
10.06	-0.0036	-0.0048	-0.0032	0.0012	-0.004	0.002
10.07	0.0136	0.0092	0.012	0.0112	0.0096	0.0116
10.08	0.0184	0.0128	0.016	0.012	0.0176	0.0124
10.09	0.0068	0.0028	0.0056	0.004	0.0132	0.0048
10.1	-0.0104	-0.0116	-0.0096	-0.006	-0.0008	-0.0048
10.11	-0.0152	-0.0152	-0.0136	-0.0072	-0.0088	-0.006
10.12	-0.0032	-0.0048	-0.0028	0.0012	-0.004	0.002
10.13	0.0136	0.0092	0.012	0.0116	0.0104	0.012
10.14	0.0184	0.0128	0.016	0.0124	0.0184	0.0128
10.15	0.0068	0.0028	0.0056	0.0044	0.014	0.0052
10.16	-0.0104	-0.0116	-0.0096	-0.006	0	-0.0048
10.17	-0.0152	-0.0148	-0.0136	-0.0068	-0.008	-0.0056
10.18	-0.0036	-0.0048	-0.0032	0.0012	-0.0036	0.002
10.19	0.0136	0.0092	0.012	0.0112	0.0104	0.012
10.2	0.0184	0.0128	0.016	0.0124	0.0184	0.0128
10.21	0.0068	0.0028	0.0052	0.004	0.0136	0.0048
10.22	-0.0104	-0.0116	-0.0096	-0.006	-0.0004	-0.0048
10.23	-0.0152	-0.0152	-0.0136	-0.0072	-0.0084	-0.0056
10.24	-0.0036	-0.0048	-0.0032	0.0012	-0.004	0.002
10.25	0.0136	0.0092	0.012	0.0112	0.0104	0.012
10.26	0.0184	0.0128	0.016	0.0124	0.018	0.0128
10.27	0.0068	0.0028	0.0052	0.004	0.0136	0.0048
10.28	-0.0104	-0.0116	-0.01	-0.0064	-0.0008	-0.0052
10.29	-0.0152	-0.0152	-0.0136	-0.0072	-0.0088	-0.0056
10.3	-0.0032	-0.0048	-0.0028	0.0012	-0.004	0.0024
10.31	0.0136	0.0092	0.012	0.0116	0.0104	0.012
10.32	0.0184	0.0128	0.016	0.0124	0.0184	0.0128
10.33	0.0064	0.0028	0.0052	0.004	0.0136	0.0048
10.34	-0.0104	-0.0116	-0.01	-0.006	-0.0004	-0.0048
10.35	-0.0152	-0.0148	-0.0136	-0.0072	-0.0084	-0.0056
10.36	-0.0032	-0.0048	-0.0028	0.0012	-0.0036	0.0024
10.37	0.0136	0.0092	0.012	0.0116	0.0104	0.012
10.38	0.0184	0.0128	0.016	0.0124	0.018	0.0128
10.39	0.0068	0.0024	0.0052	0.004	0.0136	0.0048
10.4	-0.0104	-0.0116	-0.01	-0.0064	-0.0008	-0.0048
10.41	-0.0152	-0.0148	-0.0136	-0.0072	-0.0084	-0.0056
10.42	-0.0032	-0.0048	-0.0028	0.0012	-0.004	0.002
10.43	0.014	0.0096	0.012	0.0116	0.0104	0.012
10.44	0.0184	0.0128	0.016	0.0128	0.0184	0.0128
10.45	0.0064	0.0024	0.0052	0.004	0.0136	0.0048
10.46	-0.0108	-0.0116	-0.01	-0.0064	-0.0008	-0.0052
10.47	-0.0152	-0.0152	-0.0136	-0.0072	-0.0084	-0.0056
10.48	-0.0032	-0.0048	-0.0028	0.0012	-0.0036	0.0024
10.49	0.014	0.0096	0.0124	0.0116	0.0108	0.012
10.5	0.0188	0.0132	0.0164	0.0128	0.0188	0.0132
10.51	0.0068	0.0028	0.0056	0.0044	0.0144	0.0052
10.52	-0.0104	-0.0116	-0.0096	-0.0056	0.0004	-0.0044
10.53	-0.0148	-0.0148	-0.0136	-0.0064	-0.0072	-0.0052
10.54	-0.0028	-0.0044	-0.0024	0.0024	-0.0016	0.0032
10.55	0.0144	0.01	0.0124	0.0124	0.0132	0.0132
10.56	0.0188	0.0132	0.0164	0.0136	0.0212	0.0136
10.57	0.0064	0.0024	0.0052	0.0044	0.016	0.0052
10.58	-0.0108	-0.012	-0.0104	-0.0064	0.0008	-0.0052
10.59	-0.0156	-0.0152	-0.014	-0.0072	-0.0072	-0.0056
10.6	-0.0032	-0.0044	-0.0028	0.0016	-0.0024	0.0028
10.61	0.014	0.0096	0.0124	0.012	0.0116	0.0124
10.62	0.0184	0.0128	0.016	0.0128	0.0192	0.0128
10.63	0.0064	0.0024	0.0052	0.004	0.0144	0.0048
10.64	-0.0108	-0.012	-0.01	-0.0064	-0.0004	-0.0052
10.65	-0.0152	-0.0152	-0.0136	-0.0072	-0.0084	-0.0056
10.66	-0.0028	-0.0044	-0.0024	0.0016	-0.0028	0.0028
10.67	0.0144	0.01	0.0128	0.0124	0.012	0.0128
10.68	0.0192	0.0136	0.0168	0.0136	0.0204	0.014
10.69	0.0068	0.0028	0.0056	0.0048	0.016	0.0056
10.7	-0.0104	-0.0116	-0.01	-0.0056	0.0016	-0.0044
10.71	-0.0148	-0.0148	-0.0132	-0.006	-0.0056	-0.0048
10.72	-0.0024	-0.004	-0.002	0.0028	0	0.004
10.73	0.0148	0.0104	0.0132	0.0132	0.0148	0.0136
10.74	0.0196	0.0136	0.0172	0.0144	0.0236	0.0148
10.75	0.0068	0.0028	0.0056	0.0056	0.0188	0.0064
10.76	-0.0116	-0.0124	-0.0108	-0.006	0.0028	-0.0048
10.77	-0.016	-0.016	-0.0144	-0.0076	-0.0068	-0.006
10.78	-0.0032	-0.0044	-0.0028	0.0016	-0.0016	0.0028
10.79	0.0144	0.0096	0.0124	0.0124	0.0128	0.0128
10.8	0.0188	0.0132	0.0164	0.0132	0.0208	0.0136
10.81	0.006	0.0024	0.0048	0.004	0.0152	0.0048
10.82	-0.0112	-0.012	-0.0104	-0.0064	0.0004	-0.0052
10.83	-0.0156	-0.0152	-0.014	-0.0068	-0.0076	-0.0056
10.84	-0.0028	-0.0044	-0.0024	0.002	-0.0024	0.0028
10.85	0.0144	0.01	0.0128	0.0128	0.0128	0.0132
10.86	0.0192	0.0136	0.0168	0.014	0.0212	0.014
10.87	0.0068	0.0024	0.0052	0.0048	0.0164	0.0056
10.88	-0.0108	-0.012	-0.01	-0.0056	0.002	-0.0044
10.89	-0.0152	-0.0152	-0.0136	-0.0064	-0.006	-0.0052
10.9	-0.0028	-0.004	-0.0024	0.0024	-0.0008	0.0032
10.91	0.0144	0.01	0.0128	0.0128	0.014	0.0132
10.92	0.0188	0.0132	0.0164	0.0136	0.022	0.014
10.93	0.006	0.0024	0.0048	0.0048	0.0168	0.0052
10.94	-0.0112	-0.0124	-0.0104	-0.006	0.0016	-0.0048
10.95	-0.0156	-0.0156	-0.014	-0.0068	-0.0064	-0.0052
10.96	-0.0028	-0.0044	-0.0024	0.0024	-0.0008	0.0036
10.97	0.0144	0.01	0.0124	0.0128	0.014	0.0132
10.98	0.0188	0.0132	0.0164	0.0136	0.022	0.014
10.99	0.006	0.002	0.0048	0.0044	0.0164	0.0052
11	-0.0112	-0.0124	-0.0104	-0.006	0.0012	-0.0048
11.01	-0.0156	-0.0152	-0.014	-0.0072	-0.0068	-0.0056
11.02	-0.0028	-0.0044	-0.0024	0.002	-0.0016	0.0032
11.03	0.0144	0.01	0.0128	0.0128	0.0132	0.0132
11.04	0.0188	0.0132	0.0164	0.0132	0.0212	0.0136
11.05	0.006	0.002	0.0048	0.004	0.0152	0.0048
11.06	-0.0112	-0.0124	-0.0104	-0.0068	0	-0.0052
11.07	-0.0156	-0.0156	-0.014	-0.0076	-0.0084	-0.006
11.08	-0.0028	-0.0044	-0.0024	0.0016	-0.0028	0.0028
11.09	0.0144	0.01	0.0128	0.012	0.012	0.0128
11.1	0.0188	0.0132	0.0164	0.0132	0.02	0.0136
11.11	0.006	0.002	0.0048	0.0036	0.0144	0.0044
11.12	-0.0116	-0.0124	-0.0108	-0.0072	-0.0008	-0.0056
11.13	-0.016	-0.0156	-0.0144	-0.008	-0.0096	-0.0064
11.14	-0.0032	-0.0048	-0.0028	0.0012	-0.004	0.0024
11.15	0.014	0.0096	0.0124	0.012	0.0108	0.0124
11.16	0.0188	0.0132	0.0164	0.0128	0.0192	0.0132
11.17	0.0056	0.0016	0.0044	0.0036	0.0136	0.0044
11.18	-0.0116	-0.0124	-0.0108	-0.0072	-0.0016	-0.0056
11.19	-0.0156	-0.0156	-0.014	-0.008	-0.0096	-0.0064
11.2	-0.0028	-0.004	-0.0024	0.0012	-0.0044	0.0024
11.21	0.0144	0.0096	0.0124	0.0116	0.01	0.012
11.22	0.0184	0.0128	0.016	0.0116	0.0172	0.012
11.23	0.0056	0.0016	0.0044	0.0024	0.0108	0.0032
11.24	-0.0116	-0.0124	-0.0108	-0.008	-0.0044	-0.0068
11.25	-0.0156	-0.0156	-0.0144	-0.0088	-0.0128	-0.0072
11.26	-0.0032	-0.0048	-0.0028	0	-0.0076	0.0012
11.27	0.014	0.0096	0.0124	0.0108	0.0072	0.0116
11.28	0.0188	0.0132	0.0164	0.012	0.016	0.0124
11.29	0.006	0.002	0.0048	0.0024	0.01	0.0032
11.3	-0.0112	-0.012	-0.0104	-0.0084	-0.0052	-0.0072
11.31	-0.0156	-0.0156	-0.014	-0.0096	-0.014	-0.008
11.32	-0.0032	-0.0048	-0.0028	0	-0.0088	0.0012
11.33	0.0132	0.0088	0.0116	0.0104	0.006	0.0108
11.34	0.0176	0.012	0.0152	0.0112	0.0136	0.0116
11.35	0.0044	0.0008	0.0036	0.002	0.0084	0.0028
11.36	-0.0124	-0.0132	-0.0116	-0.0084	-0.0064	-0.0068
11.37	-0.0168	-0.0164	-0.0152	-0.0088	-0.014	-0.0072
11.38	-0.0044	-0.0056	-0.004	0.0004	-0.0084	0.0016
11.39	0.0124	0.008	0.0108	0.0112	0.0072	0.0116
11.4	0.0172	0.0116	0.0148	0.0124	0.0156	0.0124
11.41	0.0044	0.0004	0.0032	0.0032	0.0104	0.004
11.42	-0.0124	-0.0132	-0.0116	-0.0072	-0.0036	-0.0056
11.43	-0.0164	-0.016	-0.0148	-0.0072	-0.0108	-0.006
11.44	-0.004	-0.0052	-0.0032	0.002	-0.0044	0.0032
11.45	0.0132	0.0088	0.0116	0.0124	0.0112	0.0132
11.46	0.0176	0.012	0.0152	0.0136	0.0196	0.014
11.47	0.0052	0.0012	0.004	0.0044	0.0144	0.0048
11.48	-0.0112	-0.0124	-0.0108	-0.006	0	-0.0048
11.49	-0.0156	-0.0156	-0.0144	-0.0068	-0.0076	-0.0052
11.5	-0.0028	-0.004	-0.0024	0.0028	-0.0016	0.0036
11.51	0.014	0.0096	0.0124	0.0128	0.0132	0.0132
11.52	0.018	0.0124	0.0156	0.0132	0.0208	0.0136
11.53	0.0048	0.0012	0.0036	0.0032	0.014	0.004
11.54	-0.012	-0.0128	-0.0112	-0.0072	-0.0016	-0.006
11.55	-0.016	-0.0156	-0.0144	-0.008	-0.01	-0.0068
11.56	-0.0028	-0.0044	-0.0024	0.0016	-0.004	0.0028
11.57	0.014	0.0092	0.012	0.0124	0.0112	0.0128
11.58	0.018	0.0124	0.0156	0.0128	0.0188	0.0132
11.59	0.0052	0.0012	0.004	0.0036	0.0136	0.0044
11.6	-0.0112	-0.0124	-0.0104	-0.0064	-0.0008	-0.0048
11.61	-0.0152	-0.0152	-0.014	-0.0072	-0.0084	-0.0056
11.62	-0.0024	-0.004	-0.002	0.002	-0.0028	0.0032
11.63	0.014	0.0096	0.0124	0.0124	0.012	0.0128
11.64	0.018	0.0124	0.0156	0.0132	0.02	0.0132
11.65	0.0056	0.0016	0.004	0.0036	0.0144	0.0044
11.66	-0.0112	-0.012	-0.0104	-0.006	0	-0.0048
11.67	-0.0148	-0.0148	-0.0136	-0.0064	-0.0072	-0.0052
11.68	-0.002	-0.0036	-0.002	0.0024	-0.0016	0.0036
11.69	0.0144	0.0096	0.0124	0.0116	0.012	0.012
11.7	0.0184	0.0128	0.0156	0.0116	0.018	0.012
11.71	0.0052	0.0012	0.004	0.0024	0.012	0.0032
11.72	-0.0112	-0.0124	-0.0104	-0.0068	-0.002	-0.0056
11.73	-0.0152	-0.0152	-0.0136	-0.0072	-0.0096	-0.0056
11.74	-0.0024	-0.004	-0.002	0.002	-0.0032	0.0032
11.75	0.014	0.0096	0.0124	0.012	0.0112	0.0124
11.76	0.018	0.0124	0.0156	0.0124	0.0188	0.0128
11.77	0.0056	0.0016	0.0044	0.0036	0.0132	0.004
11.78	-0.0112	-0.012	-0.0104	-0.0064	-0.0012	-0.0052
11.79	-0.0148	-0.0148	-0.0136	-0.0068	-0.0084	-0.0056
11.8	-0.002	-0.0036	-0.0016	0.0024	-0.0024	0.0032
11.81	0.0144	0.0096	0.0124	0.012	0.0116	0.0124
11.82	0.0184	0.0128	0.016	0.0124	0.0192	0.0128
11.83	0.0056	0.0016	0.0044	0.0032	0.0136	0.004
11.84	-0.0108	-0.012	-0.01	-0.0064	-0.0008	-0.0052
11.85	-0.0148	-0.0148	-0.0136	-0.0068	-0.0084	-0.0056
11.86	-0.0024	-0.0036	-0.002	0.0024	-0.0024	0.0032
11.87	0.014	0.0096	0.0124	0.012	0.012	0.0128
11.88	0.018	0.0128	0.0156	0.0128	0.0192	0.0128
11.89	0.0052	0.0016	0.004	0.0036	0.0136	0.0044
11.9	-0.0112	-0.012	-0.0104	-0.0064	-0.0004	-0.0048
11.91	-0.0152	-0.0148	-0.0136	-0.0068	-0.008	-0.0052
11.92	-0.002	-0.0036	-0.002	0.0024	-0.002	0.0032
11.93	0.014	0.0096	0.0124	0.012	0.012	0.0124
11.94	0.0184	0.0128	0.016	0.0124	0.0192	0.0128
11.95	0.0056	0.0016	0.0044	0.0032	0.0132	0.004
11.96	-0.0112	-0.012	-0.0104	-0.0064	-0.0008	-0.0052
11.97	-0.0152	-0.0152	-0.0136	-0.0068	-0.0084	-0.0056
11.98	-0.0024	-0.0036	-0.002	0.0024	-0.0024	0.0032
11.99	0.014	0.0096	0.0124	0.012	0.012	0.0124
12	0.0184	0.0128	0.016	0.0124	0.0192	0.0128
12.01	0.0052	0.0016	0.004	0.0032	0.0132	0.004
12.02	-0.0112	-0.012	-0.0104	-0.0068	-0.0012	-0.0052
12.03	-0.0152	-0.0152	-0.0136	-0.0072	-0.0088	-0.0056
12.04	-0.0024	-0.0036	-0.002	0.002	-0.0032	0.0028
12.05	0.014	0.0096	0.0124	0.0116	0.0108	0.012
12.06	0.018	0.0128	0.0156	0.012	0.018	0.0124
12.07	0.0052	0.0016	0.004	0.0028	0.012	0.0036
12.08	-0.0112	-0.0124	-0.0104	-0.0068	-0.0024	-0.0056
12.09	-0.0152	-0.0152	-0.0136	-0.0072	-0.01	-0.006
12.1	-0.0024	-0.0036	-0.002	0.0016	-0.004	0.0028
12.11	0.014	0.0096	0.0124	0.0112	0.01	0.012
12.12	0.0184	0.0128	0.016	0.012	0.0172	0.0124
12.13	0.0052	0.0012	0.004	0.0028	0.0116	0.0036
12.14	-0.0112	-0.0124	-0.0104	-0.0068	-0.0028	-0.0056
12.15	-0.0152	-0.0152	-0.014	-0.0072	-0.01	-0.006
12.16	-0.0024	-0.0036	-0.002	0.0016	-0.004	0.0028
12.17	0.014	0.0096	0.0124	0.0112	0.0096	0.0116
12.18	0.018	0.0124	0.0156	0.0116	0.0168	0.012
12.19	0.0052	0.0012	0.004	0.0028	0.0112	0.0036
12.2	-0.0112	-0.0124	-0.0104	-0.0072	-0.0032	-0.0056
12.21	-0.0152	-0.0152	-0.0136	-0.0076	-0.0104	-0.006
12.22	-0.002	-0.0036	-0.002	0.002	-0.0044	0.0028
12.23	0.014	0.0096	0.0124	0.0112	0.0096	0.012
12.24	0.0184	0.0128	0.016	0.012	0.0172	0.0124
12.25	0.0052	0.0012	0.004	0.0024	0.0112	0.0032
12.26	-0.0112	-0.0124	-0.0104	-0.0072	-0.0032	-0.006
12.27	-0.0152	-0.0152	-0.0136	-0.0076	-0.0108	-0.006
12.28	-0.002	-0.0036	-0.002	0.0016	-0.0048	0.0028
12.29	0.0144	0.0096	0.0124	0.0112	0.0096	0.012
12.3	0.0184	0.0128	0.016	0.0116	0.0168	0.012
12.31	0.0052	0.0012	0.004	0.0024	0.0108	0.0032
12.32	-0.0112	-0.0124	-0.0104	-0.0072	-0.0032	-0.006
12.33	-0.0152	-0.0152	-0.0136	-0.0076	-0.0108	-0.006
12.34	-0.002	-0.0036	-0.0016	0.0016	-0.0048	0.0028
12.35	0.0144	0.0096	0.0124	0.0112	0.0092	0.0116
12.36	0.0184	0.0128	0.016	0.0116	0.0168	0.012
12.37	0.0048	0.0012	0.004	0.0024	0.0104	0.0032
12.38	-0.0116	-0.0124	-0.0108	-0.0076	-0.004	-0.006
12.39	-0.0152	-0.0152	-0.014	-0.008	-0.0116	-0.0064
12.4	-0.002	-0.0036	-0.002	0.0016	-0.0052	0.0024
12.41	0.014	0.0096	0.0124	0.0108	0.0084	0.0116
12.42	0.0184	0.0128	0.016	0.0112	0.016	0.0116
12.43	0.0052	0.0012	0.004	0.002	0.0096	0.0028
12.44	-0.0112	-0.0124	-0.0104	-0.0072	-0.0044	-0.006
12.45	-0.0152	-0.0152	-0.0136	-0.0076	-0.0116	-0.0064
12.46	-0.002	-0.0036	-0.0016	0.0016	-0.0056	0.0024
12.47	0.0144	0.0096	0.0124	0.0112	0.0084	0.0116
12.48	0.018	0.0124	0.0156	0.0116	0.016	0.012
12.49	0.0048	0.0012	0.0036	0.002	0.0096	0.0028
12.5	-0.0116	-0.0124	-0.0108	-0.0076	-0.0044	-0.0064
12.51	-0.0152	-0.0152	-0.0136	-0.0076	-0.0116	-0.0064
12.52	-0.002	-0.0036	-0.0016	0.0016	-0.0056	0.0024
12.53	0.0144	0.0096	0.0124	0.0112	0.0084	0.0116
12.54	0.0184	0.0128	0.016	0.0116	0.016	0.012
12.55	0.0052	0.0012	0.004	0.0024	0.01	0.0032
12.56	-0.0112	-0.0124	-0.0104	-0.0072	-0.0036	-0.0056
12.57	-0.0152	-0.0152	-0.0136	-0.0076	-0.0108	-0.006
12.58	-0.002	-0.0036	-0.0016	0.002	-0.0048	0.0028
12.59	0.0144	0.01	0.0128	0.0116	0.0096	0.012
12.6	0.0184	0.0128	0.016	0.012	0.0172	0.0124
12.61	0.0052	0.0012	0.004	0.0028	0.0112	0.0036
12.62	-0.0112	-0.0124	-0.0104	-0.0068	-0.0032	-0.0056
12.63	-0.0152	-0.0148	-0.0136	-0.0072	-0.0104	-0.006
12.64	-0.0016	-0.0032	-0.0016	0.002	-0.004	0.0032
12.65	0.0144	0.01	0.0128	0.0112	0.01	0.012
12.66	0.0184	0.0128	0.016	0.012	0.0172	0.0124
12.67	0.0052	0.0012	0.004	0.0024	0.0108	0.0032
12.68	-0.0112	-0.0124	-0.0104	-0.0072	-0.0032	-0.006
12.69	-0.0152	-0.0152	-0.0136	-0.0076	-0.0108	-0.006
12.7	-0.0016	-0.0032	-0.0016	0.002	-0.0044	0.0028
12.71	0.0148	0.01	0.0128	0.0116	0.01	0.012
12.72	0.0188	0.0128	0.016	0.012	0.0172	0.0124
12.73	0.0052	0.0012	0.004	0.0024	0.0112	0.0032
12.74	-0.0112	-0.0124	-0.0104	-0.0068	-0.0032	-0.0056
12.75	-0.0152	-0.0152	-0.0136	-0.0072	-0.0104	-0.006
12.76	-0.0016	-0.0032	-0.0016	0.002	-0.004	0.0028
12.77	0.0148	0.01	0.0128	0.0116	0.01	0.012
12.78	0.0188	0.0128	0.016	0.012	0.0176	0.0124
12.79	0.0048	0.0012	0.0036	0.0024	0.0112	0.0032
12.8	-0.0112	-0.0124	-0.0108	-0.0072	-0.0032	-0.0056
12.81	-0.0152	-0.0152	-0.0136	-0.0072	-0.01	-0.006
12.82	-0.0016	-0.0032	-0.0012	0.0024	-0.0036	0.0032
12.83	0.0152	0.0104	0.0132	0.012	0.0108	0.0128
12.84	0.0188	0.0132	0.0164	0.0124	0.0184	0.0128
12.85	0.0052	0.0012	0.004	0.0028	0.012	0.0036
12.86	-0.0112	-0.0124	-0.0104	-0.0068	-0.002	-0.0056
12.87	-0.0152	-0.0152	-0.0136	-0.0072	-0.0092	-0.0056
12.88	-0.0016	-0.0032	-0.0012	0.0024	-0.0028	0.0036
12.89	0.0148	0.01	0.0128	0.012	0.0112	0.0124
12.9	0.0184	0.0128	0.016	0.012	0.0184	0.0124
12.91	0.0048	0.0008	0.0036	0.0024	0.012	0.0032
12.92	-0.0116	-0.0128	-0.0108	-0.0072	-0.0028	-0.006
12.93	-0.0156	-0.0152	-0.014	-0.0076	-0.0104	-0.006
12.94	-0.0016	-0.0032	-0.0016	0.002	-0.004	0.0032
12.95	0.0148	0.01	0.0128	0.0116	0.01	0.012
12.96	0.0184	0.0128	0.016	0.012	0.0176	0.0124
12.97	0.0048	0.0008	0.0036	0.0024	0.0112	0.0032
12.98	-0.0116	-0.0124	-0.0108	-0.0072	-0.0032	-0.006
12.99	-0.0152	-0.0152	-0.014	-0.0076	-0.0108	-0.006
13	-0.0016	-0.0032	-0.0012	0.002	-0.0044	0.0028
13.01	0.0148	0.01	0.0128	0.0116	0.0096	0.012
13.02	0.0184	0.0128	0.016	0.0116	0.0168	0.012
13.03	0.0048	0.0008	0.0036	0.002	0.0104	0.0032
13.04	-0.0116	-0.0124	-0.0108	-0.0072	-0.0036	-0.006
13.05	-0.0152	-0.0152	-0.0136	-0.0076	-0.0108	-0.006
13.06	-0.0016	-0.0032	-0.0012	0.002	-0.0044	0.0032
13.07	0.0144	0.01	0.0128	0.0112	0.0096	0.0116
13.08	0.0184	0.0128	0.016	0.0116	0.0168	0.012
13.09	0.0044	0.0008	0.0036	0.002	0.01	0.0028
13.1	-0.0116	-0.0124	-0.0108	-0.0072	-0.004	-0.006
13.11	-0.0152	-0.0152	-0.0136	-0.0076	-0.0112	-0.006
13.12	-0.0016	-0.0032	-0.0012	0.002	-0.0048	0.0028
13.13	0.0144	0.01	0.0128	0.0112	0.0092	0.0116
13.14	0.018	0.0124	0.0156	0.0112	0.016	0.0116
13.15	0.0044	0.0008	0.0032	0.002	0.0096	0.0028
13.16	-0.0116	-0.0124	-0.0108	-0.0072	-0.0044	-0.006
13.17	-0.0152	-0.0152	-0.0136	-0.0076	-0.0112	-0.006
13.18	-0.0016	-0.0032	-0.0012	0.002	-0.0048	0.0028
13.19	0.0144	0.01	0.0128	0.0112	0.0092	0.0116
13.2	0.018	0.0124	0.0156	0.0112	0.016	0.0116
13.21	0.0044	0.0004	0.0032	0.0016	0.0092	0.0024
13.22	-0.0116	-0.0128	-0.0108	-0.0076	-0.0048	-0.006
13.23	-0.0152	-0.0152	-0.0136	-0.0076	-0.0116	-0.006
13.24	-0.0016	-0.0032	-0.0016	0.002	-0.0048	0.0032
13.25	0.014	0.0096	0.0124	0.0112	0.0088	0.0116
13.26	0.018	0.0124	0.0156	0.0112	0.0156	0.0116
13.27	0.004	0.0004	0.0032	0.0016	0.0092	0.0024
13.28	-0.012	-0.0132	-0.0112	-0.008	-0.0052	-0.0064
13.29	-0.016	-0.0156	-0.0144	-0.008	-0.0124	-0.0068
13.3	-0.002	-0.0036	-0.0016	0.0012	-0.0064	0.0024
13.31	0.0136	0.0092	0.012	0.0104	0.0072	0.0108
13.32	0.0172	0.0116	0.0148	0.0104	0.014	0.0108
13.33	0.0036	0	0.0024	0.0008	0.0072	0.002
13.34	-0.0124	-0.0132	-0.0116	-0.0084	-0.0072	-0.0072
13.35	-0.0156	-0.0156	-0.014	-0.0088	-0.0144	-0.0072
13.36	-0.002	-0.0036	-0.0016	0.0008	-0.008	0.002
13.37	0.014	0.0092	0.012	0.01	0.006	0.0108
13.38	0.0172	0.0116	0.0148	0.0108	0.0132	0.0112
13.39	0.0036	0	0.0024	0.0008	0.0064	0.002
13.4	-0.0124	-0.0132	-0.0116	-0.0084	-0.0076	-0.0072
13.41	-0.016	-0.0156	-0.0144	-0.0084	-0.0148	-0.0072
13.42	-0.0024	-0.004	-0.002	0.0012	-0.0076	0.0024
13.43	0.0136	0.0092	0.012	0.0104	0.0064	0.0112
13.44	0.0176	0.012	0.0152	0.0108	0.0136	0.0112
13.45	0.004	0	0.0028	0.0012	0.0068	0.002
13.46	-0.012	-0.0128	-0.0112	-0.0084	-0.0072	-0.0068
13.47	-0.0152	-0.0152	-0.014	-0.0084	-0.014	-0.0068
13.48	-0.0016	-0.0032	-0.0012	0.0016	-0.0068	0.0028
13.49	0.014	0.0092	0.0124	0.0112	0.0076	0.0116
13.5	0.0176	0.012	0.0148	0.0112	0.0148	0.0116
13.51	0.0036	0	0.0024	0.0016	0.008	0.0024
13.52	-0.012	-0.0128	-0.0112	-0.0076	-0.0056	-0.0064
13.53	-0.0152	-0.0152	-0.0136	-0.0076	-0.0124	-0.0064
13.54	-0.0012	-0.0028	-0.0012	0.002	-0.0056	0.0032
13.55	0.0148	0.01	0.0128	0.0112	0.0088	0.012
13.56	0.018	0.0124	0.0156	0.0116	0.016	0.012
13.57	0.004	0.0004	0.0032	0.0016	0.0092	0.0024
13.58	-0.0116	-0.0124	-0.0108	-0.0072	-0.0044	-0.006
13.59	-0.0152	-0.0152	-0.0136	-0.0076	-0.0112	-0.006
13.6	-0.0016	-0.0032	-0.0012	0.0024	-0.0044	0.0032
13.61	0.014	0.0092	0.012	0.0112	0.0092	0.0116
13.62	0.0172	0.0116	0.0148	0.0112	0.016	0.0116
13.63	0.0032	-0.0004	0.002	0.0012	0.0088	0.002
13.64	-0.0128	-0.0136	-0.012	-0.0084	-0.006	-0.0068
13.65	-0.016	-0.016	-0.0144	-0.0084	-0.0136	-0.0072
13.66	-0.0024	-0.0036	-0.002	0.0012	-0.0072	0.0024
13.67	0.0136	0.0088	0.0116	0.0104	0.0064	0.0108
13.68	0.0168	0.0112	0.0144	0.0104	0.0136	0.0108
13.69	0.0028	-0.0008	0.0016	0.0004	0.0064	0.0016
13.7	-0.0132	-0.014	-0.0124	-0.0084	-0.0076	-0.0072
13.71	-0.0164	-0.0164	-0.0148	-0.0084	-0.0144	-0.0068
13.72	-0.0028	-0.004	-0.0024	0.0016	-0.0068	0.0028
13.73	0.0128	0.0084	0.0112	0.0112	0.0072	0.0116
13.74	0.0164	0.0108	0.014	0.0112	0.0148	0.0116
13.75	0.0024	-0.0012	0.0012	0.0016	0.008	0.0024
13.76	-0.0132	-0.014	-0.0124	-0.0084	-0.0064	-0.0068
13.77	-0.0164	-0.016	-0.0148	-0.0084	-0.0136	-0.0068
13.78	-0.0024	-0.0036	-0.002	0.0016	-0.0064	0.0028
13.79	0.0136	0.0092	0.0116	0.0108	0.0076	0.0112
13.8	0.0172	0.0116	0.0144	0.0104	0.0136	0.0108
13.81	0.0028	-0.0008	0.002	0.0004	0.0064	0.0012
13.82	-0.0128	-0.0136	-0.012	-0.0084	-0.0076	-0.0072
13.83	-0.0156	-0.0156	-0.0144	-0.0084	-0.0144	-0.0068
13.84	-0.0012	-0.0032	-0.0012	0.002	-0.0068	0.0028
13.85	0.0148	0.01	0.0128	0.0116	0.008	0.012
13.86	0.018	0.0124	0.0152	0.012	0.016	0.0124
13.87	0.004	0	0.0028	0.0024	0.01	0.0032
13.88	-0.0116	-0.0128	-0.0108	-0.0068	-0.0032	-0.0056
13.89	-0.0148	-0.0148	-0.0136	-0.0072	-0.0104	-0.0056
13.9	-0.0004	-0.0024	-0.0004	0.0032	-0.0028	0.004
13.91	0.0152	0.0104	0.0132	0.0124	0.0116	0.0128
13.92	0.0188	0.0132	0.0164	0.0124	0.0188	0.0128
13.93	0.004	0.0004	0.0032	0.002	0.0112	0.0028
13.94	-0.012	-0.0128	-0.0112	-0.0076	-0.0032	-0.0064
13.95	-0.0156	-0.0152	-0.014	-0.0076	-0.0108	-0.0064
13.96	-0.0012	-0.0028	-0.0012	0.0028	-0.0032	0.0036
13.97	0.0148	0.01	0.0128	0.012	0.0112	0.0128
13.98	0.018	0.0124	0.0156	0.012	0.0184	0.0124
13.99	0.004	0.0004	0.0028	0.0016	0.0108	0.0024
14	-0.012	-0.0128	-0.0112	-0.008	-0.0044	-0.0068
14.01	-0.016	-0.0156	-0.0144	-0.0084	-0.012	-0.0068
14.02	-0.0024	-0.0036	-0.002	0.002	-0.0052	0.0028
14.03	0.0132	0.0084	0.0112	0.0112	0.0092	0.012
14.04	0.0164	0.0108	0.014	0.0116	0.0164	0.012
14.05	0.002	-0.0016	0.0008	0.0012	0.0088	0.002
14.06	-0.014	-0.0144	-0.0128	-0.0084	-0.006	-0.0072
14.07	-0.0164	-0.016	-0.0148	-0.0084	-0.0136	-0.0068
14.08	-0.0016	-0.0032	-0.0012	0.002	-0.0056	0.0032
14.09	0.0148	0.01	0.0128	0.0116	0.0088	0.012
14.1	0.018	0.0124	0.0156	0.0116	0.0164	0.012
14.11	0.0036	0	0.0024	0.0016	0.0092	0.002
14.12	-0.012	-0.0132	-0.0116	-0.0084	-0.0056	-0.0068
14.13	-0.0156	-0.0152	-0.014	-0.0084	-0.0132	-0.0068
14.14	-0.0008	-0.0024	-0.0008	0.002	-0.0056	0.0032
14.15	0.0152	0.0104	0.0132	0.0112	0.0084	0.0116
14.16	0.0188	0.0132	0.0164	0.0108	0.0148	0.0112
14.17	0.0044	0.0004	0.0032	0.0012	0.008	0.002
14.18	-0.0116	-0.0124	-0.0108	-0.0076	-0.0052	-0.0064
14.19	-0.0148	-0.0148	-0.0132	-0.0076	-0.0124	-0.0064
14.2	-0.0004	-0.0024	-0.0004	0.0028	-0.0048	0.0036
14.21	0.0148	0.01	0.0128	0.012	0.01	0.0124
14.22	0.018	0.0124	0.0156	0.012	0.0176	0.0128
14.23	0.0032	-0.0004	0.002	0.0016	0.01	0.0024
14.24	-0.0128	-0.0136	-0.0116	-0.0076	-0.0044	-0.0064
14.25	-0.0156	-0.0156	-0.014	-0.0076	-0.0112	-0.006
14.26	-0.0008	-0.0024	-0.0008	0.0024	-0.004	0.0036
14.27	0.0152	0.0104	0.0132	0.012	0.0104	0.0124
14.28	0.018	0.0124	0.0156	0.012	0.0176	0.0124
14.29	0.0036	0	0.0024	0.0016	0.01	0.0024
14.3	-0.012	-0.0128	-0.0112	-0.0076	-0.0044	-0.0064
14.31	-0.0152	-0.0148	-0.0136	-0.0076	-0.0116	-0.0064
14.32	-0.0004	-0.0024	-0.0004	0.0028	-0.004	0.0036
14.33	0.0152	0.0104	0.0132	0.012	0.0104	0.0124
14.34	0.0184	0.0124	0.0156	0.012	0.0176	0.0124
14.35	0.0036	0	0.0024	0.0016	0.01	0.0024
14.36	-0.012	-0.0132	-0.0112	-0.0076	-0.004	-0.0064
14.37	-0.0152	-0.0152	-0.0136	-0.0076	-0.0112	-0.006
14.38	-0.0004	-0.0024	-0.0004	0.0028	-0.0036	0.004
14.39	0.0152	0.0104	0.0132	0.0124	0.0112	0.0128
14.4	0.0184	0.0128	0.016	0.012	0.0184	0.0124
14.41	0.0036	0	0.0028	0.0016	0.0108	0.0028
14.42	-0.012	-0.0128	-0.0112	-0.0076	-0.0036	-0.006
14.43	-0.0148	-0.0148	-0.0136	-0.0072	-0.0104	-0.006
14.44	0	-0.002	0	0.0032	-0.0028	0.004
14.45	0.0156	0.0104	0.0136	0.0124	0.0116	0.0128
14.46	0.0188	0.0128	0.016	0.0124	0.0188	0.0128
14.47	0.004	0.0004	0.0028	0.002	0.0112	0.0028
14.48	-0.012	-0.0128	-0.0112	-0.0076	-0.0032	-0.006
14.49	-0.0148	-0.0148	-0.0132	-0.0072	-0.0104	-0.006
14.5	-0.0004	-0.002	-0.0004	0.0032	-0.0024	0.004
14.51	0.0152	0.0104	0.0132	0.0124	0.012	0.0128
14.52	0.0184	0.0128	0.016	0.0124	0.0188	0.0128
14.53	0.0036	0	0.0024	0.0016	0.0112	0.0024
14.54	-0.012	-0.0128	-0.0112	-0.0076	-0.0032	-0.006
14.55	-0.0148	-0.0148	-0.0136	-0.0072	-0.0104	-0.006
14.56	-0.0004	-0.002	0	0.0032	-0.0028	0.004
14.57	0.0152	0.0104	0.0136	0.0124	0.0116	0.0128
14.58	0.0184	0.0128	0.0156	0.012	0.0184	0.0124
14.59	0.0036	0	0.0024	0.0016	0.0108	0.0024
14.6	-0.012	-0.0128	-0.0112	-0.0076	-0.0036	-0.0064
14.61	-0.0148	-0.0148	-0.0136	-0.0072	-0.0104	-0.006
14.62	0	-0.002	0	0.0032	-0.0028	0.004
14.63	0.0156	0.0108	0.0136	0.0124	0.0116	0.0128
14.64	0.0184	0.0128	0.016	0.0124	0.0188	0.0128
14.65	0.0036	0	0.0024	0.0016	0.0108	0.0024
14.66	-0.012	-0.0128	-0.0112	-0.0076	-0.0036	-0.0064
14.67	-0.0148	-0.0148	-0.0136	-0.0076	-0.0108	-0.006
14.68	-0.0004	-0.002	-0.0004	0.0028	-0.0028	0.004
14.69	0.0152	0.0104	0.0136	0.0124	0.0112	0.0128
14.7	0.0184	0.0128	0.016	0.012	0.0184	0.0124
14.71	0.0036	0	0.0024	0.0016	0.0104	0.0024
14.72	-0.0124	-0.0132	-0.0116	-0.008	-0.004	-0.0064
14.73	-0.0152	-0.0152	-0.0136	-0.0076	-0.0112	-0.0064
14.74	-0.0004	-0.002	-0.0004	0.0032	-0.0032	0.004
14.75	0.0152	0.0104	0.0132	0.0124	0.0112	0.0128
14.76	0.0184	0.0128	0.016	0.012	0.0184	0.0124
14.77	0.0032	-0.0004	0.0024	0.0016	0.0104	0.0024
14.78	-0.0124	-0.0132	-0.0116	-0.008	-0.0044	-0.0064
14.79	-0.0152	-0.0148	-0.0136	-0.0076	-0.0112	-0.006
14.8	0	-0.002	0	0.0032	-0.0032	0.004
14.81	0.0156	0.0108	0.0136	0.0124	0.0112	0.0128
14.82	0.0184	0.0128	0.016	0.012	0.0184	0.0124
14.83	0.0036	0	0.0024	0.0016	0.0108	0.0024
14.84	-0.012	-0.0132	-0.0112	-0.0076	-0.004	-0.0064
14.85	-0.0152	-0.0148	-0.0136	-0.0076	-0.0108	-0.006
14.86	0	-0.002	0	0.0032	-0.0028	0.004
14.87	0.0156	0.0108	0.0136	0.0124	0.0116	0.0128
14.88	0.0184	0.0128	0.016	0.0124	0.0184	0.0124
14.89	0.0032	-0.0004	0.0024	0.0016	0.0104	0.0024
14.9	-0.0124	-0.0132	-0.0116	-0.008	-0.004	-0.0064
14.91	-0.0152	-0.0152	-0.0136	-0.0076	-0.0112	-0.006
14.92	0	-0.002	0	0.0032	-0.0032	0.004
14.93	0.0152	0.0104	0.0132	0.012	0.0112	0.0128
14.94	0.0184	0.0128	0.016	0.012	0.0184	0.0124
14.95	0.0032	-0.0004	0.002	0.0016	0.0104	0.0024
14.96	-0.0124	-0.0132	-0.0116	-0.0076	-0.004	-0.0064
14.97	-0.0152	-0.0148	-0.0136	-0.0076	-0.0112	-0.006
14.98	0	-0.002	0	0.0032	-0.0028	0.004
14.99	0.0156	0.0108	0.0136	0.0124	0.0116	0.0128
15	0.0184	0.0128	0.016	0.0124	0.0184	0.0124
15.01	0.0032	-0.0004	0.0024	0.0016	0.0104	0.0024
15.02	-0.0124	-0.0132	-0.0112	-0.0076	-0.004	-0.0064
15.03	-0.0148	-0.0148	-0.0132	-0.0072	-0.0104	-0.006
15.04	0.0004	-0.0016	0.0004	0.0036	-0.0024	0.0044
15.05	0.016	0.0108	0.014	0.0124	0.012	0.0128
15.06	0.0184	0.0128	0.016	0.0124	0.0188	0.0124
15.07	0.0032	-0.0004	0.0024	0.0016	0.0108	0.0024
15.08	-0.012	-0.0132	-0.0112	-0.0076	-0.0036	-0.0064
15.09	-0.0148	-0.0148	-0.0136	-0.0076	-0.0108	-0.006
15.1	0	-0.0016	0	0.0032	-0.0028	0.004
15.11	0.0156	0.0108	0.0136	0.0124	0.0116	0.0128
15.12	0.0184	0.0128	0.0156	0.012	0.0184	0.0124
15.13	0.0032	-0.0004	0.002	0.0012	0.0104	0.002
15.14	-0.0124	-0.0132	-0.0116	-0.008	-0.0044	-0.0064
15.15	-0.0148	-0.0148	-0.0132	-0.0072	-0.0108	-0.006
15.16	0.0004	-0.0016	0.0004	0.0036	-0.0024	0.0044
15.17	0.0156	0.0108	0.0136	0.0124	0.012	0.0128
15.18	0.0184	0.0128	0.016	0.012	0.0188	0.0124
15.19	0.0032	-0.0004	0.0024	0.0012	0.0104	0.0024
15.2	-0.0124	-0.0132	-0.0116	-0.008	-0.004	-0.0064
15.21	-0.0148	-0.0148	-0.0132	-0.0076	-0.0108	-0.006
15.22	0.0004	-0.0016	0.0004	0.0032	-0.0028	0.0044
15.23	0.0156	0.0108	0.014	0.0124	0.0116	0.0128
15.24	0.0184	0.0128	0.016	0.012	0.0184	0.0124
15.25	0.0032	-0.0004	0.0024	0.0012	0.0104	0.002
15.26	-0.012	-0.0128	-0.0112	-0.0076	-0.004	-0.0064
15.27	-0.0148	-0.0148	-0.0132	-0.0072	-0.0108	-0.006
15.28	0.0004	-0.0016	0.0004	0.0032	-0.0028	0.0044
15.29	0.0156	0.0108	0.0136	0.0124	0.0116	0.0128
15.3	0.0184	0.0128	0.016	0.012	0.018	0.0124
15.31	0.0032	-0.0004	0.002	0.0012	0.01	0.002
15.32	-0.0124	-0.0132	-0.0116	-0.008	-0.0044	-0.0064
15.33	-0.0148	-0.0148	-0.0136	-0.0076	-0.0112	-0.006
15.34	0.0004	-0.0016	0.0004	0.0032	-0.0032	0.0044
15.35	0.0156	0.0108	0.0136	0.0124	0.0112	0.0128
15.36	0.018	0.0124	0.0156	0.012	0.018	0.0124
15.37	0.0028	-0.0008	0.002	0.0012	0.01	0.002
15.38	-0.0124	-0.0132	-0.0116	-0.008	-0.0044	-0.0064
15.39	-0.0148	-0.0148	-0.0136	-0.0072	-0.0112	-0.006
15.4	0	-0.0016	0	0.0032	-0.0032	0.0044
15.41	0.0156	0.0108	0.0136	0.0124	0.0112	0.0128
15.42	0.018	0.0124	0.0156	0.0116	0.018	0.012
15.43	0.0028	-0.0008	0.002	0.0012	0.0096	0.002
15.44	-0.0124	-0.0132	-0.0116	-0.008	-0.0044	-0.0064
15.45	-0.0148	-0.0148	-0.0132	-0.0072	-0.0112	-0.006
15.46	0.0004	-0.0016	0.0004	0.0036	-0.0028	0.0044
15.47	0.0156	0.0108	0.0136	0.0124	0.0116	0.0128
15.48	0.018	0.0124	0.0156	0.012	0.018	0.0124
15.49	0.0028	-0.0008	0.002	0.0012	0.01	0.002
15.5	-0.0124	-0.0132	-0.0116	-0.0076	-0.0044	-0.0064
15.51	-0.0148	-0.0148	-0.0132	-0.0072	-0.0108	-0.006
15.52	0.0004	-0.0016	0.0004	0.0032	-0.0028	0.0044
15.53	0.0156	0.0108	0.0136	0.0124	0.0116	0.0128
15.54	0.018	0.0124	0.0156	0.0116	0.018	0.012
15.55	0.0028	-0.0008	0.002	0.0012	0.01	0.002
15.56	-0.0124	-0.0132	-0.0116	-0.008	-0.0044	-0.0064
15.57	-0.0148	-0.0148	-0.0132	-0.0072	-0.0108	-0.006
15.58	0.0004	-0.0016	0.0004	0.0036	-0.0028	0.0044
15.59	0.0156	0.0108	0.0136	0.0124	0.0116	0.0128
15.6	0.018	0.0124	0.0156	0.012	0.018	0.0124
15.61	0.0028	-0.0008	0.002	0.0012	0.01	0.002
15.62	-0.0124	-0.0132	-0.0116	-0.008	-0.0044	-0.0064
15.63	-0.0148	-0.0144	-0.0132	-0.0072	-0.0108	-0.006
15.64	0.0008	-0.0012	0.0008	0.0036	-0.0024	0.0044
15.65	0.0156	0.0108	0.0136	0.0124	0.0116	0.0128
15.66	0.018	0.0124	0.0156	0.012	0.018	0.012
15.67	0.0028	-0.0008	0.002	0.0012	0.01	0.002
15.68	-0.0124	-0.0132	-0.0116	-0.0076	-0.004	-0.0064
15.69	-0.0148	-0.0148	-0.0132	-0.0072	-0.0108	-0.006
15.7	0.0004	-0.0016	0.0004	0.0036	-0.0028	0.0044
15.71	0.0156	0.0108	0.0136	0.0124	0.0116	0.0128
15.72	0.018	0.0124	0.0156	0.0116	0.018	0.012
15.73	0.0028	-0.0008	0.002	0.0008	0.0092	0.0016
15.74	-0.0124	-0.0132	-0.0112	-0.0084	-0.0052	-0.0072
15.75	-0.0144	-0.0144	-0.0132	-0.0084	-0.0128	-0.0068
15.76	0.0004	-0.0016	0.0004	0.002	-0.0052	0.0032
15.77	0.0152	0.0104	0.0136	0.0108	0.008	0.0112
15.78	0.018	0.0124	0.0156	0.0104	0.0144	0.0108
15.79	0.0024	-0.0012	0.0016	0	0.0064	0.0012
15.8	-0.0128	-0.0132	-0.0116	-0.0084	-0.0072	-0.0068
15.81	-0.0152	-0.0148	-0.0136	-0.0076	-0.0132	-0.006
15.82	0	-0.002	0	0.0032	-0.0044	0.0044
15.83	0.0148	0.01	0.0128	0.012	0.01	0.0128
15.84	0.0172	0.0116	0.0148	0.0116	0.0168	0.012
15.85	0.002	-0.0012	0.0012	0.0008	0.0084	0.0016
15.86	-0.0128	-0.0136	-0.012	-0.008	-0.0056	-0.0068
15.87	-0.0148	-0.0148	-0.0136	-0.0076	-0.012	-0.006
15.88	0.0004	-0.0016	0.0004	0.0032	-0.004	0.004
15.89	0.0156	0.0108	0.0136	0.012	0.0104	0.0124
15.9	0.0184	0.0124	0.0156	0.0116	0.0172	0.012
15.91	0.0028	-0.0008	0.002	0.0008	0.0088	0.0016
15.92	-0.0124	-0.0132	-0.0116	-0.0084	-0.0056	-0.0068
15.93	-0.0152	-0.0152	-0.0136	-0.0076	-0.0124	-0.0064
15.94	0	-0.002	0	0.0032	-0.004	0.004
15.95	0.0152	0.0104	0.0132	0.012	0.0108	0.0128
15.96	0.0176	0.012	0.0152	0.0116	0.0172	0.012
15.97	0.0024	-0.0008	0.0016	0.0012	0.0092	0.002
15.98	-0.0124	-0.0132	-0.0116	-0.008	-0.0048	-0.0064
15.99	-0.0148	-0.0148	-0.0132	-0.0072	-0.0116	-0.006
16	0.0012	-0.0008	0.0012	0.0036	-0.0028	0.0044
16.01	0.0164	0.0116	0.0144	0.0124	0.0112	0.0128
16.02	0.0188	0.0132	0.0164	0.0116	0.018	0.012
16.03	0.0032	-0.0004	0.002	0.0008	0.0096	0.0016
16.04	-0.0124	-0.0132	-0.0112	-0.0076	-0.0044	-0.0064
16.05	-0.0148	-0.0144	-0.0132	-0.0068	-0.0108	-0.0056
16.06	0.0004	-0.0016	0.0004	0.0036	-0.0024	0.0048
16.07	0.0152	0.0104	0.0132	0.0124	0.0116	0.0128
16.08	0.0168	0.0116	0.0148	0.0112	0.0176	0.0116
16.09	0.0012	-0.002	0.0004	0	0.0088	0.0012
16.1	-0.0136	-0.014	-0.0124	-0.0084	-0.0056	-0.0068
16.11	-0.0156	-0.0152	-0.014	-0.0076	-0.0124	-0.0064
16.12	0	-0.002	0	0.0036	-0.0036	0.0044
16.13	0.0152	0.0104	0.0132	0.0124	0.0108	0.0128
16.14	0.0156	0.01	0.0132	0.0108	0.0164	0.0112
16.15	-0.0012	-0.0044	-0.002	-0.0004	0.0072	0.0004
16.16	-0.016	-0.0164	-0.0148	-0.0096	-0.008	-0.0084
16.17	-0.0164	-0.016	-0.0148	-0.0092	-0.0152	-0.0076
16.18	-0.0004	-0.002	0	0.002	-0.0072	0.0028
16.19	0.0148	0.01	0.0128	0.0112	0.0076	0.012
16.2	0.0168	0.0112	0.0144	0.0112	0.0148	0.0116
16.21	0.0008	-0.0024	0	0	0.0068	0.0012
16.22	-0.0144	-0.0152	-0.0136	-0.0092	-0.008	-0.0076
16.23	-0.0172	-0.0168	-0.0156	-0.0084	-0.0148	-0.0068
16.24	-0.002	-0.0036	-0.0016	0.0032	-0.0056	0.004
16.25	0.0136	0.0088	0.0116	0.012	0.0092	0.0124
16.26	0.016	0.0104	0.0136	0.0116	0.0164	0.012
16.27	0.0004	-0.0028	-0.0004	0.0008	0.008	0.0016
16.28	-0.0152	-0.0156	-0.014	-0.0084	-0.0064	-0.0072
16.29	-0.0168	-0.0164	-0.0148	-0.0076	-0.0128	-0.0064
16.3	0.0004	-0.0016	0.0004	0.004	-0.0036	0.0048
16.31	0.016	0.0108	0.0136	0.0128	0.0116	0.0132
16.32	0.018	0.0124	0.0156	0.012	0.0184	0.0124
16.33	0.0016	-0.0016	0.0008	0.0004	0.0092	0.0016
16.34	-0.014	-0.0148	-0.0132	-0.0088	-0.006	-0.0076
16.35	-0.0168	-0.0164	-0.0152	-0.0088	-0.0136	-0.0072
16.36	-0.0012	-0.0028	-0.0012	0.0024	-0.0052	0.0036
16.37	0.014	0.0092	0.012	0.012	0.0096	0.0124
16.38	0.0164	0.0108	0.014	0.0112	0.016	0.0116
16.39	0	-0.0032	-0.0008	-0.0004	0.0072	0.0008
16.4	-0.016	-0.0164	-0.0148	-0.0096	-0.0084	-0.008
16.41	-0.0192	-0.0184	-0.0172	-0.0092	-0.0156	-0.0076
16.42	-0.0036	-0.0048	-0.0032	0.0024	-0.0068	0.0032
16.43	0.0112	0.0072	0.0096	0.012	0.0084	0.0128
16.44	0.014	0.0088	0.0116	0.012	0.0164	0.0124
16.45	-0.002	-0.0052	-0.0028	0	0.0072	0.0008
16.46	-0.0176	-0.0176	-0.0164	-0.01	-0.0088	-0.0084
16.47	-0.0212	-0.02	-0.0192	-0.01	-0.0172	-0.0088
16.48	-0.0056	-0.0064	-0.0048	0.0012	-0.0088	0.0024
16.49	0.0112	0.0068	0.0096	0.0108	0.006	0.0112
16.5	0.014	0.0088	0.0116	0.0104	0.0128	0.0108
16.51	-0.0016	-0.0048	-0.0024	-0.0008	0.004	0
16.52	-0.0164	-0.0168	-0.0152	-0.0096	-0.0104	-0.0084
16.53	-0.018	-0.0172	-0.0164	-0.0088	-0.0168	-0.0072
16.54	0.002	0	0.0016	0.004	-0.006	0.0048
16.55	0.0188	0.0132	0.016	0.0124	0.0092	0.0128
16.56	0.0188	0.0128	0.016	0.0108	0.0152	0.0112
16.57	0.0008	-0.0028	-0.0004	-0.002	0.0044	-0.0008
16.58	-0.0148	-0.0156	-0.014	-0.0112	-0.012	-0.01
16.59	-0.0164	-0.016	-0.0148	-0.0104	-0.0192	-0.0088
16.6	-0.0008	-0.0028	-0.0008	0.002	-0.0096	0.0028
16.61	0.0144	0.0096	0.0124	0.012	0.0064	0.0124
16.62	0.0172	0.0116	0.0144	0.0116	0.0144	0.012
16.63	0.0016	-0.0016	0.0008	-0.0008	0.0052	0.0004
16.64	-0.0128	-0.0136	-0.012	-0.01	-0.0104	-0.0088
16.65	-0.0144	-0.0144	-0.0132	-0.0096	-0.0176	-0.008
16.66	0.0024	0	0.002	0.0024	-0.0084	0.0032
16.67	0.0176	0.012	0.0152	0.0116	0.0072	0.012
16.68	0.0188	0.0128	0.016	0.0108	0.0136	0.0112
16.69	0.002	-0.0016	0.0012	-0.0012	0.0044	0
16.7	-0.0132	-0.014	-0.0124	-0.0104	-0.0108	-0.0088
16.71	-0.0152	-0.0148	-0.0136	-0.0096	-0.018	-0.008
16.72	0.0008	-0.0012	0.0008	0.0028	-0.008	0.0036
16.73	0.0156	0.0108	0.0136	0.0124	0.008	0.0128
16.74	0.018	0.0124	0.0152	0.012	0.0156	0.0124
16.75	0.0016	-0.0016	0.0008	-0.0004	0.0064	0.0004
16.76	-0.0136	-0.0144	-0.0128	-0.0104	-0.01	-0.0088
16.77	-0.0156	-0.0156	-0.014	-0.01	-0.0176	-0.0084
16.78	0.0008	-0.0012	0.0008	0.0016	-0.0088	0.0028
16.79	0.016	0.0108	0.014	0.0116	0.0068	0.012
16.8	0.0176	0.012	0.0152	0.0112	0.014	0.0116
16.81	0.0012	-0.0024	0	-0.0004	0.0052	0.0004
16.82	-0.0144	-0.0148	-0.0132	-0.0096	-0.0096	-0.0084
16.83	-0.016	-0.0156	-0.0144	-0.0088	-0.0164	-0.0076
16.84	0.0004	-0.0016	0.0004	0.0028	-0.0068	0.004
16.85	0.0156	0.0104	0.0136	0.0124	0.0084	0.0128
16.86	0.0172	0.0116	0.0148	0.012	0.016	0.0124
16.87	0.0008	-0.0024	0	0.0004	0.0076	0.0012
16.88	-0.014	-0.0144	-0.0132	-0.0088	-0.0072	-0.0076
16.89	-0.0156	-0.0152	-0.014	-0.0084	-0.0144	-0.0072
16.9	0.0008	-0.0012	0.0008	0.0028	-0.0056	0.004
16.91	0.016	0.0108	0.0136	0.012	0.0092	0.0124
16.92	0.0176	0.012	0.0152	0.0116	0.016	0.012
16.93	0.0008	-0.0024	0	-0.0004	0.0064	0.0004
16.94	-0.014	-0.0144	-0.0128	-0.0096	-0.0084	-0.008
16.95	-0.016	-0.0156	-0.0144	-0.0088	-0.0156	-0.0072
16.96	0	-0.0016	0	0.0032	-0.0056	0.0044
16.97	0.0148	0.01	0.0128	0.0124	0.0096	0.0132
16.98	0.0164	0.0108	0.014	0.012	0.0168	0.0124
16.99	0	-0.0032	-0.0008	0	0.0072	0.0008
17	-0.014	-0.0148	-0.0132	-0.0096	-0.008	-0.008
17.01	-0.0156	-0.0156	-0.014	-0.0084	-0.0148	-0.0072
17.02	-0.0004	-0.002	0	0.0032	-0.0052	0.0044
17.03	0.0148	0.01	0.0128	0.0124	0.01	0.0132
17.04	0.0172	0.0116	0.0148	0.012	0.0172	0.0124
17.05	0.002	-0.0016	0.0008	0	0.008	0.0012
17.06	-0.0124	-0.0132	-0.0116	-0.0092	-0.0072	-0.0076
17.07	-0.0144	-0.0144	-0.0128	-0.008	-0.0136	-0.0068
17.08	0.0016	-0.0004	0.0016	0.004	-0.004	0.0048
17.09	0.0164	0.0112	0.0144	0.0132	0.0116	0.0136
17.1	0.018	0.0124	0.0156	0.0128	0.0188	0.0132
17.11	0.0016	-0.0016	0.0008	0.0008	0.01	0.002
17.12	-0.0136	-0.014	-0.0124	-0.0084	-0.0052	-0.0068
17.13	-0.0148	-0.0148	-0.0136	-0.0076	-0.0116	-0.006
17.14	0.0012	-0.0008	0.0012	0.004	-0.0024	0.0052
17.15	0.016	0.0108	0.014	0.0132	0.0128	0.0136
17.16	0.0176	0.012	0.0152	0.0124	0.0192	0.0128
17.17	0.0008	-0.0024	0	0.0004	0.0096	0.0012
17.18	-0.014	-0.0148	-0.0132	-0.0088	-0.0056	-0.0076
17.19	-0.0156	-0.0152	-0.014	-0.008	-0.0124	-0.0068
17.2	0.0008	-0.0012	0.0008	0.0036	-0.0032	0.0048
17.21	0.016	0.0112	0.014	0.0128	0.0116	0.0132
17.22	0.0176	0.012	0.0152	0.012	0.0184	0.0124
17.23	0.0004	-0.0028	-0.0004	0.0004	0.0092	0.0012
17.24	-0.0148	-0.0152	-0.0136	-0.0088	-0.006	-0.0076
17.25	-0.0152	-0.0152	-0.014	-0.008	-0.0132	-0.0068
17.26	0.0012	-0.0008	0.0012	0.004	-0.0032	0.0048
17.27	0.016	0.0108	0.014	0.0132	0.012	0.0136
17.28	0.0176	0.012	0.0148	0.0128	0.0196	0.0132
17.29	0.0012	-0.0024	0	0.0012	0.0108	0.002
17.3	-0.0136	-0.014	-0.0124	-0.0084	-0.0048	-0.0072
17.31	-0.0144	-0.0144	-0.0128	-0.0076	-0.0116	-0.006
17.32	0.004	0.0016	0.0036	0.004	-0.002	0.0052
17.33	0.0188	0.0136	0.0164	0.0128	0.0124	0.0132
17.34	0.0196	0.014	0.0172	0.012	0.0188	0.0124
17.35	0.0024	-0.0008	0.0016	0.0008	0.01	0.0016
17.36	-0.012	-0.0128	-0.0112	-0.008	-0.0044	-0.0064
17.37	-0.0132	-0.0136	-0.012	-0.0068	-0.0108	-0.0056
17.38	0.002	0	0.002	0.0048	-0.0012	0.0056
17.39	0.016	0.0112	0.014	0.0132	0.0136	0.0136
17.4	0.0176	0.012	0.0152	0.0124	0.02	0.0128
17.41	0.0008	-0.002	0.0004	0.0008	0.0108	0.0016
17.42	-0.0144	-0.0148	-0.0132	-0.008	-0.004	-0.0068
17.43	-0.016	-0.0156	-0.0144	-0.0072	-0.0108	-0.006
17.44	0	-0.0016	0.0004	0.004	-0.0016	0.0052
17.45	0.0148	0.01	0.0128	0.0132	0.0128	0.0136
17.46	0.0172	0.0116	0.0148	0.0128	0.02	0.0132
17.47	0.0016	-0.002	0.0008	0.0012	0.0112	0.002
17.48	-0.0128	-0.0136	-0.012	-0.0076	-0.0032	-0.0064
17.49	-0.0144	-0.0144	-0.0132	-0.0068	-0.01	-0.0056
17.5	0.0012	-0.0008	0.0012	0.0048	-0.0004	0.0056
17.51	0.016	0.0108	0.014	0.0132	0.014	0.0136
17.52	0.0176	0.012	0.0152	0.0124	0.02	0.0128
17.53	0.0016	-0.0016	0.0008	0.0008	0.0108	0.0016
17.54	-0.0132	-0.0136	-0.012	-0.008	-0.004	-0.0068
17.55	-0.0148	-0.0148	-0.0132	-0.0072	-0.0104	-0.0056
17.56	0.0012	-0.0012	0.0008	0.0044	-0.0012	0.0052
17.57	0.0156	0.0108	0.0136	0.0132	0.0136	0.0136
17.58	0.018	0.0124	0.0156	0.0128	0.0204	0.0132
17.59	0.002	-0.0016	0.0012	0.0008	0.0108	0.0016
17.6	-0.0128	-0.0132	-0.0116	-0.008	-0.0036	-0.0064
17.61	-0.0144	-0.014	-0.0128	-0.0068	-0.01	-0.0056
17.62	0.0016	-0.0004	0.0016	0.0044	-0.0008	0.0052
17.63	0.0164	0.0112	0.014	0.0132	0.0136	0.0136
17.64	0.018	0.0124	0.0156	0.012	0.0196	0.0124
17.65	0.002	-0.0012	0.0012	0.0004	0.0104	0.0016
17.66	-0.0124	-0.0132	-0.0116	-0.008	-0.0044	-0.0068
17.67	-0.014	-0.014	-0.0124	-0.0072	-0.0108	-0.006
17.68	0.0016	-0.0004	0.0016	0.004	-0.0016	0.0052
17.69	0.016	0.0112	0.014	0.0124	0.0124	0.0128
17.7	0.0176	0.012	0.0152	0.0116	0.0184	0.012
17.71	0.0016	-0.0016	0.0008	0.0004	0.0092	0.0012
17.72	-0.0128	-0.0136	-0.012	-0.0084	-0.0052	-0.0068
17.73	-0.0148	-0.0144	-0.0132	-0.0072	-0.0116	-0.006
17.74	0.0012	-0.0008	0.0008	0.004	-0.0024	0.0048
17.75	0.0156	0.0108	0.0136	0.0128	0.012	0.0132
17.76	0.0176	0.012	0.0152	0.012	0.0184	0.0124
17.77	0.002	-0.0012	0.0012	0.0008	0.0096	0.0016
17.78	-0.0124	-0.0132	-0.0116	-0.008	-0.0044	-0.0064
17.79	-0.014	-0.014	-0.0128	-0.0068	-0.0104	-0.0056
17.8	0.0016	-0.0008	0.0012	0.0044	-0.0012	0.0056
17.81	0.0156	0.0108	0.0136	0.0128	0.0128	0.0132
17.82	0.0172	0.012	0.0148	0.012	0.0188	0.0124
17.83	0.0016	-0.0016	0.0008	0.0004	0.01	0.0016
17.84	-0.0128	-0.0136	-0.0116	-0.0076	-0.004	-0.0064
17.85	-0.0144	-0.014	-0.0128	-0.0068	-0.01	-0.0052
17.86	0.0016	-0.0004	0.0016	0.0044	-0.0008	0.0056
17.87	0.016	0.0112	0.014	0.0128	0.0136	0.0136
17.88	0.0176	0.0124	0.0152	0.012	0.0196	0.0124
17.89	0.002	-0.0012	0.0012	0.0004	0.01	0.0012
17.9	-0.0124	-0.0132	-0.0116	-0.008	-0.0044	-0.0068
17.91	-0.0144	-0.014	-0.0128	-0.0072	-0.0108	-0.0056
17.92	0.0016	-0.0004	0.0016	0.0044	-0.0016	0.0052
17.93	0.0156	0.0108	0.0136	0.0124	0.0124	0.0128
17.94	0.0172	0.012	0.0152	0.0112	0.018	0.012
17.95	0.002	-0.0012	0.0012	0	0.0088	0.0012
17.96	-0.0128	-0.0132	-0.0116	-0.0088	-0.0056	-0.0072
17.97	-0.0144	-0.0144	-0.0132	-0.008	-0.0128	-0.0068
17.98	0.0012	-0.0008	0.0008	0.0032	-0.0044	0.004
17.99	0.0152	0.0104	0.0136	0.0116	0.0096	0.012
18	0.0172	0.0116	0.0148	0.0108	0.016	0.0112
18.01	0.0012	-0.002	0.0004	-0.0004	0.0064	0.0004
18.02	-0.0132	-0.0136	-0.012	-0.0088	-0.0072	-0.0072
18.03	-0.0144	-0.0144	-0.0128	-0.0072	-0.0128	-0.006
18.04	0.002	0	0.0016	0.004	-0.0032	0.0052
18.05	0.0168	0.0116	0.0148	0.0128	0.0112	0.0132
18.06	0.0188	0.0132	0.0164	0.012	0.018	0.0124
18.07	0.0032	-0.0004	0.002	0.0012	0.01	0.002
18.08	-0.0116	-0.0124	-0.0108	-0.0072	-0.004	-0.006
18.09	-0.0132	-0.0136	-0.012	-0.0064	-0.0096	-0.0048
18.1	0.0024	0	0.002	0.0044	-0.0004	0.0056
18.11	0.016	0.0112	0.014	0.0128	0.0132	0.0132
18.12	0.0172	0.0116	0.0148	0.012	0.0196	0.0124
18.13	0.0004	-0.0028	-0.0004	0.0004	0.01	0.0016
18.14	-0.0144	-0.0148	-0.0132	-0.0084	-0.0048	-0.0068
18.15	-0.0156	-0.0152	-0.014	-0.0076	-0.0112	-0.006
18.16	0.0004	-0.0012	0.0004	0.004	-0.0024	0.0048
18.17	0.0152	0.0104	0.0132	0.0124	0.0116	0.0128
18.18	0.0168	0.0112	0.0144	0.0116	0.0176	0.012
18.19	0.0008	-0.0024	0	0	0.0084	0.0012
18.2	-0.0132	-0.0136	-0.012	-0.008	-0.0056	-0.0068
18.21	-0.0144	-0.0144	-0.0132	-0.0072	-0.0116	-0.0056
18.22	0.002	-0.0004	0.0016	0.0044	-0.002	0.0052
18.23	0.0164	0.0112	0.0144	0.0128	0.012	0.0132
18.24	0.018	0.0124	0.0156	0.0116	0.0184	0.012
18.25	0.0016	-0.0016	0.0008	0	0.0088	0.0012
18.26	-0.0132	-0.0136	-0.012	-0.0084	-0.006	-0.0072
18.27	-0.0144	-0.014	-0.0128	-0.0076	-0.012	-0.006
18.28	0.002	0	0.002	0.004	-0.0024	0.0052
18.29	0.0164	0.0112	0.0144	0.0128	0.012	0.0132
18.3	0.0176	0.012	0.0152	0.0116	0.0184	0.0124
18.31	0.0004	-0.0024	0	0	0.0088	0.0008
18.32	-0.014	-0.0144	-0.0132	-0.0088	-0.0064	-0.0076
18.33	-0.0156	-0.0156	-0.014	-0.0084	-0.0132	-0.0068
18.34	0.0008	-0.0012	0.0008	0.0036	-0.004	0.0044
18.35	0.0152	0.0104	0.0132	0.012	0.01	0.0124
18.36	0.0168	0.0116	0.0144	0.0108	0.016	0.0112
18.37	0.0008	-0.0024	0	-0.0008	0.0064	0
18.38	-0.0136	-0.014	-0.0128	-0.0096	-0.0088	-0.008
18.39	-0.0148	-0.0148	-0.0136	-0.0084	-0.0152	-0.0072
18.4	0.0016	-0.0008	0.0012	0.0032	-0.0056	0.0044
18.41	0.016	0.0108	0.014	0.012	0.0092	0.0124
18.42	0.0172	0.0116	0.0148	0.0108	0.0156	0.0116
18.43	0.0008	-0.0024	0	-0.0008	0.006	0
18.44	-0.0136	-0.0144	-0.0128	-0.0096	-0.0088	-0.008
18.45	-0.0152	-0.0152	-0.0136	-0.0084	-0.0152	-0.0072
18.46	0.0008	-0.0012	0.0008	0.0028	-0.0064	0.004
18.47	0.0156	0.0104	0.0136	0.0112	0.008	0.012
18.48	0.0168	0.0112	0.0144	0.01	0.0136	0.0104
18.49	0	-0.0032	-0.0008	-0.002	0.0036	-0.0008
18.5	-0.0152	-0.0156	-0.014	-0.0108	-0.012	-0.0092
18.51	-0.0172	-0.0168	-0.0156	-0.01	-0.0188	-0.0084
18.52	-0.0008	-0.0024	-0.0008	0.002	-0.0096	0.0028
18.53	0.014	0.0092	0.012	0.0108	0.0052	0.0112
18.54	0.016	0.0104	0.0136	0.0104	0.012	0.0108
18.55	-0.0004	-0.0036	-0.0012	-0.0016	0.0024	-0.0008
18.56	-0.0148	-0.0152	-0.014	-0.0104	-0.0124	-0.0088
18.57	-0.0164	-0.016	-0.0148	-0.0096	-0.0184	-0.008
18.58	-0.0004	-0.002	-0.0004	0.0028	-0.0084	0.0036
18.59	0.0144	0.0096	0.0124	0.0116	0.0068	0.0124
18.6	0.0156	0.0104	0.0132	0.0108	0.0136	0.0112
18.61	-0.0008	-0.0036	-0.0016	-0.0008	0.0048	0.0004
18.62	-0.014	-0.0148	-0.0132	-0.0088	-0.0092	-0.0076
18.63	-0.0144	-0.0144	-0.0132	-0.008	-0.0152	-0.0064
18.64	0.0016	-0.0004	0.0016	0.004	-0.0048	0.0048
18.65	0.0164	0.0112	0.014	0.0128	0.0104	0.0132
18.66	0.018	0.0124	0.0156	0.012	0.0172	0.0124
18.67	0.0016	-0.0016	0.0008	-0.0004	0.0076	0.0008
18.68	-0.0128	-0.0136	-0.012	-0.0092	-0.0072	-0.0076
18.69	-0.014	-0.014	-0.0128	-0.008	-0.0136	-0.0064
18.7	0.002	0	0.002	0.004	-0.004	0.0048
18.71	0.0164	0.0112	0.014	0.0128	0.0112	0.0132
18.72	0.0176	0.012	0.0148	0.0116	0.0172	0.012
18.73	0.0004	-0.0028	-0.0004	-0.0008	0.0068	0
18.74	-0.0144	-0.0148	-0.0132	-0.0104	-0.0092	-0.0088
18.75	-0.016	-0.0156	-0.0144	-0.0092	-0.016	-0.0076
18.76	0.0008	-0.0012	0.0008	0.0044	-0.0048	0.0052
18.77	0.0152	0.0104	0.0132	0.0136	0.0112	0.014
18.78	0.0172	0.0116	0.0144	0.0128	0.0184	0.0132
18.79	0.0008	-0.0024	0	0.0004	0.0092	0.0016
18.8	-0.0132	-0.0136	-0.012	-0.0084	-0.0052	-0.0068
18.81	-0.0144	-0.0144	-0.0132	-0.0072	-0.0116	-0.006
18.82	0.002	-0.0004	0.0016	0.0044	-0.002	0.0056
18.83	0.016	0.0108	0.014	0.0128	0.0128	0.0132
18.84	0.0176	0.012	0.0152	0.012	0.0188	0.0124
18.85	0.0012	-0.002	0.0004	0	0.0092	0.0008
18.86	-0.0132	-0.0136	-0.012	-0.0084	-0.0052	-0.0072
18.87	-0.0144	-0.0144	-0.0132	-0.0072	-0.0112	-0.0056
18.88	0.0016	-0.0004	0.0016	0.0048	-0.0016	0.0056
18.89	0.016	0.0108	0.014	0.0132	0.0132	0.0136
18.9	0.0172	0.0116	0.0148	0.012	0.0196	0.0124
18.91	0.0008	-0.0024	0	0	0.0096	0.0012
18.92	-0.0136	-0.014	-0.0124	-0.0084	-0.0052	-0.0072
18.93	-0.0148	-0.0148	-0.0132	-0.0076	-0.0116	-0.006
18.94	0.0016	-0.0004	0.0016	0.0044	-0.002	0.0052
18.95	0.0156	0.0108	0.0136	0.0128	0.0124	0.0132
18.96	0.0168	0.0116	0.0144	0.0116	0.0184	0.012
18.97	0.0004	-0.0028	0	-0.0004	0.0084	0.0008
18.98	-0.0136	-0.014	-0.0124	-0.0088	-0.006	-0.0072
18.99	-0.0144	-0.0144	-0.0132	-0.0076	-0.012	-0.006
19	0.0016	-0.0008	0.0012	0.004	-0.0024	0.0052
19.01	0.0156	0.0108	0.0136	0.0128	0.012	0.0132
19.02	0.0168	0.0112	0.0144	0.0116	0.018	0.012
19.03	0.0004	-0.0028	-0.0004	-0.0004	0.008	0.0004
19.04	-0.0136	-0.014	-0.0124	-0.0088	-0.0064	-0.0072
19.05	-0.0144	-0.0144	-0.0128	-0.0076	-0.0128	-0.0064
19.06	0.002	0	0.002	0.004	-0.0032	0.0052
19.07	0.016	0.0108	0.0136	0.0124	0.0112	0.0128
19.08	0.0172	0.0116	0.0148	0.0116	0.0176	0.012
19.09	0.0008	-0.0024	0	-0.0004	0.0076	0.0008
19.1	-0.0132	-0.014	-0.012	-0.0088	-0.0064	-0.0072
19.11	-0.0144	-0.0144	-0.0132	-0.0072	-0.0124	-0.006
19.12	0.0016	-0.0004	0.0016	0.0044	-0.0024	0.0056
19.13	0.0156	0.0108	0.0136	0.0128	0.012	0.0132
19.14	0.0172	0.0116	0.0148	0.012	0.0184	0.0124
19.15	0.0008	-0.0024	0	0	0.0092	0.0012
19.16	-0.0132	-0.014	-0.0124	-0.008	-0.0052	-0.0068
19.17	-0.0148	-0.0144	-0.0132	-0.0072	-0.0112	-0.0056
19.18	0.0016	-0.0004	0.0016	0.0044	-0.0016	0.0056
19.19	0.0156	0.0108	0.0136	0.0128	0.0124	0.0132
19.2	0.0168	0.0112	0.0144	0.0116	0.0184	0.012
19.21	0.0004	-0.0028	-0.0004	0	0.0088	0.0008
19.22	-0.014	-0.0148	-0.0132	-0.0088	-0.006	-0.0072
19.23	-0.0156	-0.0156	-0.014	-0.008	-0.0124	-0.0064
19.24	0.0004	-0.0016	0.0004	0.004	-0.0032	0.0048
19.25	0.0144	0.0096	0.0124	0.012	0.0104	0.0124
19.26	0.0164	0.0108	0.014	0.0112	0.0168	0.0116
19.27	-0.0004	-0.0036	-0.0012	-0.0012	0.0068	0
19.28	-0.0148	-0.0152	-0.0136	-0.0096	-0.0084	-0.0084
19.29	-0.0156	-0.0152	-0.014	-0.0076	-0.0136	-0.006
19.3	0.0008	-0.0012	0.0008	0.0044	-0.0036	0.0052
19.31	0.014	0.0096	0.012	0.012	0.0104	0.0128
19.32	0.0156	0.0104	0.0132	0.0108	0.016	0.0112
19.33	-0.0004	-0.0032	-0.0008	-0.0032	0.0036	-0.002
19.34	-0.0152	-0.0156	-0.014	-0.0128	-0.014	-0.0112
19.35	-0.0172	-0.0168	-0.0156	-0.0124	-0.0228	-0.0108
19.36	-0.0004	-0.002	-0.0004	-0.0016	-0.016	-0.0004
19.37	0.0152	0.01	0.0132	0.0068	-0.0028	0.0076
19.38	0.0172	0.0116	0.0144	0.008	0.0048	0.0088
19.39	0.0008	-0.0024	0	-0.002	-0.0024	-0.0008
19.4	-0.0132	-0.014	-0.0124	-0.01	-0.0148	-0.0084
19.41	-0.0144	-0.0144	-0.0132	-0.0084	-0.0196	-0.0072
19.42	0.002	-0.0004	0.002	0.0024	-0.01	0.0036
19.43	0.0164	0.0116	0.0144	0.01	0.0036	0.0104
19.44	0.0176	0.012	0.0152	0.0088	0.0092	0.0096
19.45	0.0008	-0.0024	0	-0.0028	-0.0004	-0.0016
19.46	-0.0136	-0.0144	-0.0128	-0.0116	-0.0152	-0.01
19.47	-0.0152	-0.0148	-0.0136	-0.0096	-0.0208	-0.0084
19.48	0.0016	-0.0004	0.0016	0.0032	-0.0096	0.004
19.49	0.016	0.0108	0.0136	0.012	0.0064	0.0124
19.5	0.0172	0.0116	0.0148	0.0116	0.014	0.012
19.51	0.0008	-0.0024	0	-0.0004	0.0048	0.0004
19.52	-0.0136	-0.014	-0.0124	-0.0092	-0.0092	-0.008
19.53	-0.0144	-0.0144	-0.0132	-0.008	-0.0152	-0.0064
19.54	0.002	-0.0004	0.002	0.0044	-0.0044	0.0056
19.55	0.0164	0.0116	0.0144	0.0132	0.0112	0.0136
19.56	0.018	0.0124	0.0156	0.012	0.0176	0.0124
19.57	0.0008	-0.0024	0	0	0.008	0.0008
19.58	-0.0136	-0.014	-0.0124	-0.0088	-0.0064	-0.0072
19.59	-0.0148	-0.0144	-0.0132	-0.0076	-0.0128	-0.0064
19.6	0.002	0	0.002	0.0036	-0.0036	0.0048
19.61	0.016	0.0108	0.014	0.0124	0.0108	0.0128
19.62	0.0172	0.0116	0.0148	0.0124	0.018	0.0128
19.63	0.0008	-0.0024	0	0.0008	0.0096	0.0016
19.64	-0.014	-0.0144	-0.0128	-0.0076	-0.004	-0.006
19.65	-0.0144	-0.0144	-0.0132	-0.0076	-0.0112	-0.006
19.66	0.0024	0	0.002	0.004	-0.002	0.0052
19.67	0.0144	0.0096	0.0128	0.0144	0.0148	0.0152
19.68	0.0152	0.01	0.0128	0.0148	0.0236	0.0152
19.69	-0.0012	-0.004	-0.0016	0.0016	0.0136	0.0024
19.7	-0.0148	-0.0152	-0.0136	-0.0076	-0.0016	-0.006
19.71	-0.0156	-0.0152	-0.014	-0.0068	-0.008	-0.0052
19.72	0.0008	-0.0012	0.0008	0.0052	0.0012	0.006
19.73	0.0152	0.0104	0.0132	0.0132	0.0152	0.0136
19.74	0.0164	0.0108	0.014	0.012	0.0208	0.0124
19.75	-0.0008	-0.0036	-0.0016	0	0.0104	0.0008
19.76	-0.0152	-0.0152	-0.014	-0.0092	-0.0052	-0.0076
19.77	-0.0156	-0.0152	-0.014	-0.008	-0.0124	-0.0064
19.78	0.0016	-0.0004	0.0016	0.004	-0.0028	0.0052
19.79	0.016	0.0108	0.0136	0.0124	0.012	0.0132
19.8	0.0172	0.0116	0.0148	0.0116	0.0184	0.0124
19.81	0.0004	-0.0028	-0.0004	-0.0004	0.0084	0.0008
19.82	-0.0136	-0.0144	-0.0128	-0.0088	-0.0064	-0.0076
19.83	-0.0144	-0.0144	-0.0132	-0.0076	-0.0124	-0.006
19.84	0.0024	0	0.0024	0.0048	-0.0024	0.0056
19.85	0.0168	0.0116	0.0144	0.0132	0.0128	0.0136
19.86	0.018	0.012	0.0152	0.012	0.0188	0.0124
19.87	0.0012	-0.002	0.0004	-0.0004	0.0088	0.0008
19.88	-0.0128	-0.0136	-0.012	-0.0084	-0.006	-0.0072
19.89	-0.014	-0.014	-0.0128	-0.0072	-0.0116	-0.006
19.9	0.0028	0.0004	0.0024	0.0048	-0.0012	0.006
19.91	0.0168	0.0116	0.0148	0.0136	0.0136	0.014
19.92	0.018	0.0124	0.0156	0.0124	0.02	0.0128
19.93	0.0012	-0.0024	0.0004	0	0.01	0.0012
19.94	-0.0132	-0.014	-0.012	-0.0084	-0.0048	-0.0072
19.95	-0.014	-0.014	-0.0128	-0.0072	-0.0108	-0.0056
19.96	0.0028	0.0004	0.0024	0.0052	-0.0008	0.006
19.97	0.0168	0.0116	0.0148	0.0136	0.014	0.014
19.98	0.018	0.0124	0.0156	0.0124	0.02	0.0128
[truncated: 17,678 more rows]
