# Supplementary material for: Data of piezoelectric vibration energy harvesting of a bridge undergoing vibration testing and train passage
Source: Data Brief. 2018 Jan 28;17:261–6. doi: 10.1016/j.dib.2018.01.009 (PMC5789150; doi:10.1016/j.dib.2018.01.009)
Supplement: Supplementary file 3 — Supplementary material [file mmc3.xlsx]

## Sheet: Sheet1
t1	Cant. 1	Cant. 2	Cant. 3	Cant. 4	Cant. 5	Cant. 6
0	0.0148	0.01	0.0128	0.0116	0.0152	0.012
0.01	0.0164	0.0112	0.0144	0.0068	0.0144	0.0076
0.02	0.0004	-0.0024	0	-0.0028	0.004	-0.0016
0.03	-0.01	-0.0112	-0.0096	-0.006	-0.0056	-0.0048
0.04	-0.0124	-0.0124	-0.0112	-0.002	-0.0056	-0.0008
0.05	0.0032	0.0008	0.0028	0.0072	0.004	0.008
0.06	0.0136	0.0088	0.0116	0.01	0.0124	0.0104
0.07	0.0152	0.0104	0.0132	0.0056	0.0116	0.0064
0.08	-0.0004	-0.0032	-0.0008	-0.0036	0.0008	-0.0028
0.09	-0.0108	-0.0116	-0.01	-0.0068	-0.0084	-0.0056
0.1	-0.0128	-0.0128	-0.0116	-0.0024	-0.008	-0.0012
0.11	0.0028	0.0004	0.0028	0.0068	0.002	0.0076
0.12	0.0132	0.0088	0.0116	0.0096	0.0104	0.0104
0.13	0.0152	0.01	0.0132	0.0056	0.01	0.006
0.14	-0.0004	-0.0032	-0.0012	-0.004	-0.0004	-0.0028
0.15	-0.0108	-0.0116	-0.01	-0.0068	-0.0092	-0.0056
0.16	-0.0128	-0.0128	-0.0116	-0.0024	-0.0088	-0.0012
0.17	0.0032	0.0008	0.0028	0.0068	0.0016	0.0076
0.18	0.0136	0.0088	0.0116	0.0096	0.0104	0.0104
0.19	0.0152	0.01	0.0132	0.0056	0.01	0.006
0.2	-0.0004	-0.0036	-0.0012	-0.004	-0.0004	-0.0028
0.21	-0.0108	-0.0116	-0.01	-0.0068	-0.0092	-0.0052
0.22	-0.0124	-0.0128	-0.0112	-0.0024	-0.0084	-0.0012
0.23	0.0036	0.0008	0.0028	0.0072	0.002	0.008
0.24	0.0136	0.0088	0.0116	0.01	0.0108	0.0104
0.25	0.0156	0.0104	0.0132	0.0056	0.0104	0.0064
0.26	-0.0004	-0.0032	-0.0012	-0.0036	0	-0.0028
0.27	-0.0108	-0.0116	-0.01	-0.0064	-0.0088	-0.0052
0.28	-0.0124	-0.0128	-0.0112	-0.0024	-0.008	-0.0012
0.29	0.0036	0.0008	0.0032	0.0072	0.0024	0.008
0.3	0.0136	0.0088	0.0116	0.01	0.0108	0.0104
0.31	0.0152	0.01	0.0132	0.0056	0.0104	0.006
0.32	-0.0008	-0.0036	-0.0012	-0.004	0	-0.0028
0.33	-0.0108	-0.0116	-0.01	-0.0068	-0.0088	-0.0052
0.34	-0.0124	-0.0128	-0.0112	-0.0024	-0.0084	-0.0012
0.35	0.0036	0.0008	0.0032	0.0068	0.002	0.0076
0.36	0.0136	0.0088	0.0116	0.0096	0.0104	0.01
0.37	0.0152	0.01	0.0132	0.0052	0.01	0.006
0.38	-0.0008	-0.0036	-0.0016	-0.0044	-0.0008	-0.0032
0.39	-0.0108	-0.012	-0.01	-0.0068	-0.0096	-0.0056
0.4	-0.0124	-0.0128	-0.0112	-0.0024	-0.0088	-0.0012
0.41	0.0036	0.0012	0.0032	0.0068	0.0016	0.0076
0.42	0.0136	0.0088	0.0116	0.0096	0.01	0.01
0.43	0.0152	0.01	0.0132	0.0052	0.0096	0.006
0.44	-0.0008	-0.0036	-0.0016	-0.0044	-0.0012	-0.0032
0.45	-0.0108	-0.0116	-0.01	-0.0068	-0.0096	-0.0056
0.46	-0.0124	-0.0124	-0.0112	-0.0024	-0.0088	-0.0012
0.47	0.004	0.0012	0.0032	0.0072	0.002	0.008
0.48	0.0136	0.0092	0.012	0.0096	0.0104	0.01
0.49	0.0152	0.0104	0.0132	0.0052	0.01	0.006
0.5	-0.0008	-0.0036	-0.0016	-0.0044	-0.0008	-0.0032
0.51	-0.0108	-0.0116	-0.01	-0.0068	-0.0092	-0.0056
0.52	-0.0124	-0.0128	-0.0112	-0.0024	-0.0088	-0.0012
0.53	0.0036	0.0012	0.0032	0.0068	0.0016	0.0076
0.54	0.0136	0.0088	0.0116	0.0092	0.01	0.01
0.55	0.0152	0.01	0.0128	0.0048	0.0092	0.0056
0.56	-0.0012	-0.004	-0.0016	-0.0044	-0.0016	-0.0032
0.57	-0.0112	-0.012	-0.0104	-0.0068	-0.01	-0.0056
0.58	-0.0124	-0.0128	-0.0112	-0.0024	-0.0092	-0.0012
0.59	0.004	0.0012	0.0036	0.0072	0.0016	0.008
0.6	0.0136	0.0088	0.0116	0.0096	0.01	0.01
0.61	0.0152	0.01	0.0128	0.0048	0.0092	0.0056
0.62	-0.0012	-0.004	-0.002	-0.0044	-0.0016	-0.0032
0.63	-0.0112	-0.012	-0.0104	-0.0068	-0.01	-0.0056
0.64	-0.0124	-0.0128	-0.0112	-0.0024	-0.0092	-0.0012
0.65	0.004	0.0012	0.0032	0.0068	0.0016	0.0076
0.66	0.0136	0.0088	0.0116	0.0092	0.0096	0.0096
0.67	0.0148	0.01	0.0128	0.0048	0.0088	0.0056
0.68	-0.0016	-0.0044	-0.002	-0.0048	-0.002	-0.0036
0.69	-0.0112	-0.012	-0.0104	-0.0072	-0.0108	-0.006
0.7	-0.0124	-0.0128	-0.0116	-0.0028	-0.01	-0.0016
0.71	0.004	0.0012	0.0032	0.0068	0.0008	0.0076
0.72	0.0136	0.0088	0.0116	0.0092	0.0092	0.0096
0.73	0.0148	0.0096	0.0128	0.0048	0.0084	0.0052
0.74	-0.0016	-0.0044	-0.002	-0.0048	-0.0024	-0.0036
0.75	-0.0112	-0.012	-0.0104	-0.0068	-0.0108	-0.0056
0.76	-0.0124	-0.0128	-0.0112	-0.0024	-0.0096	-0.0012
0.77	0.004	0.0016	0.0036	0.0072	0.0012	0.008
0.78	0.0136	0.0088	0.0116	0.0092	0.0096	0.0096
0.79	0.0148	0.01	0.0128	0.0048	0.0088	0.0056
0.8	-0.0016	-0.0044	-0.002	-0.0048	-0.0024	-0.0036
0.81	-0.0112	-0.012	-0.0104	-0.0072	-0.0104	-0.0056
0.82	-0.0124	-0.0124	-0.0112	-0.0024	-0.0096	-0.0012
0.83	0.0044	0.0016	0.0036	0.0072	0.0016	0.008
0.84	0.014	0.0092	0.012	0.0096	0.01	0.01
0.85	0.0148	0.01	0.0128	0.0048	0.0092	0.0056
0.86	-0.0016	-0.0044	-0.002	-0.0048	-0.002	-0.0036
0.87	-0.0112	-0.012	-0.0104	-0.0068	-0.0104	-0.0056
0.88	-0.0124	-0.0124	-0.0112	-0.0024	-0.0096	-0.0012
0.89	0.0044	0.0016	0.0036	0.0072	0.0016	0.008
0.9	0.0136	0.0088	0.0116	0.0092	0.0096	0.0096
0.91	0.0148	0.0096	0.0128	0.0044	0.0084	0.0052
0.92	-0.002	-0.0044	-0.0024	-0.0048	-0.0024	-0.004
0.93	-0.0112	-0.012	-0.0104	-0.0072	-0.0108	-0.0056
0.94	-0.0124	-0.0124	-0.0112	-0.0024	-0.0096	-0.0012
0.95	0.0044	0.0016	0.004	0.0072	0.0016	0.008
0.96	0.0136	0.0092	0.012	0.0092	0.0096	0.01
0.97	0.0148	0.0096	0.0128	0.0048	0.0088	0.0056
0.98	-0.002	-0.0048	-0.0024	-0.0048	-0.0024	-0.0036
0.99	-0.0112	-0.012	-0.0104	-0.0072	-0.0108	-0.0056
1	-0.0124	-0.0124	-0.0112	-0.0024	-0.01	-0.0012
1.01	0.0044	0.0016	0.004	0.0072	0.0012	0.0076
1.02	0.0136	0.0088	0.0116	0.0092	0.0092	0.0096
1.03	0.0148	0.0096	0.0124	0.0044	0.008	0.0052
1.04	-0.002	-0.0044	-0.0024	-0.0048	-0.0024	-0.0036
1.05	-0.0112	-0.012	-0.0104	-0.0068	-0.0104	-0.0052
1.06	-0.0124	-0.0124	-0.0112	-0.002	-0.0092	-0.0008
1.07	0.004	0.0016	0.0036	0.0068	0.0012	0.0076
1.08	0.0136	0.0088	0.0116	0.0088	0.0088	0.0092
1.09	0.0148	0.0096	0.0124	0.0044	0.0076	0.0048
1.1	-0.002	-0.0044	-0.0024	-0.0048	-0.0028	-0.0036
1.11	-0.0112	-0.012	-0.0104	-0.0064	-0.0104	-0.0052
1.12	-0.012	-0.0124	-0.0112	-0.002	-0.0088	-0.0008
1.13	0.0044	0.0016	0.0036	0.0068	0.0012	0.0076
1.14	0.0136	0.0088	0.0116	0.0084	0.0084	0.0092
1.15	0.0144	0.0096	0.0124	0.004	0.0076	0.0048
1.16	-0.002	-0.0048	-0.0024	-0.0048	-0.0028	-0.0036
1.17	-0.0112	-0.012	-0.0104	-0.0064	-0.0104	-0.0052
1.18	-0.012	-0.0124	-0.0112	-0.002	-0.0088	-0.0008
1.19	0.0044	0.0016	0.004	0.0068	0.0012	0.0076
1.2	0.0136	0.0088	0.0116	0.0084	0.0088	0.0092
1.21	0.0148	0.0096	0.0128	0.0044	0.0076	0.0052
1.22	-0.002	-0.0048	-0.0024	-0.0044	-0.0024	-0.0032
1.23	-0.0112	-0.012	-0.0104	-0.0064	-0.01	-0.0052
1.24	-0.0128	-0.0128	-0.0116	-0.0028	-0.01	-0.0016
1.25	0.004	0.0012	0.0032	0.0052	-0.0008	0.0064
1.26	0.0132	0.0088	0.0116	0.0076	0.0064	0.0084
1.27	0.0148	0.0096	0.0124	0.004	0.006	0.0048
1.28	-0.002	-0.0044	-0.0024	-0.0044	-0.0032	-0.0032
1.29	-0.0108	-0.0116	-0.01	-0.006	-0.01	-0.0044
1.3	-0.012	-0.0124	-0.0108	-0.0016	-0.0084	-0.0004
1.31	0.0048	0.002	0.004	0.0072	0.0024	0.008
1.32	0.0136	0.0088	0.0116	0.0088	0.0092	0.0092
1.33	0.0144	0.0096	0.0124	0.0044	0.008	0.0052
1.34	-0.0024	-0.0048	-0.0028	-0.0048	-0.0024	-0.0036
1.35	-0.0112	-0.012	-0.0104	-0.006	-0.0096	-0.0048
1.36	-0.012	-0.0124	-0.0108	-0.002	-0.0084	-0.0004
1.37	0.0044	0.002	0.004	0.0072	0.002	0.008
1.38	0.0136	0.0088	0.0116	0.0084	0.0092	0.0092
1.39	0.0144	0.0096	0.0124	0.004	0.0076	0.0048
1.4	-0.0024	-0.0048	-0.0028	-0.0048	-0.0028	-0.0036
1.41	-0.0112	-0.012	-0.0104	-0.006	-0.0096	-0.0048
1.42	-0.012	-0.0124	-0.0108	-0.0016	-0.0084	-0.0008
1.43	0.0048	0.002	0.004	0.0068	0.002	0.0076
1.44	0.0136	0.0088	0.0116	0.0084	0.0088	0.0092
1.45	0.0144	0.0096	0.0124	0.0044	0.0076	0.0048
1.46	-0.0024	-0.0048	-0.0028	-0.0044	-0.0024	-0.0032
1.47	-0.012	-0.0128	-0.0112	-0.0072	-0.0108	-0.006
1.48	-0.0136	-0.0136	-0.0124	-0.0052	-0.0132	-0.0036
1.49	0.0044	0.0016	0.0036	0.0048	-0.0036	0.0056
1.5	0.0152	0.0104	0.0132	0.01	0.0072	0.0104
1.51	0.0168	0.0112	0.0144	0.0088	0.0116	0.0092
1.52	-0.0016	-0.0044	-0.002	-0.0012	0.0032	-0.0004
1.53	-0.0128	-0.0132	-0.0116	-0.0068	-0.0076	-0.0056
1.54	-0.0144	-0.014	-0.0128	-0.0056	-0.0116	-0.0044
1.55	0.004	0.0016	0.0036	0.004	-0.0032	0.0048
1.56	0.0152	0.01	0.0128	0.0096	0.0072	0.01
1.57	0.0168	0.0112	0.0144	0.0084	0.0116	0.0088
1.58	-0.0016	-0.0044	-0.0024	-0.0016	0.0028	-0.0004
1.59	-0.0128	-0.0132	-0.012	-0.0068	-0.0076	-0.0056
1.6	-0.0144	-0.014	-0.0128	-0.006	-0.012	-0.0044
1.61	0.004	0.0016	0.0036	0.004	-0.0032	0.0048
1.62	0.0152	0.01	0.0128	0.0092	0.0068	0.01
1.63	0.0168	0.0112	0.0144	0.008	0.0112	0.0088
1.64	-0.0016	-0.0044	-0.0024	-0.0016	0.0024	-0.0008
1.65	-0.0128	-0.0132	-0.012	-0.0072	-0.008	-0.0056
1.66	-0.014	-0.014	-0.0128	-0.0056	-0.012	-0.0044
1.67	0.004	0.0016	0.0036	0.004	-0.0032	0.0048
1.68	0.0152	0.01	0.0132	0.0092	0.0068	0.01
1.69	0.0164	0.0112	0.0144	0.0084	0.0112	0.0088
1.7	-0.002	-0.0048	-0.0024	-0.0016	0.0024	-0.0008
1.71	-0.0128	-0.0136	-0.012	-0.0068	-0.008	-0.0056
1.72	-0.0144	-0.014	-0.0128	-0.0056	-0.012	-0.0044
1.73	0.0044	0.0016	0.0036	0.004	-0.0032	0.0048
1.74	0.0152	0.01	0.0128	0.0092	0.0072	0.0096
1.75	0.0164	0.0112	0.014	0.008	0.0112	0.0088
1.76	-0.002	-0.0048	-0.0028	-0.002	0.002	-0.0008
1.77	-0.0132	-0.0136	-0.012	-0.0072	-0.0084	-0.0056
1.78	-0.014	-0.014	-0.0128	-0.0056	-0.0124	-0.0044
1.79	0.0044	0.002	0.004	0.004	-0.0032	0.0052
1.8	0.0152	0.0104	0.0132	0.0092	0.0072	0.01
1.81	0.0164	0.0112	0.014	0.008	0.0112	0.0088
1.82	-0.0024	-0.0048	-0.0028	-0.002	0.002	-0.0008
1.83	-0.0128	-0.0136	-0.012	-0.0068	-0.008	-0.0056
1.84	-0.014	-0.014	-0.0128	-0.0056	-0.012	-0.0044
1.85	0.0044	0.002	0.004	0.0044	-0.0028	0.0052
1.86	0.0152	0.0104	0.0132	0.0092	0.0072	0.01
1.87	0.0164	0.0112	0.014	0.008	0.0112	0.0088
1.88	-0.0024	-0.0048	-0.0028	-0.0016	0.002	-0.0008
1.89	-0.0132	-0.0136	-0.012	-0.0068	-0.0084	-0.0056
1.9	-0.014	-0.014	-0.0124	-0.0056	-0.012	-0.0044
1.91	0.0048	0.002	0.0044	0.0044	-0.0028	0.0052
1.92	0.0156	0.0104	0.0132	0.0096	0.0076	0.01
1.93	0.0164	0.0112	0.014	0.008	0.0112	0.0088
1.94	-0.0024	-0.0052	-0.0028	-0.0016	0.0024	-0.0008
1.95	-0.0128	-0.0136	-0.012	-0.0068	-0.008	-0.0056
1.96	-0.014	-0.014	-0.0124	-0.0056	-0.012	-0.0044
1.97	0.0048	0.002	0.0044	0.0044	-0.0028	0.0052
1.98	0.0152	0.0104	0.0132	0.0096	0.0076	0.01
1.99	0.0164	0.0112	0.014	0.008	0.0112	0.0088
2	-0.0024	-0.0052	-0.0028	-0.002	0.002	-0.0008
2.01	-0.0132	-0.0136	-0.012	-0.0072	-0.008	-0.0056
2.02	-0.014	-0.0136	-0.0124	-0.0056	-0.012	-0.004
2.03	0.0048	0.0024	0.0044	0.0044	-0.0024	0.0056
2.04	0.0156	0.0104	0.0132	0.0096	0.0076	0.01
2.05	0.0164	0.0108	0.014	0.008	0.0116	0.0088
2.06	-0.0024	-0.0052	-0.0032	-0.002	0.002	-0.0008
2.07	-0.0132	-0.0136	-0.012	-0.0068	-0.008	-0.0056
2.08	-0.0136	-0.0136	-0.0124	-0.0056	-0.0116	-0.004
2.09	0.0048	0.0024	0.0044	0.0044	-0.0024	0.0052
2.1	0.0156	0.0104	0.0132	0.0096	0.0076	0.01
2.11	0.0164	0.0108	0.014	0.008	0.0116	0.0088
2.12	-0.0028	-0.0052	-0.0032	-0.002	0.002	-0.0012
2.13	-0.0132	-0.0136	-0.012	-0.0072	-0.008	-0.0056
2.14	-0.0136	-0.0136	-0.0124	-0.0056	-0.0116	-0.004
2.15	0.0052	0.0024	0.0044	0.0048	-0.0024	0.0056
2.16	0.0156	0.0104	0.0132	0.0096	0.0076	0.01
2.17	0.016	0.0108	0.014	0.008	0.0116	0.0084
2.18	-0.0028	-0.0056	-0.0032	-0.002	0.002	-0.0012
2.19	-0.0132	-0.0136	-0.012	-0.0072	-0.008	-0.0056
2.2	-0.0136	-0.0136	-0.0124	-0.0056	-0.012	-0.004
2.21	0.0052	0.0024	0.0048	0.0044	-0.0024	0.0056
2.22	0.0156	0.0104	0.0136	0.0096	0.0076	0.01
2.23	0.016	0.0108	0.014	0.008	0.0112	0.0084
2.24	-0.0028	-0.0056	-0.0032	-0.002	0.002	-0.0012
2.25	-0.0132	-0.0136	-0.012	-0.0072	-0.0084	-0.0056
2.26	-0.0136	-0.0136	-0.0124	-0.0056	-0.012	-0.004
2.27	0.0056	0.0028	0.0048	0.0048	-0.0024	0.0056
2.28	0.0156	0.0104	0.0136	0.0096	0.0076	0.01
2.29	0.016	0.0108	0.0136	0.008	0.0112	0.0084
2.3	-0.0032	-0.0056	-0.0036	-0.0024	0.0016	-0.0012
2.31	-0.0132	-0.0136	-0.012	-0.0072	-0.0084	-0.006
2.32	-0.0136	-0.0136	-0.0124	-0.0056	-0.012	-0.0044
2.33	0.0052	0.0028	0.0048	0.0048	-0.0024	0.0056
2.34	0.0156	0.0104	0.0136	0.0096	0.0076	0.01
2.35	0.016	0.0108	0.0136	0.008	0.0112	0.0084
2.36	-0.0032	-0.0056	-0.0036	-0.0024	0.0016	-0.0012
2.37	-0.0132	-0.0136	-0.012	-0.0072	-0.0084	-0.006
2.38	-0.0136	-0.0136	-0.012	-0.0056	-0.012	-0.004
2.39	0.0056	0.0028	0.0048	0.0048	-0.002	0.0056
2.4	0.0156	0.0104	0.0136	0.0096	0.0076	0.01
2.41	0.016	0.0108	0.0136	0.008	0.0112	0.0084
2.42	-0.0032	-0.0056	-0.0036	-0.0024	0.0016	-0.0012
2.43	-0.0132	-0.0136	-0.0124	-0.0072	-0.0084	-0.006
2.44	-0.0136	-0.0136	-0.0124	-0.0056	-0.012	-0.004
2.45	0.0056	0.0028	0.0048	0.0048	-0.0024	0.0056
2.46	0.0156	0.0104	0.0136	0.0096	0.0076	0.01
2.47	0.016	0.0104	0.0136	0.0076	0.0112	0.0084
2.48	-0.0036	-0.006	-0.0036	-0.0024	0.0012	-0.0016
2.49	-0.0132	-0.0136	-0.0124	-0.0072	-0.0088	-0.0056
2.5	-0.0136	-0.0136	-0.012	-0.0052	-0.012	-0.004
2.51	0.0056	0.0028	0.0052	0.0048	-0.002	0.006
2.52	0.0156	0.0108	0.0136	0.0096	0.0076	0.01
2.53	0.0156	0.0104	0.0136	0.008	0.0112	0.0084
2.54	-0.0036	-0.006	-0.0036	-0.0024	0.0012	-0.0016
2.55	-0.0132	-0.0136	-0.012	-0.0072	-0.0088	-0.0056
2.56	-0.0136	-0.0132	-0.012	-0.0052	-0.012	-0.004
2.57	0.0056	0.0028	0.0052	0.0048	-0.0024	0.0056
2.58	0.0156	0.0108	0.0136	0.0096	0.0076	0.01
2.59	0.0156	0.0104	0.0136	0.0076	0.0112	0.0084
2.6	-0.0036	-0.006	-0.0036	-0.0024	0.0012	-0.0016
2.61	-0.0132	-0.0136	-0.0124	-0.0072	-0.0088	-0.0056
2.62	-0.0132	-0.0132	-0.012	-0.0052	-0.012	-0.004
2.63	0.006	0.0032	0.0052	0.0052	-0.002	0.006
2.64	0.0156	0.0108	0.0136	0.0096	0.008	0.01
2.65	0.0156	0.0104	0.0136	0.0076	0.0112	0.0084
2.66	-0.0036	-0.006	-0.004	-0.0024	0.0012	-0.0016
2.67	-0.0132	-0.0136	-0.0124	-0.0072	-0.0084	-0.0056
2.68	-0.0132	-0.0132	-0.012	-0.0052	-0.012	-0.004
2.69	0.006	0.0032	0.0052	0.0048	-0.002	0.0056
2.7	0.0156	0.0108	0.0136	0.0096	0.0076	0.01
2.71	0.0156	0.0104	0.0132	0.0076	0.0112	0.008
2.72	-0.0036	-0.0064	-0.004	-0.0028	0.0012	-0.0016
2.73	-0.0136	-0.014	-0.0124	-0.0072	-0.0088	-0.0056
2.74	-0.0132	-0.0132	-0.012	-0.0052	-0.012	-0.004
2.75	0.006	0.0032	0.0056	0.0052	-0.0016	0.006
2.76	0.0156	0.0108	0.0136	0.0092	0.008	0.01
2.77	0.0156	0.0104	0.0132	0.0076	0.0112	0.008
2.78	-0.004	-0.0064	-0.004	-0.0028	0.0012	-0.0016
2.79	-0.0136	-0.014	-0.0124	-0.0072	-0.0088	-0.0056
2.8	-0.0132	-0.0132	-0.012	-0.0052	-0.012	-0.004
2.81	0.006	0.0032	0.0056	0.0052	-0.002	0.006
2.82	0.0156	0.0104	0.0136	0.0092	0.0076	0.01
2.83	0.0156	0.0104	0.0132	0.0076	0.0108	0.008
2.84	-0.004	-0.0064	-0.0044	-0.0028	0.0008	-0.0016
2.85	-0.0136	-0.014	-0.0124	-0.0072	-0.0088	-0.006
2.86	-0.0132	-0.0132	-0.0116	-0.0052	-0.012	-0.004
2.87	0.0064	0.0032	0.0056	0.0052	-0.0016	0.006
2.88	0.0156	0.0108	0.0136	0.0096	0.008	0.01
2.89	0.0152	0.01	0.0132	0.0076	0.0108	0.008
2.9	-0.004	-0.0064	-0.0044	-0.0028	0.0008	-0.0016
2.91	-0.0136	-0.014	-0.0124	-0.0072	-0.0088	-0.0056
2.92	-0.0132	-0.0132	-0.0116	-0.0052	-0.012	-0.0036
2.93	0.0064	0.0032	0.0056	0.0052	-0.0016	0.006
2.94	0.016	0.0108	0.0136	0.0096	0.008	0.01
2.95	0.0152	0.01	0.0132	0.0076	0.0112	0.008
2.96	-0.004	-0.0064	-0.0044	-0.0028	0.0008	-0.0016
2.97	-0.0136	-0.014	-0.0124	-0.0072	-0.0088	-0.0056
2.98	-0.0128	-0.0128	-0.0116	-0.0048	-0.0116	-0.0036
2.99	0.0064	0.0036	0.0056	0.0052	-0.0016	0.006
3	0.0156	0.0108	0.0136	0.0096	0.008	0.01
3.01	0.0152	0.01	0.0128	0.0072	0.0108	0.008
3.02	-0.0044	-0.0068	-0.0044	-0.0028	0.0008	-0.002
3.03	-0.0136	-0.014	-0.0124	-0.0072	-0.0088	-0.0056
3.04	-0.0128	-0.0128	-0.0116	-0.0052	-0.012	-0.0036
3.05	0.0064	0.0036	0.0056	0.0052	-0.0016	0.006
3.06	0.016	0.0108	0.0136	0.0092	0.008	0.01
3.07	0.0152	0.01	0.0128	0.0072	0.0108	0.008
3.08	-0.0044	-0.0064	-0.0044	-0.0028	0.0004	-0.002
3.09	-0.0136	-0.014	-0.0124	-0.0072	-0.0088	-0.0056
3.1	-0.0128	-0.0128	-0.0116	-0.0048	-0.0116	-0.0036
3.11	0.0068	0.0036	0.006	0.0052	-0.0016	0.0064
3.12	0.016	0.0108	0.0136	0.0096	0.008	0.01
3.13	0.0152	0.01	0.0128	0.0072	0.0108	0.008
3.14	-0.0044	-0.0068	-0.0048	-0.0032	0.0004	-0.002
3.15	-0.0136	-0.014	-0.0124	-0.0072	-0.0092	-0.006
3.16	-0.0128	-0.0128	-0.0116	-0.0048	-0.012	-0.0036
3.17	0.0068	0.0036	0.006	0.0056	-0.0016	0.0064
3.18	0.016	0.0108	0.0136	0.0096	0.008	0.01
3.19	0.0148	0.01	0.0128	0.0072	0.0108	0.008
3.2	-0.0044	-0.0068	-0.0048	-0.0032	0.0004	-0.002
3.21	-0.0136	-0.014	-0.0124	-0.0072	-0.0092	-0.0056
3.22	-0.0124	-0.0128	-0.0112	-0.0048	-0.0116	-0.0036
3.23	0.0068	0.004	0.006	0.0056	-0.0012	0.0064
3.24	0.016	0.0108	0.0136	0.0096	0.008	0.01
3.25	0.0148	0.0096	0.0128	0.0072	0.0108	0.008
3.26	-0.0048	-0.0072	-0.0048	-0.0032	0	-0.002
3.27	-0.0136	-0.014	-0.0124	-0.0072	-0.0096	-0.006
3.28	-0.0124	-0.0124	-0.0112	-0.0048	-0.012	-0.0036
3.29	0.0072	0.004	0.0064	0.0056	-0.0016	0.0064
3.3	0.016	0.0108	0.0136	0.0096	0.008	0.01
3.31	0.0148	0.0096	0.0128	0.0072	0.0108	0.0076
3.32	-0.0048	-0.0072	-0.0048	-0.0032	0	-0.002
3.33	-0.0136	-0.014	-0.0124	-0.0072	-0.0092	-0.0056
3.34	-0.0124	-0.0124	-0.0112	-0.0048	-0.0116	-0.0032
3.35	0.0072	0.004	0.0064	0.0056	-0.0012	0.0064
3.36	0.016	0.0108	0.0136	0.0096	0.008	0.01
3.37	0.0148	0.0096	0.0124	0.0072	0.0108	0.0076
3.38	-0.0048	-0.0072	-0.0052	-0.0032	0	-0.0024
3.39	-0.0136	-0.014	-0.0128	-0.0072	-0.0096	-0.006
3.4	-0.0124	-0.0124	-0.0112	-0.0048	-0.012	-0.0036
3.41	0.0072	0.004	0.0064	0.0056	-0.0012	0.0064
3.42	0.016	0.0108	0.014	0.0096	0.008	0.01
3.43	0.0148	0.0096	0.0124	0.0072	0.0108	0.0076
3.44	-0.0048	-0.0072	-0.0052	-0.0032	0	-0.0024
3.45	-0.0136	-0.014	-0.0124	-0.0072	-0.0092	-0.006
3.46	-0.0124	-0.0124	-0.0112	-0.0048	-0.0116	-0.0032
3.47	0.0072	0.0044	0.0064	0.0056	-0.0012	0.0064
3.48	0.016	0.0108	0.014	0.0096	0.008	0.01
3.49	0.0148	0.0096	0.0124	0.0068	0.0108	0.0076
3.5	-0.0052	-0.0072	-0.0052	-0.0036	0	-0.0024
3.51	-0.0136	-0.014	-0.0128	-0.0072	-0.0096	-0.006
3.52	-0.0124	-0.0124	-0.0112	-0.0048	-0.012	-0.0036
3.53	0.0072	0.0044	0.0064	0.0056	-0.0012	0.0064
3.54	0.016	0.0108	0.014	0.0096	0.008	0.01
3.55	0.0144	0.0092	0.0124	0.0068	0.0104	0.0076
3.56	-0.0052	-0.0076	-0.0052	-0.0036	0	-0.0024
3.57	-0.0136	-0.014	-0.0128	-0.0072	-0.0096	-0.006
3.58	-0.012	-0.0124	-0.0108	-0.0048	-0.012	-0.0032
3.59	0.0076	0.0044	0.0068	0.0056	-0.0012	0.0068
3.6	0.016	0.0108	0.014	0.0096	0.0084	0.01
3.61	0.0144	0.0092	0.0124	0.0068	0.0104	0.0076
3.62	-0.0052	-0.0076	-0.0056	-0.0036	-0.0004	-0.0024
3.63	-0.014	-0.014	-0.0128	-0.0072	-0.0096	-0.006
3.64	-0.012	-0.0124	-0.0108	-0.0048	-0.012	-0.0032
3.65	0.0076	0.0044	0.0068	0.0056	-0.0012	0.0064
3.66	0.016	0.0112	0.014	0.0096	0.008	0.01
3.67	0.0144	0.0092	0.0124	0.0068	0.0104	0.0076
3.68	-0.0052	-0.0076	-0.0056	-0.0036	-0.0004	-0.0024
3.69	-0.0136	-0.014	-0.0128	-0.0072	-0.0096	-0.006
3.7	-0.012	-0.0124	-0.0108	-0.0044	-0.012	-0.0032
3.71	0.0076	0.0044	0.0068	0.006	-0.0008	0.0068
3.72	0.0164	0.0112	0.014	0.0096	0.008	0.01
3.73	0.0144	0.0092	0.0124	0.0068	0.0104	0.0076
3.74	-0.0056	-0.0076	-0.0056	-0.0036	-0.0004	-0.0024
3.75	-0.014	-0.0144	-0.0128	-0.0072	-0.0096	-0.006
3.76	-0.012	-0.012	-0.0108	-0.0044	-0.012	-0.0032
3.77	0.0076	0.0044	0.0068	0.006	-0.0012	0.0068
3.78	0.0164	0.0112	0.014	0.0096	0.0084	0.01
3.79	0.0144	0.0092	0.012	0.0068	0.0104	0.0076
3.8	-0.0056	-0.0076	-0.0056	-0.0036	-0.0004	-0.0024
3.81	-0.014	-0.014	-0.0128	-0.0072	-0.0096	-0.006
3.82	-0.012	-0.012	-0.0108	-0.0044	-0.0116	-0.0032
3.83	0.008	0.0048	0.0068	0.006	-0.0008	0.0068
3.84	0.0164	0.0112	0.014	0.0096	0.0084	0.01
3.85	0.0144	0.0092	0.012	0.0068	0.0104	0.0072
3.86	-0.0056	-0.0076	-0.0056	-0.0036	-0.0004	-0.0024
3.87	-0.014	-0.014	-0.0128	-0.0072	-0.0096	-0.006
3.88	-0.012	-0.012	-0.0108	-0.0044	-0.0116	-0.0032
3.89	0.008	0.0048	0.0068	0.006	-0.0008	0.0068
3.9	0.0164	0.0108	0.014	0.0092	0.0084	0.01
3.91	0.014	0.0092	0.012	0.0068	0.0104	0.0072
3.92	-0.0056	-0.0076	-0.0056	-0.0036	-0.0004	-0.0024
3.93	-0.014	-0.014	-0.0128	-0.0072	-0.0096	-0.0056
3.94	-0.0116	-0.012	-0.0104	-0.0044	-0.0116	-0.0028
3.95	0.008	0.0048	0.0072	0.006	-0.0004	0.0068
3.96	0.0164	0.0112	0.014	0.0096	0.0084	0.01
3.97	0.014	0.0092	0.012	0.0068	0.0104	0.0072
3.98	-0.006	-0.008	-0.006	-0.0036	-0.0008	-0.0028
3.99	-0.014	-0.0144	-0.0128	-0.0072	-0.0096	-0.006
4	-0.0116	-0.012	-0.0104	-0.0044	-0.0116	-0.0032
4.01	0.008	0.0048	0.0072	0.006	-0.0004	0.0068
4.02	0.0164	0.0112	0.014	0.0096	0.0084	0.01
4.03	0.014	0.0092	0.012	0.0068	0.0104	0.0072
4.04	-0.006	-0.008	-0.006	-0.004	-0.0008	-0.0028
4.05	-0.014	-0.0144	-0.0128	-0.0072	-0.0096	-0.006
4.06	-0.0116	-0.0116	-0.0104	-0.004	-0.0116	-0.0028
4.07	0.0084	0.0052	0.0072	0.0064	-0.0004	0.0072
4.08	0.0164	0.0112	0.014	0.0096	0.0088	0.01
4.09	0.014	0.0088	0.0116	0.0068	0.0108	0.0072
4.1	-0.006	-0.008	-0.006	-0.004	-0.0008	-0.0028
4.11	-0.014	-0.0144	-0.0128	-0.0072	-0.0096	-0.006
4.12	-0.0116	-0.0116	-0.0104	-0.0044	-0.0116	-0.0028
4.13	0.0084	0.0052	0.0076	0.0064	0	0.0072
4.14	0.0164	0.0112	0.0144	0.0096	0.0088	0.0104
4.15	0.014	0.0088	0.0116	0.0068	0.0104	0.0072
4.16	-0.006	-0.0084	-0.006	-0.004	-0.0008	-0.0028
4.17	-0.014	-0.0144	-0.0128	-0.0072	-0.0096	-0.006
4.18	-0.0112	-0.0116	-0.0104	-0.004	-0.0112	-0.0028
4.19	0.0084	0.0052	0.0076	0.0064	0	0.0072
4.2	0.0164	0.0112	0.0144	0.0096	0.0088	0.01
4.21	0.0136	0.0088	0.0116	0.0064	0.0104	0.0072
4.22	-0.0064	-0.0084	-0.0064	-0.004	-0.0008	-0.0028
4.23	-0.0144	-0.0144	-0.0132	-0.0072	-0.01	-0.006
4.24	-0.0112	-0.0116	-0.01	-0.004	-0.0116	-0.0028
4.25	0.0088	0.0052	0.0076	0.0064	0	0.0072
4.26	0.0168	0.0112	0.0144	0.0096	0.0088	0.0104
4.27	0.0136	0.0088	0.0116	0.0064	0.0104	0.0072
4.28	-0.0064	-0.0084	-0.0064	-0.004	-0.0008	-0.0028
4.29	-0.014	-0.0144	-0.0128	-0.0072	-0.0096	-0.006
4.3	-0.0112	-0.0112	-0.01	-0.004	-0.0112	-0.0028
4.31	0.0088	0.0056	0.0076	0.0064	0	0.0072
4.32	0.0164	0.0112	0.0144	0.0096	0.0088	0.01
4.33	0.0136	0.0084	0.0116	0.0064	0.0104	0.0072
4.34	-0.0064	-0.0084	-0.0064	-0.004	-0.0008	-0.0028
4.35	-0.0144	-0.0144	-0.0132	-0.0072	-0.01	-0.006
4.36	-0.0112	-0.0112	-0.01	-0.004	-0.0112	-0.0028
4.37	0.0088	0.0056	0.0076	0.0064	0	0.0072
4.38	0.0168	0.0112	0.0144	0.0096	0.0092	0.0104
4.39	0.0136	0.0084	0.0112	0.0064	0.0108	0.0072
4.4	-0.0064	-0.0084	-0.0064	-0.004	-0.0008	-0.0028
4.41	-0.014	-0.0144	-0.0128	-0.0072	-0.0096	-0.0056
4.42	-0.0108	-0.0112	-0.01	-0.004	-0.0108	-0.0024
4.43	0.0088	0.0056	0.008	0.0068	0.0004	0.0076
4.44	0.0164	0.0112	0.0144	0.0096	0.0092	0.0104
4.45	0.0132	0.0084	0.0112	0.0064	0.0108	0.0072
4.46	-0.0068	-0.0088	-0.0068	-0.004	-0.0008	-0.0032
4.47	-0.014	-0.0144	-0.0128	-0.0072	-0.0096	-0.0056
4.48	-0.0108	-0.0112	-0.0096	-0.0036	-0.0108	-0.0024
4.49	0.0088	0.0056	0.008	0.0064	0.0004	0.0072
4.5	0.0168	0.0112	0.0144	0.0096	0.0092	0.0104
4.51	0.0132	0.0084	0.0112	0.0064	0.0108	0.0072
4.52	-0.0068	-0.0088	-0.0068	-0.004	-0.0008	-0.0028
4.53	-0.014	-0.0144	-0.0128	-0.0072	-0.0092	-0.0056
4.54	-0.0108	-0.0112	-0.0096	-0.0036	-0.0108	-0.0024
4.55	0.0092	0.0056	0.008	0.0068	0.0008	0.0076
4.56	0.0168	0.0112	0.0144	0.0096	0.0096	0.01
4.57	0.0132	0.008	0.0112	0.0064	0.0104	0.0068
4.58	-0.0068	-0.0088	-0.0068	-0.0044	-0.0008	-0.0032
4.59	-0.0144	-0.0144	-0.0128	-0.0072	-0.0096	-0.0056
4.6	-0.0108	-0.0112	-0.0096	-0.0036	-0.0108	-0.0024
4.61	0.0092	0.0056	0.008	0.0068	0.0008	0.0076
4.62	0.0168	0.0112	0.0144	0.0096	0.0092	0.01
4.63	0.0132	0.008	0.0112	0.0064	0.0108	0.0068
4.64	-0.0068	-0.0088	-0.0068	-0.0044	-0.0008	-0.0032
4.65	-0.0144	-0.0144	-0.0128	-0.0072	-0.0096	-0.0056
4.66	-0.0108	-0.0108	-0.0096	-0.0036	-0.0108	-0.0024
4.67	0.0092	0.0056	0.008	0.0068	0.0008	0.0076
4.68	0.0164	0.0112	0.0144	0.0096	0.0092	0.01
4.69	0.0128	0.008	0.0108	0.006	0.0104	0.0068
4.7	-0.0072	-0.0088	-0.0068	-0.0044	-0.0012	-0.0032
4.71	-0.0144	-0.0144	-0.0132	-0.0072	-0.0096	-0.0056
4.72	-0.0104	-0.0108	-0.0096	-0.0036	-0.0108	-0.0024
4.73	0.0092	0.006	0.0084	0.0068	0.0008	0.0076
4.74	0.0168	0.0112	0.0144	0.0096	0.0092	0.01
4.75	0.0128	0.008	0.0108	0.006	0.0104	0.0068
4.76	-0.0072	-0.0088	-0.0072	-0.0044	-0.0012	-0.0032
4.77	-0.0144	-0.0144	-0.0132	-0.0072	-0.0096	-0.0056
4.78	-0.0104	-0.0108	-0.0092	-0.0036	-0.0108	-0.0024
4.79	0.0096	0.006	0.0084	0.0068	0.0012	0.0076
4.8	0.0164	0.0112	0.0144	0.0096	0.0092	0.01
4.81	0.0128	0.008	0.0108	0.006	0.01	0.0064
4.82	-0.0072	-0.0092	-0.0072	-0.0044	-0.0016	-0.0032
4.83	-0.0144	-0.0144	-0.0132	-0.0072	-0.01	-0.0056
4.84	-0.0104	-0.0108	-0.0092	-0.0036	-0.0108	-0.002
4.85	0.0096	0.006	0.0084	0.0068	0.0008	0.0076
4.86	0.0168	0.0116	0.0144	0.0096	0.0092	0.01
4.87	0.0128	0.008	0.0108	0.006	0.0104	0.0068
4.88	-0.0072	-0.0092	-0.0072	-0.0048	-0.0016	-0.0036
4.89	-0.0144	-0.0144	-0.0132	-0.0072	-0.01	-0.0056
4.9	-0.01	-0.0104	-0.0092	-0.0036	-0.0108	-0.002
4.91	0.0096	0.006	0.0084	0.0068	0.0012	0.0076
4.92	0.0164	0.0112	0.0144	0.0096	0.0092	0.01
4.93	0.0124	0.0076	0.0104	0.0056	0.01	0.0064
4.94	-0.0072	-0.0092	-0.0072	-0.0044	-0.0016	-0.0032
4.95	-0.0144	-0.0144	-0.0132	-0.0072	-0.01	-0.0056
4.96	-0.01	-0.0104	-0.0092	-0.0032	-0.0104	-0.002
4.97	0.0096	0.006	0.0088	0.0072	0.0012	0.0076
4.98	0.0168	0.0112	0.0144	0.0096	0.0096	0.01
4.99	0.0124	0.0076	0.0104	0.006	0.01	0.0064
5	-0.0076	-0.0092	-0.0072	-0.0048	-0.0016	-0.0036
5.01	-0.0144	-0.0144	-0.0132	-0.0072	-0.01	-0.0056
5.02	-0.01	-0.0104	-0.0092	-0.0032	-0.0104	-0.002
5.03	0.01	0.006	0.0088	0.0068	0.0012	0.0076
5.04	0.0168	0.0112	0.0144	0.0092	0.0092	0.01
5.05	0.0124	0.0076	0.0104	0.0056	0.01	0.0064
5.06	-0.0076	-0.0092	-0.0076	-0.0048	-0.0016	-0.0036
5.07	-0.0144	-0.0144	-0.0132	-0.0072	-0.01	-0.0056
5.08	-0.01	-0.0104	-0.0088	-0.0032	-0.0104	-0.002
5.09	0.01	0.0064	0.0088	0.0072	0.0012	0.008
5.1	0.0168	0.0112	0.0144	0.0096	0.0096	0.01
5.11	0.0124	0.0076	0.0104	0.0056	0.01	0.0064
5.12	-0.0076	-0.0096	-0.0076	-0.0048	-0.0016	-0.0036
5.13	-0.0144	-0.0144	-0.0128	-0.0072	-0.0096	-0.0056
5.14	-0.01	-0.0104	-0.0088	-0.0032	-0.0104	-0.002
5.15	0.01	0.0064	0.0088	0.0072	0.0016	0.008
5.16	0.0168	0.0112	0.0144	0.0092	0.0092	0.01
5.17	0.0124	0.0076	0.0104	0.0056	0.01	0.0064
5.18	-0.0076	-0.0096	-0.0076	-0.0048	-0.002	-0.0036
5.19	-0.0144	-0.0144	-0.0132	-0.0072	-0.01	-0.0056
5.2	-0.0096	-0.01	-0.0088	-0.0032	-0.0104	-0.002
5.21	0.01	0.0064	0.0088	0.0072	0.0016	0.008
5.22	0.0168	0.0112	0.0144	0.0096	0.0096	0.01
5.23	0.012	0.0072	0.01	0.0056	0.01	0.0064
5.24	-0.008	-0.0096	-0.0076	-0.0048	-0.002	-0.0036
5.25	-0.0144	-0.0144	-0.0132	-0.0072	-0.01	-0.0056
5.26	-0.0096	-0.0104	-0.0088	-0.0032	-0.0104	-0.002
5.27	0.01	0.0064	0.0088	0.0072	0.0016	0.008
5.28	0.0168	0.0116	0.0144	0.0092	0.0092	0.01
5.29	0.012	0.0072	0.01	0.0052	0.0096	0.006
5.3	-0.008	-0.0096	-0.0076	-0.0048	-0.0024	-0.0036
5.31	-0.0144	-0.0144	-0.0132	-0.0072	-0.01	-0.0056
5.32	-0.0096	-0.01	-0.0084	-0.0032	-0.0104	-0.002
5.33	0.0104	0.0068	0.0088	0.0072	0.0016	0.008
5.34	0.0168	0.0112	0.0144	0.0092	0.0092	0.01
5.35	0.012	0.0072	0.01	0.0052	0.0096	0.006
5.36	-0.008	-0.0096	-0.0076	-0.0048	-0.002	-0.0036
5.37	-0.0144	-0.0144	-0.0132	-0.0068	-0.01	-0.0056
5.38	-0.0096	-0.01	-0.0084	-0.0032	-0.0104	-0.0016
5.39	0.0104	0.0064	0.0088	0.0072	0.0016	0.008
5.4	0.0168	0.0116	0.0144	0.0092	0.0092	0.01
5.41	0.0116	0.0072	0.01	0.0052	0.0096	0.006
5.42	-0.008	-0.0096	-0.0076	-0.0048	-0.0024	-0.0036
5.43	-0.0144	-0.0144	-0.0132	-0.0072	-0.01	-0.0056
5.44	-0.0092	-0.0096	-0.0084	-0.0028	-0.01	-0.0016
5.45	0.0104	0.0068	0.0092	0.0072	0.002	0.008
5.46	0.0168	0.0112	0.0144	0.0092	0.0096	0.01
5.47	0.0116	0.0068	0.0096	0.0052	0.01	0.006
5.48	-0.008	-0.0096	-0.008	-0.0048	-0.002	-0.0036
5.49	-0.0144	-0.0144	-0.0132	-0.0072	-0.01	-0.0056
5.5	-0.0092	-0.01	-0.0084	-0.0028	-0.01	-0.0016
5.51	0.0104	0.0068	0.0092	0.0072	0.0016	0.008
5.52	0.0168	0.0116	0.0144	0.0092	0.0096	0.01
5.53	0.0116	0.0068	0.0096	0.0052	0.0096	0.006
5.54	-0.008	-0.01	-0.008	-0.0048	-0.0024	-0.0036
5.55	-0.0144	-0.0144	-0.0128	-0.0068	-0.01	-0.0056
5.56	-0.0092	-0.0096	-0.008	-0.0028	-0.01	-0.0016
5.57	0.0104	0.0068	0.0092	0.0072	0.002	0.008
5.58	0.0168	0.0112	0.0144	0.0092	0.0096	0.01
5.59	0.0116	0.0068	0.0096	0.0052	0.0096	0.006
5.6	-0.0084	-0.01	-0.008	-0.0048	-0.0024	-0.0036
5.61	-0.0144	-0.0144	-0.0132	-0.0068	-0.01	-0.0056
5.62	-0.0088	-0.0096	-0.008	-0.0028	-0.01	-0.0016
5.63	0.0104	0.0068	0.0092	0.0072	0.0016	0.008
5.64	0.0168	0.0112	0.0144	0.0092	0.0096	0.01
5.65	0.0112	0.0064	0.0096	0.0052	0.0092	0.006
5.66	-0.0084	-0.01	-0.008	-0.0052	-0.0024	-0.0036
5.67	-0.0144	-0.0144	-0.0132	-0.0068	-0.01	-0.0056
5.68	-0.0088	-0.0096	-0.008	-0.0024	-0.01	-0.0012
5.69	0.0108	0.0068	0.0092	0.0072	0.002	0.008
5.7	0.0168	0.0116	0.0144	0.0096	0.0096	0.01
5.71	0.0112	0.0064	0.0092	0.0052	0.0096	0.0056
5.72	-0.0084	-0.01	-0.008	-0.0048	-0.0024	-0.0036
5.73	-0.0144	-0.0144	-0.0132	-0.0068	-0.01	-0.0056
5.74	-0.0088	-0.0092	-0.008	-0.0024	-0.0096	-0.0012
5.75	0.0108	0.0068	0.0092	0.0072	0.002	0.008
5.76	0.0168	0.0116	0.0144	0.0092	0.0096	0.01
5.77	0.0112	0.0064	0.0092	0.0048	0.0092	0.0056
5.78	-0.0084	-0.01	-0.008	-0.0048	-0.0024	-0.0036
5.79	-0.014	-0.0144	-0.0132	-0.0068	-0.01	-0.0056
5.8	-0.0084	-0.0092	-0.0076	-0.0024	-0.0096	-0.0012
5.81	0.0108	0.0068	0.0096	0.0072	0.0024	0.008
5.82	0.0168	0.0112	0.0144	0.0092	0.0096	0.01
5.83	0.0112	0.0064	0.0092	0.0048	0.0096	0.0056
5.84	-0.0084	-0.01	-0.0084	-0.0052	-0.0024	-0.004
5.85	-0.0144	-0.0144	-0.0132	-0.0068	-0.01	-0.0056
5.86	-0.0084	-0.0092	-0.0076	-0.0024	-0.0096	-0.0012
5.87	0.0108	0.0072	0.0096	0.0076	0.002	0.008
5.88	0.0168	0.0116	0.0144	0.0092	0.0096	0.01
5.89	0.0108	0.0064	0.0092	0.0048	0.0092	0.0056
5.9	-0.0084	-0.01	-0.0084	-0.0052	-0.0028	-0.004
5.91	-0.0144	-0.0144	-0.0132	-0.0068	-0.01	-0.0056
5.92	-0.0084	-0.0092	-0.0076	-0.0024	-0.0096	-0.0012
5.93	0.0112	0.0072	0.0096	0.0076	0.0024	0.0084
5.94	0.0168	0.0116	0.0144	0.0092	0.0096	0.01
5.95	0.0108	0.0064	0.0092	0.0048	0.0092	0.0056
5.96	-0.0088	-0.01	-0.0084	-0.0052	-0.0028	-0.004
5.97	-0.0144	-0.0144	-0.0132	-0.0068	-0.0104	-0.0056
5.98	-0.0084	-0.0088	-0.0076	-0.0024	-0.0096	-0.0012
5.99	0.0112	0.0072	0.0096	0.0076	0.0024	0.0084
6	0.0168	0.0116	0.0144	0.0092	0.0096	0.01
6.01	0.0108	0.006	0.0088	0.0048	0.0092	0.0056
6.02	-0.0088	-0.0104	-0.0084	-0.0052	-0.0028	-0.004
6.03	-0.0144	-0.0144	-0.0132	-0.0068	-0.01	-0.0056
6.04	-0.0084	-0.0088	-0.0076	-0.0024	-0.0096	-0.0008
6.05	0.0112	0.0072	0.0096	0.0076	0.0024	0.0084
6.06	0.0168	0.0116	0.0144	0.0092	0.01	0.01
6.07	0.0104	0.006	0.0088	0.0048	0.0092	0.0052
6.08	-0.0088	-0.0104	-0.0084	-0.0052	-0.0028	-0.004
6.09	-0.0144	-0.0144	-0.0132	-0.0072	-0.0104	-0.0056
6.1	-0.008	-0.0088	-0.0072	-0.0024	-0.0096	-0.0008
6.11	0.0112	0.0072	0.01	0.0076	0.0024	0.0084
6.12	0.0168	0.0116	0.0144	0.0092	0.0096	0.01
6.13	0.0104	0.006	0.0088	0.0044	0.0088	0.0052
6.14	-0.0088	-0.0104	-0.0084	-0.0052	-0.0032	-0.004
6.15	-0.0144	-0.0144	-0.0132	-0.0068	-0.0104	-0.0056
6.16	-0.008	-0.0088	-0.0072	-0.002	-0.0096	-0.0008
6.17	0.0112	0.0072	0.01	0.0076	0.0024	0.0084
6.18	0.0168	0.0116	0.0144	0.0092	0.01	0.01
6.19	0.0104	0.006	0.0088	0.0044	0.0092	0.0052
6.2	-0.0092	-0.0108	-0.0088	-0.0056	-0.0032	-0.0044
6.21	-0.0144	-0.0144	-0.0132	-0.0072	-0.0108	-0.0056
6.22	-0.008	-0.0084	-0.0072	-0.002	-0.0096	-0.0008
6.23	0.0112	0.0072	0.01	0.0076	0.0024	0.0084
6.24	0.0172	0.0116	0.0148	0.0092	0.0096	0.01
6.25	0.0104	0.006	0.0084	0.0044	0.0088	0.0052
6.26	-0.0092	-0.0108	-0.0088	-0.0052	-0.0032	-0.004
6.27	-0.0144	-0.0144	-0.0132	-0.0068	-0.0104	-0.0056
6.28	-0.0076	-0.0084	-0.0072	-0.002	-0.0092	-0.0008
6.29	0.0116	0.0072	0.01	0.0076	0.0024	0.0084
6.3	0.0172	0.0116	0.0148	0.0092	0.01	0.0096
6.31	0.01	0.0056	0.0084	0.0044	0.0088	0.0052
6.32	-0.0092	-0.0108	-0.0088	-0.0056	-0.0032	-0.0044
6.33	-0.0144	-0.0144	-0.0132	-0.0072	-0.0104	-0.0056
6.34	-0.0076	-0.0084	-0.0068	-0.002	-0.0092	-0.0008
6.35	0.0116	0.0076	0.01	0.0076	0.0028	0.0084
6.36	0.0172	0.0116	0.0148	0.0092	0.01	0.01
6.37	0.01	0.0056	0.0084	0.0044	0.0088	0.0052
6.38	-0.0092	-0.0108	-0.0088	-0.0056	-0.0032	-0.0044
6.39	-0.0144	-0.0144	-0.0132	-0.0068	-0.0104	-0.0056
6.4	-0.0076	-0.0084	-0.0068	-0.002	-0.0092	-0.0008
6.41	0.0116	0.0076	0.01	0.0076	0.0028	0.0084
6.42	0.0168	0.0116	0.0148	0.0092	0.01	0.01
6.43	0.01	0.0052	0.008	0.004	0.0088	0.0048
6.44	-0.0092	-0.0108	-0.0088	-0.0056	-0.0036	-0.0044
6.45	-0.0148	-0.0144	-0.0132	-0.0072	-0.0108	-0.0056
6.46	-0.0072	-0.0084	-0.0068	-0.0016	-0.0092	-0.0004
6.47	0.0116	0.0076	0.0104	0.008	0.0028	0.0084
6.48	0.0172	0.012	0.0148	0.0096	0.01	0.01
6.49	0.01	0.0052	0.008	0.0044	0.0088	0.0052
6.5	-0.0096	-0.0108	-0.0092	-0.0056	-0.0036	-0.0044
6.51	-0.0148	-0.0148	-0.0132	-0.0068	-0.0108	-0.0056
6.52	-0.0072	-0.008	-0.0064	-0.0016	-0.0092	-0.0004
6.53	0.012	0.008	0.0104	0.008	0.0028	0.0088
6.54	0.0172	0.0116	0.0148	0.0096	0.01	0.01
6.55	0.0096	0.0052	0.008	0.004	0.0088	0.0048
6.56	-0.0096	-0.0108	-0.0092	-0.0056	-0.0036	-0.0044
6.57	-0.0148	-0.0148	-0.0132	-0.0072	-0.0108	-0.0056
6.58	-0.0072	-0.008	-0.0064	-0.0016	-0.0092	-0.0004
6.59	0.012	0.008	0.0104	0.008	0.0028	0.0088
6.6	0.0172	0.0116	0.0148	0.0096	0.01	0.01
6.61	0.0096	0.0052	0.008	0.004	0.0088	0.0048
6.62	-0.0096	-0.0108	-0.0092	-0.0056	-0.0036	-0.0044
6.63	-0.0144	-0.0148	-0.0132	-0.0068	-0.0104	-0.0056
6.64	-0.0072	-0.008	-0.0064	-0.0016	-0.0092	-0.0004
6.65	0.0116	0.0076	0.0104	0.0076	0.0028	0.0084
6.66	0.0172	0.0116	0.0148	0.0092	0.01	0.01
6.67	0.0096	0.0052	0.0076	0.004	0.0084	0.0048
6.68	-0.0096	-0.0112	-0.0092	-0.0056	-0.0036	-0.0044
6.69	-0.0144	-0.0148	-0.0132	-0.0072	-0.0108	-0.0056
6.7	-0.0068	-0.0076	-0.006	-0.0016	-0.0088	-0.0004
6.71	0.012	0.008	0.0104	0.008	0.0032	0.0088
6.72	0.0172	0.012	0.0148	0.0092	0.0104	0.01
6.73	0.0092	0.0048	0.0076	0.004	0.0088	0.0048
6.74	-0.0096	-0.0112	-0.0092	-0.0056	-0.0036	-0.0044
6.75	-0.0148	-0.0144	-0.0132	-0.0068	-0.0108	-0.0056
6.76	-0.0068	-0.0076	-0.006	-0.0016	-0.0088	-0.0004
6.77	0.012	0.008	0.0104	0.008	0.0032	0.0088
6.78	0.0172	0.0116	0.0148	0.0092	0.0104	0.01
6.79	0.0092	0.0048	0.0076	0.004	0.0084	0.0048
6.8	-0.0096	-0.0112	-0.0092	-0.0056	-0.0036	-0.0044
6.81	-0.0144	-0.0148	-0.0132	-0.0072	-0.0108	-0.0056
6.82	-0.0064	-0.0076	-0.006	-0.0012	-0.0088	0
6.83	0.012	0.008	0.0108	0.008	0.0032	0.0088
6.84	0.0172	0.0116	0.0148	0.0092	0.0104	0.01
6.85	0.0088	0.0048	0.0072	0.0036	0.0084	0.0044
6.86	-0.0096	-0.0112	-0.0092	-0.0056	-0.0036	-0.0044
6.87	-0.0144	-0.0144	-0.0132	-0.0068	-0.0108	-0.0056
6.88	-0.0064	-0.0072	-0.006	-0.0012	-0.0088	0
6.89	0.012	0.008	0.0104	0.008	0.0032	0.0088
6.9	0.0172	0.012	0.0148	0.0092	0.0104	0.01
6.91	0.0088	0.0044	0.0072	0.0036	0.0084	0.0044
6.92	-0.01	-0.0112	-0.0096	-0.0056	-0.004	-0.0044
6.93	-0.0144	-0.0144	-0.0132	-0.0072	-0.0108	-0.0056
6.94	-0.0064	-0.0076	-0.0056	-0.0012	-0.0088	0
6.95	0.0124	0.0084	0.0108	0.008	0.0036	0.0088
6.96	0.0172	0.0116	0.0148	0.0092	0.0104	0.01
6.97	0.0088	0.0044	0.0072	0.0036	0.0084	0.0044
6.98	-0.01	-0.0112	-0.0096	-0.0056	-0.004	-0.0044
6.99	-0.0148	-0.0148	-0.0136	-0.0072	-0.0108	-0.0056
7	-0.006	-0.0072	-0.0056	-0.0012	-0.0088	0
7.01	0.0124	0.008	0.0108	0.008	0.0032	0.0088
7.02	0.0172	0.0116	0.0148	0.0092	0.0104	0.01
7.03	0.0088	0.0044	0.0068	0.0036	0.008	0.0044
7.04	-0.01	-0.0116	-0.0096	-0.006	-0.004	-0.0044
7.05	-0.0144	-0.0144	-0.0132	-0.0068	-0.0108	-0.0056
7.06	-0.006	-0.0072	-0.0056	-0.0012	-0.0084	0
7.07	0.0124	0.0084	0.0108	0.008	0.0036	0.0088
7.08	0.0172	0.012	0.0148	0.0092	0.0104	0.01
7.09	0.0084	0.004	0.0068	0.0036	0.0084	0.0044
7.1	-0.01	-0.0112	-0.0096	-0.006	-0.004	-0.0048
7.11	-0.0148	-0.0148	-0.0132	-0.0072	-0.0108	-0.0056
7.12	-0.006	-0.0068	-0.0052	-0.0012	-0.0084	0
7.13	0.0124	0.008	0.0108	0.008	0.0036	0.0088
7.14	0.0172	0.012	0.0148	0.0092	0.0104	0.01
7.15	0.0084	0.0044	0.0068	0.0036	0.008	0.0044
7.16	-0.01	-0.0116	-0.0096	-0.006	-0.004	-0.0044
7.17	-0.0144	-0.0144	-0.0132	-0.0068	-0.0108	-0.0056
7.18	-0.0056	-0.0068	-0.0052	-0.0008	-0.0084	0.0004
7.19	0.0124	0.0084	0.0108	0.0084	0.004	0.0088
7.2	0.0172	0.0116	0.0148	0.0092	0.0104	0.01
7.21	0.0084	0.004	0.0064	0.0032	0.008	0.004
7.22	-0.0104	-0.0116	-0.0096	-0.006	-0.004	-0.0048
7.23	-0.0148	-0.0148	-0.0136	-0.0072	-0.0108	-0.0056
7.24	-0.0056	-0.0068	-0.0052	-0.0008	-0.0084	0.0004
7.25	0.0124	0.0084	0.0108	0.0084	0.0036	0.0088
7.26	0.0172	0.012	0.0148	0.0096	0.0104	0.01
7.27	0.008	0.004	0.0068	0.0032	0.008	0.004
7.28	-0.0104	-0.0116	-0.0096	-0.006	-0.004	-0.0048
7.29	-0.0148	-0.0148	-0.0132	-0.0068	-0.0108	-0.0056
7.3	-0.0056	-0.0064	-0.0052	-0.0008	-0.0084	0.0004
7.31	0.0128	0.0088	0.0112	0.0084	0.004	0.0092
7.32	0.0172	0.0116	0.0148	0.0096	0.0108	0.01
7.33	0.008	0.004	0.0064	0.0032	0.008	0.004
7.34	-0.0104	-0.0116	-0.01	-0.006	-0.0044	-0.0048
7.35	-0.0148	-0.0148	-0.0136	-0.0072	-0.0112	-0.0056
7.36	-0.0056	-0.0068	-0.0048	-0.0008	-0.0084	0.0004
7.37	0.0128	0.0088	0.0112	0.0084	0.004	0.0088
7.38	0.0172	0.012	0.0148	0.0096	0.0108	0.01
7.39	0.008	0.0036	0.0064	0.0032	0.008	0.004
7.4	-0.0104	-0.0116	-0.01	-0.006	-0.0044	-0.0048
7.41	-0.0148	-0.0148	-0.0132	-0.0068	-0.0112	-0.0056
7.42	-0.0052	-0.0064	-0.0048	-0.0004	-0.008	0.0004
7.43	0.0128	0.0084	0.0112	0.0084	0.004	0.0092
7.44	0.0172	0.012	0.0148	0.0096	0.0108	0.01
7.45	0.0076	0.0032	0.006	0.0028	0.008	0.0036
7.46	-0.0104	-0.0116	-0.01	-0.006	-0.0044	-0.0048
7.47	-0.0148	-0.0148	-0.0136	-0.0072	-0.0112	-0.0056
7.48	-0.0052	-0.0064	-0.0048	-0.0004	-0.008	0.0008
7.49	0.0128	0.0088	0.0112	0.0084	0.004	0.0092
7.5	0.0176	0.012	0.0148	0.0096	0.0108	0.01
7.51	0.0076	0.0036	0.006	0.0032	0.008	0.004
7.52	-0.0108	-0.012	-0.01	-0.006	-0.0044	-0.0048
7.53	-0.0148	-0.0148	-0.0136	-0.0072	-0.0112	-0.0056
7.54	-0.0052	-0.0064	-0.0044	-0.0004	-0.008	0.0008
7.55	0.0132	0.0088	0.0116	0.0084	0.0044	0.0092
7.56	0.0172	0.0116	0.0148	0.0096	0.0112	0.01
7.57	0.0072	0.0032	0.006	0.0028	0.0076	0.0036
7.58	-0.0108	-0.012	-0.01	-0.006	-0.0048	-0.0048
7.59	-0.0148	-0.0148	-0.0136	-0.0072	-0.0116	-0.0056
7.6	-0.0048	-0.006	-0.0044	-0.0004	-0.008	0.0008
7.61	0.0132	0.0088	0.0116	0.0084	0.0044	0.0092
7.62	0.0176	0.012	0.0148	0.0096	0.0112	0.01
7.63	0.0076	0.0032	0.006	0.0028	0.008	0.0036
7.64	-0.0108	-0.012	-0.0104	-0.0064	-0.0048	-0.0048
7.65	-0.0148	-0.0148	-0.0136	-0.0072	-0.0116	-0.0056
7.66	-0.0048	-0.006	-0.0044	-0.0004	-0.008	0.0008
7.67	0.0132	0.0088	0.0116	0.0088	0.0044	0.0096
7.68	0.0176	0.012	0.0148	0.0096	0.0112	0.01
7.69	0.0072	0.0028	0.0056	0.0028	0.0076	0.0036
7.7	-0.0108	-0.012	-0.0104	-0.0064	-0.0048	-0.0052
7.71	-0.0148	-0.0148	-0.0136	-0.0072	-0.012	-0.006
7.72	-0.0044	-0.0056	-0.004	-0.0004	-0.008	0.0008
7.73	0.0136	0.0092	0.0116	0.0088	0.0044	0.0096
7.74	0.0176	0.012	0.0152	0.0096	0.0112	0.0104
7.75	0.0072	0.0032	0.0056	0.0028	0.008	0.0036
7.76	-0.0112	-0.0124	-0.0104	-0.0064	-0.0048	-0.0052
7.77	-0.0148	-0.0148	-0.0136	-0.0072	-0.0116	-0.006
7.78	-0.0044	-0.0056	-0.004	-0.0004	-0.008	0.0008
7.79	0.0136	0.0092	0.0116	0.0088	0.0044	0.0096
7.8	0.0176	0.012	0.0148	0.0096	0.0112	0.01
7.81	0.0068	0.0028	0.0052	0.0024	0.0076	0.0032
7.82	-0.0112	-0.0124	-0.0104	-0.0064	-0.0052	-0.0052
7.83	-0.0148	-0.0148	-0.0136	-0.0072	-0.012	-0.006
7.84	-0.0044	-0.0056	-0.004	0	-0.008	0.0012
7.85	0.0136	0.0092	0.012	0.0088	0.0044	0.0096
7.86	0.0176	0.012	0.0152	0.01	0.0116	0.0104
7.87	0.0068	0.0028	0.0052	0.0024	0.0076	0.0036
7.88	-0.0112	-0.0124	-0.0108	-0.0068	-0.0052	-0.0052
7.89	-0.0148	-0.0148	-0.0136	-0.0072	-0.012	-0.006
7.9	-0.004	-0.0056	-0.0036	0	-0.008	0.0012
7.91	0.0136	0.0092	0.012	0.0088	0.0048	0.0096
7.92	0.0176	0.012	0.0152	0.0096	0.0112	0.01
7.93	0.0064	0.0024	0.0052	0.0024	0.0072	0.0032
7.94	-0.0112	-0.0124	-0.0108	-0.0068	-0.0052	-0.0052
7.95	-0.0148	-0.0148	-0.0136	-0.0072	-0.012	-0.006
7.96	-0.004	-0.0052	-0.0036	0	-0.008	0.0012
7.97	0.0136	0.0092	0.012	0.0088	0.0048	0.0096
7.98	0.0176	0.012	0.0152	0.0096	0.0116	0.0104
7.99	0.0064	0.0024	0.0048	0.0024	0.0076	0.0032
8	-0.0116	-0.0124	-0.0108	-0.0068	-0.0052	-0.0052
8.01	-0.0148	-0.0148	-0.0136	-0.0072	-0.012	-0.006
8.02	-0.0036	-0.0048	-0.0036	0	-0.008	0.0012
8.03	0.014	0.0092	0.012	0.0088	0.0048	0.0096
8.04	0.0176	0.012	0.0152	0.0096	0.0116	0.0104
8.05	0.006	0.002	0.0048	0.002	0.0072	0.0032
8.06	-0.0116	-0.0124	-0.0108	-0.0068	-0.0056	-0.0056
8.07	-0.0152	-0.0152	-0.0136	-0.0072	-0.012	-0.006
8.08	-0.0036	-0.0048	-0.0032	0.0004	-0.0076	0.0012
8.09	0.014	0.0092	0.012	0.0092	0.0048	0.01
8.1	0.0176	0.012	0.0152	0.01	0.0116	0.0104
8.11	0.006	0.002	0.0048	0.0024	0.0072	0.0032
8.12	-0.0116	-0.0124	-0.0108	-0.0068	-0.0056	-0.0056
8.13	-0.0152	-0.0152	-0.0136	-0.0072	-0.012	-0.006
8.14	-0.0036	-0.0048	-0.0032	0.0004	-0.0076	0.0016
8.15	0.014	0.0092	0.012	0.0088	0.0048	0.0096
8.16	0.0176	0.012	0.0148	0.0096	0.0116	0.0104
8.17	0.006	0.002	0.0044	0.002	0.0072	0.0028
8.18	-0.0116	-0.0124	-0.0112	-0.0068	-0.0056	-0.0056
8.19	-0.0148	-0.0152	-0.0136	-0.0072	-0.012	-0.006
8.2	-0.0032	-0.0044	-0.0032	0.0004	-0.0076	0.0016
8.21	0.014	0.0096	0.0124	0.0092	0.0052	0.01
8.22	0.0176	0.012	0.0152	0.01	0.0116	0.0104
8.23	0.0056	0.0016	0.0044	0.002	0.0072	0.0028
8.24	-0.012	-0.0128	-0.0112	-0.0068	-0.0056	-0.0056
8.25	-0.0148	-0.0148	-0.0136	-0.0072	-0.0124	-0.006
8.26	-0.0032	-0.0044	-0.0028	0.0004	-0.0076	0.0016
8.27	0.014	0.0096	0.012	0.0088	0.0048	0.0096
8.28	0.0176	0.012	0.0148	0.0096	0.0116	0.01
8.29	0.0056	0.0016	0.004	0.002	0.0068	0.0028
8.3	-0.0116	-0.0128	-0.0112	-0.0068	-0.0056	-0.0056
8.31	-0.0148	-0.0152	-0.0136	-0.0072	-0.0124	-0.006
8.32	-0.0032	-0.0044	-0.0028	0.0004	-0.0076	0.0016
8.33	0.0144	0.0096	0.0124	0.0092	0.0052	0.01
8.34	0.0176	0.012	0.0148	0.0096	0.0116	0.0104
8.35	0.0052	0.0016	0.004	0.002	0.0068	0.0028
8.36	-0.012	-0.0128	-0.0112	-0.0068	-0.006	-0.0056
8.37	-0.0148	-0.0148	-0.0136	-0.0072	-0.0124	-0.006
8.38	-0.0028	-0.004	-0.0028	0.0004	-0.0076	0.0016
8.39	0.0144	0.0096	0.0124	0.0092	0.0052	0.0096
8.4	0.0176	0.012	0.0152	0.0096	0.0116	0.0104
8.41	0.0052	0.0012	0.004	0.0016	0.0068	0.0024
8.42	-0.012	-0.0128	-0.0112	-0.0068	-0.006	-0.0056
8.43	-0.0148	-0.0148	-0.0136	-0.0072	-0.0124	-0.006
8.44	-0.0024	-0.004	-0.0024	0.0008	-0.0072	0.002
8.45	0.0144	0.01	0.0128	0.0092	0.0056	0.01
8.46	0.0176	0.012	0.0152	0.01	0.012	0.0104
8.47	0.0052	0.0016	0.004	0.0016	0.0072	0.0028
8.48	-0.012	-0.0128	-0.0112	-0.0068	-0.0056	-0.0056
8.49	-0.0148	-0.0148	-0.0136	-0.0072	-0.012	-0.0056
8.5	-0.0024	-0.004	-0.0024	0.0008	-0.0068	0.002
8.51	0.0144	0.01	0.0128	0.0092	0.0056	0.01
8.52	0.0176	0.012	0.0148	0.0096	0.012	0.0104
8.53	0.0048	0.0012	0.0036	0.0016	0.0068	0.0024
8.54	-0.012	-0.0132	-0.0112	-0.0068	-0.006	-0.0056
8.55	-0.0148	-0.0144	-0.0132	-0.0072	-0.0124	-0.0056
8.56	-0.002	-0.004	-0.002	0.0012	-0.0068	0.0024
8.57	0.0148	0.0104	0.0128	0.0096	0.006	0.01
8.58	0.0176	0.012	0.0152	0.0096	0.0124	0.0104
8.59	0.0048	0.0012	0.0036	0.0016	0.0068	0.0024
8.6	-0.012	-0.0132	-0.0112	-0.0068	-0.006	-0.0056
8.61	-0.0148	-0.0144	-0.0132	-0.0072	-0.012	-0.0056
8.62	-0.002	-0.004	-0.002	0.0012	-0.0068	0.002
8.63	0.0144	0.01	0.0128	0.0092	0.0056	0.01
8.64	0.0172	0.0116	0.0148	0.0096	0.012	0.01
8.65	0.0044	0.0008	0.0032	0.0012	0.0064	0.0024
8.66	-0.012	-0.0128	-0.0112	-0.0068	-0.006	-0.0056
8.67	-0.0148	-0.0148	-0.0136	-0.0072	-0.0124	-0.0056
8.68	-0.002	-0.0036	-0.002	0.0012	-0.0068	0.002
8.69	0.0148	0.01	0.0128	0.0092	0.0056	0.01
8.7	0.0176	0.012	0.0148	0.0096	0.012	0.0104
8.71	0.0044	0.0004	0.0032	0.0012	0.0064	0.002
8.72	-0.0124	-0.0128	-0.0116	-0.0072	-0.0064	-0.006
8.73	-0.0148	-0.0148	-0.0136	-0.0072	-0.0124	-0.006
8.74	-0.002	-0.0032	-0.002	0.0012	-0.0068	0.0024
8.75	0.0148	0.01	0.0128	0.0092	0.0056	0.01
8.76	0.0172	0.012	0.0148	0.0096	0.012	0.01
8.77	0.0044	0.0004	0.0032	0.0012	0.0064	0.002
8.78	-0.0124	-0.0128	-0.0116	-0.0072	-0.0064	-0.0056
8.79	-0.0148	-0.0144	-0.0132	-0.0072	-0.0124	-0.0056
8.8	-0.0016	-0.0036	-0.0016	0.0012	-0.0068	0.0024
8.81	0.0148	0.01	0.0128	0.0092	0.0056	0.01
8.82	0.0172	0.0116	0.0148	0.0096	0.012	0.01
8.83	0.0044	0.0008	0.0028	0.0012	0.0064	0.002
8.84	-0.0124	-0.0136	-0.0116	-0.0072	-0.0064	-0.0056
8.85	-0.0148	-0.0144	-0.0136	-0.0072	-0.0128	-0.006
8.86	-0.0016	-0.0036	-0.0016	0.0012	-0.0068	0.0024
8.87	0.0148	0.0104	0.0128	0.0096	0.0056	0.01
8.88	0.0172	0.0116	0.0148	0.0096	0.012	0.01
8.89	0.004	0.0004	0.0028	0.0012	0.006	0.002
8.9	-0.0124	-0.0132	-0.0116	-0.0072	-0.0064	-0.0056
8.91	-0.0148	-0.0148	-0.0136	-0.0072	-0.0124	-0.0056
8.92	-0.0016	-0.0028	-0.0012	0.0012	-0.0068	0.0024
8.93	0.0148	0.01	0.0128	0.0092	0.006	0.01
8.94	0.0172	0.012	0.0148	0.0096	0.012	0.01
8.95	0.004	0	0.0028	0.0008	0.006	0.002
8.96	-0.0124	-0.0132	-0.0116	-0.0072	-0.0068	-0.006
8.97	-0.0148	-0.0148	-0.0132	-0.0072	-0.0128	-0.006
8.98	-0.0012	-0.0032	-0.0012	0.0016	-0.0068	0.0024
8.99	0.0148	0.0104	0.0128	0.0092	0.0056	0.01
9	0.0172	0.0116	0.0148	0.0096	0.012	0.01
9.01	0.0036	0.0004	0.0024	0.0008	0.0056	0.0016
9.02	-0.0124	-0.0136	-0.0116	-0.0072	-0.0068	-0.006
9.03	-0.0144	-0.0144	-0.0132	-0.0072	-0.0124	-0.0056
9.04	-0.0012	-0.0032	-0.0012	0.0016	-0.0064	0.0024
9.05	0.0148	0.0104	0.0128	0.0096	0.006	0.01
9.06	0.0172	0.0116	0.0148	0.0096	0.012	0.01
9.07	0.0036	0	0.0024	0.0008	0.006	0.0016
9.08	-0.0124	-0.0132	-0.0116	-0.0072	-0.0068	-0.006
9.09	-0.0148	-0.0144	-0.0132	-0.0072	-0.0128	-0.0056
9.1	-0.0012	-0.0028	-0.0012	0.0016	-0.0064	0.0028
9.11	0.0148	0.01	0.0128	0.0096	0.006	0.01
9.12	0.0172	0.012	0.0148	0.0096	0.012	0.01
9.13	0.0036	-0.0004	0.0024	0.0008	0.0056	0.0016
9.14	-0.0124	-0.0132	-0.0116	-0.0072	-0.0068	-0.0056
9.15	-0.0144	-0.0148	-0.0132	-0.0072	-0.0124	-0.0056
9.16	-0.0008	-0.0024	-0.0008	0.0016	-0.0064	0.0028
9.17	0.0152	0.01	0.0132	0.0096	0.006	0.01
9.18	0.0172	0.0116	0.0148	0.0096	0.012	0.01
9.19	0.0032	0	0.0024	0.0008	0.0056	0.0016
9.2	-0.0128	-0.0136	-0.0116	-0.0072	-0.0068	-0.006
9.21	-0.0148	-0.0144	-0.0132	-0.0072	-0.0128	-0.0056
9.22	-0.0008	-0.0028	-0.0008	0.0016	-0.0064	0.0028
9.23	0.0152	0.0104	0.0132	0.0096	0.006	0.01
9.24	0.0172	0.0116	0.0148	0.0092	0.0116	0.01
9.25	0.0032	-0.0004	0.002	0.0004	0.0052	0.0016
9.26	-0.0124	-0.0132	-0.0116	-0.0072	-0.0068	-0.006
9.27	-0.0144	-0.0144	-0.0132	-0.0072	-0.0128	-0.0056
9.28	-0.0008	-0.0024	-0.0008	0.002	-0.006	0.0028
9.29	0.0152	0.01	0.0132	0.0096	0.006	0.01
9.3	0.0172	0.012	0.0144	0.0096	0.012	0.01
9.31	0.0032	-0.0004	0.002	0.0004	0.0052	0.0012
9.32	-0.0128	-0.0136	-0.012	-0.0076	-0.0072	-0.006
9.33	-0.0148	-0.0144	-0.0132	-0.0072	-0.0132	-0.0056
9.34	-0.0004	-0.0024	-0.0004	0.002	-0.0064	0.0032
9.35	0.0152	0.0104	0.0132	0.0096	0.006	0.01
9.36	0.0172	0.0116	0.0148	0.0096	0.012	0.01
9.37	0.0028	-0.0004	0.002	0.0004	0.0052	0.0012
9.38	-0.0128	-0.0136	-0.012	-0.0076	-0.0072	-0.006
9.39	-0.0144	-0.0144	-0.0132	-0.0072	-0.0128	-0.0056
9.4	-0.0004	-0.0024	-0.0004	0.002	-0.006	0.0032
9.41	0.0152	0.0104	0.0132	0.0096	0.006	0.01
9.42	0.0172	0.0116	0.0148	0.0096	0.012	0.01
9.43	0.0028	-0.0008	0.0016	0	0.0052	0.0012
9.44	-0.0128	-0.0132	-0.012	-0.0076	-0.0072	-0.006
9.45	-0.0148	-0.0148	-0.0132	-0.0072	-0.0132	-0.0056
9.46	-0.0004	-0.002	-0.0004	0.002	-0.006	0.0032
9.47	0.0152	0.0104	0.0132	0.0096	0.006	0.0104
9.48	0.0172	0.0116	0.0148	0.0096	0.012	0.01
9.49	0.0028	-0.0004	0.0016	0.0004	0.0052	0.0012
9.5	-0.0128	-0.014	-0.012	-0.0076	-0.0072	-0.006
9.51	-0.0144	-0.014	-0.0132	-0.0072	-0.0128	-0.0056
9.52	0.0004	-0.0016	0.0004	0.0024	-0.0056	0.0032
9.53	0.0164	0.0116	0.0144	0.01	0.0068	0.0104
9.54	0.0172	0.0116	0.0148	0.0096	0.0124	0.01
9.55	0.0028	-0.0008	0.0016	0	0.0052	0.0012
9.56	-0.0132	-0.0136	-0.012	-0.0076	-0.0072	-0.006
9.57	-0.0148	-0.0148	-0.0136	-0.0072	-0.0128	-0.0056
9.58	-0.0004	-0.002	-0.0004	0.0024	-0.0056	0.0032
9.59	0.0148	0.01	0.0128	0.0096	0.0064	0.0104
9.6	0.0168	0.0116	0.0144	0.0096	0.012	0.01
9.61	0.0024	-0.0008	0.0012	0	0.0052	0.0012
9.62	-0.0128	-0.0136	-0.012	-0.0072	-0.0072	-0.006
9.63	-0.0144	-0.014	-0.0132	-0.0072	-0.0128	-0.0056
9.64	0	-0.0016	0	0.0024	-0.0056	0.0032
9.65	0.0152	0.0104	0.0132	0.0096	0.0064	0.0104
9.66	0.0172	0.0116	0.0148	0.0096	0.0124	0.01
9.67	0.0024	-0.0012	0.0012	0	0.0048	0.0008
9.68	-0.0128	-0.0136	-0.012	-0.0076	-0.0072	-0.006
9.69	-0.0144	-0.0148	-0.0132	-0.0072	-0.0132	-0.0056
9.7	0.0004	-0.0016	0.0004	0.0024	-0.0056	0.0036
9.71	0.0156	0.0108	0.0136	0.0096	0.0064	0.0104
9.72	0.0172	0.0116	0.0148	0.0096	0.0124	0.01
9.73	0.0024	-0.0008	0.0012	0	0.0052	0.0012
9.74	-0.0128	-0.014	-0.012	-0.0072	-0.0072	-0.006
9.75	-0.0144	-0.014	-0.0132	-0.0068	-0.0128	-0.0056
9.76	0.0004	-0.0016	0.0004	0.0024	-0.0052	0.0036
9.77	0.0156	0.0104	0.0136	0.01	0.0068	0.0104
9.78	0.0172	0.012	0.0148	0.0096	0.0124	0.01
9.79	0.0028	-0.0008	0.002	0	0.0052	0.0008
9.8	-0.0124	-0.0132	-0.0116	-0.0076	-0.0072	-0.006
9.81	-0.0144	-0.0144	-0.0132	-0.0068	-0.0128	-0.0056
9.82	0.0004	-0.0016	0.0004	0.0028	-0.0052	0.0036
9.83	0.0148	0.0104	0.0128	0.0096	0.0068	0.0104
9.84	0.0168	0.0112	0.0144	0.0096	0.0124	0.01
9.85	0.0024	-0.0012	0.0012	0	0.0052	0.0008
9.86	-0.012	-0.0128	-0.0112	-0.0072	-0.0068	-0.006
9.87	-0.014	-0.014	-0.0128	-0.0068	-0.0124	-0.0052
9.88	0.0016	-0.0004	0.0012	0.0028	-0.0048	0.0036
9.89	0.0156	0.0104	0.0136	0.0096	0.0068	0.0104
9.9	0.0172	0.012	0.0148	0.0096	0.0124	0.01
9.91	0.0016	-0.0012	0.0008	0	0.0052	0.0008
9.92	-0.0128	-0.0136	-0.012	-0.0072	-0.0072	-0.006
9.93	-0.0144	-0.014	-0.0132	-0.0068	-0.0124	-0.0056
9.94	0.0012	-0.0008	0.0012	0.0028	-0.0048	0.004
9.95	0.016	0.0108	0.0136	0.01	0.0072	0.0104
9.96	0.0176	0.0124	0.0152	0.0096	0.0128	0.01
9.97	0.002	-0.0016	0.0008	-0.0004	0.0052	0.0008
9.98	-0.0124	-0.0132	-0.0116	-0.0076	-0.0072	-0.006
9.99	-0.014	-0.0136	-0.0128	-0.0068	-0.0124	-0.0056
10	0.0016	-0.0008	0.0012	0.0028	-0.0048	0.004
10.01	0.0156	0.0108	0.0136	0.01	0.0072	0.0104
10.02	0.0172	0.012	0.0148	0.0096	0.0128	0.01
10.03	0.0016	-0.002	0.0004	-0.0004	0.0048	0.0004
10.04	-0.0128	-0.0132	-0.012	-0.0076	-0.0072	-0.006
10.05	-0.014	-0.014	-0.0128	-0.0068	-0.0128	-0.0056
10.06	0.0016	-0.0008	0.0012	0.0028	-0.0048	0.004
10.07	0.0156	0.0108	0.0136	0.01	0.0072	0.0104
10.08	0.0172	0.0112	0.0148	0.0092	0.0124	0.01
10.09	0.0012	-0.002	0.0004	-0.0004	0.0048	0.0004
10.1	-0.0128	-0.0132	-0.012	-0.0076	-0.0076	-0.006
10.11	-0.0144	-0.0144	-0.0128	-0.0068	-0.0128	-0.0056
10.12	0.0016	-0.0008	0.0012	0.0028	-0.0048	0.004
10.13	0.0156	0.0108	0.0132	0.0096	0.0068	0.0104
10.14	0.0172	0.0116	0.0148	0.0092	0.0124	0.01
10.15	0.0012	-0.002	0.0004	-0.0004	0.0044	0.0004
10.16	-0.0128	-0.0132	-0.012	-0.0076	-0.0076	-0.0064
10.17	-0.0144	-0.0144	-0.0132	-0.0068	-0.0128	-0.0056
10.18	0.0016	-0.0004	0.0012	0.0032	-0.0048	0.004
10.19	0.0156	0.0108	0.0136	0.01	0.0076	0.0108
10.2	0.0172	0.0116	0.0148	0.0096	0.0128	0.01
10.21	0.0008	-0.002	0	-0.0008	0.0048	0.0004
10.22	-0.0132	-0.014	-0.0124	-0.0076	-0.0076	-0.0064
10.23	-0.0144	-0.0144	-0.0128	-0.0068	-0.0128	-0.0056
10.24	0.0016	-0.0004	0.0016	0.0032	-0.0048	0.004
10.25	0.0156	0.0104	0.0136	0.01	0.0072	0.0104
10.26	0.0172	0.012	0.0148	0.0092	0.0128	0.01
10.27	0.0008	-0.002	0	-0.0008	0.0044	0.0004
10.28	-0.0132	-0.014	-0.012	-0.0076	-0.0076	-0.0064
10.29	-0.0144	-0.014	-0.0128	-0.0068	-0.0128	-0.0056
10.3	0.002	0	0.0016	0.0032	-0.0048	0.0044
10.31	0.016	0.0108	0.0136	0.01	0.0076	0.0108
10.32	0.0172	0.0116	0.0144	0.0092	0.0128	0.01
10.33	0.0008	-0.0024	0	-0.0008	0.0044	0
10.34	-0.0132	-0.014	-0.0124	-0.0076	-0.0076	-0.0064
10.35	-0.0144	-0.014	-0.0132	-0.0068	-0.0128	-0.0056
10.36	0.002	0	0.0016	0.0032	-0.0048	0.0044
10.37	0.0156	0.0104	0.0136	0.01	0.0072	0.0104
10.38	0.0168	0.0116	0.0144	0.0092	0.0128	0.01
10.39	0.0004	-0.0024	-0.0004	-0.0008	0.0044	0
10.4	-0.0132	-0.014	-0.0124	-0.0076	-0.0076	-0.0064
10.41	-0.0144	-0.014	-0.0128	-0.0068	-0.0128	-0.0052
10.42	0.002	0	0.0016	0.0032	-0.0044	0.0044
10.43	0.016	0.0108	0.0136	0.01	0.0076	0.0108
10.44	0.0168	0.0112	0.0144	0.0092	0.0128	0.01
10.45	0.0004	-0.0024	-0.0004	-0.0008	0.0044	0
10.46	-0.0132	-0.014	-0.0124	-0.0076	-0.0076	-0.0064
10.47	-0.0144	-0.0144	-0.0128	-0.0068	-0.0128	-0.0056
10.48	0.002	0	0.0016	0.0032	-0.0044	0.0044
10.49	0.0156	0.0108	0.0136	0.01	0.0072	0.0104
10.5	0.0168	0.0112	0.0144	0.0092	0.0124	0.01
10.51	0	-0.0028	-0.0008	-0.0012	0.004	0
10.52	-0.0136	-0.014	-0.0124	-0.008	-0.0084	-0.0064
10.53	-0.0144	-0.0144	-0.0128	-0.0068	-0.0132	-0.0052
10.54	0.0024	0	0.002	0.0036	-0.0044	0.0044
10.55	0.0156	0.0112	0.0136	0.01	0.0076	0.0108
10.56	0.0168	0.0112	0.0144	0.0092	0.0124	0.0096
10.57	0	-0.0032	-0.0008	-0.0012	0.004	0
10.58	-0.0136	-0.0136	-0.0124	-0.0076	-0.008	-0.0064
10.59	-0.0144	-0.014	-0.0132	-0.0068	-0.0132	-0.0052
10.6	0.0024	-0.0004	0.002	0.0036	-0.0044	0.0044
10.61	0.0156	0.0108	0.0136	0.01	0.0072	0.0104
10.62	0.0168	0.0116	0.0144	0.0092	0.0124	0.0096
10.63	0	-0.0032	-0.0008	-0.0012	0.0036	0
10.64	-0.0136	-0.0144	-0.0124	-0.0076	-0.008	-0.0064
10.65	-0.014	-0.0136	-0.0128	-0.0068	-0.0132	-0.0052
10.66	0.0024	0.0004	0.0024	0.0036	-0.004	0.0048
10.67	0.016	0.0108	0.014	0.0104	0.0076	0.0108
10.68	0.0168	0.0116	0.0144	0.0092	0.0128	0.0096
10.69	-0.0004	-0.0028	-0.0008	-0.0012	0.0036	-0.0004
10.7	-0.0136	-0.014	-0.0124	-0.0076	-0.008	-0.0064
10.71	-0.014	-0.0144	-0.0128	-0.0068	-0.0132	-0.0052
10.72	0.0028	0.0008	0.0024	0.0036	-0.004	0.0048
10.73	0.016	0.0112	0.014	0.01	0.008	0.0108
10.74	0.0168	0.0112	0.0144	0.0092	0.0128	0.0096
10.75	-0.0004	-0.0032	-0.0012	-0.0016	0.0036	-0.0004
10.76	-0.0136	-0.0136	-0.0124	-0.0076	-0.008	-0.0064
10.77	-0.014	-0.014	-0.0128	-0.0064	-0.0128	-0.0052
10.78	0.0028	0.0004	0.0024	0.004	-0.004	0.0048
10.79	0.016	0.0112	0.014	0.01	0.008	0.0108
10.8	0.0168	0.0116	0.0144	0.0092	0.0128	0.0096
10.81	-0.0004	-0.0036	-0.0012	-0.0016	0.0036	-0.0004
10.82	-0.0136	-0.0144	-0.0128	-0.008	-0.0084	-0.0064
10.83	-0.014	-0.0136	-0.0128	-0.0068	-0.0132	-0.0052
10.84	0.0032	0.0004	0.0028	0.004	-0.0036	0.0048
10.85	0.016	0.0108	0.014	0.0104	0.008	0.0108
10.86	0.0168	0.0116	0.0144	0.0092	0.0128	0.0096
10.87	-0.0004	-0.0032	-0.0012	-0.0016	0.0036	-0.0004
10.88	-0.0136	-0.0144	-0.0128	-0.008	-0.0084	-0.0064
10.89	-0.014	-0.014	-0.0124	-0.0064	-0.0128	-0.0052
10.9	0.0032	0.0012	0.0028	0.004	-0.0036	0.0052
10.91	0.0164	0.0116	0.014	0.0104	0.008	0.0108
10.92	0.0168	0.0108	0.014	0.0092	0.0128	0.0096
10.93	-0.0008	-0.0036	-0.0012	-0.0016	0.0036	-0.0004
10.94	-0.0136	-0.014	-0.0124	-0.008	-0.0084	-0.0064
10.95	-0.0136	-0.0132	-0.0124	-0.0064	-0.0128	-0.0052
10.96	0.0032	0.0012	0.0028	0.004	-0.0036	0.0052
10.97	0.0164	0.0108	0.014	0.01	0.008	0.0108
10.98	0.0164	0.0112	0.014	0.0092	0.0128	0.0096
10.99	-0.0008	-0.0032	-0.0012	-0.0016	0.0036	-0.0004
11	-0.0136	-0.014	-0.0128	-0.008	-0.0084	-0.0064
11.01	-0.0136	-0.014	-0.0124	-0.0064	-0.0128	-0.0052
11.02	0.0036	0.0012	0.0032	0.0044	-0.0032	0.0052
11.03	0.0164	0.0116	0.014	0.0104	0.0084	0.0108
11.04	0.0164	0.0112	0.014	0.0092	0.0128	0.0096
11.05	-0.0012	-0.004	-0.0016	-0.002	0.0032	-0.0008
11.06	-0.0136	-0.0144	-0.0128	-0.008	-0.0084	-0.0064
11.07	-0.0136	-0.0132	-0.0124	-0.0068	-0.0132	-0.0052
11.08	0.0036	0.0016	0.0032	0.0044	-0.0036	0.0052
11.09	0.0164	0.0116	0.014	0.0104	0.0084	0.0108
11.1	0.0164	0.0108	0.014	0.0092	0.0128	0.0096
11.11	-0.0012	-0.004	-0.002	-0.002	0.0032	-0.0008
11.12	-0.014	-0.014	-0.0128	-0.008	-0.0088	-0.0064
11.13	-0.0136	-0.0132	-0.0124	-0.0064	-0.0128	-0.0052
11.14	0.0036	0.0008	0.0032	0.0044	-0.0032	0.0052
11.15	0.0164	0.0112	0.014	0.0104	0.0084	0.0108
11.16	0.0164	0.0112	0.014	0.0088	0.0128	0.0096
11.17	-0.0012	-0.0036	-0.002	-0.002	0.0032	-0.0008
11.18	-0.014	-0.0144	-0.0128	-0.008	-0.0084	-0.0064
11.19	-0.0136	-0.014	-0.0124	-0.0064	-0.0128	-0.0052
11.2	0.004	0.0016	0.0032	0.0044	-0.0032	0.0052
11.21	0.0164	0.0116	0.0144	0.0104	0.0084	0.0112
11.22	0.0164	0.0112	0.014	0.0088	0.0128	0.0096
11.23	-0.0016	-0.0044	-0.002	-0.002	0.0028	-0.0008
11.24	-0.014	-0.0148	-0.0128	-0.008	-0.0088	-0.0068
11.25	-0.0136	-0.0132	-0.012	-0.0064	-0.0132	-0.0048
11.26	0.004	0.002	0.0036	0.0044	-0.0032	0.0056
11.27	0.0164	0.0112	0.014	0.0104	0.0084	0.0108
11.28	0.016	0.0104	0.0136	0.0088	0.0128	0.0096
11.29	-0.0016	-0.0044	-0.0024	-0.002	0.0028	-0.0012
11.3	-0.014	-0.014	-0.0128	-0.008	-0.0088	-0.0064
11.31	-0.0136	-0.0132	-0.0124	-0.0064	-0.0132	-0.0048
11.32	0.004	0.0012	0.0036	0.0044	-0.0028	0.0056
11.33	0.0164	0.0112	0.0144	0.0104	0.0084	0.0108
11.34	0.016	0.0108	0.0136	0.0088	0.0128	0.0092
11.35	-0.0016	-0.004	-0.0024	-0.002	0.0028	-0.0012
11.36	-0.014	-0.014	-0.0128	-0.008	-0.0088	-0.0064
11.37	-0.0132	-0.0136	-0.012	-0.0064	-0.0128	-0.0048
11.38	0.0044	0.0016	0.0036	0.0048	-0.0028	0.0056
11.39	0.0164	0.0116	0.0144	0.0104	0.0084	0.0108
11.4	0.016	0.0108	0.0136	0.0088	0.0128	0.0092
11.41	-0.0024	-0.0044	-0.0028	-0.0024	0.0024	-0.0012
11.42	-0.0144	-0.014	-0.0132	-0.008	-0.0092	-0.0064
11.43	-0.0132	-0.0136	-0.012	-0.0064	-0.0132	-0.0048
11.44	0.0044	0.0016	0.004	0.0048	-0.0028	0.0056
11.45	0.0168	0.0116	0.0144	0.0104	0.0088	0.0112
11.46	0.016	0.0108	0.0136	0.0088	0.0128	0.0092
11.47	-0.002	-0.0044	-0.0024	-0.0024	0.0024	-0.0012
11.48	-0.014	-0.014	-0.0128	-0.008	-0.0092	-0.0064
11.49	-0.0132	-0.0128	-0.012	-0.006	-0.0128	-0.0048
11.5	0.0044	0.002	0.004	0.0048	-0.0028	0.006
11.51	0.0164	0.0112	0.0144	0.0104	0.0084	0.0108
11.52	0.016	0.0104	0.0136	0.0084	0.0124	0.0092
11.53	-0.002	-0.0048	-0.0028	-0.0024	0.002	-0.0016
11.54	-0.014	-0.014	-0.0132	-0.008	-0.0092	-0.0068
11.55	-0.0132	-0.0128	-0.012	-0.0064	-0.0132	-0.0048
11.56	0.0048	0.0024	0.004	0.0048	-0.0028	0.006
11.57	0.0168	0.0112	0.0144	0.0104	0.0088	0.0112
11.58	0.0156	0.0104	0.0132	0.0088	0.0128	0.0092
11.59	-0.0024	-0.0048	-0.0028	-0.0028	0.0024	-0.0016
11.6	-0.0144	-0.0144	-0.0132	-0.008	-0.0092	-0.0068
11.61	-0.0132	-0.0128	-0.012	-0.006	-0.0132	-0.0048
11.62	0.0048	0.0024	0.004	0.0052	-0.0024	0.006
11.63	0.0168	0.0116	0.0144	0.0104	0.0088	0.0108
11.64	0.0156	0.01	0.0132	0.0084	0.0128	0.0092
11.65	-0.0024	-0.0052	-0.0028	-0.0028	0.002	-0.0016
11.66	-0.014	-0.0144	-0.0132	-0.008	-0.0092	-0.0064
11.67	-0.0128	-0.0128	-0.0116	-0.006	-0.0128	-0.0044
11.68	0.0052	0.0028	0.0044	0.0052	-0.002	0.006
11.69	0.0168	0.012	0.0144	0.0104	0.0092	0.0112
11.7	0.0156	0.01	0.0132	0.0084	0.0128	0.0092
11.71	-0.0024	-0.0056	-0.0032	-0.0028	0.0024	-0.0016
11.72	-0.0144	-0.0148	-0.0132	-0.008	-0.0092	-0.0068
11.73	-0.0128	-0.0128	-0.0116	-0.006	-0.0128	-0.0044
11.74	0.0048	0.0024	0.0044	0.0052	-0.002	0.006
11.75	0.0164	0.012	0.0144	0.0104	0.0088	0.0108
11.76	0.0156	0.0108	0.0132	0.0084	0.0128	0.0092
11.77	-0.0028	-0.0056	-0.0032	-0.0028	0.002	-0.0016
11.78	-0.0144	-0.0148	-0.0132	-0.008	-0.0092	-0.0064
11.79	-0.0128	-0.0132	-0.0116	-0.006	-0.0128	-0.0044
11.8	0.0052	0.0024	0.0044	0.0052	-0.002	0.006
11.81	0.0168	0.012	0.0144	0.0108	0.0092	0.0112
11.82	0.0156	0.0108	0.0132	0.0084	0.0128	0.0092
11.83	-0.0028	-0.0048	-0.0032	-0.0028	0.002	-0.0016
11.84	-0.0144	-0.014	-0.0132	-0.008	-0.0092	-0.0064
11.85	-0.0128	-0.0132	-0.0116	-0.006	-0.0124	-0.0044
11.86	0.0052	0.002	0.0048	0.0052	-0.002	0.0064
11.87	0.0168	0.0112	0.0144	0.0104	0.0092	0.0108
11.88	0.0156	0.0104	0.0132	0.0084	0.0128	0.0088
11.89	-0.0028	-0.0052	-0.0032	-0.0028	0.002	-0.0016
11.9	-0.014	-0.014	-0.0132	-0.008	-0.0092	-0.0064
11.91	-0.0128	-0.0124	-0.0116	-0.0056	-0.0124	-0.0044
11.92	0.0056	0.0032	0.0048	0.0052	-0.002	0.0064
11.93	0.0168	0.012	0.0144	0.0104	0.0092	0.0112
11.94	0.0152	0.0104	0.0132	0.0084	0.0128	0.0088
11.95	-0.0028	-0.0056	-0.0032	-0.0028	0.002	-0.0016
11.96	-0.0144	-0.0148	-0.0132	-0.008	-0.0092	-0.0064
11.97	-0.0128	-0.0124	-0.0112	-0.0056	-0.0124	-0.0044
11.98	0.0056	0.0028	0.0048	0.0052	-0.0016	0.0064
11.99	0.0168	0.0116	0.0144	0.0104	0.0092	0.0108
12	0.0152	0.0104	0.0132	0.008	0.0124	0.0088
12.01	-0.0032	-0.0052	-0.0036	-0.0032	0.0016	-0.002
12.02	-0.0144	-0.014	-0.0132	-0.008	-0.0092	-0.0064
12.03	-0.0124	-0.0124	-0.0112	-0.0056	-0.0124	-0.004
12.04	0.0056	0.0024	0.0048	0.0056	-0.0016	0.0064
12.05	0.0168	0.0112	0.0144	0.0104	0.0092	0.0112
12.06	0.0152	0.0096	0.0128	0.0084	0.0124	0.0088
12.07	-0.0032	-0.0056	-0.0036	-0.0032	0.0016	-0.002
12.08	-0.0144	-0.0144	-0.0132	-0.008	-0.0096	-0.0068
12.09	-0.0124	-0.0124	-0.0112	-0.0056	-0.0128	-0.0044
12.1	0.0056	0.0032	0.0048	0.0056	-0.0016	0.0064
12.11	0.0168	0.012	0.0144	0.0104	0.0092	0.0108
12.12	0.0152	0.0104	0.0128	0.008	0.0124	0.0088
12.13	-0.0032	-0.0052	-0.0036	-0.0032	0.0012	-0.002
12.14	-0.014	-0.0144	-0.0132	-0.008	-0.0092	-0.0064
12.15	-0.0124	-0.0128	-0.0112	-0.0056	-0.0124	-0.004
12.16	0.006	0.0028	0.0052	0.0056	-0.0016	0.0064
12.17	0.0168	0.0116	0.0144	0.0104	0.0092	0.0108
12.18	0.0148	0.01	0.0128	0.008	0.0124	0.0084
12.19	-0.0036	-0.0056	-0.0036	-0.0032	0.0012	-0.002
12.2	-0.0144	-0.0144	-0.0132	-0.008	-0.0096	-0.0064
12.21	-0.0124	-0.012	-0.0112	-0.0056	-0.0128	-0.004
12.22	0.006	0.0036	0.0052	0.0056	-0.0016	0.0064
12.23	0.0168	0.012	0.0144	0.0104	0.0092	0.0108
12.24	0.0148	0.01	0.0128	0.008	0.012	0.0084
12.25	-0.0036	-0.0056	-0.004	-0.0032	0.0008	-0.0024
12.26	-0.0144	-0.014	-0.0132	-0.008	-0.0096	-0.0064
12.27	-0.012	-0.012	-0.0108	-0.0052	-0.0124	-0.004
12.28	0.006	0.0036	0.0056	0.0056	-0.0012	0.0068
12.29	0.0168	0.012	0.0148	0.0104	0.0092	0.0112
12.3	0.0148	0.01	0.0128	0.008	0.0124	0.0084
12.31	-0.0036	-0.0056	-0.004	-0.0032	0.0012	-0.0024
12.32	-0.0144	-0.014	-0.0132	-0.008	-0.0096	-0.0064
12.33	-0.0124	-0.012	-0.0112	-0.0056	-0.0124	-0.004
12.34	0.0064	0.0036	0.0056	0.0056	-0.0012	0.0068
12.35	0.0168	0.012	0.0144	0.01	0.0092	0.0108
12.36	0.0148	0.0096	0.0124	0.0076	0.012	0.0084
12.37	-0.004	-0.0064	-0.004	-0.0036	0.0008	-0.0024
12.38	-0.0144	-0.0148	-0.0132	-0.008	-0.0096	-0.0064
12.39	-0.012	-0.0124	-0.0108	-0.0052	-0.0124	-0.004
12.4	0.0064	0.0032	0.0056	0.006	-0.0012	0.0068
12.41	0.0168	0.0116	0.0144	0.0104	0.0092	0.0108
12.42	0.0144	0.0096	0.0124	0.0076	0.012	0.0084
12.43	-0.004	-0.006	-0.0044	-0.0036	0.0008	-0.0024
12.44	-0.0148	-0.0148	-0.0136	-0.008	-0.01	-0.0064
12.45	-0.0124	-0.0124	-0.0112	-0.0052	-0.0124	-0.004
12.46	0.006	0.0036	0.0052	0.006	-0.0012	0.0068
12.47	0.0164	0.0116	0.014	0.0104	0.0092	0.0108
12.48	0.014	0.0092	0.0116	0.0076	0.012	0.0084
12.49	-0.0048	-0.0068	-0.0048	-0.0036	0.0004	-0.0024
12.5	-0.0156	-0.0152	-0.014	-0.008	-0.01	-0.0064
12.51	-0.0136	-0.0132	-0.0124	-0.0052	-0.0124	-0.004
12.52	0.0048	0.0024	0.0044	0.006	-0.0012	0.0068
12.53	0.0152	0.0108	0.0132	0.0104	0.0092	0.0108
12.54	0.0132	0.0088	0.0112	0.008	0.012	0.0084
12.55	-0.0048	-0.0068	-0.0052	-0.0036	0.0008	-0.0024
12.56	-0.0156	-0.0152	-0.014	-0.008	-0.0096	-0.0064
12.57	-0.0132	-0.0128	-0.012	-0.0052	-0.0124	-0.004
12.58	0.006	0.0032	0.0052	0.006	-0.0012	0.0068
12.59	0.0168	0.0116	0.0144	0.0104	0.0092	0.0108
12.6	0.014	0.0092	0.0116	0.0076	0.012	0.0084
12.61	-0.0052	-0.0072	-0.0056	-0.0036	0.0004	-0.0024
12.62	-0.0152	-0.0148	-0.014	-0.008	-0.0096	-0.0064
12.63	-0.0124	-0.012	-0.0112	-0.0052	-0.0124	-0.0036
12.64	0.0064	0.0036	0.0056	0.006	-0.0008	0.0068
12.65	0.0168	0.0116	0.0144	0.0104	0.0096	0.0112
12.66	0.014	0.0092	0.012	0.0076	0.012	0.0084
12.67	-0.0048	-0.0068	-0.0052	-0.0036	0.0004	-0.0024
12.68	-0.0148	-0.0148	-0.0136	-0.008	-0.01	-0.0064
12.69	-0.012	-0.012	-0.0108	-0.0052	-0.0124	-0.0036
12.7	0.0072	0.0044	0.006	0.0064	-0.0008	0.0072
12.71	0.0172	0.012	0.0148	0.0104	0.0096	0.0108
12.72	0.0144	0.0096	0.012	0.0076	0.012	0.008
12.73	-0.0044	-0.0068	-0.0048	-0.0036	0.0004	-0.0024
12.74	-0.0144	-0.0144	-0.0136	-0.008	-0.01	-0.0064
12.75	-0.0116	-0.0116	-0.0108	-0.0048	-0.012	-0.0036
12.76	0.0072	0.0044	0.006	0.0064	-0.0004	0.0072
12.77	0.0172	0.012	0.0148	0.0104	0.0096	0.0108
12.78	0.0144	0.0092	0.012	0.0076	0.012	0.008
12.79	-0.0048	-0.0068	-0.0048	-0.004	0.0004	-0.0028
12.8	-0.0148	-0.0148	-0.0136	-0.008	-0.01	-0.0068
12.81	-0.0116	-0.0116	-0.0104	-0.0052	-0.0124	-0.0036
12.82	0.0072	0.0044	0.0064	0.0064	-0.0004	0.0072
12.83	0.0172	0.012	0.0148	0.0104	0.0096	0.0112
12.84	0.0144	0.0088	0.012	0.0076	0.012	0.008
12.85	-0.0048	-0.0072	-0.0048	-0.004	0.0004	-0.0028
12.86	-0.0148	-0.0148	-0.0136	-0.008	-0.01	-0.0064
12.87	-0.0116	-0.0116	-0.0104	-0.0048	-0.012	-0.0036
12.88	0.0072	0.0044	0.0064	0.0064	-0.0004	0.0072
12.89	0.0172	0.012	0.0148	0.0104	0.01	0.0112
12.9	0.014	0.0092	0.012	0.0076	0.012	0.008
12.91	-0.0048	-0.0072	-0.0052	-0.004	0.0004	-0.0028
12.92	-0.0148	-0.0148	-0.0136	-0.008	-0.01	-0.0064
12.93	-0.0116	-0.0116	-0.0104	-0.0048	-0.012	-0.0036
12.94	0.0076	0.0044	0.0064	0.0064	-0.0004	0.0072
12.95	0.0172	0.012	0.0148	0.0104	0.01	0.0112
12.96	0.014	0.0092	0.012	0.0076	0.012	0.008
12.97	-0.0052	-0.0076	-0.0052	-0.004	0.0004	-0.0028
12.98	-0.0148	-0.0152	-0.0136	-0.008	-0.01	-0.0064
12.99	-0.0116	-0.0116	-0.0104	-0.0048	-0.012	-0.0036
13	0.0076	0.0044	0.0068	0.0068	0	0.0072
13.01	0.0172	0.012	0.0148	0.0108	0.01	0.0112
13.02	0.014	0.0092	0.0116	0.0072	0.0124	0.008
13.03	-0.0052	-0.0076	-0.0056	-0.0044	0	-0.0032
13.04	-0.0148	-0.0152	-0.0136	-0.008	-0.01	-0.0068
13.05	-0.0112	-0.0116	-0.0104	-0.0048	-0.012	-0.0036
13.06	0.0076	0.0044	0.0068	0.0068	0	0.0076
13.07	0.0172	0.012	0.0148	0.0104	0.01	0.0112
13.08	0.014	0.0088	0.0116	0.0072	0.012	0.008
13.09	-0.0052	-0.0072	-0.0052	-0.004	0	-0.0028
13.1	-0.0148	-0.0152	-0.0136	-0.008	-0.01	-0.0068
13.11	-0.0112	-0.0116	-0.01	-0.0048	-0.012	-0.0032
13.12	0.008	0.0048	0.0068	0.0068	0	0.0076
13.13	0.0172	0.0124	0.0152	0.0108	0.01	0.0112
13.14	0.0136	0.0088	0.0116	0.0072	0.012	0.008
13.15	-0.0056	-0.0076	-0.0056	-0.0044	-0.0004	-0.0032
13.16	-0.0152	-0.0152	-0.0136	-0.008	-0.0104	-0.0068
13.17	-0.0112	-0.0116	-0.01	-0.0048	-0.0124	-0.0036
13.18	0.008	0.0048	0.0068	0.0068	0	0.0076
13.19	0.0172	0.012	0.0148	0.0104	0.01	0.0112
13.2	0.0136	0.0088	0.0116	0.0072	0.012	0.008
13.21	-0.0056	-0.0076	-0.0056	-0.0044	-0.0004	-0.0032
13.22	-0.0152	-0.0152	-0.014	-0.008	-0.0104	-0.0068
13.23	-0.0112	-0.0116	-0.01	-0.0048	-0.0124	-0.0032
13.24	0.008	0.0044	0.0072	0.0068	0	0.0076
13.25	0.0176	0.012	0.0152	0.0108	0.01	0.0112
13.26	0.0136	0.0084	0.0116	0.0072	0.012	0.0076
13.27	-0.006	-0.008	-0.006	-0.0044	-0.0004	-0.0032
13.28	-0.0152	-0.0152	-0.0136	-0.008	-0.0104	-0.0068
13.29	-0.0112	-0.0112	-0.01	-0.0048	-0.0124	-0.0032
13.3	0.0084	0.0048	0.0072	0.0068	0	0.0076
13.31	0.0176	0.012	0.0152	0.0104	0.01	0.0112
13.32	0.0136	0.0084	0.0116	0.0072	0.012	0.0076
13.33	-0.0056	-0.008	-0.006	-0.0044	-0.0004	-0.0032
13.34	-0.0152	-0.0152	-0.014	-0.008	-0.0104	-0.0068
13.35	-0.0108	-0.0112	-0.01	-0.0044	-0.012	-0.0032
13.36	0.0084	0.0048	0.0072	0.0068	0.0004	0.0076
13.37	0.0176	0.012	0.0152	0.0108	0.0104	0.0112
13.38	0.0136	0.0084	0.0112	0.0072	0.012	0.0076
13.39	-0.006	-0.008	-0.006	-0.0044	-0.0008	-0.0036
13.4	-0.0152	-0.0152	-0.014	-0.0084	-0.0108	-0.0068
13.41	-0.0108	-0.0112	-0.0096	-0.0044	-0.0124	-0.0032
13.42	0.0084	0.0052	0.0076	0.0072	0.0004	0.008
13.43	0.0176	0.012	0.0152	0.0108	0.0104	0.0112
13.44	0.0136	0.008	0.0112	0.0072	0.012	0.0076
13.45	-0.006	-0.008	-0.006	-0.0048	-0.0008	-0.0032
13.46	-0.0152	-0.0152	-0.014	-0.0084	-0.0108	-0.0068
13.47	-0.0108	-0.0108	-0.0096	-0.0044	-0.012	-0.0032
13.48	0.0088	0.0052	0.0076	0.0072	0.0004	0.008
13.49	0.0176	0.012	0.0152	0.0108	0.0104	0.0112
13.5	0.0132	0.008	0.0112	0.0068	0.012	0.0076
13.51	-0.0064	-0.0084	-0.0064	-0.0048	-0.0008	-0.0036
13.52	-0.0152	-0.0156	-0.014	-0.0084	-0.0108	-0.0068
13.53	-0.0108	-0.0112	-0.0096	-0.0044	-0.0124	-0.0032
13.54	0.0088	0.0056	0.0076	0.0072	0.0004	0.008
13.55	0.0176	0.0124	0.0152	0.0108	0.0104	0.0112
13.56	0.0132	0.008	0.0112	0.0068	0.012	0.0076
13.57	-0.0064	-0.0088	-0.0064	-0.0048	-0.0008	-0.0036
13.58	-0.0152	-0.0156	-0.014	-0.0084	-0.0108	-0.0068
13.59	-0.0104	-0.0108	-0.0092	-0.0044	-0.012	-0.0032
13.6	0.0088	0.0056	0.008	0.0072	0.0004	0.008
13.61	0.0176	0.0124	0.0152	0.0108	0.0104	0.0112
13.62	0.0132	0.008	0.0112	0.0068	0.012	0.0076
13.63	-0.0064	-0.0088	-0.0064	-0.0048	-0.0012	-0.0036
13.64	-0.0152	-0.0156	-0.014	-0.0084	-0.0112	-0.0068
13.65	-0.0104	-0.0108	-0.0092	-0.0044	-0.0124	-0.0032
13.66	0.0092	0.0056	0.008	0.0072	0.0004	0.008
13.67	0.018	0.0124	0.0156	0.0108	0.0104	0.0112
13.68	0.0128	0.008	0.0108	0.0068	0.0116	0.0076
13.69	-0.0068	-0.0088	-0.0064	-0.0048	-0.0012	-0.0036
13.7	-0.0152	-0.0156	-0.014	-0.0084	-0.0112	-0.0068
13.71	-0.0104	-0.0108	-0.0092	-0.0044	-0.0124	-0.0032
13.72	0.0092	0.0056	0.008	0.0072	0.0008	0.008
13.73	0.0176	0.0124	0.0152	0.0108	0.0104	0.0112
13.74	0.0128	0.008	0.0108	0.0068	0.0116	0.0072
13.75	-0.0068	-0.0088	-0.0068	-0.0052	-0.0016	-0.004
13.76	-0.0152	-0.0156	-0.014	-0.0084	-0.0112	-0.0072
13.77	-0.0104	-0.0108	-0.0092	-0.0044	-0.0124	-0.0028
13.78	0.0092	0.0056	0.008	0.0076	0.0008	0.0084
13.79	0.018	0.0124	0.0156	0.0108	0.0108	0.0112
13.8	0.0128	0.0076	0.0108	0.0068	0.0116	0.0072
13.81	-0.0068	-0.0088	-0.0068	-0.0052	-0.0012	-0.004
13.82	-0.0156	-0.016	-0.014	-0.0084	-0.0112	-0.0072
13.83	-0.0104	-0.0108	-0.0092	-0.0044	-0.0124	-0.0028
13.84	0.0092	0.0056	0.008	0.0072	0.0008	0.008
13.85	0.0176	0.0124	0.0152	0.0108	0.0104	0.0112
13.86	0.0124	0.0076	0.0104	0.0068	0.0116	0.0072
13.87	-0.0072	-0.0088	-0.0068	-0.0052	-0.0016	-0.004
13.88	-0.0156	-0.0156	-0.014	-0.0084	-0.0116	-0.0072
13.89	-0.01	-0.0108	-0.0088	-0.004	-0.0124	-0.0028
13.9	0.0096	0.0056	0.0084	0.0076	0.0008	0.0084
13.91	0.018	0.0124	0.0156	0.0108	0.0108	0.0112
13.92	0.0124	0.0076	0.0104	0.0064	0.0116	0.0072
13.93	-0.0072	-0.0092	-0.0072	-0.0052	-0.0016	-0.004
13.94	-0.0156	-0.0156	-0.014	-0.0084	-0.0116	-0.0072
13.95	-0.01	-0.0104	-0.0088	-0.004	-0.0124	-0.0028
13.96	0.0096	0.006	0.0084	0.0076	0.0012	0.0084
13.97	0.018	0.0124	0.0156	0.0108	0.0108	0.0112
13.98	0.0124	0.0076	0.0104	0.0064	0.0116	0.0072
13.99	-0.0072	-0.0092	-0.0072	-0.0052	-0.0016	-0.004
14	-0.0156	-0.0156	-0.014	-0.0084	-0.0112	-0.0072
14.01	-0.0096	-0.0104	-0.0088	-0.004	-0.012	-0.0028
14.02	0.0096	0.0056	0.0084	0.0076	0.0012	0.0084
14.03	0.018	0.0124	0.0156	0.0108	0.0108	0.0112
14.04	0.0124	0.0072	0.0104	0.0064	0.0116	0.0068
14.05	-0.0072	-0.0092	-0.0072	-0.0052	-0.0016	-0.004
14.06	-0.0156	-0.0156	-0.014	-0.0084	-0.0112	-0.0068
14.07	-0.0096	-0.0104	-0.0088	-0.004	-0.012	-0.0028
14.08	0.0096	0.0056	0.0084	0.0076	0.0012	0.0084
14.09	0.018	0.0124	0.0156	0.0108	0.0112	0.0116
14.1	0.012	0.0072	0.0104	0.0064	0.0116	0.0072
14.11	-0.0076	-0.0092	-0.0072	-0.0052	-0.0016	-0.004
14.12	-0.0156	-0.0156	-0.014	-0.0084	-0.0116	-0.0072
14.13	-0.0096	-0.01	-0.0084	-0.0036	-0.012	-0.0024
14.14	0.01	0.006	0.0088	0.008	0.0016	0.0088
14.15	0.018	0.012	0.0156	0.0112	0.0112	0.0116
14.16	0.012	0.0068	0.01	0.0064	0.0116	0.0068
14.17	-0.0076	-0.0096	-0.0076	-0.0056	-0.002	-0.0044
14.18	-0.0156	-0.0156	-0.014	-0.0084	-0.0116	-0.0072
14.19	-0.0096	-0.01	-0.0084	-0.0036	-0.012	-0.0024
14.2	0.01	0.0064	0.0088	0.008	0.0016	0.0084
14.21	0.018	0.012	0.0156	0.0108	0.0112	0.0112
14.22	0.012	0.0068	0.01	0.0064	0.0116	0.0068
14.23	-0.0076	-0.0096	-0.0072	-0.0056	-0.002	-0.0044
14.24	-0.0156	-0.0156	-0.0144	-0.0084	-0.0116	-0.0072
14.25	-0.0092	-0.01	-0.0084	-0.0036	-0.012	-0.0024
14.26	0.01	0.0064	0.0088	0.008	0.0016	0.0088
14.27	0.018	0.0124	0.0156	0.0108	0.0112	0.0112
14.28	0.0116	0.0064	0.0096	0.006	0.0116	0.0068
14.29	-0.008	-0.01	-0.0076	-0.0056	-0.0024	-0.0044
14.3	-0.0156	-0.016	-0.0144	-0.0088	-0.012	-0.0072
14.31	-0.0092	-0.0096	-0.008	-0.0036	-0.012	-0.0024
14.32	0.0104	0.0064	0.0092	0.008	0.0016	0.0088
14.33	0.018	0.0124	0.0156	0.0108	0.0112	0.0116
14.34	0.0116	0.0064	0.0096	0.006	0.0112	0.0068
14.35	-0.0076	-0.01	-0.0076	-0.0056	-0.002	-0.0044
14.36	-0.0156	-0.016	-0.014	-0.0084	-0.0116	-0.0072
14.37	-0.0092	-0.0096	-0.008	-0.0032	-0.0116	-0.002
14.38	0.0104	0.0064	0.0092	0.008	0.002	0.0088
14.39	0.018	0.0124	0.0156	0.0108	0.0112	0.0116
14.4	0.0116	0.0068	0.0096	0.006	0.0112	0.0064
14.41	-0.008	-0.01	-0.008	-0.0056	-0.0024	-0.0044
14.42	-0.0156	-0.016	-0.0144	-0.0084	-0.0116	-0.0072
14.43	-0.0088	-0.0096	-0.008	-0.0032	-0.0116	-0.002
14.44	0.0104	0.0064	0.0092	0.0084	0.002	0.0088
14.45	0.018	0.0124	0.0156	0.0108	0.0116	0.0116
14.46	0.0112	0.0064	0.0096	0.006	0.0112	0.0064
14.47	-0.008	-0.01	-0.008	-0.0056	-0.0024	-0.0044
14.48	-0.0156	-0.016	-0.014	-0.0084	-0.0116	-0.0072
14.49	-0.0088	-0.0096	-0.008	-0.0032	-0.0116	-0.002
14.5	0.0104	0.0068	0.0092	0.008	0.002	0.0088
14.51	0.018	0.0124	0.0156	0.0108	0.0112	0.0116
14.52	0.0112	0.0064	0.0096	0.0056	0.0112	0.0064
14.53	-0.0084	-0.01	-0.008	-0.0056	-0.0024	-0.0044
14.54	-0.0156	-0.016	-0.0144	-0.0084	-0.012	-0.0072
14.55	-0.0088	-0.0096	-0.0076	-0.0032	-0.0116	-0.002
14.56	0.0108	0.0064	0.0092	0.0084	0.002	0.0088
14.57	0.018	0.0124	0.0156	0.0112	0.0116	0.0116
14.58	0.0112	0.0064	0.0092	0.006	0.0112	0.0064
14.59	-0.0084	-0.01	-0.008	-0.006	-0.0024	-0.0048
14.6	-0.016	-0.016	-0.0144	-0.0088	-0.012	-0.0072
14.61	-0.0084	-0.0096	-0.0076	-0.0032	-0.0116	-0.002
14.62	0.0108	0.0064	0.0096	0.0084	0.0024	0.0092
14.63	0.018	0.012	0.0156	0.0108	0.0116	0.0112
14.64	0.0112	0.006	0.0092	0.0056	0.0112	0.0064
14.65	-0.0084	-0.01	-0.008	-0.006	-0.0028	-0.0048
14.66	-0.0156	-0.0156	-0.014	-0.0084	-0.012	-0.0072
14.67	-0.0084	-0.0092	-0.0076	-0.0032	-0.0116	-0.002
14.68	0.0108	0.0068	0.0096	0.0084	0.0024	0.0092
14.69	0.0184	0.0128	0.0156	0.0112	0.0116	0.0116
14.7	0.0108	0.006	0.0092	0.0056	0.0112	0.0064
14.71	-0.0084	-0.0104	-0.0084	-0.006	-0.0028	-0.0048
14.72	-0.0156	-0.0156	-0.0144	-0.0084	-0.012	-0.0072
14.73	-0.008	-0.0092	-0.0072	-0.0028	-0.0116	-0.0016
14.74	0.0112	0.0068	0.0096	0.0084	0.0024	0.0092
14.75	0.0184	0.0124	0.0156	0.0112	0.0116	0.0116
14.76	0.0108	0.006	0.0088	0.0056	0.0108	0.006
14.77	-0.0088	-0.0104	-0.0084	-0.006	-0.0028	-0.0048
14.78	-0.0156	-0.0156	-0.014	-0.0084	-0.012	-0.0072
14.79	-0.008	-0.0088	-0.0072	-0.0028	-0.0112	-0.0016
14.8	0.0112	0.0068	0.0096	0.0084	0.0024	0.0092
14.81	0.0184	0.0124	0.0156	0.0112	0.0116	0.0116
14.82	0.0108	0.0056	0.0088	0.0056	0.0108	0.006
14.83	-0.0088	-0.0104	-0.0084	-0.006	-0.0028	-0.0048
14.84	-0.0156	-0.0156	-0.014	-0.0084	-0.012	-0.0072
14.85	-0.008	-0.0088	-0.0072	-0.0028	-0.0112	-0.0016
14.86	0.0112	0.0068	0.01	0.0084	0.0024	0.0092
14.87	0.018	0.012	0.0156	0.0108	0.0116	0.0112
14.88	0.0104	0.0056	0.0088	0.0052	0.0108	0.006
14.89	-0.0088	-0.0104	-0.0084	-0.0064	-0.0032	-0.0052
14.9	-0.0156	-0.0156	-0.0144	-0.0084	-0.0124	-0.0072
14.91	-0.008	-0.0088	-0.0068	-0.0028	-0.0112	-0.0016
14.92	0.0116	0.0072	0.01	0.0088	0.0028	0.0092
14.93	0.0184	0.0124	0.0156	0.0112	0.012	0.0116
14.94	0.0104	0.0052	0.0084	0.0052	0.0108	0.006
14.95	-0.0088	-0.0108	-0.0088	-0.0064	-0.0032	-0.0052
14.96	-0.0156	-0.0156	-0.0144	-0.0084	-0.0124	-0.0072
14.97	-0.0076	-0.0084	-0.0068	-0.0028	-0.0112	-0.0016
14.98	0.0116	0.0076	0.01	0.0088	0.0028	0.0092
14.99	0.0184	0.0124	0.0156	0.0108	0.0116	0.0112
15	0.01	0.0052	0.0084	0.0052	0.0104	0.0056
15.01	-0.0092	-0.0112	-0.0088	-0.0064	-0.0036	-0.0052
15.02	-0.0156	-0.016	-0.0144	-0.0084	-0.0124	-0.0072
15.03	-0.0076	-0.0084	-0.0068	-0.0024	-0.0112	-0.0012
15.04	0.0116	0.0076	0.01	0.0088	0.0028	0.0096
15.05	0.0184	0.0124	0.0156	0.0112	0.0116	0.0112
15.06	0.01	0.0048	0.008	0.0052	0.0104	0.0056
15.07	-0.0092	-0.0112	-0.0088	-0.0064	-0.0036	-0.0052
15.08	-0.0156	-0.016	-0.0144	-0.0084	-0.0124	-0.0072
15.09	-0.0076	-0.0084	-0.0068	-0.0024	-0.0112	-0.0012
15.1	0.0116	0.0076	0.0104	0.0088	0.0028	0.0096
15.11	0.0184	0.0124	0.0156	0.0108	0.012	0.0116
15.12	0.01	0.0052	0.008	0.0048	0.0104	0.0056
15.13	-0.0092	-0.0112	-0.0092	-0.0064	-0.0036	-0.0052
15.14	-0.0156	-0.016	-0.0144	-0.0084	-0.0124	-0.0072
15.15	-0.0072	-0.0084	-0.0064	-0.0024	-0.0108	-0.0012
15.16	0.012	0.0076	0.0104	0.0088	0.0032	0.0096
15.17	0.0184	0.0124	0.016	0.0112	0.012	0.0116
15.18	0.0096	0.0048	0.008	0.0048	0.0104	0.0056
15.19	-0.0092	-0.0112	-0.0092	-0.0064	-0.0036	-0.0052
15.2	-0.0156	-0.016	-0.0144	-0.0084	-0.0124	-0.0072
15.21	-0.0072	-0.0084	-0.0064	-0.0024	-0.0108	-0.0012
15.22	0.012	0.0076	0.0104	0.0092	0.0032	0.0096
15.23	0.0184	0.0124	0.016	0.0112	0.012	0.0112
15.24	0.0096	0.0052	0.008	0.0048	0.0104	0.0052
15.25	-0.0096	-0.0112	-0.0092	-0.0064	-0.0036	-0.0056
15.26	-0.0156	-0.016	-0.0144	-0.0084	-0.0124	-0.0072
15.27	-0.0068	-0.008	-0.006	-0.002	-0.0104	-0.0008
15.28	0.012	0.0076	0.0104	0.0092	0.0036	0.0096
15.29	0.0184	0.0124	0.016	0.0112	0.0128	0.0116
15.3	0.0092	0.0048	0.0076	0.0052	0.0112	0.0056
15.31	-0.0096	-0.0112	-0.0092	-0.006	-0.0028	-0.0048
15.32	-0.016	-0.016	-0.0144	-0.008	-0.0116	-0.0068
15.33	-0.0068	-0.008	-0.006	-0.0016	-0.0096	-0.0004
15.34	0.0124	0.008	0.0108	0.0096	0.0048	0.01
15.35	0.0184	0.0128	0.0156	0.0112	0.0128	0.0116
15.36	0.0092	0.0048	0.0076	0.0044	0.0108	0.0052
15.37	-0.0096	-0.0108	-0.0092	-0.0064	-0.0032	-0.0052
15.38	-0.0156	-0.0156	-0.0144	-0.0084	-0.012	-0.0068
15.39	-0.0064	-0.008	-0.006	-0.0016	-0.01	-0.0008
15.4	0.0124	0.0076	0.0108	0.0092	0.004	0.01
15.41	0.0184	0.0124	0.0156	0.0112	0.0128	0.0116
15.42	0.0088	0.0044	0.0072	0.0044	0.0104	0.0052
15.43	-0.01	-0.0116	-0.0096	-0.0068	-0.0036	-0.0056
15.44	-0.016	-0.016	-0.0144	-0.0084	-0.0124	-0.0068
15.45	-0.0064	-0.008	-0.006	-0.0016	-0.01	-0.0004
15.46	0.0124	0.008	0.0108	0.0096	0.004	0.01
15.47	0.0184	0.0128	0.016	0.0112	0.0128	0.0116
15.48	0.0088	0.0044	0.0072	0.0044	0.0104	0.0052
15.49	-0.01	-0.0116	-0.0096	-0.0068	-0.004	-0.0056
15.5	-0.016	-0.016	-0.0148	-0.0084	-0.0124	-0.0072
15.51	-0.0068	-0.008	-0.006	-0.0016	-0.01	-0.0004
15.52	0.012	0.0076	0.0104	0.0092	0.004	0.01
15.53	0.018	0.0124	0.0156	0.0112	0.0128	0.0116
15.54	0.0088	0.004	0.0072	0.0044	0.0104	0.0052
15.55	-0.0104	-0.0116	-0.0096	-0.0068	-0.004	-0.0056
15.56	-0.016	-0.016	-0.0144	-0.0084	-0.0124	-0.0068
15.57	-0.0064	-0.0076	-0.0056	-0.0016	-0.01	-0.0004
15.58	0.0124	0.0076	0.0108	0.0092	0.004	0.01
15.59	0.018	0.012	0.0156	0.0112	0.0128	0.0116
15.6	0.0084	0.004	0.0068	0.0044	0.0104	0.0052
15.61	-0.0104	-0.012	-0.01	-0.0068	-0.004	-0.0056
15.62	-0.0164	-0.0164	-0.0148	-0.0084	-0.0124	-0.0068
15.63	-0.0068	-0.008	-0.006	-0.0016	-0.01	-0.0004
15.64	0.0116	0.0072	0.0104	0.0092	0.004	0.01
15.65	0.0176	0.0116	0.0148	0.0112	0.0128	0.0116
15.66	0.0076	0.0028	0.006	0.004	0.01	0.0048
15.67	-0.0112	-0.0128	-0.0108	-0.0072	-0.0044	-0.0056
15.68	-0.0168	-0.0164	-0.0152	-0.0084	-0.0128	-0.0072
15.69	-0.0068	-0.0076	-0.006	-0.0016	-0.01	-0.0004
15.7	0.012	0.008	0.0104	0.0096	0.0044	0.01
15.71	0.0176	0.012	0.0152	0.0108	0.0128	0.0116
15.72	0.008	0.0032	0.0064	0.004	0.01	0.0048
15.73	-0.0104	-0.012	-0.01	-0.0068	-0.004	-0.0056
15.74	-0.016	-0.016	-0.0148	-0.0084	-0.0124	-0.0068
15.75	-0.006	-0.0072	-0.0056	-0.0012	-0.0096	-0.0004
15.76	0.0128	0.0084	0.0112	0.0096	0.0044	0.01
15.77	0.0184	0.0124	0.0156	0.0112	0.0128	0.0112
15.78	0.008	0.0032	0.0064	0.004	0.01	0.0048
15.79	-0.0104	-0.0124	-0.01	-0.0068	-0.0044	-0.0056
15.8	-0.016	-0.016	-0.0144	-0.0084	-0.0124	-0.0068
15.81	-0.0056	-0.0068	-0.0052	-0.0012	-0.0096	0
15.82	0.0132	0.0084	0.0112	0.0096	0.0044	0.01
15.83	0.0184	0.0124	0.0156	0.0112	0.0128	0.0116
15.84	0.008	0.0032	0.0064	0.004	0.01	0.0048
15.85	-0.0104	-0.0124	-0.01	-0.0068	-0.0044	-0.0056
15.86	-0.016	-0.016	-0.0144	-0.0084	-0.0124	-0.0068
15.87	-0.0056	-0.0068	-0.0048	-0.0012	-0.0096	0
15.88	0.0132	0.0088	0.0112	0.0096	0.0048	0.0104
15.89	0.0184	0.0128	0.0156	0.0108	0.0128	0.0112
15.9	0.008	0.0036	0.0064	0.004	0.01	0.0044
15.91	-0.0108	-0.0124	-0.01	-0.0072	-0.0044	-0.006
15.92	-0.0156	-0.016	-0.0144	-0.0084	-0.0128	-0.0068
15.93	-0.0052	-0.0064	-0.0048	-0.0012	-0.0096	0
15.94	0.0132	0.0088	0.0116	0.0096	0.0048	0.0104
15.95	0.0184	0.0128	0.016	0.0112	0.0128	0.0116
15.96	0.008	0.0036	0.0064	0.0036	0.01	0.0044
15.97	-0.0108	-0.0124	-0.0104	-0.0072	-0.0048	-0.006
15.98	-0.016	-0.016	-0.0144	-0.0084	-0.0128	-0.0068
15.99	-0.0052	-0.0068	-0.0048	-0.0012	-0.0096	0
16	0.0132	0.0088	0.0116	0.0096	0.0048	0.0104
16.01	0.0184	0.0124	0.0156	0.0112	0.0128	0.0116
16.02	0.0076	0.0032	0.006	0.0036	0.0096	0.0044
16.03	-0.0108	-0.0124	-0.0104	-0.0072	-0.0048	-0.006
16.04	-0.016	-0.016	-0.0144	-0.0084	-0.0128	-0.0072
16.05	-0.0052	-0.0068	-0.0044	-0.0008	-0.0096	0
16.06	0.0132	0.0088	0.0116	0.01	0.0048	0.0104
16.07	0.0184	0.0124	0.016	0.0112	0.0128	0.0116
16.08	0.0072	0.0028	0.006	0.0036	0.0096	0.0044
16.09	-0.0108	-0.0124	-0.0104	-0.0072	-0.0048	-0.006
16.1	-0.016	-0.016	-0.0144	-0.0084	-0.0128	-0.0068
16.11	-0.0048	-0.0064	-0.0044	-0.0008	-0.0096	0.0004
16.12	0.0136	0.0084	0.0116	0.01	0.0048	0.0104
16.13	0.0184	0.0124	0.0156	0.0108	0.0128	0.0112
16.14	0.0072	0.0028	0.0056	0.0032	0.0092	0.004
16.15	-0.0112	-0.0124	-0.0104	-0.0072	-0.0052	-0.006
16.16	-0.0156	-0.016	-0.0144	-0.0084	-0.0132	-0.0068
16.17	-0.0048	-0.0064	-0.0044	-0.0008	-0.0096	0.0004
16.18	0.0136	0.0088	0.012	0.01	0.0052	0.0104
16.19	0.0184	0.0124	0.016	0.0112	0.0132	0.0116
16.2	0.0072	0.0028	0.0056	0.0032	0.0092	0.004
16.21	-0.0112	-0.0124	-0.0104	-0.0072	-0.0052	-0.006
16.22	-0.016	-0.0156	-0.0144	-0.0084	-0.0132	-0.0068
16.23	-0.0044	-0.006	-0.004	-0.0008	-0.0092	0.0004
16.24	0.0136	0.0088	0.012	0.01	0.0052	0.0104
16.25	0.0184	0.0124	0.0156	0.0108	0.0128	0.0112
16.26	0.0068	0.0024	0.0056	0.0032	0.0092	0.004
16.27	-0.0112	-0.0124	-0.0108	-0.0076	-0.0052	-0.006
16.28	-0.0156	-0.0156	-0.0144	-0.0084	-0.0132	-0.0068
16.29	-0.0044	-0.0056	-0.004	-0.0004	-0.0092	0.0008
16.3	0.0136	0.0088	0.012	0.01	0.0052	0.0104
16.31	0.0184	0.0124	0.016	0.0112	0.0132	0.0116
16.32	0.0068	0.0024	0.0052	0.0032	0.0092	0.004
16.33	-0.0112	-0.0124	-0.0108	-0.0076	-0.0052	-0.006
16.34	-0.0156	-0.0156	-0.0144	-0.0084	-0.0132	-0.0068
16.35	-0.0044	-0.0056	-0.004	-0.0004	-0.0092	0.0008
16.36	0.0136	0.0088	0.012	0.01	0.0052	0.0104
16.37	0.0184	0.0124	0.0156	0.0108	0.0128	0.0112
16.38	0.0068	0.0024	0.0052	0.0032	0.0088	0.0036
16.39	-0.0112	-0.0128	-0.0108	-0.0076	-0.0056	-0.0064
16.4	-0.0156	-0.0156	-0.0144	-0.0084	-0.0132	-0.0068
16.41	-0.004	-0.0052	-0.0036	-0.0004	-0.0092	0.0008
16.42	0.014	0.0092	0.012	0.01	0.0052	0.0104
16.43	0.0184	0.0124	0.0156	0.0108	0.0128	0.0112
16.44	0.0064	0.002	0.0052	0.0028	0.0088	0.0036
16.45	-0.0116	-0.0128	-0.0108	-0.0076	-0.0056	-0.0064
16.46	-0.016	-0.0156	-0.0144	-0.0084	-0.0136	-0.0068
16.47	-0.004	-0.0052	-0.0036	-0.0004	-0.0092	0.0008
16.48	0.014	0.0092	0.012	0.01	0.0056	0.0108
16.49	0.0184	0.0124	0.0156	0.0108	0.0132	0.0112
16.5	0.0064	0.002	0.0052	0.0028	0.0088	0.0036
16.51	-0.0116	-0.0132	-0.0108	-0.008	-0.006	-0.0064
16.52	-0.0156	-0.016	-0.0144	-0.0088	-0.014	-0.0072
16.53	-0.004	-0.0052	-0.0032	-0.0008	-0.0096	0.0004
16.54	0.014	0.0092	0.0124	0.0096	0.0044	0.0104
16.55	0.0184	0.0124	0.016	0.0108	0.0124	0.0112
16.56	0.006	0.002	0.0048	0.0024	0.0076	0.0032
16.57	-0.0116	-0.0132	-0.0108	-0.0084	-0.0072	-0.0068
16.58	-0.016	-0.016	-0.0144	-0.0088	-0.0148	-0.0076
16.59	-0.0036	-0.0052	-0.0032	-0.0008	-0.0104	0.0004
16.6	0.014	0.0096	0.0124	0.0088	0.0032	0.0096
16.61	0.0184	0.0124	0.0156	0.0088	0.0092	0.0092
16.62	0.006	0.0016	0.0048	0.0008	0.0044	0.002
16.63	-0.012	-0.0132	-0.0112	-0.0092	-0.01	-0.0076
16.64	-0.016	-0.016	-0.0144	-0.0096	-0.0176	-0.008
16.65	-0.0036	-0.0048	-0.0032	-0.0008	-0.0124	0.0004
16.66	0.0144	0.0096	0.0124	0.0096	0.0028	0.0104
16.67	0.0184	0.0124	0.016	0.0108	0.0108	0.0112
16.68	0.006	0.0016	0.0048	0.0024	0.0064	0.0032
16.69	-0.012	-0.0132	-0.0112	-0.008	-0.008	-0.0068
16.7	-0.016	-0.016	-0.0144	-0.0088	-0.0152	-0.0072
16.71	-0.0036	-0.0052	-0.0032	-0.0004	-0.0104	0.0008
16.72	0.0144	0.0096	0.0124	0.0104	0.0048	0.0108
16.73	0.0184	0.0124	0.016	0.0112	0.0128	0.0112
16.74	0.0056	0.0016	0.0044	0.0024	0.008	0.0032
16.75	-0.012	-0.0132	-0.0112	-0.008	-0.0068	-0.0068
16.76	-0.0156	-0.016	-0.0144	-0.0084	-0.0144	-0.0072
16.77	-0.0032	-0.0048	-0.0028	0.0004	-0.0092	0.0012
16.78	0.0144	0.01	0.0124	0.0104	0.0056	0.0112
16.79	0.0184	0.0128	0.0156	0.0112	0.0132	0.0116
16.8	0.0056	0.0016	0.0044	0.0024	0.0084	0.0032
16.81	-0.012	-0.0132	-0.0112	-0.008	-0.0064	-0.0068
16.82	-0.016	-0.016	-0.0144	-0.0084	-0.014	-0.0072
16.83	-0.0032	-0.0048	-0.0028	0.0004	-0.0088	0.0012
16.84	0.0144	0.0096	0.0128	0.0104	0.006	0.0112
16.85	0.0184	0.0124	0.0156	0.0112	0.0136	0.0116
16.86	0.0056	0.0016	0.004	0.0024	0.0084	0.0032
16.87	-0.012	-0.0132	-0.0112	-0.008	-0.0064	-0.0068
16.88	-0.0156	-0.016	-0.0144	-0.0084	-0.014	-0.0072
16.89	-0.0028	-0.0048	-0.0024	0.0004	-0.0088	0.0016
16.9	0.0144	0.0096	0.0128	0.0104	0.006	0.0112
16.91	0.0184	0.0124	0.0156	0.0112	0.0136	0.0116
16.92	0.0052	0.0012	0.004	0.002	0.008	0.0028
16.93	-0.0124	-0.0132	-0.0116	-0.0084	-0.0068	-0.0068
16.94	-0.016	-0.0156	-0.0144	-0.0084	-0.014	-0.0072
16.95	-0.0028	-0.0044	-0.0024	0.0004	-0.0088	0.0016
16.96	0.0148	0.0096	0.0128	0.0104	0.006	0.0112
16.97	0.0184	0.0124	0.0156	0.0108	0.0136	0.0112
16.98	0.0052	0.0012	0.004	0.002	0.008	0.0028
16.99	-0.012	-0.0132	-0.0112	-0.008	-0.0064	-0.0068
17	-0.0156	-0.0156	-0.014	-0.0084	-0.014	-0.0068
17.01	-0.0028	-0.0044	-0.0024	0.0004	-0.0084	0.0016
17.02	0.0144	0.0096	0.0128	0.0104	0.0064	0.0112
17.03	0.0184	0.0124	0.0156	0.0108	0.0136	0.0112
17.04	0.0052	0.0012	0.004	0.002	0.008	0.0028
17.05	-0.0124	-0.0132	-0.0116	-0.0084	-0.0068	-0.0068
17.06	-0.0156	-0.0156	-0.014	-0.0084	-0.014	-0.0068
17.07	-0.0024	-0.004	-0.0024	0.0004	-0.0084	0.0016
17.08	0.0148	0.0096	0.0128	0.0104	0.006	0.0112
17.09	0.0184	0.0124	0.0156	0.0108	0.0136	0.0112
17.1	0.0048	0.0012	0.0036	0.002	0.008	0.0028
17.11	-0.0124	-0.0132	-0.0116	-0.008	-0.0068	-0.0068
17.12	-0.0156	-0.0156	-0.0144	-0.0084	-0.014	-0.0068
17.13	-0.0024	-0.004	-0.002	0.0008	-0.0084	0.002
17.14	0.0148	0.01	0.0128	0.0104	0.0064	0.0112
17.15	0.0184	0.012	0.0156	0.0108	0.0136	0.0116
17.16	0.0048	0.0008	0.0036	0.0016	0.008	0.0024
17.17	-0.0124	-0.0136	-0.0116	-0.0084	-0.0072	-0.0068
17.18	-0.0156	-0.0156	-0.0144	-0.0084	-0.0144	-0.0072
17.19	-0.0024	-0.0036	-0.002	0.0008	-0.0084	0.002
17.2	0.0148	0.0104	0.0128	0.0108	0.0064	0.0112
17.21	0.018	0.0124	0.0156	0.0108	0.0136	0.0112
17.22	0.0044	0.0004	0.0032	0.0016	0.0076	0.0024
17.23	-0.0124	-0.0136	-0.0116	-0.008	-0.0068	-0.0068
17.24	-0.0156	-0.0156	-0.014	-0.0084	-0.014	-0.0068
17.25	-0.002	-0.0036	-0.002	0.0008	-0.008	0.002
17.26	0.0148	0.01	0.0128	0.0104	0.0064	0.0112
17.27	0.018	0.0124	0.0156	0.0108	0.0136	0.0112
17.28	0.0044	0.0004	0.0032	0.0016	0.0076	0.0024
17.29	-0.0124	-0.0136	-0.0116	-0.0084	-0.0072	-0.0068
17.3	-0.0156	-0.0156	-0.014	-0.0084	-0.0144	-0.0068
17.31	-0.002	-0.0036	-0.0016	0.0008	-0.008	0.002
17.32	0.0152	0.0104	0.0132	0.0108	0.0064	0.0112
17.33	0.018	0.0124	0.0156	0.0108	0.0136	0.0112
17.34	0.0044	0	0.0032	0.0012	0.0072	0.0024
17.35	-0.0124	-0.0136	-0.0116	-0.0084	-0.0072	-0.0068
17.36	-0.0156	-0.0156	-0.014	-0.0084	-0.014	-0.0068
17.37	-0.0016	-0.0036	-0.0016	0.0012	-0.008	0.002
17.38	0.0152	0.01	0.0132	0.0104	0.0064	0.0112
17.39	0.018	0.0124	0.0156	0.0108	0.0136	0.0112
17.4	0.004	0.0004	0.0028	0.0012	0.0072	0.002
17.41	-0.0128	-0.0136	-0.012	-0.0084	-0.0076	-0.0072
17.42	-0.0156	-0.0156	-0.014	-0.0084	-0.0144	-0.0068
17.43	-0.0016	-0.0032	-0.0016	0.0012	-0.008	0.0024
17.44	0.0152	0.0104	0.0132	0.0108	0.0068	0.0112
17.45	0.018	0.0124	0.0156	0.0108	0.0136	0.0112
17.46	0.004	0.0004	0.0028	0.0012	0.0072	0.002
17.47	-0.0128	-0.0136	-0.0116	-0.0084	-0.0072	-0.0068
17.48	-0.0156	-0.0156	-0.014	-0.0084	-0.014	-0.0068
17.49	-0.0012	-0.0032	-0.0012	0.0016	-0.0076	0.0024
17.5	0.0152	0.0104	0.0132	0.0108	0.0068	0.0112
17.51	0.018	0.0124	0.0156	0.0108	0.0136	0.0112
17.52	0.004	0	0.0028	0.0012	0.0072	0.002
17.53	-0.0128	-0.0136	-0.012	-0.0084	-0.0072	-0.0068
17.54	-0.0156	-0.0156	-0.014	-0.008	-0.014	-0.0068
17.55	-0.0012	-0.0032	-0.0012	0.0012	-0.0076	0.0024
17.56	0.0152	0.0104	0.0132	0.0108	0.0068	0.0112
17.57	0.018	0.0124	0.0156	0.0108	0.014	0.0112
17.58	0.0036	0	0.0024	0.0012	0.0072	0.002
17.59	-0.0128	-0.0136	-0.012	-0.0084	-0.0072	-0.0068
17.6	-0.0156	-0.0156	-0.014	-0.0084	-0.014	-0.0068
17.61	-0.0012	-0.0032	-0.0012	0.0016	-0.0072	0.0028
17.62	0.0152	0.0104	0.0132	0.0108	0.0072	0.0112
17.63	0.018	0.0124	0.0156	0.0108	0.0136	0.0112
17.64	0.0036	0	0.0024	0.0008	0.0072	0.002
17.65	-0.0128	-0.0136	-0.012	-0.0084	-0.0076	-0.0072
17.66	-0.0156	-0.0152	-0.014	-0.0084	-0.014	-0.0068
17.67	-0.0008	-0.0028	-0.0008	0.0016	-0.0072	0.0024
17.68	0.0156	0.0104	0.0136	0.0108	0.0072	0.0116
17.69	0.018	0.0124	0.0156	0.0108	0.014	0.0112
17.7	0.0036	-0.0004	0.0024	0.0008	0.0072	0.0016
17.71	-0.0128	-0.0136	-0.012	-0.0084	-0.0072	-0.0068
17.72	-0.0152	-0.0152	-0.014	-0.008	-0.014	-0.0068
17.73	-0.0008	-0.0024	-0.0008	0.0016	-0.0072	0.0028
17.74	0.0152	0.0104	0.0132	0.0108	0.0072	0.0112
17.75	0.018	0.012	0.0152	0.0104	0.0136	0.0112
17.76	0.0032	-0.0004	0.002	0.0008	0.0068	0.0016
17.77	-0.0132	-0.014	-0.012	-0.0084	-0.0076	-0.0072
17.78	-0.0156	-0.0152	-0.014	-0.008	-0.0144	-0.0068
17.79	-0.0008	-0.0028	-0.0008	0.0016	-0.0072	0.0028
17.8	0.0156	0.0104	0.0136	0.0108	0.0072	0.0116
17.81	0.018	0.012	0.0156	0.0108	0.014	0.0112
17.82	0.0032	-0.0008	0.002	0.0008	0.0068	0.0016
17.83	-0.0132	-0.014	-0.012	-0.0084	-0.0076	-0.0072
17.84	-0.0152	-0.0152	-0.014	-0.008	-0.014	-0.0068
17.85	-0.0004	-0.0024	-0.0004	0.002	-0.0068	0.0028
17.86	0.0156	0.0104	0.0136	0.0108	0.0072	0.0116
17.87	0.0176	0.012	0.0152	0.0104	0.0136	0.0108
17.88	0.0028	-0.0008	0.002	0.0008	0.0068	0.0016
17.89	-0.0132	-0.0136	-0.012	-0.0084	-0.0076	-0.0072
17.9	-0.0152	-0.0152	-0.0136	-0.008	-0.014	-0.0064
17.91	-0.0004	-0.0024	-0.0004	0.002	-0.0068	0.0032
17.92	0.0156	0.0104	0.0136	0.0108	0.0076	0.0116
17.93	0.018	0.012	0.0152	0.0104	0.014	0.0112
17.94	0.0028	-0.0012	0.0016	0.0004	0.0064	0.0012
17.95	-0.0132	-0.014	-0.0124	-0.0084	-0.0076	-0.0072
17.96	-0.0152	-0.0152	-0.0136	-0.008	-0.0144	-0.0068
17.97	-0.0004	-0.002	0	0.002	-0.0068	0.0032
17.98	0.0156	0.0108	0.0136	0.0108	0.0076	0.0116
17.99	0.0176	0.012	0.0152	0.0104	0.014	0.0108
18	0.0024	-0.0012	0.0016	0.0004	0.0064	0.0012
18.01	-0.0132	-0.014	-0.0124	-0.0088	-0.008	-0.0072
18.02	-0.0152	-0.0152	-0.0136	-0.008	-0.0144	-0.0068
18.03	0	-0.002	0	0.0024	-0.0068	0.0032
18.04	0.0156	0.0108	0.0136	0.0112	0.0076	0.0116
18.05	0.018	0.012	0.0152	0.0108	0.014	0.0112
18.06	0.0024	-0.0012	0.0016	0.0004	0.0064	0.0012
18.07	-0.0132	-0.014	-0.0124	-0.0088	-0.008	-0.0072
18.08	-0.0152	-0.0152	-0.0136	-0.008	-0.0144	-0.0068
18.09	0	-0.002	0	0.002	-0.0064	0.0032
18.1	0.0156	0.0108	0.0136	0.0112	0.0076	0.0116
18.11	0.0176	0.012	0.0152	0.0104	0.014	0.0108
18.12	0.0024	-0.0012	0.0012	0	0.006	0.0012
18.13	-0.0136	-0.0144	-0.0124	-0.0088	-0.0084	-0.0072
18.14	-0.0152	-0.0152	-0.0136	-0.008	-0.0144	-0.0068
18.15	0.0004	-0.0016	0.0004	0.0024	-0.0064	0.0036
18.16	0.016	0.0108	0.0136	0.0112	0.008	0.0116
18.17	0.0176	0.012	0.0152	0.0108	0.014	0.0112
18.18	0.002	-0.0012	0.0012	0	0.006	0.0008
18.19	-0.0132	-0.0144	-0.0124	-0.0088	-0.008	-0.0072
18.2	-0.0152	-0.0152	-0.0136	-0.008	-0.0144	-0.0064
18.21	0.0004	-0.0016	0.0004	0.0024	-0.0064	0.0036
18.22	0.016	0.0108	0.0136	0.0112	0.0076	0.0116
18.23	0.0176	0.012	0.0152	0.0104	0.014	0.0108
18.24	0.002	-0.0012	0.0012	0	0.006	0.0008
18.25	-0.0136	-0.014	-0.0124	-0.0088	-0.008	-0.0072
18.26	-0.0152	-0.0152	-0.0136	-0.008	-0.0144	-0.0064
18.27	0.0004	-0.0016	0.0004	0.0028	-0.006	0.0036
18.28	0.016	0.0108	0.014	0.0112	0.008	0.0116
18.29	0.0176	0.012	0.0152	0.0104	0.014	0.0108
18.3	0.002	-0.0016	0.0008	0	0.006	0.0008
18.31	-0.0136	-0.014	-0.0124	-0.0088	-0.008	-0.0072
18.32	-0.0152	-0.0152	-0.0136	-0.008	-0.0144	-0.0064
18.33	0.0004	-0.0016	0.0004	0.0028	-0.006	0.0036
18.34	0.016	0.0108	0.014	0.0112	0.008	0.0116
18.35	0.0176	0.012	0.0152	0.0104	0.014	0.0108
18.36	0.0016	-0.0016	0.0008	-0.0004	0.0056	0.0008
18.37	-0.0136	-0.014	-0.0124	-0.0088	-0.0084	-0.0072
18.38	-0.0148	-0.0148	-0.0136	-0.008	-0.0144	-0.0064
18.39	0.0008	-0.0016	0.0008	0.0028	-0.006	0.0036
18.4	0.016	0.0108	0.014	0.0112	0.008	0.0116
18.41	0.0176	0.012	0.0148	0.0104	0.014	0.0108
18.42	0.0016	-0.0016	0.0008	-0.0004	0.0056	0.0004
18.43	-0.0136	-0.014	-0.0124	-0.0088	-0.0084	-0.0072
18.44	-0.0152	-0.0148	-0.0136	-0.008	-0.0144	-0.0064
18.45	0.0008	-0.0012	0.0008	0.0028	-0.006	0.0036
18.46	0.016	0.0108	0.014	0.0112	0.008	0.0116
18.47	0.0176	0.012	0.0148	0.0104	0.014	0.0108
18.48	0.0016	-0.002	0.0008	-0.0004	0.0056	0.0004
18.49	-0.0136	-0.014	-0.0124	-0.0088	-0.0084	-0.0072
18.5	-0.0148	-0.0148	-0.0136	-0.008	-0.0144	-0.0064
18.51	0.0012	-0.0008	0.0012	0.0028	-0.0056	0.004
18.52	0.016	0.0108	0.014	0.0112	0.0084	0.0116
18.53	0.0176	0.0116	0.0152	0.0104	0.014	0.0108
18.54	0.0012	-0.002	0.0004	-0.0004	0.0056	0.0004
18.55	-0.0136	-0.0144	-0.0128	-0.0088	-0.0088	-0.0076
18.56	-0.0148	-0.0148	-0.0136	-0.008	-0.0144	-0.0064
18.57	0.0012	-0.0008	0.0012	0.0032	-0.0056	0.004
18.58	0.016	0.0112	0.014	0.0112	0.008	0.0116
18.59	0.0172	0.0116	0.0148	0.01	0.014	0.0108
18.6	0.0012	-0.002	0.0004	-0.0004	0.0052	0.0004
18.61	-0.0136	-0.014	-0.0124	-0.0088	-0.0084	-0.0072
18.62	-0.0148	-0.0144	-0.0132	-0.0076	-0.0144	-0.0064
18.63	0.0016	-0.0004	0.0012	0.0032	-0.0056	0.004
18.64	0.016	0.0112	0.014	0.0112	0.0084	0.0116
18.65	0.0172	0.0116	0.0148	0.0104	0.014	0.0108
18.66	0.0008	-0.0024	0	-0.0008	0.0052	0
18.67	-0.014	-0.0144	-0.0128	-0.0088	-0.0088	-0.0076
18.68	-0.0148	-0.0144	-0.0132	-0.0076	-0.0144	-0.0064
18.69	0.0016	-0.0004	0.0016	0.0032	-0.0056	0.0044
18.7	0.0164	0.0112	0.014	0.0112	0.0084	0.0116
18.71	0.0172	0.0116	0.0148	0.01	0.014	0.0104
18.72	0.0008	-0.0024	0	-0.0008	0.0052	0
18.73	-0.0136	-0.0144	-0.0128	-0.0088	-0.0088	-0.0076
18.74	-0.0148	-0.0144	-0.0132	-0.0076	-0.0144	-0.0064
18.75	0.0016	-0.0004	0.0016	0.0032	-0.0052	0.0044
18.76	0.0164	0.0116	0.014	0.0112	0.0084	0.0116
18.77	0.0172	0.012	0.0148	0.0104	0.014	0.0108
18.78	0.0008	-0.0028	0	-0.0012	0.0048	0
18.79	-0.014	-0.0144	-0.0128	-0.0088	-0.0088	-0.0076
18.8	-0.0148	-0.0144	-0.0132	-0.0076	-0.0144	-0.0064
18.81	0.002	-0.0004	0.0016	0.0032	-0.0052	0.0044
18.82	0.0164	0.0116	0.0144	0.0112	0.0084	0.012
18.83	0.0172	0.012	0.0148	0.01	0.014	0.0104
18.84	0.0004	-0.0024	-0.0004	-0.0012	0.0048	0
18.85	-0.014	-0.0144	-0.0128	-0.0088	-0.0088	-0.0076
18.86	-0.0148	-0.0144	-0.0132	-0.0076	-0.0144	-0.006
18.87	0.002	0	0.002	0.0036	-0.0048	0.0048
18.88	0.0164	0.0116	0.0144	0.0116	0.0088	0.012
18.89	0.0172	0.012	0.0148	0.01	0.0144	0.0108
18.9	0.0004	-0.0028	-0.0004	-0.0012	0.0048	0
18.91	-0.014	-0.0144	-0.0128	-0.0092	-0.0092	-0.0076
18.92	-0.0144	-0.0144	-0.0132	-0.0076	-0.0144	-0.006
18.93	0.002	0	0.002	0.0036	-0.0048	0.0048
18.94	0.0164	0.0116	0.0144	0.0112	0.0088	0.012
18.95	0.0172	0.0116	0.0148	0.01	0.014	0.0104
18.96	0	-0.0028	-0.0004	-0.0012	0.0048	-0.0004
18.97	-0.014	-0.0144	-0.0128	-0.0088	-0.0088	-0.0076
18.98	-0.0144	-0.0144	-0.0132	-0.0076	-0.0144	-0.006
18.99	0.0024	0	0.002	0.004	-0.0048	0.0048
19	0.0164	0.0116	0.0144	0.0112	0.0088	0.012
19.01	0.0172	0.0116	0.0148	0.01	0.0144	0.0104
19.02	0	-0.0028	-0.0008	-0.0012	0.0044	-0.0004
19.03	-0.014	-0.0144	-0.0132	-0.0092	-0.0092	-0.0076
19.04	-0.0144	-0.0144	-0.0132	-0.0076	-0.0144	-0.006
19.05	0.0024	0	0.002	0.004	-0.0048	0.0048
19.06	0.0164	0.0116	0.0144	0.0112	0.0088	0.012
19.07	0.0172	0.0116	0.0148	0.01	0.014	0.0104
19.08	0	-0.0032	-0.0008	-0.0016	0.0044	-0.0004
19.09	-0.014	-0.0144	-0.0128	-0.0088	-0.0092	-0.0076
19.1	-0.0144	-0.0144	-0.0128	-0.0076	-0.0144	-0.006
19.11	0.0024	0.0004	0.0024	0.004	-0.0044	0.0048
19.12	0.0164	0.0116	0.0144	0.0112	0.0088	0.0116
19.13	0.0168	0.0116	0.0144	0.01	0.014	0.0104
19.14	-0.0004	-0.0032	-0.0008	-0.0016	0.0044	-0.0004
19.15	-0.014	-0.0144	-0.0132	-0.0088	-0.0092	-0.0076
19.16	-0.0144	-0.0144	-0.0132	-0.0076	-0.0144	-0.006
19.17	0.0028	0	0.0024	0.004	-0.0044	0.0048
19.18	0.0168	0.0116	0.0144	0.0116	0.0092	0.012
19.19	0.0168	0.0116	0.0144	0.01	0.014	0.0104
19.2	-0.0004	-0.0032	-0.0012	-0.0016	0.004	-0.0008
19.21	-0.014	-0.0144	-0.0132	-0.0088	-0.0092	-0.0076
19.22	-0.0144	-0.014	-0.0128	-0.0072	-0.0144	-0.006
19.23	0.0028	0.0008	0.0028	0.0044	-0.0044	0.0052
19.24	0.0168	0.0116	0.0144	0.0116	0.0092	0.012
19.25	0.0168	0.0116	0.0144	0.01	0.0144	0.0104
19.26	-0.0004	-0.0032	-0.0012	-0.0016	0.004	-0.0008
19.27	-0.0144	-0.0144	-0.0132	-0.0088	-0.0092	-0.0076
19.28	-0.0144	-0.014	-0.0128	-0.0072	-0.0144	-0.006
19.29	0.0028	0.0008	0.0028	0.0044	-0.004	0.0052
19.3	0.0164	0.0116	0.0144	0.0112	0.0092	0.012
19.31	0.0168	0.0112	0.0144	0.01	0.014	0.0104
19.32	-0.0008	-0.0036	-0.0012	-0.0016	0.004	-0.0008
19.33	-0.0144	-0.0144	-0.0132	-0.0088	-0.0092	-0.0076
19.34	-0.0144	-0.014	-0.0128	-0.0076	-0.0144	-0.006
19.35	0.0032	0.0008	0.0028	0.0044	-0.004	0.0052
19.36	0.0168	0.0116	0.0144	0.0116	0.0092	0.012
19.37	0.0168	0.0112	0.0144	0.01	0.0144	0.0104
19.38	-0.0008	-0.0036	-0.0016	-0.002	0.004	-0.0008
19.39	-0.0144	-0.0144	-0.0132	-0.0092	-0.0096	-0.0076
19.4	-0.014	-0.014	-0.0128	-0.0072	-0.0144	-0.006
19.41	0.0032	0.0012	0.0032	0.0044	-0.004	0.0056
19.42	0.0168	0.012	0.0148	0.0116	0.0092	0.012
19.43	0.0168	0.0116	0.0144	0.0096	0.014	0.01
19.44	-0.0012	-0.004	-0.0016	-0.002	0.0036	-0.0008
19.45	-0.0144	-0.0144	-0.0132	-0.0088	-0.0096	-0.0076
19.46	-0.014	-0.0136	-0.0128	-0.0072	-0.0144	-0.0056
19.47	0.0036	0.0016	0.0032	0.0048	-0.0036	0.0056
19.48	0.0168	0.012	0.0148	0.0116	0.0096	0.012
19.49	0.0168	0.0116	0.0144	0.01	0.0144	0.0104
19.5	-0.0012	-0.004	-0.0016	-0.002	0.0036	-0.0012
19.51	-0.0144	-0.0148	-0.0132	-0.0088	-0.0096	-0.0076
19.52	-0.014	-0.0136	-0.0124	-0.0072	-0.014	-0.0056
19.53	0.0036	0.0016	0.0032	0.0048	-0.0036	0.0056
19.54	0.0168	0.012	0.0148	0.0116	0.0096	0.012
19.55	0.0164	0.0112	0.014	0.0096	0.0144	0.01
19.56	-0.0012	-0.004	-0.002	-0.002	0.0036	-0.0012
19.57	-0.0144	-0.0144	-0.0132	-0.0088	-0.0096	-0.0076
19.58	-0.014	-0.0136	-0.0124	-0.0072	-0.014	-0.0056
19.59	0.004	0.0016	0.0036	0.0048	-0.0032	0.006
19.6	0.0168	0.012	0.0148	0.0116	0.01	0.012
19.61	0.0164	0.0116	0.0144	0.0096	0.0144	0.0104
19.62	-0.0016	-0.004	-0.002	-0.0024	0.0036	-0.0012
19.63	-0.0148	-0.0144	-0.0132	-0.0092	-0.0096	-0.0076
19.64	-0.014	-0.0136	-0.0124	-0.0072	-0.0144	-0.0056
19.65	0.004	0.0016	0.0036	0.0048	-0.0032	0.0056
19.66	0.0168	0.012	0.0148	0.0116	0.0096	0.012
19.67	0.0164	0.0116	0.014	0.0096	0.014	0.01
19.68	-0.0016	-0.004	-0.002	-0.0024	0.0032	-0.0012
19.69	-0.0144	-0.0144	-0.0132	-0.0088	-0.0096	-0.0076
19.7	-0.014	-0.0136	-0.0124	-0.0072	-0.014	-0.0056
19.71	0.004	0.002	0.0036	0.0048	-0.0032	0.006
19.72	0.0168	0.012	0.0148	0.0116	0.0096	0.012
19.73	0.0164	0.0116	0.014	0.0096	0.0144	0.01
19.74	-0.0016	-0.004	-0.0024	-0.0024	0.0032	-0.0016
19.75	-0.0148	-0.0144	-0.0136	-0.0092	-0.01	-0.0076
19.76	-0.014	-0.0132	-0.0124	-0.0072	-0.0144	-0.0056
19.77	0.0044	0.002	0.0036	0.0052	-0.0032	0.006
19.78	0.0172	0.0124	0.0148	0.0116	0.01	0.012
19.79	0.0164	0.0112	0.014	0.0096	0.0144	0.01
19.8	-0.002	-0.0044	-0.0024	-0.0024	0.0032	-0.0016
19.81	-0.0148	-0.0144	-0.0136	-0.0092	-0.01	-0.0076
19.82	-0.0136	-0.0132	-0.0124	-0.0068	-0.014	-0.0056
19.83	0.0044	0.002	0.004	0.0052	-0.0028	0.006
19.84	0.0172	0.012	0.0148	0.0116	0.01	0.012
19.85	0.0164	0.0112	0.014	0.0096	0.0144	0.01
19.86	-0.002	-0.0044	-0.0024	-0.0028	0.0032	-0.0016
19.87	-0.0148	-0.0144	-0.0136	-0.0092	-0.01	-0.0076
19.88	-0.0136	-0.0132	-0.0124	-0.0068	-0.014	-0.0056
19.89	0.0044	0.0024	0.004	0.0052	-0.0032	0.006
19.9	0.0172	0.0124	0.0148	0.0116	0.0096	0.012
19.91	0.016	0.0112	0.014	0.0092	0.014	0.01
19.92	-0.002	-0.0044	-0.0024	-0.0028	0.0028	-0.0016
19.93	-0.0144	-0.0144	-0.0136	-0.0088	-0.01	-0.0076
19.94	-0.0136	-0.0132	-0.012	-0.0068	-0.014	-0.0052
19.95	0.0048	0.0024	0.004	0.0056	-0.0028	0.0064
19.96	0.0172	0.0124	0.0148	0.0116	0.01	0.012
19.97	0.016	0.0112	0.014	0.0096	0.014	0.01
19.98	-0.0024	-0.0052	-0.0028	-0.0028	0.0028	-0.0016
[truncated: 52,268 more rows]
