# Supplementary material for: Data of piezoelectric vibration energy harvesting of a bridge undergoing vibration testing and train passage
Source: Data Brief. 2018 Jan 28;17:261–6. doi: 10.1016/j.dib.2018.01.009 (PMC5789150; doi:10.1016/j.dib.2018.01.009)
Supplement: Supplementary file 4 — Supplementary material [file mmc4.xlsx]

## Sheet: Sheet1
t1	Cant. 1	Cant. 2	Cant. 3	Cant. 4	Cant. 5	Cant. 6
0	-0.0016	-0.0044	-0.0024	-0.0016	0.01	-0.0004
0.01	-0.0176	-0.0176	-0.0164	-0.0156	-0.0136	-0.0136
0.02	-0.0164	-0.016	-0.0148	-0.0132	-0.0232	-0.0116
0.03	0.0048	0.002	0.004	0.0044	-0.0088	0.0052
0.04	0.0208	0.0148	0.018	0.0184	0.0152	0.0188
0.05	0.0192	0.0132	0.0164	0.016	0.0244	0.0164
0.06	-0.002	-0.0048	-0.0024	-0.0016	0.0096	-0.0004
0.07	-0.0176	-0.0176	-0.0164	-0.016	-0.014	-0.014
0.08	-0.0164	-0.0156	-0.0148	-0.0132	-0.0236	-0.0116
0.09	0.0048	0.002	0.004	0.0044	-0.0088	0.0052
0.1	0.0204	0.0148	0.0176	0.018	0.0148	0.0184
0.11	0.0192	0.0132	0.0164	0.0156	0.024	0.016
0.12	-0.0016	-0.0048	-0.0024	-0.0016	0.0092	-0.0004
0.13	-0.0176	-0.0176	-0.0164	-0.0156	-0.014	-0.014
0.14	-0.0164	-0.0156	-0.0148	-0.0132	-0.0236	-0.0116
0.15	0.0048	0.002	0.004	0.004	-0.0088	0.0052
0.16	0.0204	0.0144	0.0176	0.018	0.0144	0.018
0.17	0.0192	0.0132	0.0164	0.0156	0.0236	0.016
0.18	-0.002	-0.0048	-0.0028	-0.0016	0.0092	-0.0008
0.19	-0.0176	-0.0176	-0.0164	-0.0156	-0.0144	-0.0136
0.2	-0.016	-0.0156	-0.0144	-0.0128	-0.0232	-0.0112
0.21	0.0048	0.0024	0.0044	0.0044	-0.0088	0.0052
0.22	0.0204	0.0148	0.0176	0.018	0.0144	0.0184
0.23	0.0192	0.0132	0.0164	0.0156	0.0236	0.0156
0.24	-0.002	-0.0048	-0.0028	-0.002	0.0088	-0.0008
0.25	-0.0176	-0.0176	-0.0164	-0.0156	-0.0148	-0.014
0.26	-0.016	-0.0156	-0.0144	-0.0132	-0.0236	-0.0112
0.27	0.0048	0.0024	0.0044	0.0044	-0.0088	0.0056
0.28	0.0208	0.0148	0.0176	0.018	0.0144	0.0184
0.29	0.0192	0.0132	0.0164	0.0156	0.0236	0.016
0.3	-0.002	-0.0048	-0.0028	-0.002	0.0088	-0.0008
0.31	-0.0176	-0.0176	-0.0164	-0.0156	-0.0148	-0.014
0.32	-0.016	-0.0156	-0.0144	-0.0132	-0.0236	-0.0112
0.33	0.0052	0.0024	0.0044	0.0044	-0.0088	0.0056
0.34	0.0204	0.0144	0.0176	0.0176	0.0144	0.018
0.35	0.0188	0.0128	0.016	0.0152	0.0232	0.0156
0.36	-0.0024	-0.0052	-0.0032	-0.0024	0.008	-0.0012
0.37	-0.0176	-0.0176	-0.0164	-0.0156	-0.0152	-0.014
0.38	-0.016	-0.0156	-0.0144	-0.0132	-0.024	-0.0112
0.39	0.0052	0.0024	0.0044	0.0044	-0.0088	0.0056
0.4	0.0208	0.0148	0.0176	0.018	0.0144	0.0184
0.41	0.0188	0.0128	0.016	0.0152	0.0232	0.0156
0.42	-0.0024	-0.0052	-0.0032	-0.0024	0.008	-0.0012
0.43	-0.0176	-0.0176	-0.0164	-0.016	-0.0152	-0.014
0.44	-0.016	-0.0156	-0.0144	-0.0128	-0.024	-0.0112
0.45	0.0052	0.0024	0.0044	0.0044	-0.0088	0.0056
0.46	0.0204	0.0144	0.0176	0.0176	0.0144	0.018
0.47	0.0188	0.0128	0.016	0.0152	0.0228	0.0156
0.48	-0.0024	-0.0052	-0.0032	-0.0024	0.008	-0.0012
0.49	-0.0176	-0.0176	-0.0164	-0.0156	-0.0152	-0.014
0.5	-0.0156	-0.0152	-0.0144	-0.0128	-0.0236	-0.0108
0.51	0.0052	0.0028	0.0048	0.0048	-0.0084	0.0056
0.52	0.0204	0.0148	0.0176	0.018	0.0144	0.018
0.53	0.0188	0.0128	0.016	0.0152	0.0232	0.0156
0.54	-0.0024	-0.0052	-0.0032	-0.0024	0.008	-0.0012
0.55	-0.0176	-0.0176	-0.0164	-0.0156	-0.0148	-0.014
0.56	-0.016	-0.0152	-0.0144	-0.0128	-0.0236	-0.0112
0.57	0.0052	0.0028	0.0048	0.0048	-0.0084	0.0056
0.58	0.0204	0.0144	0.0176	0.0176	0.0144	0.018
0.59	0.0188	0.0128	0.016	0.0152	0.0228	0.0152
0.6	-0.0028	-0.0056	-0.0032	-0.0028	0.0076	-0.0016
0.61	-0.0176	-0.0176	-0.0164	-0.0156	-0.0152	-0.014
0.62	-0.0156	-0.0152	-0.014	-0.0124	-0.0232	-0.0108
0.63	0.0056	0.0028	0.0048	0.0048	-0.008	0.006
0.64	0.0204	0.0148	0.0176	0.018	0.0148	0.0184
0.65	0.0188	0.0128	0.016	0.0152	0.0232	0.0156
0.66	-0.0028	-0.0056	-0.0036	-0.0028	0.008	-0.0016
0.67	-0.0176	-0.0176	-0.0164	-0.0156	-0.0148	-0.0136
0.68	-0.0156	-0.0152	-0.014	-0.0124	-0.0232	-0.0108
0.69	0.0056	0.0028	0.0048	0.0052	-0.0076	0.006
0.7	0.0208	0.0148	0.0176	0.018	0.0152	0.0184
0.71	0.0188	0.0128	0.016	0.0152	0.0236	0.0156
0.72	-0.0028	-0.0056	-0.0036	-0.0024	0.0084	-0.0012
0.73	-0.0176	-0.0176	-0.0164	-0.0156	-0.0148	-0.0136
0.74	-0.0156	-0.0152	-0.014	-0.0124	-0.0228	-0.0108
0.75	0.0056	0.0028	0.0048	0.0052	-0.0076	0.006
0.76	0.0204	0.0144	0.0176	0.018	0.0152	0.0184
0.77	0.018	0.0124	0.0152	0.0152	0.0232	0.0152
0.78	-0.0036	-0.0064	-0.004	-0.0028	0.0076	-0.0016
0.79	-0.0184	-0.018	-0.0168	-0.0156	-0.0152	-0.014
0.8	-0.016	-0.0156	-0.0144	-0.0124	-0.0232	-0.0108
0.81	0.0056	0.0028	0.0048	0.0052	-0.0076	0.0064
0.82	0.0204	0.0144	0.0176	0.018	0.0152	0.0184
0.83	0.0184	0.0124	0.0156	0.0148	0.0232	0.0152
0.84	-0.0028	-0.0056	-0.0036	-0.0028	0.008	-0.0016
0.85	-0.0176	-0.0176	-0.0164	-0.0156	-0.0148	-0.0136
0.86	-0.0152	-0.0148	-0.0136	-0.0124	-0.0228	-0.0104
0.87	0.0064	0.0032	0.0056	0.0052	-0.0076	0.006
0.88	0.0208	0.0148	0.018	0.018	0.0148	0.018
0.89	0.0188	0.0128	0.016	0.0148	0.0232	0.0152
0.9	-0.0028	-0.0056	-0.0032	-0.0028	0.0076	-0.0016
0.91	-0.0176	-0.0176	-0.0164	-0.0156	-0.0148	-0.0136
0.92	-0.0152	-0.0148	-0.014	-0.0124	-0.0228	-0.0104
0.93	0.006	0.0032	0.0052	0.0052	-0.0072	0.0064
0.94	0.0208	0.0148	0.018	0.018	0.0152	0.018
0.95	0.0184	0.0124	0.0156	0.0148	0.0232	0.0152
0.96	-0.0032	-0.006	-0.004	-0.0028	0.0076	-0.0016
0.97	-0.018	-0.018	-0.0168	-0.0156	-0.0148	-0.0136
0.98	-0.016	-0.0156	-0.0144	-0.0124	-0.0228	-0.0108
0.99	0.0052	0.0024	0.0048	0.0052	-0.0072	0.0064
1	0.0188	0.0132	0.016	0.0176	0.0152	0.018
1.01	0.0164	0.0108	0.014	0.0148	0.0228	0.0148
1.02	-0.0052	-0.0076	-0.0056	-0.0032	0.0072	-0.002
1.03	-0.0192	-0.0188	-0.018	-0.0156	-0.0152	-0.0136
1.04	-0.0168	-0.0164	-0.0152	-0.012	-0.0228	-0.0104
1.05	0.0044	0.0016	0.0036	0.0052	-0.0072	0.0064
1.06	0.0192	0.0132	0.0164	0.0176	0.0148	0.018
1.07	0.0172	0.0112	0.0144	0.0144	0.0228	0.0148
1.08	-0.0032	-0.006	-0.004	-0.0028	0.0072	-0.0016
1.09	-0.0176	-0.0176	-0.0164	-0.0152	-0.0148	-0.0136
1.1	-0.0148	-0.0144	-0.0132	-0.012	-0.0224	-0.0104
1.11	0.0068	0.0036	0.0056	0.0056	-0.0068	0.0064
1.12	0.0208	0.0148	0.018	0.018	0.0156	0.018
1.13	0.0184	0.0124	0.0156	0.0148	0.0232	0.0152
1.14	-0.0032	-0.006	-0.004	-0.0028	0.0076	-0.0016
1.15	-0.0176	-0.0176	-0.0164	-0.0156	-0.0148	-0.0136
1.16	-0.0152	-0.0148	-0.0136	-0.012	-0.0224	-0.01
1.17	0.0064	0.0036	0.0056	0.0056	-0.0068	0.0064
1.18	0.0208	0.0148	0.018	0.018	0.0156	0.018
1.19	0.0184	0.0124	0.0156	0.0144	0.0232	0.0148
1.2	-0.0036	-0.0064	-0.0044	-0.0032	0.0072	-0.002
1.21	-0.018	-0.0176	-0.0164	-0.0156	-0.0152	-0.0136
1.22	-0.0152	-0.0148	-0.014	-0.012	-0.0228	-0.0104
1.23	0.0064	0.0036	0.0056	0.0056	-0.0068	0.0064
1.24	0.0208	0.0148	0.018	0.018	0.0152	0.018
1.25	0.0184	0.0124	0.0156	0.0144	0.0228	0.0148
1.26	-0.0036	-0.0064	-0.004	-0.0032	0.0072	-0.002
1.27	-0.0176	-0.0176	-0.0164	-0.0156	-0.0152	-0.0136
1.28	-0.0152	-0.0148	-0.0136	-0.012	-0.0224	-0.01
1.29	0.0068	0.0036	0.0056	0.0056	-0.0068	0.0068
1.3	0.0208	0.0148	0.018	0.0176	0.0152	0.018
1.31	0.018	0.0124	0.0152	0.0144	0.0228	0.0148
1.32	-0.004	-0.0064	-0.0044	-0.0032	0.0072	-0.002
1.33	-0.018	-0.0176	-0.0164	-0.0156	-0.0152	-0.0136
1.34	-0.0152	-0.0148	-0.0136	-0.012	-0.0224	-0.01
1.35	0.0068	0.0036	0.006	0.0056	-0.0068	0.0068
1.36	0.0208	0.0148	0.018	0.018	0.0156	0.018
1.37	0.018	0.0124	0.0152	0.0144	0.0228	0.0148
1.38	-0.004	-0.0064	-0.0044	-0.0032	0.0068	-0.002
1.39	-0.018	-0.0176	-0.0168	-0.0156	-0.0156	-0.0136
1.4	-0.0152	-0.0148	-0.0136	-0.012	-0.0228	-0.01
1.41	0.0068	0.0036	0.006	0.006	-0.0068	0.0068
1.42	0.0208	0.0148	0.018	0.0176	0.0156	0.018
1.43	0.018	0.012	0.0152	0.0144	0.0228	0.0148
1.44	-0.004	-0.0068	-0.0044	-0.0036	0.0064	-0.0024
1.45	-0.018	-0.018	-0.0168	-0.0156	-0.0156	-0.0136
1.46	-0.0152	-0.0148	-0.0136	-0.012	-0.0228	-0.01
1.47	0.0068	0.0036	0.006	0.006	-0.0064	0.0068
1.48	0.0208	0.0148	0.018	0.018	0.0156	0.0184
1.49	0.018	0.012	0.0152	0.0144	0.0228	0.0148
1.5	-0.004	-0.0068	-0.0044	-0.0036	0.0068	-0.0024
1.51	-0.018	-0.018	-0.0168	-0.0156	-0.0156	-0.0136
1.52	-0.0152	-0.0148	-0.0136	-0.012	-0.0228	-0.01
1.53	0.0068	0.004	0.006	0.006	-0.0064	0.0068
1.54	0.0208	0.0148	0.018	0.018	0.0156	0.018
1.55	0.018	0.012	0.0152	0.014	0.0228	0.0144
1.56	-0.004	-0.0068	-0.0048	-0.0036	0.0064	-0.0024
1.57	-0.018	-0.018	-0.0168	-0.0156	-0.0156	-0.0136
1.58	-0.0148	-0.0148	-0.0136	-0.0116	-0.0224	-0.01
1.59	0.0072	0.004	0.006	0.006	-0.006	0.0072
1.6	0.0208	0.0148	0.018	0.018	0.016	0.0184
1.61	0.018	0.012	0.0152	0.0144	0.0228	0.0144
1.62	-0.0044	-0.0068	-0.0048	-0.004	0.0064	-0.0024
1.63	-0.018	-0.018	-0.0168	-0.0156	-0.0156	-0.014
1.64	-0.0152	-0.0148	-0.0136	-0.0116	-0.0228	-0.01
1.65	0.0072	0.004	0.0064	0.006	-0.0064	0.0072
1.66	0.0212	0.0148	0.018	0.018	0.016	0.0184
1.67	0.018	0.012	0.0152	0.0144	0.0228	0.0148
1.68	-0.0044	-0.0068	-0.0048	-0.0036	0.0068	-0.0024
1.69	-0.018	-0.018	-0.0168	-0.0156	-0.0156	-0.0136
1.7	-0.0148	-0.0148	-0.0136	-0.0116	-0.0224	-0.01
1.71	0.0072	0.004	0.0064	0.006	-0.006	0.0072
1.72	0.0212	0.0152	0.018	0.018	0.016	0.0184
1.73	0.018	0.012	0.0152	0.0144	0.0232	0.0148
1.74	-0.0044	-0.0068	-0.0048	-0.004	0.0064	-0.0028
1.75	-0.018	-0.018	-0.0168	-0.0156	-0.0156	-0.014
1.76	-0.0148	-0.0144	-0.0136	-0.0116	-0.0224	-0.01
1.77	0.0072	0.0044	0.0064	0.0064	-0.006	0.0072
1.78	0.0212	0.0152	0.0184	0.018	0.016	0.0184
1.79	0.018	0.012	0.0152	0.0144	0.0228	0.0144
1.8	-0.0044	-0.0072	-0.0048	-0.004	0.0064	-0.0028
1.81	-0.018	-0.018	-0.0168	-0.0156	-0.016	-0.014
1.82	-0.0148	-0.0148	-0.0132	-0.0116	-0.0228	-0.01
1.83	0.0076	0.0044	0.0064	0.0064	-0.006	0.0072
1.84	0.0212	0.0152	0.018	0.018	0.016	0.0184
1.85	0.018	0.012	0.0152	0.0144	0.0228	0.0144
1.86	-0.0048	-0.0072	-0.0052	-0.004	0.006	-0.0028
1.87	-0.018	-0.018	-0.0168	-0.0156	-0.016	-0.014
1.88	-0.0148	-0.0144	-0.0132	-0.0116	-0.0224	-0.01
1.89	0.0076	0.0044	0.0064	0.0064	-0.006	0.0072
1.9	0.0212	0.0152	0.0184	0.018	0.016	0.0184
1.91	0.018	0.012	0.0152	0.0144	0.0228	0.0144
1.92	-0.0044	-0.0072	-0.0052	-0.004	0.0064	-0.0028
1.93	-0.018	-0.018	-0.0168	-0.0156	-0.0156	-0.014
1.94	-0.0148	-0.0148	-0.0136	-0.0116	-0.0224	-0.01
1.95	0.0076	0.0044	0.0064	0.0064	-0.0056	0.0076
1.96	0.0212	0.0152	0.018	0.018	0.016	0.0184
1.97	0.018	0.012	0.0152	0.014	0.0228	0.0144
1.98	-0.0048	-0.0072	-0.0052	-0.004	0.006	-0.0028
1.99	-0.018	-0.018	-0.0168	-0.0156	-0.016	-0.0136
2	-0.0148	-0.0144	-0.0132	-0.0112	-0.0224	-0.0096
2.01	0.0076	0.0044	0.0068	0.0064	-0.0056	0.0076
2.02	0.0212	0.0152	0.018	0.018	0.016	0.0184
2.03	0.0176	0.012	0.0148	0.014	0.0228	0.0144
2.04	-0.0048	-0.0072	-0.0052	-0.004	0.006	-0.0028
2.05	-0.018	-0.018	-0.0168	-0.0156	-0.016	-0.014
2.06	-0.0148	-0.0144	-0.0132	-0.0116	-0.0228	-0.01
2.07	0.0076	0.0044	0.0068	0.0068	-0.0056	0.0076
2.08	0.0212	0.0148	0.018	0.018	0.016	0.0184
2.09	0.0176	0.012	0.0152	0.014	0.0228	0.0144
2.1	-0.0048	-0.0072	-0.0052	-0.004	0.006	-0.0028
2.11	-0.018	-0.018	-0.0168	-0.0156	-0.016	-0.014
2.12	-0.0148	-0.0144	-0.0132	-0.0112	-0.0224	-0.0096
2.13	0.0076	0.0044	0.0068	0.0068	-0.0056	0.0076
2.14	0.0212	0.0152	0.018	0.018	0.016	0.0184
2.15	0.0176	0.0116	0.0148	0.014	0.0228	0.0144
2.16	-0.0048	-0.0076	-0.0052	-0.0044	0.0056	-0.0028
2.17	-0.018	-0.018	-0.0168	-0.0156	-0.016	-0.0136
2.18	-0.0148	-0.0144	-0.0132	-0.0112	-0.0224	-0.0096
2.19	0.0076	0.0044	0.0068	0.0068	-0.0052	0.0076
2.2	0.0212	0.0152	0.018	0.018	0.0164	0.0184
2.21	0.0176	0.0116	0.0148	0.014	0.0228	0.0144
2.22	-0.0048	-0.0072	-0.0052	-0.004	0.006	-0.0028
2.23	-0.018	-0.018	-0.0168	-0.0156	-0.0156	-0.0136
2.24	-0.0144	-0.0144	-0.0132	-0.0112	-0.022	-0.0096
2.25	0.0076	0.0044	0.0068	0.0068	-0.0052	0.0076
2.26	0.0208	0.0148	0.018	0.018	0.0164	0.018
2.27	0.0176	0.0116	0.0148	0.0136	0.0224	0.014
2.28	-0.0048	-0.0076	-0.0052	-0.0044	0.0056	-0.0032
2.29	-0.018	-0.018	-0.0168	-0.0156	-0.016	-0.0136
2.3	-0.0144	-0.0144	-0.0132	-0.0112	-0.022	-0.0096
2.31	0.008	0.0048	0.0068	0.0068	-0.0052	0.0076
2.32	0.0212	0.0148	0.018	0.018	0.016	0.018
2.33	0.0176	0.0116	0.0148	0.0136	0.0224	0.014
2.34	-0.0048	-0.0076	-0.0052	-0.0044	0.0056	-0.0032
2.35	-0.018	-0.018	-0.0168	-0.0156	-0.016	-0.0136
2.36	-0.0144	-0.014	-0.0132	-0.0112	-0.022	-0.0092
2.37	0.008	0.0048	0.0068	0.0068	-0.0052	0.0076
2.38	0.0212	0.0148	0.018	0.018	0.016	0.018
2.39	0.0176	0.0116	0.0148	0.0136	0.0224	0.014
2.4	-0.0052	-0.0076	-0.0056	-0.0044	0.0052	-0.0032
2.41	-0.018	-0.018	-0.0164	-0.0156	-0.016	-0.0136
2.42	-0.0144	-0.014	-0.0128	-0.0108	-0.022	-0.0092
2.43	0.008	0.0048	0.0068	0.0068	-0.0052	0.0076
2.44	0.0212	0.0148	0.018	0.018	0.0164	0.018
2.45	0.0172	0.0116	0.0148	0.0136	0.0224	0.014
2.46	-0.0052	-0.0076	-0.0056	-0.0044	0.0056	-0.0032
2.47	-0.018	-0.018	-0.0168	-0.0156	-0.016	-0.0136
2.48	-0.0144	-0.014	-0.0128	-0.0108	-0.022	-0.0092
2.49	0.008	0.0048	0.0072	0.0068	-0.0048	0.008
2.5	0.0212	0.0148	0.018	0.018	0.0164	0.018
2.51	0.0172	0.0116	0.0148	0.0136	0.0224	0.014
2.52	-0.0052	-0.0076	-0.0056	-0.0044	0.0052	-0.0032
2.53	-0.018	-0.0176	-0.0164	-0.0152	-0.016	-0.0136
2.54	-0.014	-0.014	-0.0128	-0.0108	-0.0216	-0.0092
2.55	0.008	0.0048	0.0072	0.0068	-0.0048	0.008
2.56	0.0212	0.0148	0.018	0.018	0.0164	0.018
2.57	0.0172	0.0116	0.0144	0.0136	0.0224	0.014
2.58	-0.0052	-0.0076	-0.0056	-0.0044	0.0052	-0.0032
2.59	-0.018	-0.018	-0.0168	-0.0156	-0.016	-0.0136
2.6	-0.014	-0.014	-0.0128	-0.0108	-0.022	-0.0092
2.61	0.008	0.0048	0.0072	0.0068	-0.0048	0.008
2.62	0.0208	0.0148	0.018	0.0176	0.016	0.018
2.63	0.0172	0.0116	0.0144	0.0132	0.022	0.014
2.64	-0.0052	-0.0076	-0.0056	-0.0044	0.0052	-0.0032
2.65	-0.018	-0.0176	-0.0164	-0.0152	-0.016	-0.0132
2.66	-0.014	-0.014	-0.0128	-0.0108	-0.0216	-0.0088
2.67	0.0084	0.0048	0.0072	0.0072	-0.0048	0.008
2.68	0.0212	0.0148	0.018	0.018	0.0164	0.018
2.69	0.0172	0.0116	0.0144	0.0136	0.0224	0.014
2.7	-0.0056	-0.0076	-0.0056	-0.0048	0.0048	-0.0032
2.71	-0.018	-0.018	-0.0168	-0.0156	-0.0164	-0.0136
2.72	-0.014	-0.014	-0.0128	-0.0108	-0.022	-0.0092
2.73	0.0084	0.0052	0.0072	0.0072	-0.0048	0.008
2.74	0.0212	0.0152	0.018	0.018	0.0164	0.0184
2.75	0.0168	0.0112	0.0144	0.0132	0.022	0.0136
2.76	-0.0056	-0.008	-0.0056	-0.0048	0.0052	-0.0032
2.77	-0.018	-0.018	-0.0168	-0.0156	-0.0164	-0.0136
2.78	-0.014	-0.0136	-0.0128	-0.0108	-0.022	-0.0092
2.79	0.0084	0.0052	0.0072	0.0072	-0.0048	0.008
2.8	0.0208	0.0148	0.018	0.018	0.0164	0.018
2.81	0.0168	0.0112	0.0144	0.0132	0.022	0.0136
2.82	-0.0056	-0.008	-0.006	-0.0048	0.0048	-0.0036
2.83	-0.018	-0.018	-0.0168	-0.0156	-0.0164	-0.0136
2.84	-0.014	-0.0136	-0.0124	-0.0108	-0.022	-0.0088
2.85	0.0084	0.0052	0.0076	0.0072	-0.0044	0.0084
2.86	0.0212	0.0152	0.018	0.018	0.0164	0.018
2.87	0.0168	0.0112	0.0144	0.0132	0.022	0.0136
2.88	-0.0056	-0.008	-0.006	-0.0048	0.0048	-0.0036
2.89	-0.018	-0.018	-0.0168	-0.0156	-0.0164	-0.0136
2.9	-0.014	-0.014	-0.0128	-0.0108	-0.022	-0.0092
2.91	0.0084	0.0052	0.0076	0.0072	-0.0044	0.008
2.92	0.0212	0.0148	0.018	0.018	0.0164	0.018
2.93	0.0168	0.0112	0.0144	0.0132	0.022	0.0136
2.94	-0.0056	-0.008	-0.006	-0.0052	0.0044	-0.0036
2.95	-0.018	-0.018	-0.0168	-0.0156	-0.0164	-0.0136
2.96	-0.0136	-0.0136	-0.0124	-0.0104	-0.022	-0.0088
2.97	0.0088	0.0052	0.0076	0.0076	-0.0044	0.0084
2.98	0.0212	0.0152	0.018	0.018	0.0168	0.0184
2.99	0.0168	0.0112	0.0144	0.0132	0.022	0.0136
3	-0.0056	-0.008	-0.006	-0.0052	0.0044	-0.0036
3.01	-0.018	-0.018	-0.0168	-0.0156	-0.0164	-0.0136
3.02	-0.014	-0.0136	-0.0124	-0.0108	-0.022	-0.0088
3.03	0.0088	0.0052	0.0076	0.0076	-0.0044	0.0084
3.04	0.0212	0.0148	0.018	0.018	0.0168	0.0184
3.05	0.0168	0.0112	0.014	0.0132	0.022	0.0136
3.06	-0.006	-0.008	-0.006	-0.0052	0.0044	-0.0036
3.07	-0.018	-0.018	-0.0168	-0.0156	-0.0168	-0.0136
3.08	-0.0136	-0.0136	-0.0124	-0.0104	-0.022	-0.0088
3.09	0.0088	0.0056	0.0076	0.0076	-0.004	0.0084
3.1	0.0212	0.0152	0.0184	0.018	0.0168	0.0184
3.11	0.0168	0.0112	0.014	0.0132	0.022	0.0136
3.12	-0.006	-0.0084	-0.0064	-0.0052	0.0044	-0.004
3.13	-0.018	-0.018	-0.0168	-0.0156	-0.0168	-0.0136
3.14	-0.0136	-0.0136	-0.0124	-0.0104	-0.022	-0.0088
3.15	0.0088	0.0056	0.0076	0.0076	-0.004	0.0084
3.16	0.0212	0.0148	0.018	0.018	0.0168	0.0184
3.17	0.0168	0.0112	0.014	0.0132	0.022	0.0136
3.18	-0.006	-0.0084	-0.0064	-0.0052	0.0044	-0.0036
3.19	-0.018	-0.018	-0.0168	-0.0156	-0.0168	-0.0136
3.2	-0.0136	-0.0136	-0.0124	-0.0104	-0.0216	-0.0088
3.21	0.0088	0.0056	0.0076	0.0076	-0.004	0.0084
3.22	0.0212	0.0148	0.018	0.018	0.0168	0.018
3.23	0.0168	0.0112	0.014	0.0132	0.022	0.0136
3.24	-0.006	-0.0084	-0.0064	-0.0052	0.004	-0.004
3.25	-0.0184	-0.018	-0.0168	-0.0156	-0.0168	-0.014
3.26	-0.0136	-0.0136	-0.0124	-0.0104	-0.022	-0.0088
3.27	0.0092	0.0056	0.008	0.008	-0.004	0.0088
3.28	0.0212	0.0152	0.0184	0.018	0.0172	0.0184
3.29	0.0168	0.0112	0.014	0.0132	0.0224	0.0136
3.3	-0.006	-0.0084	-0.0064	-0.0052	0.004	-0.004
3.31	-0.018	-0.018	-0.0168	-0.0156	-0.0168	-0.0136
3.32	-0.0136	-0.0136	-0.0124	-0.0104	-0.0216	-0.0084
3.33	0.0092	0.0056	0.008	0.008	-0.0036	0.0088
3.34	0.0212	0.0152	0.0184	0.018	0.0172	0.0184
3.35	0.0168	0.0108	0.014	0.0128	0.022	0.0132
3.36	-0.006	-0.0084	-0.0064	-0.0056	0.004	-0.004
3.37	-0.018	-0.018	-0.0168	-0.0156	-0.0168	-0.0136
3.38	-0.0136	-0.0132	-0.012	-0.0104	-0.0216	-0.0084
3.39	0.0092	0.0056	0.008	0.008	-0.0036	0.0088
3.4	0.0212	0.0152	0.0184	0.018	0.0172	0.0184
3.41	0.0168	0.0108	0.014	0.0128	0.022	0.0132
3.42	-0.0064	-0.0084	-0.0064	-0.0056	0.004	-0.004
3.43	-0.0184	-0.018	-0.0168	-0.0156	-0.0172	-0.0136
3.44	-0.0136	-0.0136	-0.0124	-0.0104	-0.022	-0.0088
3.45	0.0092	0.0056	0.008	0.008	-0.004	0.0088
3.46	0.0212	0.0152	0.0184	0.018	0.0172	0.0184
3.47	0.0168	0.0112	0.014	0.0128	0.022	0.0132
3.48	-0.0064	-0.0084	-0.0064	-0.0056	0.004	-0.004
3.49	-0.0184	-0.018	-0.0168	-0.0156	-0.0172	-0.014
3.5	-0.0136	-0.0132	-0.0124	-0.0104	-0.022	-0.0084
3.51	0.0092	0.006	0.008	0.008	-0.0036	0.0088
3.52	0.0216	0.0152	0.0184	0.0184	0.0172	0.0184
3.53	0.0168	0.0108	0.014	0.0128	0.022	0.0132
3.54	-0.0064	-0.0088	-0.0068	-0.0056	0.0036	-0.0044
3.55	-0.0184	-0.018	-0.0168	-0.0156	-0.0172	-0.014
3.56	-0.0136	-0.0136	-0.012	-0.0104	-0.022	-0.0084
3.57	0.0092	0.0056	0.008	0.008	-0.0036	0.0088
3.58	0.0212	0.0152	0.0184	0.018	0.0172	0.0184
3.59	0.0168	0.0108	0.014	0.0128	0.022	0.0132
3.6	-0.0064	-0.0084	-0.0064	-0.0056	0.004	-0.0044
3.61	-0.0184	-0.018	-0.0168	-0.0156	-0.0172	-0.0136
3.62	-0.0136	-0.0132	-0.012	-0.01	-0.0216	-0.0084
3.63	0.0092	0.006	0.008	0.008	-0.0036	0.0092
3.64	0.0216	0.0152	0.0184	0.018	0.0172	0.0184
3.65	0.0168	0.0108	0.014	0.0128	0.022	0.0132
3.66	-0.0064	-0.0088	-0.0068	-0.006	0.0036	-0.0044
3.67	-0.0184	-0.018	-0.0168	-0.016	-0.0176	-0.014
3.68	-0.0136	-0.0132	-0.012	-0.0104	-0.022	-0.0084
3.69	0.0096	0.006	0.0084	0.0084	-0.0036	0.0092
3.7	0.0216	0.0152	0.0184	0.0184	0.0176	0.0184
3.71	0.0164	0.0108	0.014	0.0128	0.022	0.0132
3.72	-0.0064	-0.0088	-0.0068	-0.0056	0.0036	-0.0044
3.73	-0.0184	-0.018	-0.0168	-0.016	-0.0172	-0.014
3.74	-0.0136	-0.0132	-0.012	-0.01	-0.022	-0.0084
3.75	0.0096	0.006	0.0084	0.008	-0.0036	0.0092
3.76	0.0212	0.0152	0.0184	0.0184	0.0176	0.0184
3.77	0.0164	0.0108	0.0136	0.0128	0.022	0.0132
3.78	-0.0068	-0.0088	-0.0068	-0.006	0.0036	-0.0044
3.79	-0.0184	-0.018	-0.0168	-0.016	-0.0176	-0.014
3.8	-0.0132	-0.0132	-0.012	-0.01	-0.022	-0.0084
3.81	0.0096	0.006	0.0084	0.0084	-0.0032	0.0092
3.82	0.0216	0.0152	0.0184	0.0184	0.0176	0.0188
3.83	0.0164	0.0108	0.0136	0.0128	0.022	0.0132
3.84	-0.0068	-0.0088	-0.0068	-0.006	0.0036	-0.0044
3.85	-0.0184	-0.018	-0.0168	-0.016	-0.0176	-0.014
3.86	-0.0136	-0.0132	-0.012	-0.0104	-0.022	-0.0084
3.87	0.0096	0.006	0.0084	0.0084	-0.0032	0.0092
3.88	0.0216	0.0152	0.0184	0.0184	0.0176	0.0184
3.89	0.0164	0.0108	0.0136	0.0128	0.022	0.0132
3.9	-0.0068	-0.0088	-0.0068	-0.006	0.0036	-0.0044
3.91	-0.0184	-0.018	-0.0168	-0.016	-0.0176	-0.014
3.92	-0.0132	-0.0132	-0.012	-0.01	-0.022	-0.0084
3.93	0.0096	0.006	0.0084	0.0084	-0.0032	0.0092
3.94	0.0216	0.0152	0.0184	0.0184	0.0176	0.0188
3.95	0.0164	0.0108	0.0136	0.0128	0.022	0.0132
3.96	-0.0068	-0.0088	-0.0068	-0.006	0.0036	-0.0044
3.97	-0.0184	-0.018	-0.0168	-0.016	-0.0176	-0.014
3.98	-0.0132	-0.0132	-0.012	-0.01	-0.022	-0.0084
3.99	0.0096	0.006	0.0084	0.0084	-0.0032	0.0092
4	0.0212	0.0152	0.0184	0.0184	0.0176	0.0188
4.01	0.0164	0.0108	0.0136	0.0128	0.0224	0.0132
4.02	-0.0068	-0.0088	-0.0068	-0.006	0.0036	-0.0048
4.03	-0.0184	-0.018	-0.0168	-0.016	-0.0176	-0.014
4.04	-0.0132	-0.0132	-0.012	-0.01	-0.0216	-0.0084
4.05	0.0096	0.006	0.0084	0.0084	-0.0028	0.0092
4.06	0.0212	0.0152	0.0184	0.0184	0.018	0.0188
4.07	0.016	0.0104	0.0136	0.0128	0.0224	0.0132
4.08	-0.0068	-0.0092	-0.0072	-0.006	0.0032	-0.0048
4.09	-0.0184	-0.018	-0.0168	-0.016	-0.0176	-0.014
4.1	-0.0132	-0.0132	-0.012	-0.01	-0.022	-0.0084
4.11	0.0096	0.006	0.0084	0.0084	-0.0032	0.0092
4.12	0.0212	0.0152	0.0184	0.0184	0.0176	0.0188
4.13	0.016	0.0104	0.0136	0.0128	0.022	0.0132
4.14	-0.0068	-0.0092	-0.0072	-0.006	0.0032	-0.0048
4.15	-0.0184	-0.018	-0.0168	-0.016	-0.0176	-0.014
4.16	-0.0132	-0.0128	-0.0116	-0.01	-0.022	-0.0084
4.17	0.0096	0.006	0.0084	0.0084	-0.0032	0.0092
4.18	0.0212	0.0152	0.018	0.0184	0.0176	0.0184
4.19	0.016	0.0104	0.0136	0.0124	0.0216	0.0128
4.2	-0.0068	-0.0092	-0.0072	-0.006	0.0028	-0.0048
4.21	-0.0184	-0.018	-0.0168	-0.016	-0.018	-0.014
4.22	-0.0132	-0.0128	-0.0116	-0.01	-0.022	-0.0084
4.23	0.01	0.0064	0.0088	0.0088	-0.0032	0.0096
4.24	0.0212	0.0152	0.0184	0.0184	0.018	0.0188
4.25	0.016	0.0104	0.0136	0.0128	0.022	0.0128
4.26	-0.0068	-0.0092	-0.0072	-0.006	0.0032	-0.0048
4.27	-0.0184	-0.018	-0.0168	-0.016	-0.018	-0.014
4.28	-0.0128	-0.0128	-0.0116	-0.01	-0.022	-0.0084
4.29	0.01	0.0064	0.0088	0.0088	-0.0028	0.0096
4.3	0.0212	0.0152	0.0184	0.0184	0.018	0.0188
4.31	0.016	0.0104	0.0136	0.0124	0.022	0.0128
4.32	-0.0068	-0.0092	-0.0072	-0.006	0.0032	-0.0048
4.33	-0.0184	-0.018	-0.0168	-0.016	-0.0176	-0.014
4.34	-0.0128	-0.0128	-0.0116	-0.01	-0.0216	-0.008
4.35	0.01	0.0064	0.0084	0.0088	-0.0028	0.0096
4.36	0.0212	0.0152	0.0184	0.0184	0.018	0.0188
4.37	0.016	0.0104	0.0132	0.0124	0.022	0.0128
4.38	-0.0068	-0.0092	-0.0072	-0.0064	0.0032	-0.0048
4.39	-0.0184	-0.018	-0.0168	-0.016	-0.0176	-0.014
4.4	-0.0128	-0.0128	-0.0116	-0.01	-0.0216	-0.008
4.41	0.01	0.0064	0.0088	0.0088	-0.0028	0.0096
4.42	0.0212	0.0152	0.0184	0.0184	0.018	0.0188
4.43	0.016	0.0104	0.0136	0.0124	0.022	0.0128
4.44	-0.0072	-0.0092	-0.0072	-0.0064	0.0032	-0.0048
4.45	-0.0184	-0.018	-0.0168	-0.016	-0.0176	-0.014
4.46	-0.0128	-0.0128	-0.0116	-0.0096	-0.0216	-0.008
4.47	0.01	0.0064	0.0088	0.0088	-0.0028	0.0096
4.48	0.0212	0.0152	0.0184	0.0184	0.0184	0.0188
4.49	0.016	0.0104	0.0132	0.0124	0.0224	0.0128
4.5	-0.0072	-0.0092	-0.0072	-0.0064	0.0028	-0.0052
4.51	-0.0184	-0.018	-0.0168	-0.016	-0.018	-0.0144
4.52	-0.0128	-0.0128	-0.0116	-0.01	-0.022	-0.0084
4.53	0.01	0.0064	0.0088	0.0088	-0.0028	0.0096
4.54	0.0212	0.0152	0.0184	0.0184	0.018	0.0188
4.55	0.0156	0.0104	0.0132	0.0124	0.022	0.0128
4.56	-0.0072	-0.0092	-0.0072	-0.0064	0.0028	-0.0048
4.57	-0.0184	-0.018	-0.0168	-0.016	-0.018	-0.014
4.58	-0.0128	-0.0128	-0.0116	-0.0096	-0.022	-0.008
4.59	0.01	0.0064	0.0088	0.0088	-0.0028	0.0096
4.6	0.0216	0.0152	0.0184	0.0184	0.018	0.0188
4.61	0.016	0.0104	0.0132	0.0124	0.022	0.0128
4.62	-0.0072	-0.0092	-0.0076	-0.0064	0.0028	-0.0052
4.63	-0.0184	-0.018	-0.0168	-0.016	-0.0184	-0.0144
4.64	-0.0128	-0.0128	-0.0116	-0.01	-0.022	-0.0084
4.65	0.01	0.0064	0.0088	0.0088	-0.0028	0.0096
4.66	0.0216	0.0152	0.0184	0.0188	0.018	0.0188
4.67	0.016	0.0104	0.0132	0.0124	0.022	0.0128
4.68	-0.0072	-0.0092	-0.0072	-0.0064	0.0028	-0.0052
4.69	-0.0184	-0.018	-0.0168	-0.016	-0.0184	-0.0144
4.7	-0.0128	-0.0128	-0.0116	-0.01	-0.022	-0.008
4.71	0.01	0.0064	0.0088	0.0088	-0.0028	0.0096
4.72	0.0212	0.0152	0.0184	0.0184	0.018	0.0188
4.73	0.0156	0.01	0.0132	0.0124	0.0216	0.0128
4.74	-0.0072	-0.0096	-0.0076	-0.0068	0.0024	-0.0052
4.75	-0.0184	-0.018	-0.0168	-0.016	-0.0184	-0.0144
4.76	-0.0128	-0.0128	-0.0116	-0.01	-0.022	-0.008
4.77	0.01	0.0064	0.0088	0.0088	-0.0028	0.0096
4.78	0.0216	0.0152	0.0184	0.0184	0.018	0.0188
4.79	0.016	0.0104	0.0132	0.0124	0.0216	0.0128
4.8	-0.0072	-0.0092	-0.0076	-0.0068	0.0024	-0.0052
4.81	-0.0184	-0.018	-0.0168	-0.016	-0.0184	-0.014
4.82	-0.0128	-0.0128	-0.0116	-0.0096	-0.022	-0.008
4.83	0.0104	0.0064	0.0088	0.0088	-0.0028	0.0096
4.84	0.0212	0.0152	0.0184	0.0184	0.0176	0.0184
4.85	0.016	0.0104	0.0132	0.0124	0.0216	0.0128
4.86	-0.0072	-0.0096	-0.0076	-0.0064	0.0024	-0.0052
4.87	-0.0184	-0.018	-0.0168	-0.016	-0.0184	-0.0144
4.88	-0.0128	-0.0128	-0.0116	-0.0096	-0.022	-0.008
4.89	0.0104	0.0064	0.0088	0.0092	-0.0024	0.0096
4.9	0.0216	0.0152	0.0184	0.0184	0.018	0.0188
4.91	0.016	0.0104	0.0132	0.0124	0.022	0.0128
4.92	-0.0072	-0.0092	-0.0076	-0.0064	0.0028	-0.0052
4.93	-0.0184	-0.018	-0.0168	-0.016	-0.018	-0.0144
4.94	-0.0128	-0.0128	-0.0116	-0.0096	-0.0216	-0.008
4.95	0.0104	0.0068	0.0092	0.0088	-0.0024	0.0096
4.96	0.0216	0.0152	0.0184	0.0184	0.018	0.0184
4.97	0.016	0.0104	0.0132	0.0124	0.0216	0.0128
4.98	-0.0072	-0.0092	-0.0076	-0.0064	0.0024	-0.0052
4.99	-0.0184	-0.018	-0.0168	-0.016	-0.018	-0.014
5	-0.0128	-0.0128	-0.0116	-0.0096	-0.0216	-0.008
5.01	0.0104	0.0068	0.0092	0.0092	-0.0024	0.0096
5.02	0.0216	0.0152	0.0184	0.0184	0.0184	0.0188
5.03	0.0156	0.0104	0.0132	0.012	0.022	0.0128
5.04	-0.0076	-0.0096	-0.0076	-0.0068	0.0024	-0.0052
5.05	-0.0184	-0.018	-0.0168	-0.016	-0.018	-0.014
5.06	-0.0128	-0.0128	-0.0116	-0.0096	-0.0216	-0.008
5.07	0.0104	0.0068	0.0092	0.0092	-0.0024	0.01
5.08	0.0216	0.0152	0.0184	0.0184	0.0184	0.0188
5.09	0.016	0.0104	0.0132	0.0124	0.022	0.0128
5.1	-0.0072	-0.0096	-0.0076	-0.0068	0.0024	-0.0052
5.11	-0.0184	-0.018	-0.0168	-0.016	-0.018	-0.014
5.12	-0.0128	-0.0128	-0.0116	-0.0096	-0.0216	-0.008
5.13	0.0104	0.0068	0.0092	0.0092	-0.0024	0.01
5.14	0.0212	0.0152	0.0184	0.0184	0.018	0.0184
5.15	0.0156	0.01	0.0132	0.012	0.0216	0.0124
5.16	-0.0076	-0.0096	-0.0076	-0.0068	0.002	-0.0056
5.17	-0.0184	-0.018	-0.0168	-0.016	-0.0184	-0.014
5.18	-0.0128	-0.0128	-0.0116	-0.0096	-0.0216	-0.008
5.19	0.0104	0.0068	0.0088	0.0092	-0.0024	0.01
5.2	0.0216	0.0152	0.0184	0.0184	0.018	0.0184
5.21	0.0156	0.01	0.0132	0.012	0.0216	0.0124
5.22	-0.0072	-0.0096	-0.0076	-0.0068	0.002	-0.0052
5.23	-0.0184	-0.018	-0.0168	-0.016	-0.0184	-0.0144
5.24	-0.0128	-0.0128	-0.0112	-0.0096	-0.0216	-0.008
5.25	0.0104	0.0068	0.0092	0.0092	-0.0024	0.01
5.26	0.0212	0.0152	0.0184	0.0184	0.018	0.0184
5.27	0.0156	0.0104	0.0132	0.012	0.0216	0.0124
5.28	-0.0076	-0.0096	-0.0076	-0.0068	0.002	-0.0052
5.29	-0.0184	-0.018	-0.0168	-0.016	-0.0184	-0.014
5.3	-0.0124	-0.0124	-0.0112	-0.0092	-0.0216	-0.0076
5.31	0.0104	0.0068	0.0092	0.0092	-0.0024	0.01
5.32	0.0212	0.0152	0.0184	0.0184	0.018	0.0184
5.33	0.0156	0.01	0.0132	0.012	0.0216	0.0124
5.34	-0.0076	-0.0096	-0.0076	-0.0068	0.002	-0.0052
5.35	-0.0184	-0.018	-0.0168	-0.016	-0.0184	-0.014
5.36	-0.0128	-0.0128	-0.0116	-0.0096	-0.0216	-0.008
5.37	0.0104	0.0068	0.0092	0.0088	-0.0024	0.01
5.38	0.0212	0.0152	0.0184	0.0184	0.018	0.0184
5.39	0.0156	0.01	0.0132	0.012	0.0212	0.0124
5.4	-0.0072	-0.0096	-0.0076	-0.0068	0.002	-0.0052
5.41	-0.018	-0.018	-0.0168	-0.016	-0.018	-0.014
5.42	-0.0124	-0.0124	-0.0112	-0.0092	-0.0216	-0.0076
5.43	0.0104	0.0068	0.0092	0.0092	-0.002	0.01
5.44	0.0216	0.0152	0.0184	0.0184	0.018	0.0184
5.45	0.0156	0.01	0.0132	0.012	0.0216	0.0124
5.46	-0.0072	-0.0092	-0.0072	-0.0068	0.0024	-0.0052
5.47	-0.018	-0.018	-0.0168	-0.0156	-0.018	-0.014
5.48	-0.0124	-0.0124	-0.0112	-0.0092	-0.0212	-0.0076
5.49	0.0104	0.0068	0.0092	0.0092	-0.002	0.01
5.5	0.0212	0.0152	0.0184	0.0184	0.0184	0.0184
5.51	0.0156	0.01	0.0132	0.012	0.0216	0.0124
5.52	-0.0072	-0.0092	-0.0076	-0.0068	0.0024	-0.0052
5.53	-0.018	-0.018	-0.0168	-0.0156	-0.018	-0.014
5.54	-0.0124	-0.0124	-0.0112	-0.0092	-0.0208	-0.0076
5.55	0.0104	0.0068	0.0092	0.0092	-0.0016	0.01
5.56	0.0212	0.0152	0.0184	0.0184	0.0184	0.0184
5.57	0.0156	0.01	0.0132	0.012	0.0216	0.0124
5.58	-0.0076	-0.0096	-0.0076	-0.0068	0.002	-0.0052
5.59	-0.0184	-0.018	-0.0168	-0.016	-0.018	-0.014
5.6	-0.0124	-0.0124	-0.0112	-0.0092	-0.0212	-0.0076
5.61	0.0104	0.0068	0.0092	0.0092	-0.002	0.01
5.62	0.0212	0.0152	0.0184	0.0184	0.018	0.0184
5.63	0.0156	0.01	0.0132	0.0116	0.0212	0.0124
5.64	-0.0076	-0.0096	-0.0076	-0.0068	0.002	-0.0052
5.65	-0.018	-0.0176	-0.0164	-0.0156	-0.018	-0.0136
5.66	-0.0124	-0.0124	-0.0108	-0.0092	-0.0208	-0.0072
5.67	0.0104	0.0068	0.0092	0.0092	-0.002	0.01
5.68	0.0212	0.0152	0.0184	0.018	0.018	0.0184
5.69	0.0152	0.01	0.0128	0.0116	0.0212	0.012
5.7	-0.0076	-0.0096	-0.0076	-0.0068	0.002	-0.0052
5.71	-0.018	-0.0176	-0.0164	-0.0156	-0.018	-0.0136
5.72	-0.0124	-0.0124	-0.0112	-0.0088	-0.0208	-0.0072
5.73	0.0104	0.0068	0.0092	0.0092	-0.0016	0.01
5.74	0.0212	0.0152	0.0184	0.018	0.018	0.0184
5.75	0.0152	0.01	0.0128	0.0116	0.0212	0.0124
5.76	-0.0076	-0.0096	-0.0076	-0.0068	0.0024	-0.0052
5.77	-0.018	-0.0176	-0.0168	-0.0156	-0.0176	-0.0136
5.78	-0.0124	-0.0124	-0.0112	-0.0092	-0.0208	-0.0072
5.79	0.0104	0.0068	0.0092	0.0092	-0.0016	0.01
5.8	0.0208	0.0148	0.018	0.018	0.018	0.018
5.81	0.0152	0.0096	0.0128	0.0116	0.0208	0.012
5.82	-0.0076	-0.0096	-0.0076	-0.0068	0.0016	-0.0056
5.83	-0.018	-0.0176	-0.0164	-0.0156	-0.018	-0.0136
5.84	-0.012	-0.0124	-0.0108	-0.0088	-0.0208	-0.0072
5.85	0.0104	0.0068	0.0092	0.0092	-0.0016	0.01
5.86	0.0208	0.0148	0.018	0.018	0.018	0.018
5.87	0.0152	0.0096	0.0128	0.0112	0.0208	0.012
5.88	-0.0076	-0.0096	-0.0076	-0.0068	0.0016	-0.0052
5.89	-0.018	-0.0176	-0.0164	-0.0156	-0.0176	-0.0136
5.9	-0.012	-0.0124	-0.0112	-0.0088	-0.0208	-0.0072
5.91	0.0104	0.0068	0.0092	0.0092	-0.0016	0.01
5.92	0.0208	0.0148	0.018	0.0176	0.0176	0.018
5.93	0.0152	0.0096	0.0128	0.0112	0.0204	0.0116
5.94	-0.0076	-0.0096	-0.0076	-0.0068	0.0016	-0.0052
5.95	-0.018	-0.0176	-0.0164	-0.0152	-0.0176	-0.0136
5.96	-0.012	-0.012	-0.0108	-0.0088	-0.0204	-0.0072
5.97	0.0104	0.0068	0.0092	0.0092	-0.0016	0.01
5.98	0.0208	0.0148	0.018	0.0176	0.0176	0.018
5.99	0.0152	0.0096	0.0124	0.0112	0.0204	0.0116
6	-0.0076	-0.0096	-0.0076	-0.0072	0.0012	-0.0056
6.01	-0.018	-0.0176	-0.0164	-0.0156	-0.018	-0.0136
6.02	-0.012	-0.012	-0.0108	-0.0088	-0.0208	-0.0072
6.03	0.0104	0.0068	0.0092	0.0092	-0.002	0.01
6.04	0.0208	0.0148	0.018	0.0176	0.0176	0.018
6.05	0.0152	0.0096	0.0124	0.0112	0.0204	0.0116
6.06	-0.0076	-0.0096	-0.0076	-0.0068	0.0012	-0.0056
6.07	-0.018	-0.0176	-0.0164	-0.0152	-0.018	-0.0136
6.08	-0.012	-0.012	-0.0108	-0.0088	-0.0208	-0.0072
6.09	0.0108	0.0068	0.0092	0.0092	-0.0016	0.01
6.1	0.0208	0.0148	0.018	0.0176	0.0176	0.018
6.11	0.0148	0.0096	0.0124	0.0112	0.0204	0.0116
6.12	-0.0076	-0.0096	-0.0076	-0.0068	0.0012	-0.0056
6.13	-0.0176	-0.0176	-0.0164	-0.0152	-0.018	-0.0132
6.14	-0.012	-0.012	-0.0108	-0.0088	-0.0204	-0.0068
6.15	0.0108	0.0068	0.0092	0.0092	-0.0016	0.01
6.16	0.0208	0.0148	0.018	0.0176	0.0176	0.018
6.17	0.0152	0.0096	0.0124	0.0112	0.0204	0.0116
6.18	-0.0076	-0.0096	-0.0076	-0.0068	0.0016	-0.0056
6.19	-0.0176	-0.0176	-0.0164	-0.0152	-0.0176	-0.0132
6.2	-0.012	-0.012	-0.0108	-0.0084	-0.02	-0.0068
6.21	0.0108	0.0068	0.0092	0.0092	-0.0012	0.01
6.22	0.0208	0.0148	0.018	0.0176	0.0176	0.018
6.23	0.0148	0.0096	0.0124	0.0112	0.0204	0.0116
6.24	-0.0076	-0.0096	-0.0076	-0.0068	0.0016	-0.0056
6.25	-0.018	-0.0176	-0.0164	-0.0152	-0.0176	-0.0132
6.26	-0.012	-0.012	-0.0108	-0.0084	-0.02	-0.0068
6.27	0.0108	0.0068	0.0092	0.0092	-0.0012	0.01
6.28	0.0208	0.0148	0.018	0.0176	0.0176	0.018
6.29	0.0148	0.0096	0.0124	0.0112	0.0204	0.0116
6.3	-0.0076	-0.0096	-0.008	-0.0068	0.0016	-0.0056
6.31	-0.018	-0.0176	-0.0164	-0.0152	-0.0176	-0.0132
6.32	-0.012	-0.012	-0.0108	-0.0088	-0.0204	-0.0068
6.33	0.0108	0.0068	0.0092	0.0092	-0.0012	0.01
6.34	0.0208	0.0148	0.018	0.0176	0.0176	0.018
6.35	0.0148	0.0096	0.0124	0.0112	0.0204	0.0116
6.36	-0.0076	-0.0096	-0.008	-0.0068	0.0012	-0.0056
6.37	-0.0176	-0.0176	-0.0164	-0.0152	-0.0176	-0.0132
6.38	-0.0116	-0.012	-0.0108	-0.0084	-0.02	-0.0068
6.39	0.0108	0.0068	0.0092	0.0092	-0.0012	0.01
6.4	0.0208	0.0148	0.018	0.0176	0.0176	0.0176
6.41	0.0148	0.0096	0.0124	0.0108	0.02	0.0116
6.42	-0.008	-0.01	-0.008	-0.0072	0.0012	-0.0056
6.43	-0.018	-0.0176	-0.0164	-0.0152	-0.018	-0.0132
6.44	-0.012	-0.012	-0.0108	-0.0084	-0.0204	-0.0068
6.45	0.0108	0.0068	0.0092	0.0092	-0.0016	0.01
6.46	0.0208	0.0148	0.018	0.0176	0.0176	0.0176
6.47	0.0148	0.0096	0.0124	0.0108	0.02	0.0116
6.48	-0.008	-0.0096	-0.008	-0.0072	0.0012	-0.0056
6.49	-0.018	-0.0176	-0.0164	-0.0152	-0.018	-0.0132
6.5	-0.012	-0.012	-0.0108	-0.0084	-0.0204	-0.0068
6.51	0.0108	0.0072	0.0096	0.0092	-0.0012	0.01
6.52	0.0208	0.0148	0.018	0.0176	0.0176	0.018
6.53	0.0148	0.0096	0.0124	0.0108	0.02	0.0116
6.54	-0.008	-0.01	-0.008	-0.0072	0.0008	-0.0056
6.55	-0.018	-0.0176	-0.0164	-0.0152	-0.018	-0.0136
6.56	-0.012	-0.012	-0.0108	-0.0084	-0.0204	-0.0068
6.57	0.0108	0.0072	0.0096	0.0092	-0.0016	0.01
6.58	0.0212	0.0148	0.018	0.0176	0.0176	0.018
6.59	0.0148	0.0096	0.0124	0.0112	0.0204	0.0116
6.6	-0.008	-0.01	-0.008	-0.0072	0.0012	-0.0056
6.61	-0.018	-0.0176	-0.0164	-0.0152	-0.018	-0.0132
6.62	-0.012	-0.012	-0.0108	-0.0084	-0.0204	-0.0068
6.63	0.0108	0.0072	0.0096	0.0096	-0.0012	0.0104
6.64	0.0208	0.0148	0.018	0.0176	0.0176	0.0176
6.65	0.0148	0.0096	0.0124	0.0108	0.02	0.0116
6.66	-0.008	-0.01	-0.008	-0.0072	0.0008	-0.0056
6.67	-0.018	-0.0176	-0.0164	-0.0152	-0.018	-0.0132
6.68	-0.0116	-0.012	-0.0104	-0.0084	-0.02	-0.0064
6.69	0.0112	0.0072	0.0096	0.0096	-0.0008	0.0104
6.7	0.0212	0.0152	0.018	0.0176	0.0184	0.018
6.71	0.0148	0.0096	0.0124	0.0112	0.0208	0.0116
6.72	-0.008	-0.01	-0.008	-0.0068	0.0016	-0.0052
6.73	-0.018	-0.0176	-0.0164	-0.0152	-0.0176	-0.0132
6.74	-0.012	-0.012	-0.0108	-0.0084	-0.02	-0.0068
6.75	0.0108	0.0072	0.0096	0.0092	-0.0008	0.0104
6.76	0.0208	0.0148	0.018	0.0176	0.018	0.0176
6.77	0.0148	0.0092	0.0124	0.0108	0.02	0.0112
6.78	-0.008	-0.01	-0.008	-0.0072	0.0012	-0.0056
6.79	-0.018	-0.0176	-0.0164	-0.0152	-0.0176	-0.0132
6.8	-0.0116	-0.012	-0.0108	-0.0084	-0.02	-0.0068
6.81	0.0108	0.0072	0.0096	0.0092	-0.0012	0.01
6.82	0.0208	0.0148	0.018	0.0172	0.0176	0.0176
6.83	0.0148	0.0092	0.0124	0.0104	0.0196	0.0112
6.84	-0.008	-0.01	-0.008	-0.0072	0.0004	-0.006
6.85	-0.018	-0.0176	-0.0164	-0.0152	-0.018	-0.0132
6.86	-0.012	-0.012	-0.0108	-0.0084	-0.0204	-0.0068
6.87	0.0108	0.0072	0.0096	0.0092	-0.0012	0.01
6.88	0.0208	0.0148	0.018	0.0172	0.0172	0.0176
6.89	0.0148	0.0096	0.0124	0.0108	0.0196	0.0112
6.9	-0.008	-0.01	-0.008	-0.0072	0.0008	-0.0056
6.91	-0.018	-0.0176	-0.0164	-0.0152	-0.018	-0.0132
6.92	-0.0116	-0.012	-0.0104	-0.0084	-0.02	-0.0064
6.93	0.0112	0.0072	0.0096	0.0096	-0.0012	0.0104
6.94	0.0208	0.0148	0.018	0.0172	0.0176	0.0176
6.95	0.0148	0.0092	0.0124	0.0108	0.0196	0.0112
6.96	-0.0084	-0.01	-0.0084	-0.0072	0.0004	-0.006
6.97	-0.018	-0.0176	-0.0164	-0.0152	-0.0184	-0.0132
6.98	-0.0116	-0.012	-0.0104	-0.008	-0.0204	-0.0064
6.99	0.0112	0.0072	0.0096	0.0096	-0.0012	0.0104
7	0.0208	0.0148	0.018	0.0172	0.0176	0.0176
7.01	0.0148	0.0092	0.0124	0.0104	0.0196	0.0112
7.02	-0.008	-0.01	-0.008	-0.0072	0.0008	-0.0056
7.03	-0.018	-0.0176	-0.0164	-0.0148	-0.018	-0.0132
7.04	-0.0116	-0.0116	-0.0104	-0.008	-0.02	-0.0064
7.05	0.0112	0.0072	0.0096	0.0096	-0.0004	0.0104
7.06	0.0208	0.0148	0.018	0.0176	0.018	0.0176
7.07	0.0148	0.0092	0.0124	0.0108	0.02	0.0112
7.08	-0.008	-0.01	-0.0084	-0.0072	0.0008	-0.0056
7.09	-0.018	-0.0176	-0.0164	-0.0152	-0.0176	-0.0132
7.1	-0.0116	-0.0116	-0.0104	-0.008	-0.02	-0.0064
7.11	0.0112	0.0072	0.0096	0.0096	-0.0008	0.0104
7.12	0.0208	0.0148	0.018	0.0176	0.018	0.0176
7.13	0.0148	0.0092	0.0124	0.0108	0.02	0.0112
7.14	-0.008	-0.01	-0.008	-0.0072	0.0008	-0.0056
7.15	-0.018	-0.0176	-0.0164	-0.0148	-0.0176	-0.0128
7.16	-0.0116	-0.0116	-0.0104	-0.008	-0.0196	-0.0064
7.17	0.0112	0.0072	0.0096	0.01	-0.0004	0.0108
7.18	0.0208	0.0148	0.018	0.0176	0.018	0.0176
7.19	0.0144	0.0092	0.012	0.0108	0.02	0.0112
7.2	-0.0084	-0.01	-0.0084	-0.0072	0.0012	-0.0056
7.21	-0.018	-0.0176	-0.0164	-0.0148	-0.0172	-0.0128
7.22	-0.0116	-0.0116	-0.0104	-0.008	-0.0192	-0.0064
7.23	0.0112	0.0072	0.0096	0.01	0	0.0108
7.24	0.0208	0.0148	0.018	0.0176	0.018	0.0176
7.25	0.0144	0.0092	0.012	0.0108	0.02	0.0112
7.26	-0.0084	-0.01	-0.008	-0.0072	0.0012	-0.0056
7.27	-0.0176	-0.0176	-0.0164	-0.0148	-0.0172	-0.0128
7.28	-0.0116	-0.0116	-0.0104	-0.0076	-0.0192	-0.006
7.29	0.0112	0.0072	0.0096	0.0096	0	0.0104
7.3	0.0208	0.0148	0.018	0.0172	0.018	0.0176
7.31	0.0144	0.0092	0.012	0.0104	0.02	0.0112
7.32	-0.0084	-0.01	-0.008	-0.0072	0.0008	-0.0056
7.33	-0.0176	-0.0172	-0.016	-0.0144	-0.0172	-0.0128
7.34	-0.0112	-0.0116	-0.0104	-0.0076	-0.0188	-0.006
7.35	0.0112	0.0072	0.0096	0.0096	0	0.0104
7.36	0.0208	0.0144	0.0176	0.0172	0.018	0.0176
7.37	0.0144	0.0088	0.012	0.0104	0.02	0.0108
7.38	-0.0084	-0.01	-0.0084	-0.0072	0.0008	-0.0056
7.39	-0.0176	-0.0172	-0.016	-0.0144	-0.0172	-0.0128
7.4	-0.0112	-0.0116	-0.0104	-0.0076	-0.0188	-0.006
7.41	0.0112	0.0072	0.0096	0.0096	-0.0004	0.0104
7.42	0.0204	0.0144	0.0176	0.0168	0.0176	0.0172
7.43	0.0144	0.0088	0.012	0.0104	0.0192	0.0108
7.44	-0.008	-0.01	-0.008	-0.0072	0.0008	-0.0056
7.45	-0.0176	-0.0172	-0.016	-0.0144	-0.0172	-0.0128
7.46	-0.0112	-0.0116	-0.01	-0.0076	-0.0188	-0.006
7.47	0.0112	0.0072	0.0096	0.0096	0	0.0104
7.48	0.0204	0.0144	0.0176	0.0172	0.0176	0.0172
7.49	0.014	0.0088	0.012	0.0104	0.0196	0.0108
7.5	-0.0084	-0.01	-0.0084	-0.0072	0.0008	-0.0056
7.51	-0.0176	-0.0172	-0.016	-0.0144	-0.0168	-0.0124
7.52	-0.0112	-0.0116	-0.01	-0.0076	-0.0188	-0.006
7.53	0.0112	0.0072	0.0096	0.0096	0	0.0104
7.54	0.0204	0.0144	0.0176	0.0168	0.0176	0.0172
7.55	0.014	0.0088	0.0116	0.0104	0.0192	0.0108
7.56	-0.008	-0.01	-0.008	-0.0072	0.0008	-0.0056
7.57	-0.0176	-0.0172	-0.016	-0.0144	-0.0168	-0.0124
7.58	-0.0112	-0.0112	-0.01	-0.0072	-0.0184	-0.0056
7.59	0.0112	0.0072	0.0096	0.0096	0.0004	0.0108
7.6	0.0204	0.0144	0.0176	0.0168	0.0176	0.0172
7.61	0.014	0.0088	0.0116	0.0104	0.0196	0.0108
7.62	-0.008	-0.01	-0.008	-0.0068	0.0008	-0.0056
7.63	-0.0172	-0.0172	-0.016	-0.014	-0.0164	-0.012
7.64	-0.0108	-0.0112	-0.01	-0.0072	-0.018	-0.0056
7.65	0.0112	0.0072	0.0096	0.0096	0.0004	0.0104
7.66	0.0204	0.0144	0.0176	0.0168	0.018	0.0172
7.67	0.014	0.0088	0.0116	0.01	0.0196	0.0108
7.68	-0.0084	-0.01	-0.008	-0.0072	0.0008	-0.0056
7.69	-0.0172	-0.0172	-0.016	-0.014	-0.0168	-0.0124
7.7	-0.0112	-0.0112	-0.01	-0.0072	-0.0184	-0.0056
7.71	0.0112	0.0072	0.0096	0.0096	0.0004	0.0104
7.72	0.0204	0.0144	0.0176	0.0168	0.0176	0.0172
7.73	0.014	0.0088	0.0116	0.01	0.0192	0.0104
7.74	-0.0084	-0.01	-0.0084	-0.0072	0.0004	-0.0056
7.75	-0.0172	-0.0172	-0.016	-0.014	-0.0168	-0.0124
7.76	-0.0108	-0.0112	-0.01	-0.0072	-0.0184	-0.0056
7.77	0.0112	0.0072	0.0096	0.0096	0	0.0104
7.78	0.0204	0.0144	0.0176	0.0168	0.0176	0.0172
7.79	0.014	0.0088	0.0116	0.01	0.0188	0.0104
7.8	-0.0084	-0.01	-0.008	-0.0072	0.0004	-0.0056
7.81	-0.0176	-0.0172	-0.016	-0.014	-0.0172	-0.0124
7.82	-0.0108	-0.0112	-0.01	-0.0072	-0.0184	-0.0056
7.83	0.0112	0.0076	0.01	0.01	0.0004	0.0108
7.84	0.0204	0.0144	0.0176	0.0168	0.0176	0.0172
7.85	0.014	0.0088	0.0116	0.01	0.0192	0.0108
7.86	-0.008	-0.01	-0.008	-0.0072	0.0004	-0.0056
7.87	-0.0172	-0.0172	-0.016	-0.014	-0.0168	-0.012
7.88	-0.0108	-0.0112	-0.01	-0.0072	-0.0184	-0.0056
7.89	0.0112	0.0076	0.01	0.0096	0.0004	0.0104
7.9	0.0204	0.0144	0.0176	0.0168	0.0176	0.0172
7.91	0.014	0.0088	0.012	0.01	0.0192	0.0108
7.92	-0.0084	-0.01	-0.0084	-0.0072	0.0004	-0.0056
7.93	-0.0176	-0.0172	-0.016	-0.0144	-0.0172	-0.0124
7.94	-0.0108	-0.0112	-0.01	-0.0072	-0.0184	-0.0056
7.95	0.0116	0.0076	0.01	0.01	0.0004	0.0108
7.96	0.0204	0.0144	0.0176	0.0168	0.0176	0.0172
7.97	0.014	0.0088	0.0116	0.01	0.0192	0.0104
7.98	-0.0084	-0.01	-0.0084	-0.0072	0.0004	-0.0056
7.99	-0.0176	-0.0172	-0.016	-0.014	-0.0168	-0.012
8	-0.0108	-0.0112	-0.01	-0.0072	-0.018	-0.0056
8.01	0.0116	0.0076	0.01	0.01	0.0004	0.0108
8.02	0.0204	0.0144	0.0176	0.0168	0.0176	0.0172
8.03	0.014	0.0088	0.0116	0.01	0.0192	0.0108
8.04	-0.0084	-0.0104	-0.0084	-0.0072	0.0004	-0.0056
8.05	-0.0176	-0.0172	-0.016	-0.014	-0.0168	-0.0124
8.06	-0.0112	-0.0112	-0.01	-0.0072	-0.0184	-0.0056
8.07	0.0112	0.0076	0.01	0.01	0.0004	0.0108
8.08	0.0208	0.0144	0.0176	0.0168	0.0176	0.0172
8.09	0.014	0.0088	0.0116	0.01	0.0192	0.0104
8.1	-0.0084	-0.0104	-0.0084	-0.0072	0.0004	-0.0056
8.11	-0.0176	-0.0172	-0.016	-0.014	-0.0168	-0.012
8.12	-0.0108	-0.0112	-0.01	-0.0068	-0.018	-0.0052
8.13	0.0116	0.0076	0.01	0.01	0.0008	0.0108
8.14	0.0208	0.0148	0.018	0.0168	0.018	0.0172
8.15	0.014	0.0088	0.012	0.01	0.0196	0.0108
8.16	-0.0084	-0.0104	-0.0084	-0.0072	0.0008	-0.0056
8.17	-0.0176	-0.0172	-0.016	-0.014	-0.0164	-0.012
8.18	-0.0108	-0.0112	-0.0096	-0.0068	-0.0176	-0.0052
8.19	0.0116	0.0076	0.01	0.01	0.0012	0.0108
8.2	0.0208	0.0148	0.018	0.0168	0.018	0.0172
8.21	0.014	0.0088	0.0116	0.01	0.0196	0.0104
8.22	-0.0084	-0.0104	-0.0084	-0.0072	0.0008	-0.0056
8.23	-0.0176	-0.0172	-0.016	-0.0144	-0.0168	-0.0124
8.24	-0.0112	-0.0112	-0.01	-0.0072	-0.0184	-0.0056
8.25	0.0116	0.0076	0.01	0.01	0.0004	0.0108
8.26	0.0204	0.0144	0.0176	0.0168	0.0176	0.0172
8.27	0.014	0.0088	0.0116	0.01	0.0192	0.0104
8.28	-0.0088	-0.0104	-0.0084	-0.0076	0	-0.006
8.29	-0.0176	-0.0172	-0.016	-0.0144	-0.0172	-0.0124
8.3	-0.0108	-0.0112	-0.01	-0.0072	-0.0184	-0.0056
8.31	0.0116	0.0076	0.01	0.01	0.0004	0.0108
8.32	0.0208	0.0148	0.018	0.0168	0.0176	0.0172
8.33	0.014	0.0088	0.0116	0.0096	0.0188	0.0104
8.34	-0.0088	-0.0104	-0.0084	-0.0076	0	-0.006
8.35	-0.0176	-0.0172	-0.016	-0.0144	-0.0172	-0.0124
8.36	-0.0108	-0.0112	-0.01	-0.0072	-0.0184	-0.0056
8.37	0.0116	0.0076	0.01	0.01	0.0004	0.0108
8.38	0.0208	0.0148	0.018	0.0168	0.0176	0.0172
8.39	0.014	0.0088	0.0116	0.0096	0.0188	0.0104
8.4	-0.0088	-0.0104	-0.0084	-0.0076	0	-0.006
8.41	-0.0176	-0.0176	-0.0164	-0.0144	-0.0172	-0.0124
8.42	-0.0112	-0.0112	-0.01	-0.0072	-0.0184	-0.0056
8.43	0.0116	0.0076	0.01	0.0096	0	0.0108
8.44	0.0208	0.0144	0.0176	0.0164	0.0172	0.0168
8.45	0.014	0.0088	0.0116	0.0096	0.0184	0.0104
8.46	-0.0088	-0.0104	-0.0088	-0.0076	-0.0004	-0.006
8.47	-0.0176	-0.0172	-0.016	-0.0144	-0.0176	-0.0124
8.48	-0.0108	-0.0112	-0.01	-0.0072	-0.0188	-0.0056
8.49	0.0116	0.0076	0.0104	0.0096	0	0.0108
8.5	0.0208	0.0148	0.018	0.0164	0.0172	0.0168
8.51	0.014	0.0088	0.0116	0.0096	0.0184	0.0104
8.52	-0.0088	-0.0104	-0.0084	-0.0076	-0.0004	-0.006
8.53	-0.0176	-0.0176	-0.016	-0.014	-0.0172	-0.0124
8.54	-0.0108	-0.0112	-0.01	-0.0072	-0.0184	-0.0052
8.55	0.0116	0.0076	0.01	0.0096	0.0004	0.0108
8.56	0.0204	0.0144	0.0176	0.0164	0.0172	0.0168
8.57	0.014	0.0088	0.0116	0.0096	0.0184	0.0104
8.58	-0.0088	-0.0104	-0.0084	-0.0076	-0.0004	-0.006
8.59	-0.0176	-0.0176	-0.016	-0.014	-0.0172	-0.012
8.6	-0.0108	-0.0112	-0.01	-0.0072	-0.0184	-0.0052
8.61	0.0116	0.0076	0.01	0.01	0.0004	0.0108
8.62	0.0208	0.0144	0.0176	0.0164	0.0176	0.0168
8.63	0.014	0.0088	0.0116	0.0096	0.0188	0.0104
8.64	-0.0088	-0.0104	-0.0084	-0.0072	0	-0.006
8.65	-0.0176	-0.0172	-0.016	-0.014	-0.0168	-0.012
8.66	-0.0108	-0.0112	-0.01	-0.0068	-0.018	-0.0052
8.67	0.0116	0.0076	0.01	0.01	0.0008	0.0108
8.68	0.0208	0.0144	0.0176	0.0168	0.0176	0.0168
8.69	0.014	0.0084	0.0116	0.0096	0.0188	0.0104
8.7	-0.0088	-0.0104	-0.0084	-0.0072	0	-0.0056
8.71	-0.0176	-0.0172	-0.016	-0.014	-0.0168	-0.012
8.72	-0.0108	-0.0112	-0.0096	-0.0068	-0.018	-0.0052
8.73	0.0116	0.0076	0.01	0.0096	0.0004	0.0108
8.74	0.0204	0.0144	0.0176	0.0164	0.0172	0.0168
8.75	0.0136	0.0084	0.0116	0.0096	0.0184	0.01
8.76	-0.0088	-0.0104	-0.0088	-0.0076	-0.0004	-0.006
8.77	-0.0176	-0.0172	-0.016	-0.014	-0.0168	-0.012
8.78	-0.0108	-0.0112	-0.01	-0.0072	-0.0184	-0.0056
8.79	0.0112	0.0076	0.01	0.0096	0.0004	0.0104
8.8	0.0204	0.0144	0.0176	0.016	0.0168	0.0164
8.81	0.0136	0.0084	0.0116	0.0092	0.018	0.01
8.82	-0.0088	-0.0104	-0.0084	-0.0072	-0.0004	-0.006
8.83	-0.0172	-0.0172	-0.016	-0.014	-0.0172	-0.012
8.84	-0.0108	-0.0112	-0.0096	-0.0068	-0.018	-0.0052
8.85	0.0116	0.0076	0.01	0.0096	0.0004	0.0104
8.86	0.02	0.014	0.0172	0.016	0.0168	0.0164
8.87	0.0136	0.0084	0.0112	0.0092	0.018	0.01
8.88	-0.0088	-0.0104	-0.0084	-0.0076	-0.0004	-0.006
8.89	-0.0172	-0.0172	-0.016	-0.014	-0.0172	-0.012
8.9	-0.0108	-0.0112	-0.0096	-0.0068	-0.018	-0.0052
8.91	0.0116	0.0076	0.01	0.0096	0.0004	0.0104
8.92	0.0204	0.0144	0.0172	0.016	0.0168	0.0164
8.93	0.0136	0.0084	0.0116	0.0092	0.018	0.01
8.94	-0.0084	-0.0104	-0.0084	-0.0072	-0.0004	-0.0056
8.95	-0.0172	-0.0168	-0.0156	-0.0136	-0.0168	-0.0116
8.96	-0.0104	-0.0108	-0.0096	-0.0068	-0.0176	-0.0048
8.97	0.0116	0.0076	0.01	0.0096	0.0004	0.0108
8.98	0.02	0.014	0.0172	0.016	0.0168	0.0164
8.99	0.0136	0.0084	0.0112	0.0092	0.0176	0.01
9	-0.0084	-0.0104	-0.0084	-0.0072	-0.0004	-0.0056
9.01	-0.0172	-0.0168	-0.0156	-0.0136	-0.0168	-0.0116
9.02	-0.0104	-0.0108	-0.0096	-0.0068	-0.018	-0.0052
9.03	0.0116	0.0076	0.01	0.0096	0.0004	0.0104
9.04	0.0204	0.0144	0.0172	0.016	0.0168	0.0164
9.05	0.0136	0.0084	0.0112	0.0092	0.0176	0.01
9.06	-0.0084	-0.0104	-0.0084	-0.0072	-0.0004	-0.0056
9.07	-0.0172	-0.0168	-0.0156	-0.0136	-0.0168	-0.0116
9.08	-0.0104	-0.0108	-0.0096	-0.0064	-0.0176	-0.0048
9.09	0.0116	0.0076	0.01	0.0096	0.0004	0.0104
9.1	0.02	0.014	0.0172	0.016	0.0164	0.016
9.11	0.0132	0.0084	0.0112	0.0092	0.0176	0.0096
9.12	-0.0084	-0.0104	-0.0084	-0.0072	-0.0008	-0.0056
9.13	-0.0172	-0.0168	-0.0156	-0.0136	-0.0168	-0.0116
9.14	-0.0104	-0.0108	-0.0096	-0.0064	-0.0176	-0.0048
9.15	0.0112	0.0076	0.01	0.0096	0.0004	0.0104
9.16	0.02	0.014	0.0172	0.0156	0.0164	0.0164
9.17	0.0132	0.0084	0.0112	0.0092	0.0176	0.01
9.18	-0.0084	-0.0104	-0.0084	-0.0072	-0.0004	-0.0056
9.19	-0.0172	-0.0168	-0.0156	-0.0132	-0.0164	-0.0116
9.2	-0.0104	-0.0108	-0.0096	-0.0068	-0.0176	-0.0048
9.21	0.0112	0.0072	0.01	0.0096	0.0004	0.0104
9.22	0.02	0.014	0.0172	0.0156	0.0164	0.016
9.23	0.0136	0.0084	0.0112	0.0092	0.0176	0.0096
9.24	-0.0084	-0.0104	-0.0084	-0.0072	-0.0008	-0.0056
9.25	-0.0172	-0.0168	-0.0156	-0.0136	-0.0168	-0.0116
9.26	-0.0104	-0.0108	-0.0092	-0.0064	-0.0176	-0.0048
9.27	0.0116	0.0076	0.01	0.0096	0.0008	0.0108
9.28	0.02	0.014	0.0172	0.016	0.0168	0.0164
9.29	0.0136	0.0084	0.0112	0.0092	0.018	0.01
9.3	-0.0084	-0.0104	-0.0084	-0.0072	0	-0.0056
9.31	-0.0172	-0.0168	-0.0156	-0.0132	-0.0164	-0.0116
9.32	-0.0104	-0.0108	-0.0092	-0.0064	-0.0172	-0.0048
9.33	0.0116	0.0076	0.01	0.01	0.0012	0.0108
9.34	0.0204	0.0144	0.0176	0.016	0.0172	0.0164
9.35	0.0136	0.0084	0.0112	0.0092	0.0184	0.01
9.36	-0.0084	-0.01	-0.0084	-0.0068	0	-0.0056
9.37	-0.0168	-0.0168	-0.0156	-0.0132	-0.016	-0.0112
9.38	-0.0104	-0.0108	-0.0092	-0.0064	-0.0168	-0.0048
9.39	0.0116	0.0076	0.01	0.01	0.0012	0.0108
9.4	0.02	0.0144	0.0172	0.016	0.0172	0.0164
9.41	0.0136	0.0084	0.0112	0.0092	0.018	0.0096
9.42	-0.0088	-0.0104	-0.0084	-0.0072	-0.0004	-0.006
9.43	-0.0172	-0.0168	-0.0156	-0.0136	-0.0164	-0.0116
9.44	-0.0104	-0.0108	-0.0096	-0.0064	-0.0176	-0.0048
9.45	0.0116	0.0076	0.01	0.0096	0.0008	0.0104
9.46	0.0204	0.0144	0.0172	0.016	0.0168	0.0164
9.47	0.0132	0.0084	0.0112	0.0092	0.0176	0.0096
9.48	-0.0088	-0.0104	-0.0084	-0.0076	-0.0008	-0.006
9.49	-0.0172	-0.0168	-0.0156	-0.0136	-0.0168	-0.0116
9.5	-0.0104	-0.0108	-0.0096	-0.0064	-0.0176	-0.0048
9.51	0.0116	0.0076	0.01	0.0096	0.0004	0.0104
9.52	0.02	0.014	0.0172	0.016	0.0164	0.0164
9.53	0.0132	0.0084	0.0112	0.0088	0.0176	0.0096
9.54	-0.0088	-0.0104	-0.0084	-0.0072	-0.0008	-0.006
9.55	-0.0172	-0.0168	-0.0156	-0.0136	-0.0168	-0.0116
9.56	-0.0104	-0.0108	-0.0096	-0.0064	-0.0176	-0.0048
9.57	0.0116	0.0076	0.01	0.0096	0.0004	0.0104
9.58	0.02	0.0144	0.0172	0.016	0.0168	0.0164
9.59	0.0132	0.0084	0.0112	0.0088	0.0176	0.0096
9.6	-0.0088	-0.0104	-0.0084	-0.0076	-0.0008	-0.006
9.61	-0.0172	-0.0172	-0.0156	-0.0136	-0.0168	-0.0116
9.62	-0.0104	-0.0108	-0.0096	-0.0068	-0.018	-0.0052
9.63	0.0116	0.0076	0.01	0.0096	0.0004	0.0104
9.64	0.02	0.0144	0.0172	0.0156	0.0164	0.016
9.65	0.0136	0.0084	0.0112	0.0088	0.0172	0.0096
9.66	-0.0088	-0.0104	-0.0084	-0.0076	-0.0012	-0.006
9.67	-0.0172	-0.0168	-0.0156	-0.0136	-0.0172	-0.0116
9.68	-0.0104	-0.0108	-0.0092	-0.0064	-0.0176	-0.0048
9.69	0.0116	0.0076	0.01	0.0096	0.0004	0.0108
9.7	0.0204	0.0144	0.0176	0.016	0.0168	0.0164
9.71	0.0136	0.0084	0.0112	0.0092	0.0176	0.0096
9.72	-0.0088	-0.0104	-0.0084	-0.0072	-0.0008	-0.0056
9.73	-0.0172	-0.0172	-0.0156	-0.0136	-0.0168	-0.0116
9.74	-0.0104	-0.0108	-0.0096	-0.0064	-0.0176	-0.0048
9.75	0.0116	0.0076	0.01	0.01	0.0008	0.0108
9.76	0.0204	0.014	0.0176	0.016	0.0168	0.0164
9.77	0.0136	0.0084	0.0112	0.0088	0.0176	0.0096
9.78	-0.0088	-0.0104	-0.0084	-0.0072	-0.0008	-0.006
9.79	-0.0172	-0.0172	-0.016	-0.0136	-0.0168	-0.0116
9.8	-0.0104	-0.0108	-0.0096	-0.0064	-0.0176	-0.0048
9.81	0.0116	0.0076	0.01	0.0096	0.0008	0.0104
9.82	0.0204	0.014	0.0172	0.016	0.0168	0.016
9.83	0.0132	0.008	0.0112	0.0088	0.0172	0.0096
9.84	-0.0088	-0.0108	-0.0088	-0.0076	-0.0012	-0.006
9.85	-0.0172	-0.0172	-0.016	-0.0136	-0.0172	-0.0116
9.86	-0.0104	-0.0108	-0.0096	-0.0064	-0.018	-0.0048
9.87	0.0116	0.0076	0.01	0.0096	0.0004	0.0104
9.88	0.0204	0.014	0.0172	0.0156	0.0164	0.016
9.89	0.0136	0.0084	0.0112	0.0088	0.0172	0.0096
9.9	-0.0088	-0.0104	-0.0088	-0.0076	-0.0012	-0.006
9.91	-0.0172	-0.0172	-0.0156	-0.0136	-0.0168	-0.0116
9.92	-0.0104	-0.0108	-0.0092	-0.0064	-0.0176	-0.0048
9.93	0.0116	0.0076	0.0104	0.01	0.0008	0.0108
9.94	0.02	0.014	0.0172	0.0156	0.0168	0.016
9.95	0.0132	0.0084	0.0112	0.0088	0.0176	0.0096
9.96	-0.0088	-0.0104	-0.0088	-0.0076	-0.0008	-0.006
9.97	-0.0172	-0.0168	-0.0156	-0.0132	-0.0168	-0.0116
9.98	-0.0104	-0.0108	-0.0092	-0.0064	-0.0172	-0.0048
9.99	0.0116	0.0076	0.0104	0.01	0.0012	0.0108
10	0.0204	0.0144	0.0176	0.016	0.0168	0.0164
10.01	0.0132	0.0084	0.0112	0.0092	0.018	0.0096
10.02	-0.0088	-0.0104	-0.0088	-0.0072	-0.0004	-0.006
10.03	-0.0172	-0.0172	-0.0156	-0.0132	-0.0164	-0.0116
10.04	-0.0104	-0.0108	-0.0092	-0.0064	-0.0172	-0.0048
10.05	0.0116	0.0076	0.0104	0.01	0.0008	0.0108
10.06	0.02	0.014	0.0172	0.0156	0.0164	0.016
10.07	0.0132	0.008	0.0112	0.0088	0.0172	0.0096
10.08	-0.0088	-0.0104	-0.0088	-0.0076	-0.0008	-0.006
10.09	-0.0172	-0.0168	-0.0156	-0.0132	-0.0168	-0.0116
10.1	-0.0104	-0.0108	-0.0092	-0.0064	-0.0176	-0.0048
10.11	0.0116	0.0076	0.0104	0.01	0.0008	0.0108
10.12	0.02	0.014	0.0172	0.0156	0.0164	0.016
10.13	0.0132	0.008	0.0112	0.0088	0.0172	0.0096
10.14	-0.0088	-0.0104	-0.0084	-0.0072	-0.0008	-0.006
10.15	-0.0172	-0.0168	-0.0156	-0.0132	-0.0164	-0.0116
10.16	-0.0104	-0.0108	-0.0092	-0.0064	-0.0172	-0.0048
10.17	0.0116	0.0076	0.01	0.0096	0.0008	0.0104
10.18	0.02	0.014	0.0172	0.0156	0.0164	0.016
10.19	0.0132	0.008	0.0112	0.0088	0.0172	0.0096
10.2	-0.0088	-0.0104	-0.0084	-0.0072	-0.0008	-0.006
10.21	-0.0168	-0.0168	-0.0156	-0.0132	-0.0164	-0.0112
10.22	-0.01	-0.0108	-0.0092	-0.006	-0.0168	-0.0044
10.23	0.0116	0.0076	0.01	0.0096	0.0012	0.0104
10.24	0.02	0.014	0.0172	0.0156	0.0164	0.016
10.25	0.0132	0.008	0.0112	0.0088	0.0172	0.0096
10.26	-0.0088	-0.0104	-0.0088	-0.0072	-0.0008	-0.006
10.27	-0.0168	-0.0168	-0.0156	-0.0132	-0.0164	-0.0112
10.28	-0.0104	-0.0104	-0.0092	-0.006	-0.0168	-0.0044
10.29	0.0116	0.0076	0.01	0.0096	0.0012	0.0104
10.3	0.02	0.014	0.0172	0.0156	0.0164	0.016
10.31	0.0132	0.008	0.0108	0.0088	0.0172	0.0092
10.32	-0.0088	-0.0104	-0.0084	-0.0072	-0.0008	-0.0056
10.33	-0.0168	-0.0168	-0.0156	-0.0128	-0.016	-0.0112
10.34	-0.01	-0.0104	-0.0092	-0.006	-0.0168	-0.0044
10.35	0.0116	0.0076	0.01	0.0096	0.0012	0.0104
10.36	0.0196	0.0136	0.0168	0.0152	0.016	0.0156
10.37	0.0128	0.008	0.0108	0.0084	0.0168	0.0092
10.38	-0.0088	-0.0104	-0.0084	-0.0072	-0.0012	-0.0056
10.39	-0.0168	-0.0168	-0.0152	-0.0128	-0.0164	-0.0112
10.4	-0.01	-0.0104	-0.0092	-0.006	-0.0168	-0.0044
10.41	0.0116	0.0076	0.01	0.0096	0.0008	0.0104
10.42	0.0196	0.014	0.0172	0.0152	0.016	0.0156
10.43	0.0132	0.008	0.0108	0.0084	0.0164	0.0092
10.44	-0.0084	-0.01	-0.0084	-0.0072	-0.0012	-0.0056
10.45	-0.0168	-0.0164	-0.0152	-0.0128	-0.016	-0.0108
10.46	-0.01	-0.0104	-0.0092	-0.006	-0.0168	-0.0044
10.47	0.0116	0.0076	0.01	0.0096	0.0008	0.0104
10.48	0.0196	0.0136	0.0168	0.0152	0.016	0.0156
10.49	0.0132	0.008	0.0108	0.0084	0.0164	0.0092
10.5	-0.0084	-0.0104	-0.0084	-0.0072	-0.0012	-0.0056
10.51	-0.0168	-0.0164	-0.0152	-0.0128	-0.0164	-0.0108
10.52	-0.01	-0.0104	-0.0088	-0.006	-0.0168	-0.0044
10.53	0.0116	0.0076	0.01	0.0096	0.0008	0.0104
10.54	0.0196	0.0136	0.0168	0.0152	0.016	0.0156
10.55	0.0128	0.008	0.0108	0.0084	0.0164	0.0092
10.56	-0.0084	-0.0104	-0.0084	-0.0072	-0.0012	-0.0056
10.57	-0.0168	-0.0164	-0.0152	-0.0128	-0.016	-0.0108
10.58	-0.01	-0.0104	-0.0092	-0.006	-0.0168	-0.0044
10.59	0.0112	0.0076	0.01	0.0096	0.0008	0.0104
10.6	0.0196	0.0136	0.0168	0.0148	0.0156	0.0152
10.61	0.0128	0.008	0.0108	0.008	0.016	0.0088
10.62	-0.0088	-0.0104	-0.0084	-0.0072	-0.0012	-0.0056
10.63	-0.0168	-0.0164	-0.0152	-0.0128	-0.0164	-0.0108
10.64	-0.01	-0.0104	-0.0088	-0.006	-0.0168	-0.0044
10.65	0.0112	0.0076	0.01	0.0092	0.0004	0.0104
10.66	0.0196	0.0136	0.0168	0.0148	0.0156	0.0152
10.67	0.0128	0.0076	0.0108	0.008	0.016	0.0088
10.68	-0.0084	-0.0104	-0.0084	-0.0072	-0.0016	-0.006
10.69	-0.0168	-0.0164	-0.0152	-0.0128	-0.0164	-0.0108
10.7	-0.01	-0.0104	-0.0088	-0.006	-0.0168	-0.0044
10.71	0.0112	0.0076	0.01	0.0092	0.0004	0.01
10.72	0.0196	0.0136	0.0168	0.0148	0.0156	0.0152
10.73	0.0128	0.008	0.0108	0.0084	0.016	0.0088
10.74	-0.0084	-0.01	-0.0084	-0.0072	-0.0012	-0.0056
10.75	-0.0164	-0.0164	-0.0152	-0.0124	-0.016	-0.0108
10.76	-0.0096	-0.0104	-0.0088	-0.0056	-0.0164	-0.004
10.77	0.0116	0.0076	0.01	0.0096	0.0012	0.0104
10.78	0.0196	0.0136	0.0168	0.0148	0.016	0.0156
10.79	0.0128	0.008	0.0108	0.0084	0.0164	0.0088
10.8	-0.0084	-0.01	-0.0084	-0.0072	-0.0012	-0.0056
10.81	-0.0164	-0.0164	-0.0152	-0.0124	-0.016	-0.0108
10.82	-0.0096	-0.0104	-0.0088	-0.0056	-0.016	-0.004
10.83	0.0116	0.0072	0.01	0.0092	0.0008	0.01
10.84	0.0196	0.0136	0.0168	0.0148	0.0156	0.0152
10.85	0.0128	0.0076	0.0108	0.008	0.016	0.0088
10.86	-0.0084	-0.01	-0.0084	-0.0072	-0.0012	-0.0056
10.87	-0.0164	-0.0164	-0.0152	-0.0124	-0.016	-0.0108
10.88	-0.0096	-0.0104	-0.0088	-0.0056	-0.0164	-0.0044
10.89	0.0112	0.0076	0.01	0.0092	0.0008	0.01
10.9	0.0192	0.0136	0.0168	0.0144	0.0152	0.0148
10.91	0.0128	0.0076	0.0104	0.008	0.0152	0.0084
10.92	-0.0084	-0.0104	-0.0084	-0.0072	-0.0016	-0.0056
10.93	-0.0164	-0.0164	-0.0152	-0.0124	-0.0164	-0.0108
10.94	-0.0096	-0.01	-0.0088	-0.0056	-0.0164	-0.004
10.95	0.0116	0.0076	0.01	0.0092	0.0008	0.01
10.96	0.0196	0.0136	0.0168	0.0148	0.0152	0.0152
10.97	0.0128	0.008	0.0108	0.008	0.0156	0.0088
10.98	-0.0084	-0.01	-0.0084	-0.0068	-0.0012	-0.0056
10.99	-0.0164	-0.0164	-0.0152	-0.0124	-0.0156	-0.0104
11	-0.01	-0.0104	-0.0088	-0.0056	-0.016	-0.004
11.01	0.0116	0.0076	0.01	0.0092	0.0008	0.01
11.02	0.0196	0.0136	0.0168	0.0144	0.0152	0.0148
11.03	0.0128	0.0076	0.0104	0.008	0.0156	0.0084
11.04	-0.0088	-0.0104	-0.0084	-0.0072	-0.0016	-0.0056
11.05	-0.0168	-0.0164	-0.0152	-0.0124	-0.016	-0.0108
11.06	-0.0096	-0.0104	-0.0088	-0.0056	-0.0164	-0.004
11.07	0.0116	0.0076	0.01	0.0092	0.0008	0.01
11.08	0.0196	0.0136	0.0168	0.0148	0.0152	0.0152
11.09	0.0128	0.0076	0.0104	0.008	0.0156	0.0088
11.1	-0.0088	-0.0104	-0.0084	-0.0072	-0.0016	-0.0056
11.11	-0.0168	-0.0164	-0.0152	-0.0124	-0.016	-0.0108
11.12	-0.01	-0.0104	-0.0088	-0.0056	-0.0164	-0.004
11.13	0.0116	0.0076	0.01	0.0092	0.0008	0.0104
11.14	0.0196	0.0136	0.0168	0.0148	0.0152	0.0152
11.15	0.0128	0.0076	0.0108	0.008	0.0156	0.0088
11.16	-0.0088	-0.0104	-0.0088	-0.0072	-0.0016	-0.0056
11.17	-0.0168	-0.0164	-0.0152	-0.0124	-0.0164	-0.0108
11.18	-0.01	-0.0104	-0.0088	-0.0056	-0.0164	-0.004
11.19	0.0116	0.0076	0.01	0.0092	0.0008	0.0104
11.2	0.0196	0.0136	0.0168	0.0144	0.0152	0.0152
11.21	0.0128	0.0076	0.0104	0.008	0.0156	0.0088
11.22	-0.0088	-0.0104	-0.0088	-0.0072	-0.0016	-0.006
11.23	-0.0168	-0.0168	-0.0152	-0.0124	-0.0164	-0.0108
11.24	-0.01	-0.0104	-0.0092	-0.0056	-0.0168	-0.004
11.25	0.0116	0.0076	0.01	0.0096	0.0008	0.0104
11.26	0.0196	0.0136	0.0168	0.0148	0.0152	0.0152
11.27	0.0128	0.0076	0.0104	0.008	0.0156	0.0088
11.28	-0.0088	-0.0104	-0.0084	-0.0072	-0.0016	-0.0056
11.29	-0.0168	-0.0164	-0.0152	-0.0124	-0.0164	-0.0108
11.3	-0.01	-0.0104	-0.0088	-0.0056	-0.0164	-0.004
11.31	0.0116	0.0076	0.01	0.0096	0.0012	0.0104
11.32	0.0196	0.014	0.0168	0.0148	0.0156	0.0152
11.33	0.0128	0.0076	0.0108	0.008	0.0156	0.0088
11.34	-0.0088	-0.0104	-0.0088	-0.0072	-0.0016	-0.006
11.35	-0.0168	-0.0164	-0.0156	-0.0124	-0.0164	-0.0108
11.36	-0.01	-0.0104	-0.0088	-0.0056	-0.0164	-0.004
11.37	0.0116	0.0076	0.01	0.0096	0.0008	0.0104
11.38	0.0196	0.014	0.0172	0.0148	0.0156	0.0152
11.39	0.0128	0.0076	0.0108	0.008	0.0156	0.0088
11.4	-0.0088	-0.0104	-0.0088	-0.0076	-0.002	-0.006
11.41	-0.0168	-0.0164	-0.0152	-0.0128	-0.0164	-0.0108
11.42	-0.0096	-0.01	-0.0088	-0.0056	-0.0164	-0.004
11.43	0.012	0.008	0.0104	0.0096	0.0008	0.0104
11.44	0.0196	0.014	0.0172	0.0148	0.0156	0.0152
11.45	0.0128	0.008	0.0108	0.008	0.0156	0.0088
11.46	-0.0088	-0.0104	-0.0088	-0.0072	-0.002	-0.006
11.47	-0.0168	-0.0164	-0.0152	-0.0124	-0.016	-0.0108
11.48	-0.0096	-0.01	-0.0088	-0.0056	-0.0164	-0.004
11.49	0.012	0.008	0.0104	0.0096	0.0012	0.0104
11.5	0.02	0.014	0.0172	0.0148	0.016	0.0152
11.51	0.0128	0.008	0.0108	0.008	0.016	0.0088
11.52	-0.0088	-0.0104	-0.0084	-0.0072	-0.0012	-0.0056
11.53	-0.0164	-0.0164	-0.0152	-0.0124	-0.0156	-0.0104
11.54	-0.0096	-0.01	-0.0088	-0.0052	-0.0156	-0.0036
11.55	0.012	0.008	0.0104	0.01	0.002	0.0108
11.56	0.02	0.014	0.0172	0.0148	0.0164	0.0152
11.57	0.0128	0.008	0.0108	0.008	0.0164	0.0088
11.58	-0.0088	-0.0104	-0.0088	-0.0072	-0.0012	-0.0056
11.59	-0.0168	-0.0168	-0.0152	-0.0124	-0.0156	-0.0104
11.6	-0.0096	-0.01	-0.0088	-0.0052	-0.0156	-0.0036
11.61	0.012	0.008	0.0104	0.01	0.002	0.0108
11.62	0.02	0.014	0.0172	0.0148	0.0164	0.0152
11.63	0.0128	0.0076	0.0108	0.008	0.0164	0.0088
11.64	-0.0092	-0.0108	-0.0088	-0.0072	-0.0012	-0.006
11.65	-0.0168	-0.0168	-0.0156	-0.0124	-0.0156	-0.0108
11.66	-0.0096	-0.0104	-0.0088	-0.0056	-0.016	-0.004
11.67	0.012	0.008	0.0104	0.0096	0.0016	0.0104
11.68	0.02	0.014	0.0172	0.0148	0.016	0.0152
11.69	0.0128	0.0076	0.0108	0.008	0.016	0.0084
11.7	-0.0092	-0.0108	-0.0088	-0.0076	-0.0016	-0.006
11.71	-0.0168	-0.0168	-0.0152	-0.0124	-0.016	-0.0108
11.72	-0.0096	-0.01	-0.0088	-0.0052	-0.016	-0.004
11.73	0.012	0.008	0.0104	0.01	0.0016	0.0108
11.74	0.02	0.014	0.0172	0.0148	0.016	0.0152
11.75	0.0128	0.0076	0.0104	0.008	0.016	0.0084
11.76	-0.0092	-0.0108	-0.0088	-0.0076	-0.0016	-0.006
11.77	-0.0168	-0.0168	-0.0156	-0.0124	-0.016	-0.0108
11.78	-0.0096	-0.0104	-0.0088	-0.0056	-0.016	-0.004
11.79	0.012	0.008	0.0104	0.0096	0.0016	0.0104
11.8	0.02	0.014	0.0172	0.0148	0.016	0.0152
11.81	0.0128	0.0076	0.0104	0.008	0.016	0.0088
11.82	-0.0092	-0.0108	-0.0088	-0.0076	-0.0016	-0.006
11.83	-0.0168	-0.0168	-0.0156	-0.0124	-0.016	-0.0108
11.84	-0.0096	-0.01	-0.0088	-0.0052	-0.016	-0.0036
11.85	0.012	0.008	0.0104	0.01	0.002	0.0108
11.86	0.02	0.014	0.0172	0.0148	0.0164	0.0156
11.87	0.0124	0.0076	0.0104	0.008	0.0164	0.0088
11.88	-0.0092	-0.0108	-0.0088	-0.0076	-0.0016	-0.006
11.89	-0.0168	-0.0168	-0.0152	-0.0124	-0.016	-0.0108
11.9	-0.0096	-0.01	-0.0084	-0.0052	-0.0156	-0.0036
11.91	0.012	0.008	0.0104	0.01	0.002	0.0108
11.92	0.02	0.014	0.0172	0.0148	0.0164	0.0152
11.93	0.0124	0.0076	0.0104	0.008	0.016	0.0084
11.94	-0.0092	-0.0108	-0.0088	-0.0076	-0.0016	-0.006
11.95	-0.0168	-0.0168	-0.0156	-0.0124	-0.016	-0.0108
11.96	-0.0096	-0.01	-0.0088	-0.0056	-0.016	-0.004
11.97	0.012	0.008	0.0104	0.01	0.0016	0.0108
11.98	0.0196	0.014	0.0168	0.0148	0.016	0.0152
11.99	0.0124	0.0076	0.0104	0.0076	0.0156	0.0084
12	-0.0092	-0.0108	-0.0088	-0.0076	-0.002	-0.006
12.01	-0.0168	-0.0168	-0.0152	-0.0124	-0.016	-0.0108
12.02	-0.0092	-0.01	-0.0084	-0.0052	-0.0156	-0.0036
12.03	0.012	0.008	0.0104	0.01	0.002	0.0108
12.04	0.02	0.014	0.0172	0.0148	0.016	0.0152
12.05	0.0124	0.0072	0.0104	0.0076	0.0156	0.0084
12.06	-0.0092	-0.0108	-0.0088	-0.0076	-0.002	-0.006
12.07	-0.0168	-0.0168	-0.0156	-0.0124	-0.016	-0.0104
12.08	-0.0096	-0.01	-0.0084	-0.0052	-0.016	-0.0036
12.09	0.012	0.008	0.0104	0.01	0.002	0.0108
12.1	0.0196	0.014	0.0172	0.0148	0.016	0.0152
12.11	0.0124	0.0072	0.01	0.0076	0.0156	0.0084
12.12	-0.0092	-0.0108	-0.0088	-0.0076	-0.002	-0.006
12.13	-0.0168	-0.0164	-0.0152	-0.0124	-0.016	-0.0104
12.14	-0.0092	-0.0096	-0.0084	-0.0052	-0.0156	-0.0036
12.15	0.012	0.008	0.0104	0.01	0.002	0.0108
12.16	0.0196	0.0136	0.0168	0.0148	0.016	0.0152
12.17	0.0124	0.0072	0.01	0.0076	0.0156	0.0084
12.18	-0.0092	-0.0108	-0.0092	-0.0076	-0.002	-0.006
12.19	-0.0168	-0.0164	-0.0152	-0.0124	-0.016	-0.0104
12.2	-0.0092	-0.0096	-0.0084	-0.0052	-0.0156	-0.0036
12.21	0.012	0.008	0.0104	0.01	0.002	0.0108
12.22	0.0196	0.0136	0.0168	0.0148	0.016	0.0152
12.23	0.012	0.0072	0.01	0.0076	0.0156	0.0084
12.24	-0.0092	-0.0108	-0.0088	-0.0076	-0.002	-0.006
12.25	-0.0168	-0.0164	-0.0152	-0.0124	-0.016	-0.0104
12.26	-0.0092	-0.0096	-0.0084	-0.0048	-0.0156	-0.0036
12.27	0.012	0.008	0.0104	0.01	0.002	0.0108
12.28	0.0196	0.0136	0.0168	0.0144	0.016	0.0148
12.29	0.012	0.0072	0.01	0.0072	0.0152	0.008
12.3	-0.0092	-0.0108	-0.0092	-0.0076	-0.002	-0.006
12.31	-0.0168	-0.0164	-0.0152	-0.0124	-0.016	-0.0104
12.32	-0.0092	-0.0096	-0.0084	-0.0052	-0.0156	-0.0036
12.33	0.012	0.008	0.0104	0.01	0.0016	0.0108
12.34	0.0196	0.0136	0.0168	0.0144	0.0156	0.0152
12.35	0.012	0.0072	0.01	0.0072	0.0152	0.008
12.36	-0.0092	-0.0108	-0.0092	-0.0076	-0.0024	-0.006
12.37	-0.0168	-0.0164	-0.0152	-0.0124	-0.016	-0.0104
12.38	-0.0092	-0.0096	-0.008	-0.0052	-0.0156	-0.0036
12.39	0.012	0.008	0.0104	0.01	0.002	0.0108
12.4	0.0196	0.0136	0.0168	0.0144	0.0156	0.0148
12.41	0.012	0.0072	0.01	0.0072	0.0148	0.008
12.42	-0.0092	-0.0108	-0.0092	-0.0076	-0.0024	-0.006
12.43	-0.0164	-0.0164	-0.0152	-0.0124	-0.0164	-0.0104
12.44	-0.0092	-0.0096	-0.008	-0.0048	-0.0156	-0.0032
12.45	0.0124	0.008	0.0108	0.01	0.002	0.0108
12.46	0.0196	0.0136	0.0168	0.0148	0.0156	0.0152
12.47	0.012	0.0072	0.01	0.0072	0.0152	0.0084
12.48	-0.0092	-0.0108	-0.0092	-0.0076	-0.0024	-0.006
12.49	-0.0164	-0.0164	-0.0152	-0.012	-0.016	-0.0104
12.5	-0.0092	-0.0096	-0.008	-0.0048	-0.0156	-0.0032
12.51	0.012	0.008	0.0104	0.01	0.002	0.0108
12.52	0.0196	0.0136	0.0168	0.0144	0.0156	0.0148
12.53	0.012	0.0072	0.01	0.0072	0.0152	0.008
12.54	-0.0092	-0.0108	-0.0088	-0.0076	-0.002	-0.006
12.55	-0.0164	-0.0164	-0.0152	-0.012	-0.016	-0.01
12.56	-0.0088	-0.0092	-0.008	-0.0044	-0.0152	-0.0032
12.57	0.0124	0.008	0.0108	0.01	0.0024	0.0108
12.58	0.0196	0.0136	0.0168	0.0148	0.0164	0.0152
12.59	0.012	0.0072	0.01	0.0072	0.0156	0.008
12.6	-0.0092	-0.0108	-0.0088	-0.0076	-0.002	-0.006
12.61	-0.0164	-0.0164	-0.0148	-0.012	-0.0156	-0.01
12.62	-0.0088	-0.0096	-0.008	-0.0048	-0.0148	-0.0032
12.63	0.0124	0.008	0.0108	0.01	0.0024	0.0108
12.64	0.0196	0.0136	0.0168	0.0144	0.016	0.0148
12.65	0.012	0.0068	0.0096	0.0072	0.0152	0.008
12.66	-0.0092	-0.0108	-0.0092	-0.0076	-0.002	-0.006
12.67	-0.0164	-0.0164	-0.0152	-0.012	-0.0156	-0.01
12.68	-0.0088	-0.0096	-0.008	-0.0048	-0.0148	-0.0032
12.69	0.0124	0.008	0.0108	0.01	0.0024	0.0108
12.7	0.0192	0.0136	0.0168	0.0144	0.016	0.0148
12.71	0.0116	0.0068	0.0096	0.0072	0.0152	0.008
12.72	-0.0096	-0.0112	-0.0092	-0.0076	-0.0024	-0.006
12.73	-0.0164	-0.0164	-0.0152	-0.012	-0.016	-0.0104
12.74	-0.0088	-0.0096	-0.008	-0.0048	-0.0152	-0.0032
12.75	0.012	0.008	0.0108	0.01	0.002	0.0108
12.76	0.0192	0.0136	0.0168	0.0144	0.0156	0.0148
12.77	0.0116	0.0068	0.0096	0.0072	0.0148	0.008
12.78	-0.0092	-0.0108	-0.0092	-0.0076	-0.0028	-0.006
12.79	-0.0164	-0.0164	-0.0152	-0.012	-0.016	-0.01
12.8	-0.0088	-0.0092	-0.008	-0.0044	-0.0152	-0.0032
12.81	0.0124	0.0084	0.0108	0.01	0.0024	0.0108
12.82	0.0196	0.0136	0.0168	0.0144	0.0156	0.0148
12.83	0.0116	0.0068	0.0096	0.0068	0.0148	0.008
12.84	-0.0096	-0.0112	-0.0092	-0.0076	-0.0028	-0.006
12.85	-0.0164	-0.0164	-0.0148	-0.012	-0.016	-0.01
12.86	-0.0088	-0.0092	-0.008	-0.0044	-0.0152	-0.0032
12.87	0.0124	0.0084	0.0108	0.01	0.002	0.0108
12.88	0.0196	0.0136	0.0168	0.0144	0.0156	0.0148
12.89	0.0116	0.0068	0.0096	0.0072	0.0148	0.0076
12.9	-0.0096	-0.0112	-0.0092	-0.0076	-0.0024	-0.0064
12.91	-0.0164	-0.0164	-0.0152	-0.012	-0.016	-0.01
12.92	-0.0088	-0.0092	-0.008	-0.0044	-0.0148	-0.0032
12.93	0.0124	0.0084	0.0108	0.01	0.0024	0.0108
12.94	0.0192	0.0136	0.0168	0.014	0.0156	0.0144
12.95	0.0116	0.0068	0.0096	0.0068	0.0148	0.0076
12.96	-0.0096	-0.0112	-0.0092	-0.008	-0.0028	-0.0064
12.97	-0.0168	-0.0164	-0.0152	-0.012	-0.0164	-0.01
12.98	-0.0088	-0.0092	-0.008	-0.0044	-0.0152	-0.0028
12.99	0.0124	0.0084	0.0108	0.01	0.0024	0.0108
13	0.0196	0.0136	0.0168	0.014	0.0156	0.0148
13.01	0.0116	0.0068	0.0096	0.0068	0.0148	0.0076
13.02	-0.0096	-0.0112	-0.0092	-0.008	-0.0028	-0.0064
13.03	-0.0168	-0.0164	-0.0152	-0.012	-0.016	-0.01
13.04	-0.0088	-0.0092	-0.008	-0.0044	-0.0148	-0.0028
13.05	0.0128	0.0084	0.0112	0.0104	0.0028	0.0112
13.06	0.0196	0.0136	0.0168	0.0144	0.016	0.0148
13.07	0.0116	0.0068	0.0096	0.0072	0.0152	0.008
13.08	-0.0096	-0.0112	-0.0092	-0.0076	-0.0024	-0.006
13.09	-0.0168	-0.0164	-0.0152	-0.0116	-0.0156	-0.01
13.1	-0.0088	-0.0092	-0.0076	-0.0044	-0.0144	-0.0028
13.11	0.0128	0.0084	0.0112	0.0104	0.0032	0.0112
13.12	0.0196	0.0136	0.0168	0.0144	0.0164	0.0148
13.13	0.0116	0.0068	0.0096	0.0068	0.0152	0.0076
13.14	-0.01	-0.0112	-0.0096	-0.0076	-0.0024	-0.0064
13.15	-0.0168	-0.0164	-0.0152	-0.012	-0.0156	-0.01
13.16	-0.0088	-0.0092	-0.008	-0.0044	-0.0148	-0.0028
13.17	0.0124	0.0084	0.0112	0.01	0.0028	0.0108
13.18	0.0196	0.0136	0.0168	0.0144	0.016	0.0148
13.19	0.0116	0.0068	0.0096	0.0068	0.0148	0.0076
13.2	-0.0096	-0.0112	-0.0096	-0.008	-0.0028	-0.0064
13.21	-0.0164	-0.0164	-0.0152	-0.012	-0.016	-0.01
13.22	-0.0068	-0.0076	-0.0064	-0.002	-0.012	-0.0004
13.23	0.0132	0.0088	0.0116	0.0124	0.0072	0.0132
13.24	0.0176	0.012	0.0152	0.012	0.0148	0.0124
13.25	0.0108	0.0064	0.0092	0.0056	0.0136	0.0064
13.26	-0.01	-0.0112	-0.0096	-0.0084	-0.0036	-0.0068
13.27	-0.0168	-0.0164	-0.0152	-0.012	-0.0168	-0.0104
13.28	-0.0076	-0.008	-0.0068	-0.0028	-0.014	-0.0016
13.29	0.0128	0.0088	0.0112	0.0116	0.0052	0.0124
13.3	0.0184	0.0124	0.0156	0.0124	0.0144	0.0128
13.31	0.0112	0.0064	0.0092	0.006	0.0132	0.0068
13.32	-0.01	-0.0112	-0.0096	-0.008	-0.0036	-0.0064
13.33	-0.0168	-0.0164	-0.0152	-0.012	-0.0164	-0.01
13.34	-0.0076	-0.0084	-0.0068	-0.0032	-0.014	-0.0016
13.35	0.0132	0.0088	0.0112	0.0116	0.0048	0.012
13.36	0.0184	0.0128	0.016	0.0128	0.0148	0.0132
13.37	0.0112	0.0064	0.0092	0.006	0.0136	0.0068
13.38	-0.0096	-0.0112	-0.0092	-0.008	-0.0036	-0.0064
13.39	-0.0164	-0.0164	-0.0152	-0.0116	-0.0164	-0.01
13.4	-0.0076	-0.0084	-0.0068	-0.0036	-0.014	-0.002
13.41	0.0132	0.0088	0.0116	0.0112	0.0044	0.012
13.42	0.0188	0.0128	0.016	0.0128	0.0148	0.0136
13.43	0.0112	0.0064	0.0092	0.006	0.0136	0.0072
13.44	-0.0096	-0.0112	-0.0096	-0.008	-0.0032	-0.0064
13.45	-0.0164	-0.0164	-0.0148	-0.0116	-0.016	-0.0096
13.46	-0.008	-0.0088	-0.0072	-0.0036	-0.014	-0.002
13.47	0.0128	0.0088	0.0112	0.0112	0.0044	0.012
13.48	0.0188	0.0128	0.016	0.0128	0.0148	0.0136
13.49	0.0112	0.0064	0.0092	0.006	0.0136	0.0072
13.5	-0.0096	-0.0112	-0.0096	-0.008	-0.0032	-0.0064
13.51	-0.0164	-0.0164	-0.0148	-0.0116	-0.016	-0.0096
13.52	-0.008	-0.0088	-0.0072	-0.0036	-0.014	-0.002
13.53	0.0128	0.0088	0.0112	0.0108	0.004	0.0116
13.54	0.0188	0.0132	0.0164	0.0132	0.0148	0.0136
13.55	0.0112	0.0064	0.0092	0.006	0.0136	0.0072
13.56	-0.01	-0.0116	-0.0096	-0.008	-0.0036	-0.0064
13.57	-0.0164	-0.0164	-0.0152	-0.0116	-0.016	-0.0096
13.58	-0.008	-0.0088	-0.0072	-0.0036	-0.0144	-0.0024
13.59	0.0128	0.0084	0.0112	0.0108	0.0036	0.0116
13.6	0.0188	0.0132	0.016	0.0132	0.0148	0.0136
13.61	0.0112	0.0064	0.0092	0.006	0.0132	0.0068
13.62	-0.01	-0.0112	-0.0096	-0.008	-0.0036	-0.0064
13.63	-0.0164	-0.016	-0.0148	-0.0112	-0.016	-0.0096
13.64	-0.008	-0.0084	-0.0072	-0.0036	-0.014	-0.002
13.65	0.0128	0.0088	0.0112	0.0108	0.004	0.0116
13.66	0.0192	0.0132	0.0164	0.0132	0.0152	0.014
13.67	0.0112	0.0064	0.0092	0.0064	0.014	0.0072
13.68	-0.01	-0.0112	-0.0096	-0.0076	-0.0032	-0.006
13.69	-0.0164	-0.0164	-0.0152	-0.0112	-0.0156	-0.0096
13.7	-0.008	-0.0088	-0.0072	-0.0036	-0.0136	-0.002
13.71	0.0128	0.0088	0.0112	0.0108	0.004	0.0116
13.72	0.0192	0.0132	0.0164	0.0136	0.0156	0.014
13.73	0.0108	0.0064	0.0092	0.0064	0.014	0.0072
13.74	-0.01	-0.0112	-0.0096	-0.0076	-0.0032	-0.006
13.75	-0.0164	-0.0164	-0.0152	-0.0112	-0.0156	-0.0096
13.76	-0.008	-0.0084	-0.0072	-0.0036	-0.0136	-0.002
13.77	0.0128	0.0088	0.0112	0.0108	0.004	0.0116
13.78	0.0188	0.0132	0.0164	0.0132	0.0152	0.014
13.79	0.0108	0.006	0.0088	0.006	0.0136	0.0068
13.8	-0.01	-0.0112	-0.0096	-0.008	-0.0032	-0.0064
13.81	-0.0164	-0.0164	-0.0148	-0.0112	-0.0156	-0.0096
13.82	-0.008	-0.0084	-0.0072	-0.0036	-0.014	-0.002
13.83	0.0128	0.0088	0.0112	0.0108	0.0036	0.0112
13.84	0.0192	0.0132	0.0164	0.0132	0.0152	0.014
13.85	0.0108	0.006	0.0088	0.006	0.0136	0.0068
13.86	-0.01	-0.0116	-0.0096	-0.008	-0.0036	-0.0064
13.87	-0.0164	-0.0164	-0.0148	-0.0112	-0.0156	-0.0096
13.88	-0.008	-0.0088	-0.0072	-0.0036	-0.014	-0.002
13.89	0.0128	0.0084	0.0112	0.0104	0.0036	0.0112
13.9	0.0188	0.0132	0.0164	0.0132	0.0148	0.0136
13.91	0.0108	0.006	0.0088	0.006	0.0132	0.0068
13.92	-0.01	-0.0116	-0.0096	-0.008	-0.0036	-0.0064
13.93	-0.0164	-0.016	-0.0148	-0.0112	-0.016	-0.0096
13.94	-0.0076	-0.0084	-0.0068	-0.0036	-0.014	-0.002
13.95	0.0128	0.0088	0.0112	0.0104	0.0036	0.0112
13.96	0.0188	0.0132	0.0164	0.0132	0.0152	0.014
13.97	0.0108	0.006	0.0088	0.006	0.0136	0.0068
13.98	-0.01	-0.0116	-0.0096	-0.008	-0.0036	-0.0064
13.99	-0.016	-0.016	-0.0148	-0.0112	-0.0156	-0.0092
14	-0.0076	-0.0084	-0.0068	-0.0036	-0.0136	-0.002
14.01	0.0128	0.0088	0.0112	0.0104	0.0036	0.0112
14.02	0.0192	0.0132	0.0164	0.0132	0.0152	0.014
14.03	0.0108	0.006	0.0088	0.006	0.0136	0.0068
14.04	-0.01	-0.0116	-0.0096	-0.008	-0.0032	-0.0064
14.05	-0.0164	-0.016	-0.0148	-0.0112	-0.0152	-0.0092
14.06	-0.0076	-0.0084	-0.0068	-0.0032	-0.0132	-0.002
14.07	0.0132	0.0088	0.0112	0.0108	0.004	0.0112
14.08	0.0192	0.0132	0.0164	0.0136	0.0156	0.014
14.09	0.0104	0.006	0.0088	0.006	0.0136	0.0068
14.1	-0.01	-0.0116	-0.0096	-0.008	-0.0036	-0.0064
14.11	-0.0164	-0.016	-0.0148	-0.0112	-0.0156	-0.0092
14.12	-0.0076	-0.0084	-0.0068	-0.0032	-0.0136	-0.002
14.13	0.0128	0.0088	0.0112	0.0104	0.0036	0.0112
14.14	0.0188	0.0132	0.0164	0.0132	0.0152	0.0136
14.15	0.0104	0.0056	0.0084	0.0056	0.0132	0.0064
14.16	-0.01	-0.0116	-0.0096	-0.008	-0.0036	-0.0064
14.17	-0.016	-0.016	-0.0148	-0.0112	-0.0156	-0.0092
14.18	-0.0076	-0.0084	-0.0068	-0.0032	-0.0136	-0.002
14.19	0.0128	0.0088	0.0112	0.0104	0.0036	0.0112
14.2	0.0188	0.0132	0.016	0.0132	0.0148	0.0136
14.21	0.0104	0.0056	0.0084	0.0056	0.0128	0.0064
14.22	-0.0104	-0.0116	-0.01	-0.008	-0.004	-0.0064
14.23	-0.016	-0.016	-0.0148	-0.0112	-0.0156	-0.0092
14.24	-0.0076	-0.0084	-0.0068	-0.0032	-0.0136	-0.002
14.25	0.0128	0.0088	0.0112	0.0104	0.0036	0.0112
14.26	0.0192	0.0132	0.0164	0.0136	0.0152	0.014
14.27	0.0104	0.0056	0.0084	0.006	0.0136	0.0068
14.28	-0.01	-0.0116	-0.0096	-0.008	-0.0036	-0.0064
14.29	-0.016	-0.016	-0.0148	-0.0112	-0.0152	-0.0092
14.3	-0.0072	-0.008	-0.0068	-0.0032	-0.0132	-0.0016
14.31	0.0132	0.0088	0.0116	0.0108	0.004	0.0116
14.32	0.0188	0.0132	0.0164	0.0136	0.0156	0.014
14.33	0.0104	0.0056	0.0084	0.0056	0.0136	0.0068
14.34	-0.0104	-0.0116	-0.01	-0.008	-0.0036	-0.0064
14.35	-0.016	-0.016	-0.0148	-0.0112	-0.0152	-0.0092
14.36	-0.0072	-0.008	-0.0064	-0.0032	-0.0132	-0.0016
14.37	0.0132	0.0088	0.0116	0.0108	0.0044	0.0116
14.38	0.0188	0.0132	0.0164	0.0136	0.0156	0.014
14.39	0.0104	0.0056	0.0084	0.0056	0.0136	0.0068
14.4	-0.0104	-0.0116	-0.01	-0.008	-0.0036	-0.0064
14.41	-0.016	-0.016	-0.0148	-0.0112	-0.0152	-0.0092
14.42	-0.0072	-0.008	-0.0068	-0.0032	-0.0132	-0.0016
14.43	0.0132	0.0088	0.0116	0.0104	0.004	0.0112
14.44	0.0188	0.0132	0.0164	0.0136	0.0156	0.014
14.45	0.01	0.0056	0.0084	0.0056	0.0132	0.0064
14.46	-0.0104	-0.0116	-0.01	-0.008	-0.004	-0.0064
14.47	-0.0164	-0.016	-0.0148	-0.0112	-0.0156	-0.0096
14.48	-0.0072	-0.008	-0.0064	-0.0032	-0.0136	-0.0016
14.49	0.0132	0.0088	0.0116	0.0108	0.004	0.0112
14.5	0.0192	0.0132	0.0164	0.0136	0.0156	0.014
14.51	0.01	0.0056	0.0084	0.0056	0.0132	0.0064
14.52	-0.0104	-0.0116	-0.01	-0.0084	-0.004	-0.0068
14.53	-0.0164	-0.016	-0.0148	-0.0112	-0.016	-0.0096
14.54	-0.0072	-0.008	-0.0064	-0.0032	-0.014	-0.002
14.55	0.0132	0.0088	0.0116	0.0104	0.0036	0.0112
14.56	0.0192	0.0132	0.0164	0.0136	0.0152	0.014
14.57	0.01	0.0056	0.0084	0.0056	0.0128	0.0064
14.58	-0.0104	-0.0116	-0.01	-0.0084	-0.0044	-0.0068
14.59	-0.0164	-0.016	-0.0148	-0.0112	-0.0164	-0.0096
14.6	-0.0072	-0.008	-0.0064	-0.0032	-0.014	-0.0016
14.61	0.0132	0.0092	0.0116	0.0108	0.0036	0.0116
14.62	0.0192	0.0132	0.0164	0.0136	0.0152	0.014
14.63	0.01	0.0056	0.0084	0.0056	0.0132	0.0064
14.64	-0.0104	-0.012	-0.01	-0.0084	-0.0044	-0.0068
14.65	-0.0164	-0.016	-0.0148	-0.0112	-0.0164	-0.0096
14.66	-0.0072	-0.008	-0.0064	-0.0032	-0.0136	-0.0016
14.67	0.0136	0.0092	0.0116	0.0108	0.004	0.0116
14.68	0.0192	0.0136	0.0168	0.0136	0.0156	0.014
14.69	0.01	0.0056	0.0084	0.0056	0.0132	0.0064
14.7	-0.0104	-0.012	-0.01	-0.0084	-0.004	-0.0068
14.71	-0.0164	-0.016	-0.0148	-0.0112	-0.016	-0.0096
14.72	-0.0068	-0.008	-0.0064	-0.0028	-0.0132	-0.0016
14.73	0.0136	0.0092	0.012	0.0108	0.0044	0.0116
14.74	0.0192	0.0136	0.0164	0.0136	0.016	0.0144
14.75	0.01	0.0052	0.008	0.0056	0.0136	0.0064
14.76	-0.0108	-0.012	-0.0104	-0.0084	-0.004	-0.0068
14.77	-0.0164	-0.016	-0.0148	-0.0112	-0.016	-0.0096
14.78	-0.0068	-0.0076	-0.0064	-0.0028	-0.0132	-0.0016
14.79	0.0136	0.0092	0.012	0.0108	0.0044	0.0116
14.8	0.0192	0.0136	0.0168	0.0136	0.016	0.0144
14.81	0.01	0.0052	0.008	0.0056	0.0136	0.0064
14.82	-0.0108	-0.012	-0.0104	-0.0084	-0.004	-0.0068
14.83	-0.0164	-0.016	-0.0148	-0.0116	-0.016	-0.0096
14.84	-0.0068	-0.0076	-0.0064	-0.0028	-0.0132	-0.0016
14.85	0.0136	0.0092	0.012	0.0112	0.0044	0.0116
14.86	0.0192	0.0136	0.0164	0.0136	0.016	0.014
14.87	0.0096	0.0052	0.008	0.0056	0.0132	0.0064
14.88	-0.0108	-0.012	-0.0104	-0.0088	-0.0044	-0.0072
14.89	-0.0164	-0.0164	-0.0152	-0.0116	-0.0164	-0.0096
14.9	-0.0068	-0.0076	-0.006	-0.0028	-0.0136	-0.0016
14.91	0.0136	0.0096	0.012	0.0112	0.0044	0.0116
14.92	0.0192	0.0136	0.0168	0.0136	0.016	0.014
14.93	0.0096	0.0052	0.008	0.0052	0.0132	0.0064
14.94	-0.0108	-0.012	-0.0104	-0.0088	-0.0044	-0.0072
14.95	-0.0164	-0.0164	-0.0152	-0.0116	-0.0164	-0.0096
14.96	-0.0068	-0.0076	-0.006	-0.0028	-0.0136	-0.0016
14.97	0.014	0.0096	0.012	0.0112	0.0044	0.0116
14.98	0.0196	0.0136	0.0168	0.014	0.016	0.0144
14.99	0.0096	0.0052	0.008	0.0052	0.0132	0.006
15	-0.0108	-0.012	-0.0104	-0.0088	-0.0044	-0.0072
15.01	-0.0164	-0.0164	-0.0152	-0.0116	-0.0164	-0.0096
15.02	-0.0068	-0.0076	-0.006	-0.0028	-0.0132	-0.0016
15.03	0.014	0.0096	0.012	0.0112	0.0048	0.012
15.04	0.0196	0.0136	0.0168	0.014	0.0164	0.0144
15.05	0.0096	0.0052	0.008	0.0056	0.0136	0.0064
15.06	-0.0112	-0.0124	-0.0108	-0.0088	-0.0044	-0.0072
15.07	-0.0168	-0.0164	-0.0152	-0.0116	-0.0164	-0.0096
15.08	-0.0068	-0.0076	-0.006	-0.0028	-0.0136	-0.0016
15.09	0.014	0.0096	0.0124	0.0112	0.0044	0.012
15.1	0.0196	0.0136	0.0168	0.014	0.0164	0.0144
15.11	0.0096	0.0052	0.008	0.0056	0.0136	0.0064
15.12	-0.0112	-0.0124	-0.0104	-0.0088	-0.0044	-0.0072
15.13	-0.0164	-0.016	-0.0152	-0.0116	-0.0164	-0.0096
15.14	-0.0068	-0.0076	-0.006	-0.0028	-0.0132	-0.0012
15.15	0.014	0.0096	0.0124	0.0112	0.0048	0.012
15.16	0.0196	0.0136	0.0168	0.014	0.0164	0.0144
15.17	0.0096	0.0052	0.008	0.0056	0.0136	0.0064
15.18	-0.0112	-0.0124	-0.0108	-0.0088	-0.0044	-0.0072
15.19	-0.0168	-0.0164	-0.0152	-0.0116	-0.0164	-0.0096
15.2	-0.0068	-0.0076	-0.006	-0.0028	-0.0136	-0.0016
15.21	0.014	0.0096	0.0124	0.0112	0.0044	0.012
15.22	0.0196	0.0136	0.0168	0.014	0.016	0.0144
15.23	0.0096	0.0052	0.008	0.0052	0.0132	0.006
15.24	-0.0112	-0.0124	-0.0108	-0.0088	-0.0048	-0.0072
15.25	-0.0168	-0.0164	-0.0152	-0.0116	-0.0164	-0.0096
15.26	-0.0068	-0.0076	-0.006	-0.0028	-0.0132	-0.0012
15.27	0.014	0.0096	0.0124	0.0112	0.0048	0.012
15.28	0.0196	0.0136	0.0168	0.014	0.0164	0.0144
15.29	0.0096	0.0052	0.0076	0.0052	0.0132	0.006
15.3	-0.0112	-0.0124	-0.0108	-0.0088	-0.0048	-0.0072
15.31	-0.0164	-0.0164	-0.0152	-0.0116	-0.0164	-0.0096
15.32	-0.0064	-0.0076	-0.006	-0.0028	-0.0136	-0.0012
15.33	0.014	0.0096	0.0124	0.0112	0.0048	0.012
15.34	0.0196	0.0136	0.0168	0.014	0.016	0.0144
15.35	0.0096	0.0048	0.0076	0.0052	0.0132	0.006
15.36	-0.0112	-0.0124	-0.0108	-0.0088	-0.0048	-0.0072
15.37	-0.0164	-0.0164	-0.0148	-0.0112	-0.0164	-0.0096
15.38	-0.0068	-0.0076	-0.006	-0.0028	-0.0132	-0.0012
15.39	0.014	0.0096	0.012	0.0112	0.0044	0.012
15.4	0.0192	0.0136	0.0168	0.0136	0.016	0.014
15.41	0.0092	0.0048	0.0076	0.0052	0.0128	0.006
15.42	-0.0112	-0.0124	-0.0108	-0.0088	-0.0048	-0.0072
15.43	-0.0164	-0.016	-0.0148	-0.0112	-0.0164	-0.0096
15.44	-0.0064	-0.0072	-0.0056	-0.0024	-0.0132	-0.0012
15.45	0.014	0.0096	0.0124	0.0112	0.0048	0.012
15.46	0.0192	0.0136	0.0168	0.0136	0.016	0.014
15.47	0.0092	0.0048	0.0076	0.0052	0.0128	0.006
15.48	-0.0112	-0.0124	-0.0108	-0.0088	-0.0048	-0.0072
15.49	-0.0164	-0.016	-0.0148	-0.0112	-0.0164	-0.0096
15.5	-0.0064	-0.0072	-0.0056	-0.0024	-0.0132	-0.0012
15.51	0.014	0.0096	0.012	0.0112	0.0044	0.012
15.52	0.0192	0.0136	0.0164	0.0136	0.016	0.014
15.53	0.0092	0.0048	0.0076	0.0048	0.0128	0.006
15.54	-0.0112	-0.0124	-0.0104	-0.0088	-0.0048	-0.0072
15.55	-0.0164	-0.016	-0.0148	-0.0112	-0.016	-0.0092
15.56	-0.0064	-0.0072	-0.0056	-0.0024	-0.0128	-0.0012
15.57	0.014	0.0096	0.012	0.0112	0.0048	0.012
15.58	0.0192	0.0132	0.0164	0.0136	0.016	0.014
15.59	0.0092	0.0048	0.0072	0.0048	0.0128	0.006
15.6	-0.0112	-0.0124	-0.0108	-0.0088	-0.0048	-0.0072
15.61	-0.0164	-0.016	-0.0148	-0.0112	-0.016	-0.0092
15.62	-0.0064	-0.0072	-0.0056	-0.0024	-0.0128	-0.0008
15.63	0.014	0.0096	0.012	0.0112	0.0048	0.012
15.64	0.0192	0.0132	0.0164	0.0136	0.016	0.014
15.65	0.0092	0.0048	0.0072	0.0048	0.0124	0.0056
15.66	-0.0112	-0.0124	-0.0104	-0.0088	-0.0048	-0.0072
15.67	-0.0164	-0.016	-0.0148	-0.0112	-0.016	-0.0092
15.68	-0.006	-0.0072	-0.0056	-0.0024	-0.0128	-0.0008
15.69	0.014	0.0096	0.012	0.0112	0.0048	0.0116
15.7	0.0188	0.0132	0.0164	0.0132	0.0156	0.0136
15.71	0.0088	0.0044	0.0072	0.0048	0.0124	0.0056
15.72	-0.0112	-0.012	-0.0104	-0.0088	-0.0048	-0.0072
15.73	-0.016	-0.016	-0.0148	-0.0112	-0.016	-0.0092
15.74	-0.006	-0.0072	-0.0056	-0.0024	-0.0128	-0.0008
15.75	0.014	0.0096	0.012	0.0108	0.0048	0.0116
15.76	0.0188	0.0132	0.0164	0.0132	0.0156	0.0136
15.77	0.0088	0.0044	0.0072	0.0048	0.0124	0.0056
15.78	-0.0112	-0.0124	-0.0108	-0.0088	-0.0052	-0.0072
15.79	-0.016	-0.016	-0.0148	-0.0108	-0.016	-0.0092
15.8	-0.006	-0.0068	-0.0056	-0.0024	-0.0128	-0.0008
15.81	0.014	0.0096	0.012	0.0112	0.0048	0.0116
15.82	0.0188	0.0132	0.0164	0.0132	0.0156	0.0136
15.83	0.0088	0.0044	0.0072	0.0048	0.012	0.0056
15.84	-0.0112	-0.0124	-0.0108	-0.0088	-0.0052	-0.0072
15.85	-0.016	-0.016	-0.0144	-0.0108	-0.016	-0.0092
15.86	-0.006	-0.0068	-0.0052	-0.002	-0.0124	-0.0008
15.87	0.014	0.0096	0.012	0.0112	0.0048	0.0116
15.88	0.0188	0.0132	0.0164	0.0132	0.0156	0.0136
15.89	0.0088	0.0044	0.0072	0.0048	0.012	0.0056
15.9	-0.0112	-0.0124	-0.0104	-0.0088	-0.0052	-0.0072
15.91	-0.016	-0.016	-0.0148	-0.0108	-0.016	-0.0092
15.92	-0.006	-0.0068	-0.0056	-0.002	-0.0124	-0.0008
15.93	0.014	0.0096	0.012	0.0108	0.0044	0.0116
15.94	0.0188	0.0132	0.0164	0.0132	0.0152	0.0136
15.95	0.0088	0.0044	0.0072	0.0044	0.012	0.0056
15.96	-0.0112	-0.0124	-0.0104	-0.0088	-0.0052	-0.0072
15.97	-0.016	-0.016	-0.0144	-0.0108	-0.016	-0.0092
15.98	-0.006	-0.0068	-0.0052	-0.002	-0.0124	-0.0008
15.99	0.014	0.0096	0.0124	0.0108	0.0048	0.0116
16	0.0188	0.0132	0.0164	0.0132	0.0156	0.0136
16.01	0.0088	0.0044	0.0072	0.0044	0.012	0.0056
16.02	-0.0112	-0.0124	-0.0108	-0.0088	-0.0052	-0.0072
16.03	-0.016	-0.016	-0.0148	-0.0108	-0.016	-0.0092
16.04	-0.006	-0.0068	-0.0052	-0.002	-0.0124	-0.0008
16.05	0.014	0.0096	0.012	0.0108	0.0048	0.0116
16.06	0.0188	0.0132	0.0164	0.0132	0.0156	0.0136
16.07	0.0088	0.0044	0.0072	0.0044	0.012	0.0052
16.08	-0.0112	-0.0124	-0.0108	-0.0088	-0.0052	-0.0072
16.09	-0.016	-0.016	-0.0148	-0.0108	-0.0156	-0.0088
16.1	-0.0056	-0.0068	-0.0052	-0.002	-0.012	-0.0008
16.11	0.014	0.0096	0.0124	0.0108	0.0048	0.0116
16.12	0.0188	0.0132	0.0164	0.0132	0.0156	0.0136
16.13	0.0084	0.0044	0.0068	0.0044	0.012	0.0052
16.14	-0.0112	-0.0124	-0.0108	-0.0088	-0.0052	-0.0072
16.15	-0.016	-0.016	-0.0148	-0.0108	-0.016	-0.0088
16.16	-0.006	-0.0068	-0.0052	-0.002	-0.0124	-0.0008
16.17	0.014	0.0096	0.0124	0.0108	0.0048	0.0116
16.18	0.0188	0.0132	0.0164	0.0132	0.0156	0.0136
16.19	0.0088	0.0044	0.0072	0.0044	0.012	0.0052
16.2	-0.0112	-0.0124	-0.0108	-0.0088	-0.0052	-0.0072
16.21	-0.016	-0.016	-0.0148	-0.0108	-0.0156	-0.0088
16.22	-0.0056	-0.0068	-0.0052	-0.002	-0.012	-0.0004
16.23	0.014	0.0096	0.0124	0.0108	0.0048	0.0116
16.24	0.0188	0.0132	0.0164	0.0132	0.0156	0.0136
16.25	0.0084	0.004	0.0068	0.0044	0.012	0.0052
16.26	-0.0112	-0.0124	-0.0108	-0.0088	-0.0052	-0.0072
16.27	-0.016	-0.016	-0.0148	-0.0108	-0.016	-0.0092
16.28	-0.0056	-0.0068	-0.0052	-0.002	-0.012	-0.0004
16.29	0.014	0.0096	0.0124	0.0112	0.0052	0.0116
16.3	0.0192	0.0132	0.0164	0.0132	0.0156	0.0136
16.31	0.0084	0.0044	0.0068	0.0044	0.012	0.0052
16.32	-0.0112	-0.0124	-0.0108	-0.0088	-0.0052	-0.0072
16.33	-0.016	-0.016	-0.0148	-0.0108	-0.016	-0.0088
16.34	-0.0056	-0.0068	-0.0052	-0.002	-0.012	-0.0004
16.35	0.014	0.0096	0.0124	0.0108	0.0048	0.0116
16.36	0.0188	0.0132	0.0164	0.0128	0.0152	0.0136
16.37	0.0084	0.004	0.0068	0.0044	0.0116	0.0052
16.38	-0.0116	-0.0124	-0.0108	-0.0088	-0.0056	-0.0072
16.39	-0.016	-0.016	-0.0148	-0.0108	-0.016	-0.0092
16.4	-0.0056	-0.0064	-0.0052	-0.002	-0.0124	-0.0004
16.41	0.0144	0.0096	0.0124	0.0112	0.0048	0.0116
16.42	0.0188	0.0132	0.0164	0.0128	0.0152	0.0132
16.43	0.0084	0.004	0.0068	0.004	0.0112	0.0052
16.44	-0.0116	-0.0124	-0.0108	-0.0088	-0.006	-0.0072
16.45	-0.0164	-0.016	-0.0148	-0.0108	-0.0164	-0.0092
16.46	-0.0056	-0.0064	-0.0052	-0.002	-0.0124	-0.0008
16.47	0.0144	0.0096	0.0124	0.0108	0.0048	0.0116
16.48	0.0192	0.0132	0.0164	0.0128	0.0152	0.0136
16.49	0.0084	0.004	0.0068	0.004	0.0112	0.0052
16.5	-0.0116	-0.0124	-0.0108	-0.0088	-0.0056	-0.0072
16.51	-0.016	-0.016	-0.0148	-0.0108	-0.016	-0.0088
16.52	-0.0056	-0.0064	-0.0048	-0.002	-0.0124	-0.0004
16.53	0.0144	0.0096	0.0124	0.0112	0.0048	0.0116
16.54	0.0192	0.0132	0.0164	0.0132	0.0156	0.0136
16.55	0.0084	0.004	0.0068	0.004	0.0116	0.0052
16.56	-0.0116	-0.0128	-0.0108	-0.0088	-0.0056	-0.0072
16.57	-0.016	-0.016	-0.0148	-0.0108	-0.016	-0.0088
16.58	-0.0056	-0.0064	-0.0048	-0.0016	-0.012	-0.0004
16.59	0.0144	0.01	0.0124	0.0112	0.0052	0.0116
16.6	0.0192	0.0132	0.0164	0.0132	0.0156	0.0136
16.61	0.0084	0.004	0.0068	0.004	0.0116	0.0052
16.62	-0.0116	-0.0124	-0.0108	-0.0088	-0.0056	-0.0072
16.63	-0.016	-0.016	-0.0148	-0.0104	-0.016	-0.0088
16.64	-0.0052	-0.0064	-0.0048	-0.0016	-0.012	-0.0004
16.65	0.0144	0.01	0.0124	0.0112	0.0052	0.012
16.66	0.0192	0.0132	0.0164	0.0132	0.0156	0.0136
16.67	0.0084	0.004	0.0068	0.004	0.0116	0.0052
16.68	-0.0116	-0.0128	-0.0108	-0.0088	-0.0056	-0.0072
16.69	-0.016	-0.016	-0.0148	-0.0108	-0.016	-0.0088
16.7	-0.0052	-0.0064	-0.0048	-0.0016	-0.0116	-0.0004
16.71	0.0144	0.01	0.0124	0.0112	0.0056	0.012
16.72	0.0192	0.0132	0.0164	0.0132	0.0156	0.0136
16.73	0.0084	0.004	0.0068	0.004	0.012	0.0052
16.74	-0.0116	-0.0124	-0.0108	-0.0088	-0.0052	-0.0072
16.75	-0.016	-0.016	-0.0148	-0.0104	-0.0156	-0.0088
16.76	-0.0052	-0.0064	-0.0048	-0.0016	-0.0116	-0.0004
16.77	0.0144	0.01	0.0124	0.0112	0.0056	0.012
16.78	0.0188	0.0132	0.0164	0.0132	0.0156	0.0136
16.79	0.008	0.004	0.0064	0.004	0.0116	0.0048
16.8	-0.0116	-0.0128	-0.0108	-0.0088	-0.0056	-0.0072
16.81	-0.016	-0.016	-0.0148	-0.0104	-0.0156	-0.0088
16.82	-0.0052	-0.0064	-0.0048	-0.0016	-0.0116	0
16.83	0.0144	0.01	0.0124	0.0112	0.0056	0.012
16.84	0.0188	0.0132	0.0164	0.0132	0.016	0.0136
16.85	0.008	0.004	0.0064	0.004	0.0116	0.0048
16.86	-0.0116	-0.0128	-0.0112	-0.0088	-0.0052	-0.0072
16.87	-0.016	-0.016	-0.0148	-0.0104	-0.0156	-0.0088
16.88	-0.0052	-0.0064	-0.0048	-0.0016	-0.0116	-0.0004
16.89	0.0144	0.01	0.0124	0.0112	0.0056	0.012
16.9	0.0188	0.0132	0.0164	0.0128	0.0156	0.0136
16.91	0.008	0.0036	0.0064	0.004	0.0116	0.0048
16.92	-0.0116	-0.0128	-0.0108	-0.0088	-0.0056	-0.0072
16.93	-0.016	-0.016	-0.0144	-0.0104	-0.016	-0.0088
16.94	-0.0052	-0.006	-0.0044	-0.0016	-0.0116	0
16.95	0.0144	0.01	0.0124	0.0112	0.0056	0.012
16.96	0.0188	0.0132	0.0164	0.0128	0.0156	0.0132
16.97	0.008	0.0036	0.0064	0.004	0.0116	0.0048
16.98	-0.0116	-0.0128	-0.0112	-0.0088	-0.0056	-0.0072
16.99	-0.016	-0.016	-0.0148	-0.0104	-0.016	-0.0088
17	-0.0052	-0.006	-0.0044	-0.0016	-0.0116	0
17.01	0.0144	0.01	0.0124	0.0112	0.0056	0.012
17.02	0.0188	0.0132	0.0164	0.0128	0.0156	0.0136
17.03	0.008	0.0036	0.0064	0.004	0.0112	0.0048
17.04	-0.0116	-0.0128	-0.0108	-0.0088	-0.0056	-0.0072
17.05	-0.016	-0.0156	-0.0144	-0.0104	-0.016	-0.0088
17.06	-0.0048	-0.006	-0.0044	-0.0012	-0.0116	0
17.07	0.0144	0.01	0.0128	0.0112	0.0056	0.012
17.08	0.0188	0.0132	0.0164	0.0128	0.0156	0.0132
17.09	0.008	0.0036	0.0064	0.0036	0.0112	0.0048
17.1	-0.0116	-0.0128	-0.0112	-0.0088	-0.006	-0.0072
17.11	-0.016	-0.016	-0.0148	-0.0104	-0.016	-0.0088
17.12	-0.0048	-0.006	-0.0044	-0.0012	-0.0116	0
17.13	0.0144	0.01	0.0128	0.0112	0.0052	0.0116
17.14	0.0188	0.0132	0.0164	0.0128	0.0152	0.0132
17.15	0.0076	0.0036	0.0064	0.0036	0.0112	0.0048
17.16	-0.0116	-0.0128	-0.0112	-0.0088	-0.006	-0.0072
17.17	-0.016	-0.0156	-0.0144	-0.0104	-0.016	-0.0088
17.18	-0.0048	-0.006	-0.0044	-0.0012	-0.0116	0
17.19	0.0144	0.01	0.0128	0.0112	0.0056	0.012
17.2	0.0188	0.0132	0.016	0.0128	0.0152	0.0132
17.21	0.0076	0.0036	0.006	0.0036	0.0108	0.0044
17.22	-0.0116	-0.0128	-0.0112	-0.0088	-0.006	-0.0072
17.23	-0.0156	-0.0156	-0.0144	-0.0104	-0.016	-0.0084
17.24	-0.0032	-0.0044	-0.0028	0.0012	-0.0084	0.0024
17.25	0.0144	0.01	0.0124	0.012	0.0084	0.0128
17.26	0.0176	0.012	0.0152	0.0112	0.0152	0.012
17.27	0.0072	0.0032	0.006	0.0028	0.0104	0.004
17.28	-0.012	-0.0128	-0.0112	-0.0092	-0.0068	-0.0076
17.29	-0.016	-0.0156	-0.0144	-0.0104	-0.0164	-0.0088
17.3	-0.0036	-0.0048	-0.0032	0.0004	-0.01	0.0016
17.31	0.014	0.0096	0.0124	0.0116	0.0068	0.012
17.32	0.018	0.0124	0.0152	0.0116	0.0144	0.012
17.33	0.0072	0.0032	0.006	0.0032	0.01	0.004
17.34	-0.0116	-0.0128	-0.0112	-0.0092	-0.0068	-0.0076
17.35	-0.016	-0.0156	-0.0144	-0.0104	-0.0168	-0.0088
17.36	-0.0036	-0.0052	-0.0036	0	-0.0108	0.0012
17.37	0.0144	0.0096	0.0124	0.0112	0.006	0.0116
17.38	0.0184	0.0128	0.0156	0.012	0.0144	0.0124
17.39	0.0072	0.0032	0.006	0.0032	0.01	0.004
17.4	-0.0116	-0.0128	-0.0112	-0.0092	-0.0068	-0.0076
17.41	-0.0156	-0.0156	-0.0144	-0.0104	-0.0164	-0.0088
17.42	-0.004	-0.0052	-0.0036	-0.0004	-0.0108	0.0008
17.43	0.0144	0.0096	0.0124	0.0112	0.006	0.0116
17.44	0.0184	0.0128	0.0156	0.012	0.0144	0.0124
17.45	0.0072	0.0032	0.006	0.0032	0.01	0.004
17.46	-0.0116	-0.0128	-0.0112	-0.0092	-0.0068	-0.0076
17.47	-0.0156	-0.0156	-0.0144	-0.0104	-0.0164	-0.0088
17.48	-0.004	-0.0052	-0.0036	-0.0004	-0.0108	0.0008
17.49	0.0144	0.0096	0.0124	0.0112	0.006	0.012
17.5	0.0184	0.0128	0.016	0.012	0.0148	0.0128
17.51	0.0072	0.0032	0.006	0.0032	0.0104	0.0044
17.52	-0.012	-0.0128	-0.0112	-0.0092	-0.0068	-0.0076
17.53	-0.016	-0.0156	-0.0144	-0.0104	-0.0164	-0.0088
17.54	-0.004	-0.0052	-0.0036	-0.0004	-0.0112	0.0008
17.55	0.0144	0.01	0.0124	0.0112	0.006	0.012
17.56	0.0184	0.0128	0.016	0.012	0.0148	0.0128
17.57	0.0072	0.0032	0.006	0.0032	0.0104	0.004
17.58	-0.0116	-0.0128	-0.0112	-0.0092	-0.0064	-0.0076
17.59	-0.016	-0.0156	-0.0144	-0.0104	-0.0164	-0.0088
17.6	-0.004	-0.0052	-0.0036	-0.0004	-0.0108	0.0008
17.61	0.0144	0.01	0.0124	0.0112	0.006	0.012
17.62	0.0184	0.0128	0.016	0.0124	0.0152	0.0128
17.63	0.0072	0.0032	0.0056	0.0032	0.0104	0.004
17.64	-0.012	-0.0128	-0.0112	-0.0092	-0.0064	-0.0076
17.65	-0.016	-0.0156	-0.0144	-0.0104	-0.016	-0.0088
17.66	-0.004	-0.0052	-0.0036	-0.0004	-0.0108	0.0008
17.67	0.0144	0.01	0.0128	0.0112	0.006	0.012
17.68	0.0188	0.0128	0.016	0.0124	0.0152	0.0128
17.69	0.0072	0.0028	0.0056	0.0032	0.0104	0.004
17.7	-0.012	-0.0128	-0.0112	-0.0088	-0.006	-0.0076
17.71	-0.016	-0.0156	-0.0144	-0.0104	-0.016	-0.0088
17.72	-0.004	-0.0052	-0.0036	-0.0004	-0.0104	0.0008
17.73	0.0144	0.01	0.0128	0.0116	0.0064	0.012
17.74	0.0188	0.0128	0.016	0.0124	0.0152	0.0128
17.75	0.0072	0.0028	0.0056	0.0032	0.0104	0.004
17.76	-0.012	-0.0128	-0.0112	-0.0088	-0.0064	-0.0076
17.77	-0.016	-0.0156	-0.0144	-0.0104	-0.0156	-0.0084
17.78	-0.004	-0.0052	-0.0036	-0.0004	-0.0104	0.0008
17.79	0.0148	0.01	0.0128	0.0116	0.0068	0.012
17.8	0.0188	0.0128	0.016	0.0124	0.0156	0.0128
17.81	0.0072	0.0028	0.0056	0.0032	0.0108	0.004
17.82	-0.012	-0.0128	-0.0112	-0.0088	-0.006	-0.0072
17.83	-0.016	-0.0156	-0.0144	-0.01	-0.0156	-0.0084
17.84	-0.004	-0.0052	-0.0036	-0.0004	-0.0104	0.0008
17.85	0.0148	0.01	0.0128	0.0116	0.0068	0.012
17.86	0.0188	0.0128	0.016	0.0128	0.0156	0.0128
17.87	0.0068	0.0028	0.0056	0.0032	0.0108	0.004
17.88	-0.012	-0.0128	-0.0112	-0.0088	-0.006	-0.0076
17.89	-0.016	-0.0156	-0.0144	-0.01	-0.0156	-0.0084
17.9	-0.0036	-0.0052	-0.0032	-0.0004	-0.0104	0.0008
17.91	0.0148	0.01	0.0128	0.0116	0.0068	0.0124
17.92	0.0184	0.0128	0.016	0.0124	0.016	0.0128
17.93	0.0068	0.0028	0.0052	0.0032	0.0108	0.004
17.94	-0.012	-0.0132	-0.0116	-0.0092	-0.006	-0.0076
17.95	-0.016	-0.0156	-0.0144	-0.0104	-0.0156	-0.0088
17.96	-0.004	-0.0052	-0.0036	-0.0004	-0.0104	0.0008
17.97	0.0148	0.01	0.0128	0.0116	0.0068	0.012
17.98	0.0188	0.0128	0.016	0.0124	0.0156	0.0128
17.99	0.0068	0.0028	0.0052	0.0028	0.0104	0.004
18	-0.012	-0.0132	-0.0116	-0.0092	-0.0068	-0.0076
18.01	-0.016	-0.0156	-0.0144	-0.0104	-0.016	-0.0088
18.02	-0.0036	-0.0052	-0.0032	-0.0004	-0.0108	0.0008
18.03	0.0148	0.0104	0.0128	0.0116	0.0064	0.012
18.04	0.0188	0.0128	0.016	0.0124	0.0156	0.0128
18.05	0.0068	0.0024	0.0052	0.0028	0.0104	0.0036
18.06	-0.0124	-0.0132	-0.0116	-0.0092	-0.0068	-0.0076
18.07	-0.016	-0.0156	-0.0144	-0.0104	-0.0164	-0.0088
18.08	-0.0036	-0.0052	-0.0032	-0.0004	-0.0108	0.0008
18.09	0.0148	0.0104	0.0128	0.0116	0.0064	0.012
18.1	0.0188	0.0132	0.016	0.0124	0.0156	0.0128
18.11	0.0064	0.0024	0.0052	0.0028	0.01	0.0036
18.12	-0.0124	-0.0132	-0.0116	-0.0092	-0.0068	-0.0076
18.13	-0.016	-0.0156	-0.0144	-0.0104	-0.016	-0.0084
18.14	-0.0036	-0.0048	-0.0032	-0.0004	-0.0108	0.0008
18.15	0.0148	0.0104	0.0132	0.0116	0.0064	0.012
18.16	0.0188	0.0128	0.016	0.0124	0.0152	0.0128
18.17	0.0064	0.0024	0.0052	0.0028	0.01	0.0036
18.18	-0.012	-0.0132	-0.0116	-0.0092	-0.0068	-0.0076
18.19	-0.016	-0.0156	-0.0144	-0.0104	-0.016	-0.0084
18.2	-0.0036	-0.0048	-0.0032	-0.0004	-0.0108	0.0008
18.21	0.0152	0.0104	0.0132	0.0116	0.0064	0.0124
18.22	0.0188	0.0132	0.0164	0.0124	0.0156	0.0128
18.23	0.0064	0.0024	0.0052	0.0028	0.01	0.0036
18.24	-0.0124	-0.0132	-0.0116	-0.0092	-0.0068	-0.0076
18.25	-0.016	-0.0156	-0.0144	-0.0104	-0.016	-0.0084
18.26	-0.0036	-0.0048	-0.0032	-0.0004	-0.0104	0.0008
18.27	0.0152	0.0104	0.0132	0.0116	0.0064	0.012
18.28	0.0188	0.0132	0.016	0.0124	0.0156	0.0128
18.29	0.0064	0.0024	0.0048	0.0028	0.01	0.0036
18.3	-0.0124	-0.0132	-0.0116	-0.0092	-0.0072	-0.0076
18.31	-0.016	-0.0156	-0.0144	-0.0104	-0.0164	-0.0084
18.32	-0.0036	-0.0048	-0.0032	-0.0004	-0.0108	0.0008
18.33	0.0152	0.0104	0.0132	0.0116	0.0064	0.012
18.34	0.0188	0.0132	0.016	0.0124	0.0156	0.0128
18.35	0.0064	0.0024	0.0048	0.0024	0.01	0.0036
18.36	-0.0124	-0.0132	-0.0116	-0.0092	-0.0072	-0.008
18.37	-0.016	-0.0156	-0.0144	-0.01	-0.016	-0.0084
18.38	-0.0032	-0.0048	-0.0032	-0.0004	-0.0104	0.0008
18.39	0.0152	0.0104	0.0132	0.0116	0.0064	0.012
18.4	0.0188	0.0132	0.016	0.0124	0.0156	0.0128
18.41	0.0064	0.0024	0.0048	0.0024	0.0096	0.0036
18.42	-0.0124	-0.0132	-0.0116	-0.0092	-0.0072	-0.0076
18.43	-0.016	-0.0156	-0.0144	-0.01	-0.0164	-0.0084
18.44	-0.0032	-0.0048	-0.0028	-0.0004	-0.0104	0.0012
18.45	0.0152	0.0104	0.0132	0.0116	0.0064	0.012
18.46	0.0188	0.0132	0.016	0.0124	0.0152	0.0128
18.47	0.006	0.002	0.0048	0.0024	0.0096	0.0032
18.48	-0.0124	-0.0136	-0.012	-0.0096	-0.0076	-0.008
18.49	-0.016	-0.0156	-0.0144	-0.01	-0.0164	-0.0084
18.5	-0.0032	-0.0044	-0.0028	0	-0.0104	0.0012
18.51	0.0152	0.0104	0.0132	0.0116	0.0064	0.0124
18.52	0.0188	0.0132	0.016	0.0124	0.0152	0.0128
18.53	0.006	0.002	0.0048	0.0024	0.0096	0.0032
18.54	-0.0124	-0.0132	-0.0116	-0.0092	-0.0072	-0.0076
18.55	-0.016	-0.0156	-0.0144	-0.01	-0.016	-0.0084
18.56	-0.0032	-0.0044	-0.0028	0	-0.01	0.0012
18.57	0.0152	0.0108	0.0132	0.0116	0.0068	0.0124
18.58	0.0188	0.0132	0.016	0.0124	0.0156	0.0128
18.59	0.006	0.002	0.0044	0.0024	0.0096	0.0032
18.6	-0.0124	-0.0132	-0.0116	-0.0092	-0.0072	-0.0076
18.61	-0.016	-0.0156	-0.0144	-0.01	-0.016	-0.0084
18.62	-0.0028	-0.0044	-0.0028	0	-0.01	0.0012
18.63	0.0156	0.0108	0.0132	0.0116	0.0068	0.0124
18.64	0.0188	0.0132	0.016	0.0124	0.0156	0.0128
18.65	0.006	0.002	0.0044	0.0024	0.0096	0.0032
18.66	-0.0124	-0.0136	-0.012	-0.0096	-0.0072	-0.008
18.67	-0.016	-0.0156	-0.0144	-0.01	-0.0164	-0.0084
18.68	-0.0028	-0.0044	-0.0028	0	-0.0104	0.0012
18.69	0.0152	0.0108	0.0132	0.0116	0.0064	0.0124
18.7	0.0188	0.0128	0.016	0.0124	0.0152	0.0128
18.71	0.0056	0.0016	0.0044	0.002	0.0092	0.0032
18.72	-0.0128	-0.0136	-0.012	-0.0096	-0.0076	-0.008
18.73	-0.0156	-0.0156	-0.0144	-0.01	-0.0164	-0.0084
18.74	-0.0028	-0.0044	-0.0024	0	-0.0104	0.0012
18.75	0.0152	0.0104	0.0132	0.0116	0.0064	0.0124
18.76	0.0188	0.0128	0.016	0.0124	0.0152	0.0128
18.77	0.0056	0.0016	0.0044	0.002	0.0092	0.0032
18.78	-0.0128	-0.0136	-0.012	-0.0096	-0.0076	-0.008
18.79	-0.0156	-0.0156	-0.0144	-0.01	-0.0164	-0.0084
18.8	-0.0028	-0.0044	-0.0024	0.0004	-0.0104	0.0012
18.81	0.0156	0.0108	0.0132	0.0116	0.0068	0.0124
18.82	0.0188	0.0128	0.016	0.0124	0.0156	0.0128
18.83	0.0056	0.0016	0.004	0.002	0.0092	0.0032
18.84	-0.0128	-0.0136	-0.012	-0.0096	-0.0076	-0.008
18.85	-0.0156	-0.0156	-0.0144	-0.01	-0.0164	-0.0084
18.86	-0.0024	-0.004	-0.0024	0.0004	-0.01	0.0016
18.87	0.0156	0.0108	0.0136	0.012	0.0068	0.0124
18.88	0.0188	0.0128	0.016	0.0124	0.0156	0.0128
18.89	0.0056	0.0016	0.004	0.002	0.0092	0.0032
18.9	-0.0128	-0.0136	-0.012	-0.0092	-0.0072	-0.0076
18.91	-0.0156	-0.0156	-0.0144	-0.01	-0.016	-0.0084
18.92	-0.0024	-0.004	-0.0024	0.0004	-0.0096	0.0016
18.93	0.0156	0.0108	0.0132	0.0116	0.0068	0.0124
18.94	0.0184	0.0128	0.016	0.0124	0.0156	0.0128
18.95	0.0052	0.0016	0.004	0.002	0.0092	0.0028
18.96	-0.0128	-0.0136	-0.012	-0.0092	-0.0072	-0.0076
18.97	-0.0156	-0.0152	-0.014	-0.0096	-0.016	-0.008
18.98	-0.0024	-0.004	-0.002	0.0004	-0.0096	0.0016
18.99	0.0156	0.0108	0.0136	0.0116	0.0068	0.012
19	0.0184	0.0128	0.016	0.012	0.0152	0.0124
19.01	0.0052	0.0012	0.004	0.002	0.0088	0.0028
19.02	-0.0128	-0.0136	-0.012	-0.0096	-0.0076	-0.008
19.03	-0.0156	-0.0156	-0.0144	-0.01	-0.0164	-0.0084
19.04	-0.0024	-0.004	-0.002	0.0004	-0.01	0.0016
19.05	0.0156	0.0108	0.0136	0.0116	0.0068	0.012
19.06	0.0184	0.0128	0.0156	0.012	0.0152	0.0124
19.07	0.0052	0.0012	0.0036	0.002	0.0088	0.0028
19.08	-0.0128	-0.0136	-0.012	-0.0092	-0.0076	-0.0076
19.09	-0.0156	-0.0152	-0.014	-0.0096	-0.016	-0.008
19.1	-0.002	-0.0036	-0.002	0.0008	-0.0096	0.002
19.11	0.0156	0.0108	0.0136	0.0116	0.0072	0.0124
19.12	0.0184	0.0128	0.0156	0.012	0.0152	0.0124
19.13	0.0048	0.0012	0.0036	0.0016	0.0084	0.0028
19.14	-0.0128	-0.0136	-0.012	-0.0096	-0.008	-0.008
19.15	-0.0156	-0.0152	-0.014	-0.0096	-0.0164	-0.008
19.16	-0.002	-0.0036	-0.002	0.0008	-0.0096	0.002
19.17	0.0156	0.0108	0.0136	0.0116	0.0068	0.0124
19.18	0.0184	0.0128	0.016	0.012	0.0156	0.0124
19.19	0.0048	0.0012	0.0036	0.0016	0.0088	0.0028
19.2	-0.0128	-0.0136	-0.012	-0.0096	-0.0076	-0.008
19.21	-0.0152	-0.0152	-0.014	-0.0096	-0.016	-0.008
19.22	-0.002	-0.0036	-0.002	0.0008	-0.0092	0.002
19.23	0.0156	0.0108	0.0136	0.0116	0.0072	0.0124
19.24	0.0184	0.0128	0.0156	0.012	0.0156	0.0124
19.25	0.0048	0.0008	0.0036	0.0016	0.0084	0.0024
19.26	-0.0128	-0.0136	-0.012	-0.0096	-0.008	-0.008
19.27	-0.0156	-0.0152	-0.014	-0.0096	-0.016	-0.008
19.28	-0.0016	-0.0032	-0.0016	0.0008	-0.0092	0.002
19.29	0.016	0.0108	0.0136	0.012	0.0076	0.0124
19.3	0.0184	0.0128	0.0156	0.012	0.0156	0.0124
19.31	0.0044	0.0008	0.0032	0.0016	0.0088	0.0024
19.32	-0.0132	-0.014	-0.0124	-0.0096	-0.008	-0.008
19.33	-0.0156	-0.0152	-0.014	-0.0096	-0.016	-0.008
19.34	-0.0016	-0.0032	-0.0016	0.0008	-0.0092	0.002
19.35	0.0156	0.0108	0.0136	0.012	0.0076	0.0124
19.36	0.0184	0.0128	0.0156	0.012	0.0156	0.0124
19.37	0.0044	0.0008	0.0032	0.0012	0.0084	0.0024
19.38	-0.0132	-0.014	-0.0124	-0.0096	-0.008	-0.008
19.39	-0.0156	-0.0152	-0.014	-0.0096	-0.016	-0.008
19.4	-0.0016	-0.0032	-0.0016	0.0012	-0.0088	0.0024
19.41	0.016	0.0112	0.014	0.012	0.008	0.0128
19.42	0.0184	0.0128	0.0156	0.012	0.016	0.0124
19.43	0.0044	0.0004	0.0032	0.0012	0.0088	0.0024
19.44	-0.0132	-0.014	-0.0124	-0.0096	-0.008	-0.008
19.45	-0.0156	-0.0152	-0.014	-0.0096	-0.016	-0.008
19.46	-0.0012	-0.0032	-0.0012	0.0012	-0.0088	0.0024
19.47	0.016	0.0112	0.014	0.012	0.008	0.0124
19.48	0.0184	0.0124	0.0156	0.012	0.0156	0.0124
19.49	0.0044	0.0004	0.0032	0.0012	0.0084	0.0024
19.5	-0.0132	-0.014	-0.0124	-0.0096	-0.008	-0.008
19.51	-0.0152	-0.0152	-0.014	-0.0096	-0.0156	-0.008
19.52	-0.0012	-0.0032	-0.0012	0.0012	-0.0084	0.0024
19.53	0.016	0.0112	0.014	0.012	0.008	0.0128
19.54	0.0184	0.0128	0.0156	0.012	0.016	0.0124
19.55	0.004	0.0004	0.0028	0.0012	0.0088	0.0024
19.56	-0.0132	-0.014	-0.0124	-0.0096	-0.008	-0.008
19.57	-0.0152	-0.0152	-0.014	-0.0096	-0.016	-0.008
19.58	-0.0012	-0.0028	-0.0012	0.0012	-0.0084	0.0024
19.59	0.016	0.0112	0.014	0.012	0.008	0.0124
19.6	0.0184	0.0124	0.0156	0.012	0.016	0.0124
19.61	0.004	0.0004	0.0028	0.0012	0.0084	0.002
19.62	-0.0132	-0.014	-0.0124	-0.0096	-0.008	-0.008
19.63	-0.0152	-0.0152	-0.014	-0.0096	-0.016	-0.008
19.64	-0.0008	-0.0028	-0.0008	0.0016	-0.0084	0.0024
19.65	0.0164	0.0112	0.014	0.0124	0.008	0.0128
19.66	0.0184	0.0124	0.0156	0.012	0.016	0.0124
19.67	0.0036	0	0.0024	0.0008	0.0084	0.002
19.68	-0.0136	-0.014	-0.0124	-0.01	-0.0084	-0.0084
19.69	-0.0152	-0.0152	-0.014	-0.0096	-0.016	-0.008
19.7	-0.0008	-0.0028	-0.0008	0.0016	-0.0084	0.0028
19.71	0.0164	0.0112	0.014	0.012	0.008	0.0128
19.72	0.0184	0.0124	0.0156	0.012	0.016	0.0124
19.73	0.0036	0	0.0024	0.0008	0.008	0.002
19.74	-0.0136	-0.014	-0.0124	-0.01	-0.0084	-0.0084
19.75	-0.0152	-0.0152	-0.014	-0.0096	-0.016	-0.0076
19.76	-0.0008	-0.0028	-0.0008	0.0016	-0.0084	0.0028
19.77	0.0164	0.0112	0.014	0.0124	0.0084	0.0128
19.78	0.018	0.0124	0.0156	0.012	0.016	0.0124
19.79	0.0036	0	0.0024	0.0008	0.008	0.002
19.8	-0.0136	-0.014	-0.0128	-0.01	-0.0084	-0.0084
19.81	-0.0152	-0.0152	-0.0136	-0.0096	-0.016	-0.0076
19.82	-0.0004	-0.0024	-0.0008	0.0016	-0.008	0.0028
19.83	0.0164	0.0116	0.014	0.0124	0.0084	0.0128
19.84	0.018	0.0124	0.0156	0.012	0.016	0.0124
19.85	0.0036	0	0.0024	0.0008	0.0084	0.002
19.86	-0.0136	-0.014	-0.0128	-0.01	-0.0084	-0.0084
19.87	-0.0152	-0.0148	-0.0136	-0.0092	-0.016	-0.0076
19.88	-0.0004	-0.0024	-0.0004	0.002	-0.008	0.0028
19.89	0.0164	0.0112	0.014	0.0124	0.0084	0.0128
19.9	0.018	0.0124	0.0156	0.012	0.016	0.0124
19.91	0.0032	-0.0004	0.002	0.0008	0.008	0.0016
19.92	-0.0136	-0.014	-0.0128	-0.01	-0.0084	-0.0084
19.93	-0.0152	-0.0148	-0.0136	-0.0092	-0.016	-0.0076
19.94	-0.0004	-0.0024	-0.0004	0.002	-0.0076	0.0032
19.95	0.0164	0.0112	0.0144	0.0124	0.0088	0.0128
19.96	0.018	0.0124	0.0156	0.012	0.0164	0.0124
19.97	0.0032	-0.0004	0.002	0.0008	0.008	0.0016
19.98	-0.0136	-0.0144	-0.0128	-0.01	-0.0088	-0.0084
[truncated: 34,232 more rows]
