# Supplementary material for: Data of piezoelectric vibration energy harvesting of a bridge undergoing vibration testing and train passage
Source: Data Brief. 2018 Jan 28;17:261–6. doi: 10.1016/j.dib.2018.01.009 (PMC5789150; doi:10.1016/j.dib.2018.01.009)
Supplement: Supplementary file 5 — Supplementary material [file mmc5.xlsx]

## Sheet: Sheet1
t1	Cant. 1	Cant. 2	Cant. 3	Cant. 4	Cant. 5	Cant. 6
0	0.0084	0.0052	0.0072	0.0076	-0.004	0.0084
0.01	0.0204	0.0144	0.0176	0.0176	0.0164	0.0176
0.02	0.0164	0.0108	0.014	0.0128	0.0216	0.0132
0.03	-0.0056	-0.008	-0.006	-0.0052	0.0036	-0.004
0.04	-0.0176	-0.0172	-0.016	-0.0148	-0.0168	-0.0132
0.05	-0.0136	-0.0136	-0.0124	-0.0104	-0.022	-0.0084
0.06	0.0084	0.0052	0.0076	0.008	-0.004	0.0088
0.07	0.0204	0.0144	0.0176	0.0176	0.0168	0.018
0.08	0.0164	0.0108	0.0136	0.0128	0.0216	0.0132
0.09	-0.006	-0.008	-0.006	-0.0056	0.0036	-0.0044
0.1	-0.0176	-0.0176	-0.0164	-0.0152	-0.0172	-0.0132
0.11	-0.0136	-0.0132	-0.012	-0.01	-0.022	-0.0084
0.12	0.0088	0.0052	0.0076	0.008	-0.0036	0.0088
0.13	0.0204	0.0144	0.0176	0.0176	0.0168	0.0176
0.14	0.0164	0.0108	0.0136	0.0128	0.0216	0.0132
0.15	-0.006	-0.008	-0.0064	-0.0056	0.0036	-0.0044
0.16	-0.0176	-0.0172	-0.016	-0.0152	-0.0168	-0.0132
0.17	-0.0136	-0.0132	-0.012	-0.01	-0.022	-0.0084
0.18	0.0088	0.0056	0.0076	0.008	-0.0036	0.0088
0.19	0.0204	0.0144	0.0176	0.0176	0.0168	0.0176
0.2	0.016	0.0108	0.0136	0.0124	0.0216	0.0128
0.21	-0.006	-0.0084	-0.0064	-0.0056	0.0032	-0.0044
0.22	-0.0176	-0.0176	-0.0164	-0.0152	-0.0172	-0.0132
0.23	-0.0132	-0.0132	-0.012	-0.01	-0.022	-0.0084
0.24	0.0092	0.0056	0.008	0.008	-0.0032	0.0092
0.25	0.0208	0.0148	0.0176	0.0176	0.0168	0.0176
0.26	0.016	0.0108	0.0136	0.0124	0.0216	0.0128
0.27	-0.006	-0.0084	-0.0064	-0.0056	0.0032	-0.0044
0.28	-0.0176	-0.0172	-0.016	-0.0148	-0.0168	-0.0132
0.29	-0.0132	-0.0132	-0.012	-0.01	-0.0216	-0.008
0.3	0.0092	0.0056	0.008	0.008	-0.0032	0.0088
0.31	0.0208	0.0148	0.0176	0.0176	0.0168	0.0176
0.32	0.016	0.0104	0.0136	0.0124	0.0216	0.0128
0.33	-0.0064	-0.0084	-0.0064	-0.006	0.0028	-0.0044
0.34	-0.0176	-0.0172	-0.016	-0.0148	-0.0172	-0.0132
0.35	-0.0132	-0.0128	-0.0116	-0.0096	-0.0216	-0.008
0.36	0.0092	0.006	0.008	0.0084	-0.0032	0.0092
0.37	0.0208	0.0144	0.0176	0.0172	0.0168	0.0176
0.38	0.016	0.0104	0.0136	0.0124	0.0212	0.0128
0.39	-0.0064	-0.0084	-0.0064	-0.006	0.0028	-0.0044
0.4	-0.0176	-0.0172	-0.016	-0.0148	-0.0172	-0.0132
0.41	-0.0128	-0.0128	-0.0116	-0.0096	-0.0216	-0.008
0.42	0.0092	0.006	0.008	0.0084	-0.0032	0.0092
0.43	0.0208	0.0148	0.0176	0.0172	0.0168	0.0176
0.44	0.0156	0.0104	0.0132	0.012	0.0212	0.0124
0.45	-0.0064	-0.0088	-0.0064	-0.006	0.0028	-0.0048
0.46	-0.0176	-0.0172	-0.016	-0.0148	-0.0172	-0.0128
0.47	-0.0128	-0.0128	-0.0116	-0.0092	-0.0212	-0.0076
0.48	0.0092	0.006	0.008	0.0084	-0.0028	0.0092
0.49	0.0204	0.0144	0.0176	0.0172	0.0168	0.0176
0.5	0.0156	0.01	0.0132	0.012	0.0212	0.0124
0.51	-0.0068	-0.0088	-0.0068	-0.006	0.0024	-0.0048
0.52	-0.0176	-0.0172	-0.016	-0.0148	-0.0172	-0.0132
0.53	-0.0128	-0.0128	-0.0116	-0.0092	-0.0216	-0.0076
0.54	0.0096	0.006	0.0084	0.0084	-0.0028	0.0092
0.55	0.0204	0.0144	0.0176	0.0172	0.0168	0.0176
0.56	0.0156	0.01	0.0132	0.012	0.0212	0.0124
0.57	-0.0068	-0.0088	-0.0068	-0.0064	0.0024	-0.0048
0.58	-0.0176	-0.0172	-0.016	-0.0148	-0.0172	-0.0132
0.59	-0.0124	-0.0128	-0.0112	-0.0092	-0.0216	-0.0076
0.6	0.0096	0.006	0.0084	0.0088	-0.0028	0.0092
0.61	0.0204	0.0144	0.0176	0.0172	0.0168	0.0176
0.62	0.0152	0.01	0.0128	0.0116	0.0208	0.0124
0.63	-0.0068	-0.0088	-0.0068	-0.0064	0.002	-0.0048
0.64	-0.0176	-0.0172	-0.016	-0.0148	-0.0172	-0.0128
0.65	-0.0124	-0.0124	-0.0112	-0.0092	-0.0212	-0.0076
0.66	0.0096	0.006	0.0084	0.0088	-0.0024	0.0096
0.67	0.0204	0.0144	0.0176	0.0172	0.0168	0.0176
0.68	0.0152	0.01	0.0128	0.0116	0.0208	0.012
0.69	-0.0072	-0.0088	-0.0072	-0.0064	0.002	-0.0048
0.7	-0.0176	-0.0172	-0.016	-0.0148	-0.0176	-0.0128
0.71	-0.0124	-0.0124	-0.0112	-0.0092	-0.0212	-0.0076
0.72	0.0096	0.006	0.0084	0.0088	-0.0024	0.0096
0.73	0.0204	0.0144	0.0176	0.0172	0.0168	0.0172
0.74	0.0152	0.0096	0.0128	0.0116	0.0204	0.012
0.75	-0.0072	-0.0088	-0.0072	-0.0064	0.002	-0.0048
0.76	-0.0176	-0.0172	-0.016	-0.0144	-0.0172	-0.0128
0.77	-0.0124	-0.0124	-0.0108	-0.0088	-0.0208	-0.0072
0.78	0.01	0.0064	0.0088	0.0088	-0.002	0.01
0.79	0.0204	0.0144	0.0176	0.0172	0.0172	0.0176
0.8	0.0152	0.0096	0.0124	0.0116	0.0208	0.012
0.81	-0.0072	-0.0092	-0.0072	-0.0064	0.002	-0.0052
0.82	-0.0176	-0.0172	-0.016	-0.0148	-0.0176	-0.0128
0.83	-0.012	-0.0124	-0.0108	-0.0088	-0.0212	-0.0072
0.84	0.01	0.0064	0.0088	0.0088	-0.002	0.0096
0.85	0.0204	0.0144	0.0176	0.0172	0.0172	0.0172
0.86	0.0148	0.0096	0.0124	0.0112	0.0204	0.0116
0.87	-0.0072	-0.0092	-0.0072	-0.0064	0.0016	-0.0052
0.88	-0.0176	-0.0172	-0.016	-0.0144	-0.0172	-0.0128
0.89	-0.012	-0.012	-0.0108	-0.0088	-0.0208	-0.0072
0.9	0.01	0.0064	0.0088	0.0092	-0.0016	0.01
0.91	0.0204	0.0144	0.0176	0.0172	0.0172	0.0176
0.92	0.0148	0.0092	0.0124	0.0112	0.0204	0.0116
0.93	-0.0076	-0.0092	-0.0076	-0.0068	0.0012	-0.0052
0.94	-0.0176	-0.0172	-0.016	-0.0148	-0.0176	-0.0128
0.95	-0.012	-0.012	-0.0108	-0.0088	-0.0208	-0.0072
0.96	0.0104	0.0064	0.0088	0.0092	-0.0016	0.01
0.97	0.0204	0.0144	0.0176	0.0172	0.0172	0.0176
0.98	0.0148	0.0092	0.0124	0.0112	0.0204	0.0116
0.99	-0.0076	-0.0092	-0.0076	-0.0068	0.0012	-0.0052
1	-0.0176	-0.0172	-0.016	-0.0144	-0.0176	-0.0128
1.01	-0.012	-0.012	-0.0108	-0.0088	-0.0208	-0.0072
1.02	0.0104	0.0064	0.0088	0.0092	-0.0016	0.01
1.03	0.0204	0.0144	0.0176	0.0172	0.0172	0.0176
1.04	0.0144	0.0092	0.012	0.0112	0.0204	0.0116
1.05	-0.0076	-0.0096	-0.0076	-0.0068	0.0008	-0.0056
1.06	-0.0176	-0.0172	-0.016	-0.0148	-0.018	-0.0128
1.07	-0.0116	-0.0116	-0.0104	-0.0084	-0.0208	-0.0068
1.08	0.0104	0.0068	0.0092	0.0096	-0.0012	0.0104
1.09	0.0204	0.0144	0.0176	0.0172	0.0172	0.0172
1.1	0.0144	0.0092	0.012	0.0108	0.0204	0.0116
1.11	-0.0076	-0.0096	-0.0076	-0.0068	0.0008	-0.0056
1.12	-0.0176	-0.0172	-0.016	-0.0144	-0.0176	-0.0128
1.13	-0.0116	-0.0116	-0.0104	-0.0084	-0.0204	-0.0068
1.14	0.0104	0.0068	0.0092	0.0092	-0.0012	0.01
1.15	0.0204	0.0144	0.0176	0.0168	0.0172	0.0172
1.16	0.0144	0.0092	0.012	0.0108	0.02	0.0116
1.17	-0.008	-0.0096	-0.0076	-0.0072	0.0008	-0.0056
1.18	-0.0176	-0.0172	-0.016	-0.0144	-0.0176	-0.0128
1.19	-0.0116	-0.0116	-0.0104	-0.0084	-0.0204	-0.0068
1.2	0.0108	0.0068	0.0092	0.0096	-0.0008	0.0104
1.21	0.0204	0.0144	0.0176	0.0172	0.0176	0.0172
1.22	0.0144	0.0092	0.012	0.0108	0.02	0.0116
1.23	-0.008	-0.0096	-0.008	-0.0072	0.0004	-0.0056
1.24	-0.0176	-0.0172	-0.016	-0.0144	-0.018	-0.0128
1.25	-0.0112	-0.0116	-0.0104	-0.0084	-0.0204	-0.0068
1.26	0.0108	0.0068	0.0092	0.0096	-0.0012	0.0104
1.27	0.0204	0.0144	0.0176	0.0172	0.0176	0.0172
1.28	0.0144	0.0088	0.012	0.0108	0.02	0.0112
1.29	-0.008	-0.01	-0.008	-0.0072	0.0004	-0.006
1.3	-0.0176	-0.0172	-0.016	-0.0144	-0.0176	-0.0124
1.31	-0.0112	-0.0112	-0.01	-0.008	-0.0204	-0.0064
1.32	0.0108	0.0072	0.0096	0.0096	-0.0008	0.0104
1.33	0.0204	0.0144	0.0176	0.0168	0.0176	0.0172
1.34	0.014	0.0088	0.0116	0.0104	0.02	0.0112
1.35	-0.008	-0.01	-0.008	-0.0072	0.0004	-0.006
1.36	-0.0176	-0.0172	-0.016	-0.0144	-0.018	-0.0128
1.37	-0.0112	-0.0116	-0.01	-0.008	-0.0204	-0.0064
1.38	0.0112	0.0072	0.0096	0.01	-0.0008	0.0104
1.39	0.0208	0.0144	0.0176	0.0172	0.0176	0.0176
1.4	0.014	0.0088	0.012	0.0108	0.0204	0.0112
1.41	-0.0084	-0.01	-0.008	-0.0072	0.0004	-0.006
1.42	-0.0176	-0.0172	-0.016	-0.0144	-0.018	-0.0128
1.43	-0.0112	-0.0112	-0.01	-0.008	-0.02	-0.0064
1.44	0.0112	0.0072	0.0096	0.01	-0.0004	0.0108
1.45	0.0204	0.0144	0.0176	0.0168	0.0176	0.0172
1.46	0.014	0.0088	0.0116	0.0104	0.0196	0.0108
1.47	-0.0084	-0.01	-0.008	-0.0072	0	-0.006
1.48	-0.0176	-0.0172	-0.016	-0.0144	-0.018	-0.0124
1.49	-0.0112	-0.0112	-0.01	-0.008	-0.02	-0.0064
1.5	0.0112	0.0072	0.0096	0.01	0	0.0108
1.51	0.0204	0.0144	0.0176	0.0172	0.018	0.0172
1.52	0.014	0.0088	0.0116	0.0104	0.02	0.0108
1.53	-0.0084	-0.0104	-0.0084	-0.0076	0	-0.006
1.54	-0.0176	-0.0172	-0.016	-0.0144	-0.018	-0.0124
1.55	-0.0108	-0.0112	-0.01	-0.0076	-0.02	-0.006
1.56	0.0112	0.0072	0.0096	0.01	-0.0004	0.0108
1.57	0.0204	0.0144	0.0176	0.0168	0.0176	0.0172
1.58	0.0136	0.0084	0.0116	0.0104	0.0196	0.0108
1.59	-0.0084	-0.01	-0.0084	-0.0076	0	-0.006
1.6	-0.0176	-0.0172	-0.016	-0.0144	-0.0176	-0.0124
1.61	-0.0108	-0.0112	-0.0096	-0.0076	-0.02	-0.006
1.62	0.0116	0.0076	0.01	0.01	0	0.0108
1.63	0.0204	0.0144	0.0176	0.0168	0.0176	0.0172
1.64	0.0136	0.0084	0.0112	0.01	0.0196	0.0108
1.65	-0.0088	-0.0104	-0.0084	-0.0076	-0.0004	-0.0064
1.66	-0.0176	-0.0172	-0.016	-0.0144	-0.018	-0.0124
1.67	-0.0108	-0.0108	-0.0096	-0.0076	-0.0196	-0.006
1.68	0.0116	0.0076	0.01	0.01	0	0.0108
1.69	0.0204	0.0144	0.0176	0.0168	0.0176	0.0168
1.7	0.0136	0.0084	0.0112	0.01	0.0192	0.0104
1.71	-0.0088	-0.0104	-0.0084	-0.0076	-0.0004	-0.0064
1.72	-0.0176	-0.0172	-0.016	-0.014	-0.018	-0.0124
1.73	-0.0108	-0.0108	-0.0096	-0.0076	-0.0196	-0.0056
1.74	0.0116	0.0076	0.01	0.0104	0.0004	0.0112
1.75	0.0204	0.0144	0.0176	0.0168	0.018	0.0172
1.76	0.0132	0.0084	0.0112	0.0096	0.0192	0.0104
1.77	-0.0088	-0.0104	-0.0084	-0.008	-0.0008	-0.0064
1.78	-0.0176	-0.0172	-0.016	-0.0144	-0.018	-0.0124
1.79	-0.0104	-0.0108	-0.0092	-0.0072	-0.0196	-0.0056
1.8	0.0116	0.0076	0.01	0.01	0.0004	0.0112
1.81	0.0204	0.0144	0.0176	0.0168	0.0176	0.0168
1.82	0.0132	0.008	0.0112	0.01	0.0192	0.0104
1.83	-0.0088	-0.0104	-0.0088	-0.008	-0.0008	-0.0064
1.84	-0.0176	-0.0172	-0.016	-0.014	-0.018	-0.0124
1.85	-0.0104	-0.0108	-0.0092	-0.0072	-0.0192	-0.0056
1.86	0.0116	0.0076	0.01	0.0104	0.0008	0.0112
1.87	0.0204	0.0144	0.0176	0.0164	0.0176	0.0168
1.88	0.0132	0.008	0.0108	0.0096	0.0188	0.01
1.89	-0.0092	-0.0104	-0.0088	-0.008	-0.0012	-0.0064
1.9	-0.0176	-0.0172	-0.016	-0.014	-0.018	-0.012
1.91	-0.01	-0.0104	-0.0092	-0.0068	-0.0192	-0.0052
1.92	0.012	0.008	0.0104	0.0104	0.0008	0.0112
1.93	0.0204	0.0144	0.0176	0.0164	0.0176	0.0168
1.94	0.0132	0.008	0.0108	0.0096	0.0188	0.01
1.95	-0.0088	-0.0108	-0.0088	-0.008	-0.0012	-0.0064
1.96	-0.0176	-0.0172	-0.016	-0.014	-0.018	-0.012
1.97	-0.01	-0.0104	-0.0092	-0.0068	-0.0192	-0.0052
1.98	0.012	0.0076	0.01	0.0104	0.0008	0.0112
1.99	0.0204	0.0144	0.0176	0.0164	0.0176	0.0168
2	0.0128	0.0076	0.0108	0.0092	0.0188	0.01
2.01	-0.0092	-0.0108	-0.0088	-0.008	-0.0016	-0.0068
2.02	-0.0176	-0.0172	-0.016	-0.014	-0.018	-0.012
2.03	-0.01	-0.0104	-0.0088	-0.0068	-0.0192	-0.0052
2.04	0.012	0.008	0.0104	0.0104	0.0008	0.0112
2.05	0.0204	0.0144	0.0176	0.0164	0.0176	0.0168
2.06	0.0128	0.0076	0.0104	0.0092	0.0188	0.01
2.07	-0.0092	-0.0108	-0.0088	-0.0084	-0.0012	-0.0068
2.08	-0.0176	-0.0172	-0.016	-0.0144	-0.0184	-0.0124
2.09	-0.01	-0.0104	-0.0088	-0.0068	-0.0192	-0.0052
2.1	0.012	0.008	0.0104	0.0108	0.0012	0.0112
2.11	0.0204	0.0144	0.0176	0.0164	0.018	0.0168
2.12	0.0124	0.0076	0.0104	0.0092	0.0184	0.0096
2.13	-0.0092	-0.0108	-0.0088	-0.0084	-0.0016	-0.0068
2.14	-0.0176	-0.0172	-0.016	-0.014	-0.018	-0.012
2.15	-0.0096	-0.01	-0.0088	-0.0068	-0.0188	-0.0052
2.16	0.012	0.008	0.0104	0.0108	0.0012	0.0112
2.17	0.0204	0.0144	0.0172	0.0164	0.0176	0.0168
2.18	0.0124	0.0072	0.0104	0.0088	0.018	0.0096
2.19	-0.0092	-0.0108	-0.0092	-0.0084	-0.0016	-0.0068
2.2	-0.0176	-0.0172	-0.016	-0.014	-0.018	-0.012
2.21	-0.0096	-0.01	-0.0084	-0.0064	-0.0188	-0.0048
2.22	0.012	0.008	0.0104	0.0108	0.0012	0.0112
2.23	0.0204	0.0144	0.0176	0.0164	0.0176	0.0164
2.24	0.0124	0.0076	0.0104	0.0088	0.0184	0.0096
2.25	-0.0096	-0.0108	-0.0092	-0.0084	-0.0016	-0.0068
2.26	-0.0172	-0.0168	-0.016	-0.0136	-0.018	-0.012
2.27	-0.0096	-0.01	-0.0084	-0.0064	-0.0184	-0.0048
2.28	0.0124	0.008	0.0108	0.0108	0.0016	0.0116
2.29	0.0204	0.0144	0.0176	0.0164	0.0176	0.0164
2.3	0.012	0.0072	0.01	0.0088	0.018	0.0092
2.31	-0.0096	-0.0108	-0.0092	-0.0084	-0.002	-0.0068
2.32	-0.0176	-0.0168	-0.016	-0.0136	-0.018	-0.012
2.33	-0.0092	-0.0096	-0.0084	-0.0064	-0.0184	-0.0048
2.34	0.0124	0.0084	0.0108	0.0108	0.0016	0.0116
2.35	0.0204	0.0144	0.0176	0.0164	0.018	0.0164
2.36	0.012	0.0072	0.01	0.0088	0.018	0.0092
2.37	-0.0096	-0.0112	-0.0092	-0.0084	-0.002	-0.0072
2.38	-0.0172	-0.0168	-0.016	-0.0136	-0.018	-0.012
2.39	-0.0092	-0.0096	-0.0084	-0.006	-0.0184	-0.0044
2.4	0.0124	0.0084	0.0108	0.0108	0.0016	0.0116
2.41	0.0204	0.0144	0.0172	0.016	0.0176	0.0164
2.42	0.012	0.0072	0.01	0.0084	0.0176	0.0092
2.43	-0.0096	-0.0112	-0.0092	-0.0084	-0.0024	-0.0072
2.44	-0.0172	-0.0168	-0.0156	-0.0136	-0.0184	-0.012
2.45	-0.0092	-0.0096	-0.008	-0.006	-0.0184	-0.0044
2.46	0.0124	0.0084	0.0108	0.0108	0.002	0.0116
2.47	0.0204	0.0144	0.0172	0.016	0.0176	0.0164
2.48	0.012	0.0072	0.01	0.0084	0.0176	0.0092
2.49	-0.0096	-0.0112	-0.0096	-0.0084	-0.0024	-0.0072
2.5	-0.0176	-0.0172	-0.016	-0.0136	-0.0184	-0.012
2.51	-0.0088	-0.0096	-0.008	-0.006	-0.0184	-0.0044
2.52	0.0124	0.0084	0.0108	0.0108	0.002	0.0116
2.53	0.0204	0.0144	0.0172	0.016	0.018	0.0164
2.54	0.0116	0.0068	0.0096	0.0084	0.0176	0.0088
2.55	-0.01	-0.0112	-0.0096	-0.0084	-0.0024	-0.0072
2.56	-0.0172	-0.0168	-0.0156	-0.0136	-0.018	-0.0116
2.57	-0.0088	-0.0092	-0.008	-0.0056	-0.018	-0.0044
2.58	0.0128	0.0084	0.0112	0.0112	0.0024	0.0116
2.59	0.0204	0.0144	0.0172	0.016	0.018	0.0164
2.6	0.0116	0.0068	0.0096	0.008	0.0172	0.0088
2.61	-0.01	-0.0112	-0.0096	-0.0088	-0.0028	-0.0072
2.62	-0.0172	-0.0168	-0.016	-0.0136	-0.0184	-0.0116
2.63	-0.0088	-0.0092	-0.008	-0.0056	-0.0176	-0.004
2.64	0.0128	0.0084	0.0112	0.0112	0.0024	0.0116
2.65	0.0204	0.0144	0.0172	0.016	0.018	0.0164
2.66	0.0116	0.0068	0.0096	0.0084	0.0176	0.0088
2.67	-0.01	-0.0112	-0.0096	-0.0088	-0.0028	-0.0072
2.68	-0.0172	-0.0168	-0.0156	-0.0132	-0.018	-0.0116
2.69	-0.0088	-0.0092	-0.008	-0.0056	-0.0176	-0.004
2.7	0.0128	0.0088	0.0112	0.0112	0.0028	0.012
2.71	0.0204	0.0144	0.0172	0.016	0.018	0.0164
2.72	0.0112	0.0064	0.0092	0.008	0.0172	0.0084
2.73	-0.01	-0.0116	-0.0096	-0.0088	-0.0028	-0.0076
2.74	-0.0172	-0.0168	-0.0156	-0.0136	-0.0184	-0.0116
2.75	-0.0084	-0.0092	-0.0076	-0.0056	-0.0176	-0.004
2.76	0.0132	0.0088	0.0112	0.0112	0.0028	0.012
2.77	0.0204	0.0144	0.0172	0.016	0.018	0.0164
2.78	0.0112	0.0064	0.0092	0.008	0.0172	0.0084
2.79	-0.0104	-0.0116	-0.01	-0.0088	-0.0032	-0.0076
2.8	-0.0172	-0.0168	-0.0156	-0.0132	-0.018	-0.0116
2.81	-0.0084	-0.0088	-0.0076	-0.0052	-0.0172	-0.004
2.82	0.0128	0.0088	0.0112	0.0112	0.0028	0.012
2.83	0.02	0.0144	0.0172	0.016	0.018	0.016
2.84	0.0112	0.0064	0.0092	0.0076	0.0168	0.0084
2.85	-0.0104	-0.0116	-0.01	-0.0088	-0.0036	-0.0076
2.86	-0.0172	-0.0168	-0.0156	-0.0132	-0.0184	-0.0116
2.87	-0.008	-0.0088	-0.0072	-0.0052	-0.0172	-0.0036
2.88	0.0132	0.0088	0.0116	0.0116	0.0032	0.012
2.89	0.02	0.0144	0.0172	0.016	0.018	0.016
2.9	0.0112	0.0064	0.0092	0.0076	0.0172	0.0084
2.91	-0.0104	-0.0116	-0.01	-0.0092	-0.0036	-0.0076
2.92	-0.0172	-0.0168	-0.0156	-0.0136	-0.0184	-0.0116
2.93	-0.008	-0.0088	-0.0072	-0.0052	-0.0172	-0.0036
2.94	0.0132	0.0088	0.0116	0.0116	0.0032	0.012
2.95	0.0204	0.0144	0.0172	0.0156	0.018	0.016
2.96	0.0108	0.006	0.0088	0.0076	0.0168	0.008
2.97	-0.0104	-0.0116	-0.01	-0.0092	-0.0036	-0.0076
2.98	-0.0172	-0.0168	-0.0156	-0.0132	-0.0184	-0.0116
2.99	-0.008	-0.0084	-0.0072	-0.0052	-0.0172	-0.0036
3	0.0132	0.0092	0.0116	0.0116	0.0032	0.0124
3.01	0.02	0.0144	0.0172	0.0156	0.018	0.016
3.02	0.0108	0.006	0.0088	0.0072	0.0168	0.008
3.03	-0.0104	-0.012	-0.01	-0.0092	-0.004	-0.0076
3.04	-0.0172	-0.0168	-0.0156	-0.0132	-0.0188	-0.0116
3.05	-0.008	-0.0084	-0.0072	-0.0052	-0.0172	-0.0036
3.06	0.0136	0.0092	0.0116	0.0116	0.0032	0.0124
3.07	0.0204	0.0144	0.0176	0.016	0.0184	0.016
3.08	0.0108	0.006	0.0088	0.0076	0.0168	0.008
3.09	-0.0108	-0.012	-0.0104	-0.0092	-0.004	-0.008
3.1	-0.0172	-0.0168	-0.0156	-0.0132	-0.0188	-0.0116
3.11	-0.0076	-0.0084	-0.0072	-0.0048	-0.0172	-0.0036
3.12	0.0136	0.0092	0.0116	0.012	0.0036	0.0124
3.13	0.0204	0.0144	0.0176	0.016	0.0184	0.0164
3.14	0.0104	0.006	0.0084	0.0072	0.0168	0.008
3.15	-0.0108	-0.012	-0.0104	-0.0096	-0.004	-0.008
3.16	-0.0176	-0.0168	-0.016	-0.0136	-0.0188	-0.0116
3.17	-0.0076	-0.0084	-0.0068	-0.0048	-0.0172	-0.0032
3.18	0.0136	0.0092	0.012	0.012	0.0036	0.0128
3.19	0.0204	0.0144	0.0172	0.016	0.0184	0.0164
3.2	0.0104	0.0056	0.0084	0.0072	0.0168	0.008
3.21	-0.0108	-0.012	-0.0104	-0.0096	-0.004	-0.008
3.22	-0.0172	-0.0168	-0.0156	-0.0132	-0.0184	-0.0116
3.23	-0.0076	-0.008	-0.0068	-0.0044	-0.0168	-0.0032
3.24	0.0136	0.0092	0.012	0.012	0.004	0.0124
3.25	0.0204	0.0144	0.0172	0.016	0.0184	0.016
3.26	0.0104	0.0056	0.0084	0.0072	0.0164	0.0076
3.27	-0.0108	-0.012	-0.0104	-0.0096	-0.0044	-0.008
3.28	-0.0172	-0.0168	-0.0156	-0.0132	-0.0188	-0.0116
3.29	-0.0072	-0.008	-0.0068	-0.0044	-0.0168	-0.0032
3.3	0.014	0.0096	0.012	0.012	0.004	0.0128
3.31	0.0204	0.0144	0.0176	0.016	0.0188	0.016
3.32	0.0104	0.0056	0.0084	0.0072	0.0168	0.0076
3.33	-0.0112	-0.0124	-0.0108	-0.01	-0.0044	-0.0084
3.34	-0.0176	-0.0172	-0.016	-0.0136	-0.0192	-0.012
3.35	-0.0072	-0.008	-0.0064	-0.0044	-0.0172	-0.0032
3.36	0.014	0.0096	0.012	0.012	0.004	0.0128
3.37	0.0204	0.0144	0.0176	0.016	0.0184	0.0164
3.38	0.01	0.0056	0.008	0.0068	0.0164	0.0076
3.39	-0.0112	-0.0124	-0.0108	-0.01	-0.0044	-0.0084
3.4	-0.0176	-0.0168	-0.0156	-0.0132	-0.0188	-0.0116
3.41	-0.0072	-0.008	-0.0064	-0.0044	-0.0168	-0.0028
3.42	0.014	0.0096	0.0124	0.0124	0.004	0.0128
3.43	0.0204	0.0144	0.0176	0.016	0.0188	0.016
3.44	0.01	0.0052	0.008	0.0068	0.0164	0.0076
3.45	-0.0112	-0.0124	-0.0108	-0.01	-0.0048	-0.0084
3.46	-0.0176	-0.0172	-0.016	-0.0136	-0.0196	-0.012
3.47	-0.0068	-0.0076	-0.0064	-0.0044	-0.0168	-0.0028
3.48	0.0144	0.0096	0.0124	0.0124	0.0044	0.0128
3.49	0.0204	0.0144	0.0176	0.016	0.0188	0.016
3.5	0.01	0.0052	0.008	0.0068	0.016	0.0072
3.51	-0.0112	-0.0124	-0.0108	-0.01	-0.0048	-0.0084
3.52	-0.0176	-0.0168	-0.0156	-0.0132	-0.0192	-0.0116
3.53	-0.0068	-0.0076	-0.0064	-0.0044	-0.0168	-0.0028
3.54	0.0144	0.0096	0.0124	0.0124	0.0044	0.0128
3.55	0.0204	0.0144	0.0176	0.016	0.0188	0.016
3.56	0.0096	0.0048	0.0076	0.0064	0.016	0.0072
3.57	-0.0116	-0.0124	-0.0108	-0.01	-0.0052	-0.0084
3.58	-0.0176	-0.0172	-0.016	-0.0132	-0.0192	-0.0116
3.59	-0.0068	-0.0076	-0.006	-0.004	-0.0168	-0.0028
3.6	0.0144	0.01	0.0124	0.0124	0.0044	0.0132
3.61	0.0204	0.0144	0.0176	0.0156	0.0184	0.016
3.62	0.0096	0.0048	0.0076	0.0064	0.016	0.0072
3.63	-0.0116	-0.0128	-0.0112	-0.01	-0.0052	-0.0084
3.64	-0.0176	-0.0168	-0.0156	-0.0132	-0.0192	-0.0116
3.65	-0.0064	-0.0076	-0.006	-0.004	-0.0164	-0.0024
3.66	0.0144	0.01	0.0124	0.0124	0.0044	0.0132
3.67	0.0204	0.0144	0.0176	0.0156	0.0188	0.016
3.68	0.0092	0.0048	0.0076	0.0064	0.0156	0.0072
3.69	-0.0116	-0.0128	-0.0112	-0.01	-0.0056	-0.0088
3.7	-0.0172	-0.0168	-0.0156	-0.0132	-0.0192	-0.0116
3.71	-0.0064	-0.0072	-0.0056	-0.0036	-0.0164	-0.0024
3.72	0.0144	0.01	0.0124	0.0124	0.0048	0.0132
3.73	0.0204	0.0144	0.0176	0.0156	0.0188	0.016
3.74	0.0092	0.0048	0.0072	0.0064	0.016	0.0068
3.75	-0.012	-0.0128	-0.0112	-0.0104	-0.0056	-0.0088
3.76	-0.0176	-0.0172	-0.016	-0.0132	-0.0192	-0.0116
3.77	-0.0064	-0.0072	-0.0056	-0.0036	-0.0164	-0.0024
3.78	0.0144	0.01	0.0124	0.0128	0.0052	0.0132
3.79	0.0204	0.0144	0.0172	0.0156	0.0188	0.016
3.8	0.0088	0.0044	0.0072	0.006	0.0156	0.0068
3.81	-0.012	-0.0128	-0.0112	-0.0104	-0.0056	-0.0088
3.82	-0.0172	-0.0168	-0.0156	-0.0132	-0.0192	-0.0116
3.83	-0.006	-0.0068	-0.0056	-0.0036	-0.016	-0.002
3.84	0.0148	0.01	0.0128	0.0128	0.0052	0.0132
3.85	0.02	0.014	0.0172	0.0156	0.0188	0.016
3.86	0.0088	0.0044	0.0068	0.006	0.0156	0.0068
3.87	-0.012	-0.0128	-0.0112	-0.0104	-0.0056	-0.0088
3.88	-0.0172	-0.0168	-0.0156	-0.0132	-0.0196	-0.0116
3.89	-0.006	-0.0068	-0.0052	-0.0036	-0.016	-0.002
3.9	0.0148	0.01	0.0128	0.0128	0.0052	0.0132
3.91	0.02	0.014	0.0172	0.0156	0.0188	0.016
3.92	0.0088	0.0044	0.0072	0.006	0.0156	0.0068
3.93	-0.012	-0.0132	-0.0112	-0.0104	-0.006	-0.0088
3.94	-0.0172	-0.0168	-0.0156	-0.0132	-0.0192	-0.0112
3.95	-0.0056	-0.0068	-0.0052	-0.0032	-0.016	-0.002
3.96	0.0148	0.0104	0.0128	0.0128	0.0056	0.0136
3.97	0.02	0.014	0.0172	0.0156	0.0188	0.016
3.98	0.0084	0.004	0.0068	0.0056	0.0152	0.0064
3.99	-0.012	-0.0132	-0.0116	-0.0108	-0.006	-0.0092
4	-0.0172	-0.0168	-0.0156	-0.0132	-0.0196	-0.0116
4.01	-0.0056	-0.0064	-0.0052	-0.0032	-0.016	-0.002
4.02	0.0152	0.0104	0.0128	0.0128	0.0056	0.0136
4.03	0.02	0.014	0.0172	0.0156	0.0188	0.016
4.04	0.0084	0.004	0.0068	0.0056	0.0152	0.0064
4.05	-0.012	-0.0132	-0.0116	-0.0104	-0.006	-0.0088
4.06	-0.0172	-0.0168	-0.0156	-0.0128	-0.0192	-0.0112
4.07	-0.0056	-0.0064	-0.0048	-0.0032	-0.0156	-0.0016
4.08	0.0148	0.0104	0.0128	0.0128	0.0056	0.0136
4.09	0.02	0.014	0.0172	0.0156	0.0188	0.016
4.1	0.0084	0.004	0.0064	0.0056	0.0148	0.0064
4.11	-0.0124	-0.0132	-0.0116	-0.0108	-0.0064	-0.0092
4.12	-0.0172	-0.0168	-0.0156	-0.0132	-0.0196	-0.0112
4.13	-0.0052	-0.0064	-0.0048	-0.0028	-0.0156	-0.0016
4.14	0.0152	0.0104	0.0132	0.0132	0.006	0.0136
4.15	0.02	0.014	0.0172	0.0156	0.0188	0.0156
4.16	0.008	0.0036	0.0064	0.0052	0.0148	0.006
4.17	-0.0124	-0.0132	-0.0116	-0.0108	-0.0064	-0.0092
4.18	-0.0172	-0.0168	-0.0156	-0.0132	-0.0196	-0.0112
4.19	-0.0052	-0.0064	-0.0048	-0.0028	-0.0156	-0.0016
4.2	0.0152	0.0104	0.0132	0.0132	0.006	0.0136
4.21	0.02	0.014	0.0172	0.0156	0.0188	0.0156
4.22	0.008	0.0036	0.0064	0.0052	0.0148	0.006
4.23	-0.0124	-0.0132	-0.0116	-0.0108	-0.0068	-0.0092
4.24	-0.0172	-0.0168	-0.0156	-0.0128	-0.0196	-0.0112
4.25	-0.0052	-0.006	-0.0048	-0.0028	-0.0152	-0.0016
4.26	0.0152	0.0104	0.0132	0.0132	0.006	0.0136
4.27	0.02	0.014	0.0172	0.0156	0.0192	0.0156
4.28	0.0076	0.0036	0.006	0.0052	0.0148	0.006
4.29	-0.0124	-0.0132	-0.0116	-0.0108	-0.0068	-0.0092
4.3	-0.0172	-0.0168	-0.0156	-0.0132	-0.0196	-0.0112
4.31	-0.0048	-0.006	-0.0044	-0.0028	-0.0152	-0.0012
4.32	0.0152	0.0104	0.0132	0.0132	0.0064	0.0136
4.33	0.02	0.014	0.0172	0.0156	0.0192	0.0156
4.34	0.0076	0.0036	0.006	0.0052	0.0148	0.006
4.35	-0.0124	-0.0132	-0.012	-0.0108	-0.0068	-0.0092
4.36	-0.0172	-0.0164	-0.0156	-0.0128	-0.0192	-0.0112
4.37	-0.0048	-0.006	-0.0044	-0.0024	-0.0148	-0.0012
4.38	0.0156	0.0108	0.0132	0.0132	0.0064	0.014
4.39	0.02	0.014	0.0172	0.0152	0.0192	0.0156
4.4	0.0076	0.0032	0.006	0.0048	0.0144	0.0056
4.41	-0.0128	-0.0136	-0.012	-0.0112	-0.0072	-0.0096
4.42	-0.0172	-0.0168	-0.0156	-0.0128	-0.0196	-0.0112
4.43	-0.0048	-0.0056	-0.0044	-0.0024	-0.0152	-0.0012
4.44	0.0156	0.0108	0.0136	0.0136	0.0064	0.014
4.45	0.02	0.014	0.0172	0.0152	0.0192	0.0156
4.46	0.0072	0.0032	0.0056	0.0048	0.0144	0.0056
4.47	-0.0128	-0.0136	-0.012	-0.0112	-0.0068	-0.0092
4.48	-0.0172	-0.0164	-0.0156	-0.0128	-0.0196	-0.0112
4.49	-0.0044	-0.0056	-0.004	-0.0024	-0.0148	-0.0008
4.5	0.0156	0.0108	0.0132	0.0132	0.0064	0.014
4.51	0.02	0.014	0.0172	0.0152	0.0192	0.0156
4.52	0.0072	0.0032	0.0056	0.0048	0.014	0.0056
4.53	-0.0128	-0.0136	-0.012	-0.0112	-0.0072	-0.0096
4.54	-0.0172	-0.0164	-0.0156	-0.0128	-0.02	-0.0112
4.55	-0.0044	-0.0056	-0.004	-0.002	-0.0148	-0.0008
4.56	0.0156	0.0108	0.0136	0.0136	0.0068	0.014
4.57	0.02	0.014	0.0172	0.0152	0.0192	0.0156
4.58	0.0072	0.0032	0.0056	0.0048	0.014	0.0056
4.59	-0.0128	-0.0136	-0.012	-0.0112	-0.0072	-0.0096
4.6	-0.0172	-0.0168	-0.0156	-0.0128	-0.0196	-0.0112
4.61	-0.0044	-0.0056	-0.004	-0.002	-0.0148	-0.0008
4.62	0.0156	0.0108	0.0136	0.0136	0.0068	0.014
4.63	0.02	0.014	0.0172	0.0152	0.0192	0.0156
4.64	0.0072	0.0028	0.0056	0.0044	0.014	0.0052
4.65	-0.0128	-0.0136	-0.012	-0.0112	-0.0072	-0.0096
4.66	-0.0172	-0.0164	-0.0156	-0.0128	-0.0196	-0.0112
4.67	-0.004	-0.0052	-0.0036	-0.002	-0.0144	-0.0008
4.68	0.016	0.0112	0.0136	0.0136	0.0072	0.014
4.69	0.02	0.014	0.0172	0.0152	0.0196	0.0156
4.7	0.0068	0.0028	0.0052	0.0044	0.014	0.0052
4.71	-0.0132	-0.0136	-0.0124	-0.0112	-0.0076	-0.0096
4.72	-0.0172	-0.0168	-0.0156	-0.0128	-0.02	-0.0112
4.73	-0.004	-0.0052	-0.0036	-0.002	-0.0144	-0.0004
4.74	0.016	0.0108	0.0136	0.0136	0.0072	0.014
4.75	0.02	0.014	0.0172	0.0152	0.0192	0.0156
4.76	0.0068	0.0028	0.0052	0.0044	0.014	0.0052
4.77	-0.0132	-0.014	-0.0124	-0.0112	-0.0076	-0.0096
4.78	-0.0172	-0.0164	-0.0156	-0.0128	-0.0196	-0.0108
4.79	-0.004	-0.0052	-0.0036	-0.002	-0.0144	-0.0004
4.8	0.016	0.0112	0.0136	0.0136	0.0072	0.0144
4.81	0.02	0.014	0.0172	0.0152	0.0196	0.0156
4.82	0.0068	0.0024	0.0052	0.004	0.014	0.0052
4.83	-0.0132	-0.014	-0.0124	-0.0112	-0.0076	-0.0096
4.84	-0.0172	-0.0168	-0.0156	-0.0128	-0.02	-0.0108
4.85	-0.0036	-0.0052	-0.0036	-0.0016	-0.0144	-0.0004
4.86	0.016	0.0112	0.014	0.014	0.0072	0.0144
4.87	0.02	0.014	0.0172	0.0152	0.0192	0.0156
4.88	0.0064	0.0024	0.0048	0.004	0.0136	0.0048
4.89	-0.0132	-0.014	-0.0124	-0.0112	-0.008	-0.0096
4.9	-0.0172	-0.0164	-0.0156	-0.0128	-0.0196	-0.0108
4.91	-0.0036	-0.0048	-0.0032	-0.0016	-0.014	-0.0004
4.92	0.016	0.0112	0.014	0.0136	0.0072	0.014
4.93	0.02	0.014	0.0172	0.0152	0.0192	0.0156
4.94	0.0064	0.0024	0.0048	0.004	0.0136	0.0048
4.95	-0.0132	-0.014	-0.0124	-0.0112	-0.008	-0.0096
4.96	-0.0168	-0.0164	-0.0156	-0.0128	-0.02	-0.0108
4.97	-0.0036	-0.0048	-0.0032	-0.0016	-0.014	-0.0004
4.98	0.016	0.0112	0.014	0.014	0.0076	0.0144
4.99	0.02	0.014	0.0172	0.0152	0.0192	0.0152
5	0.0064	0.0024	0.0048	0.004	0.0132	0.0048
5.01	-0.0132	-0.014	-0.0124	-0.0112	-0.008	-0.0096
5.02	-0.0172	-0.0164	-0.0152	-0.0124	-0.0196	-0.0108
5.03	-0.0032	-0.0048	-0.0032	-0.0012	-0.014	0
5.04	0.016	0.0112	0.014	0.0136	0.0076	0.0144
5.05	0.02	0.014	0.0168	0.0152	0.0192	0.0152
5.06	0.006	0.002	0.0044	0.0036	0.0132	0.0048
5.07	-0.0132	-0.014	-0.0124	-0.0116	-0.008	-0.01
5.08	-0.0168	-0.0164	-0.0152	-0.0124	-0.0196	-0.0108
5.09	-0.0032	-0.0048	-0.0028	-0.0012	-0.0136	0
5.1	0.016	0.0112	0.014	0.014	0.0076	0.0144
5.11	0.02	0.014	0.0172	0.0148	0.0192	0.0152
5.12	0.006	0.002	0.0044	0.0036	0.0132	0.0044
5.13	-0.0132	-0.014	-0.0124	-0.0116	-0.0084	-0.01
5.14	-0.0168	-0.0164	-0.0152	-0.0124	-0.02	-0.0108
5.15	-0.0032	-0.0044	-0.0028	-0.0012	-0.0136	0
5.16	0.016	0.0112	0.014	0.0136	0.0076	0.0144
5.17	0.02	0.014	0.0168	0.0148	0.0192	0.0152
5.18	0.006	0.002	0.0044	0.0036	0.0132	0.0044
5.19	-0.0132	-0.014	-0.0124	-0.0116	-0.0084	-0.01
5.2	-0.0168	-0.0164	-0.0152	-0.0124	-0.0196	-0.0104
5.21	-0.0032	-0.0044	-0.0028	-0.0012	-0.0136	0
5.22	0.016	0.0112	0.014	0.014	0.008	0.0144
5.23	0.0196	0.014	0.0168	0.0148	0.0192	0.0152
5.24	0.0056	0.0016	0.0044	0.0036	0.0128	0.0044
5.25	-0.0132	-0.014	-0.0124	-0.0116	-0.0084	-0.01
5.26	-0.0168	-0.0164	-0.0152	-0.0124	-0.02	-0.0108
5.27	-0.0028	-0.0044	-0.0028	-0.0008	-0.0132	0.0004
5.28	0.0164	0.0112	0.014	0.014	0.008	0.0144
5.29	0.0196	0.0136	0.0168	0.0148	0.0192	0.0152
5.3	0.0056	0.0016	0.0044	0.0036	0.0128	0.0044
5.31	-0.0136	-0.014	-0.0124	-0.0116	-0.0084	-0.01
5.32	-0.0168	-0.0164	-0.0152	-0.0124	-0.0196	-0.0108
5.33	-0.0028	-0.0044	-0.0024	-0.0008	-0.0132	0.0004
5.34	0.0164	0.0112	0.014	0.014	0.008	0.0144
5.35	0.0196	0.0136	0.0168	0.0148	0.0192	0.0152
5.36	0.0056	0.0016	0.004	0.0032	0.0128	0.004
5.37	-0.0136	-0.014	-0.0128	-0.0116	-0.0084	-0.01
5.38	-0.0168	-0.0164	-0.0152	-0.012	-0.0196	-0.0104
5.39	-0.0028	-0.004	-0.0024	-0.0008	-0.0128	0.0004
5.4	0.0164	0.0112	0.014	0.014	0.0084	0.0144
5.41	0.0196	0.0136	0.0168	0.0148	0.0196	0.0152
5.42	0.0056	0.0016	0.004	0.0032	0.0128	0.004
5.43	-0.0136	-0.014	-0.0128	-0.0116	-0.0084	-0.01
5.44	-0.0168	-0.0164	-0.0152	-0.0124	-0.0196	-0.0104
5.45	-0.0024	-0.004	-0.0024	-0.0008	-0.0132	0.0004
5.46	0.0164	0.0112	0.014	0.014	0.008	0.0144
5.47	0.0196	0.0136	0.0168	0.0148	0.0192	0.0152
5.48	0.0052	0.0016	0.004	0.0032	0.0124	0.004
5.49	-0.0136	-0.014	-0.0124	-0.0116	-0.0084	-0.01
5.5	-0.0168	-0.0164	-0.0152	-0.012	-0.0196	-0.0104
5.51	-0.0024	-0.004	-0.0024	-0.0008	-0.0128	0.0004
5.52	0.0164	0.0112	0.014	0.014	0.008	0.0144
5.53	0.0196	0.0136	0.0168	0.0148	0.0192	0.0148
5.54	0.0052	0.0012	0.0036	0.0032	0.0124	0.004
5.55	-0.0136	-0.014	-0.0128	-0.0116	-0.0088	-0.01
5.56	-0.0168	-0.016	-0.0152	-0.012	-0.0196	-0.0104
5.57	-0.0024	-0.004	-0.0024	-0.0004	-0.0128	0.0008
5.58	0.0164	0.0112	0.014	0.014	0.008	0.0144
5.59	0.0196	0.0136	0.0168	0.0148	0.0192	0.0148
5.6	0.0052	0.0012	0.004	0.0032	0.0124	0.004
5.61	-0.0136	-0.014	-0.0128	-0.0116	-0.0088	-0.01
5.62	-0.0164	-0.016	-0.0148	-0.012	-0.0192	-0.0104
5.63	-0.0024	-0.0036	-0.002	-0.0004	-0.0124	0.0008
5.64	0.0164	0.0116	0.014	0.014	0.0084	0.0144
5.65	0.0196	0.0136	0.0168	0.0144	0.0192	0.0148
5.66	0.0048	0.0012	0.0036	0.0028	0.012	0.0036
5.67	-0.0136	-0.0144	-0.0128	-0.0116	-0.0088	-0.01
5.68	-0.0164	-0.016	-0.0152	-0.012	-0.0196	-0.0104
5.69	-0.002	-0.0036	-0.002	-0.0004	-0.0124	0.0008
5.7	0.0164	0.0116	0.0144	0.014	0.0084	0.0144
5.71	0.0196	0.0136	0.0168	0.0144	0.0192	0.0148
5.72	0.0048	0.0012	0.0036	0.0028	0.012	0.0036
5.73	-0.0136	-0.0144	-0.0128	-0.0116	-0.0088	-0.01
5.74	-0.0164	-0.016	-0.0148	-0.012	-0.0192	-0.01
5.75	-0.002	-0.0036	-0.002	-0.0004	-0.0124	0.0008
5.76	0.0164	0.0112	0.014	0.014	0.0084	0.0144
5.77	0.0192	0.0136	0.0164	0.0144	0.0188	0.0144
5.78	0.0048	0.0008	0.0036	0.0024	0.0116	0.0036
5.79	-0.0136	-0.014	-0.0128	-0.0116	-0.0092	-0.01
5.8	-0.0164	-0.016	-0.0148	-0.0116	-0.0192	-0.01
5.81	-0.002	-0.0036	-0.0016	0	-0.0124	0.0012
5.82	0.0164	0.0116	0.0144	0.014	0.0088	0.0144
5.83	0.0192	0.0136	0.0164	0.0144	0.0192	0.0148
5.84	0.0048	0.0008	0.0032	0.0024	0.0116	0.0036
5.85	-0.0136	-0.0144	-0.0128	-0.0116	-0.0092	-0.01
5.86	-0.0164	-0.016	-0.0148	-0.012	-0.0196	-0.01
5.87	-0.0016	-0.0032	-0.0016	0	-0.012	0.0012
5.88	0.0164	0.0116	0.0144	0.014	0.0088	0.0144
5.89	0.0192	0.0136	0.0164	0.0144	0.0192	0.0148
5.9	0.0044	0.0008	0.0032	0.0024	0.0116	0.0032
5.91	-0.0136	-0.0144	-0.0128	-0.0116	-0.0092	-0.01
5.92	-0.0164	-0.016	-0.0148	-0.0116	-0.0192	-0.01
5.93	-0.0016	-0.0032	-0.0016	0	-0.012	0.0012
5.94	0.0168	0.0116	0.0144	0.014	0.0088	0.0144
5.95	0.0192	0.0136	0.0164	0.0144	0.0192	0.0148
5.96	0.0044	0.0004	0.0032	0.0024	0.0116	0.0032
5.97	-0.0136	-0.0144	-0.0128	-0.0116	-0.0092	-0.01
5.98	-0.0164	-0.016	-0.0148	-0.0116	-0.0192	-0.01
5.99	-0.0016	-0.0032	-0.0016	0	-0.0116	0.0012
6	0.0168	0.0116	0.0144	0.014	0.0088	0.0144
6.01	0.0192	0.0136	0.0164	0.0144	0.0192	0.0144
6.02	0.0044	0.0008	0.0032	0.0024	0.0116	0.0032
6.03	-0.014	-0.0144	-0.0128	-0.0116	-0.0092	-0.01
6.04	-0.0164	-0.016	-0.0148	-0.0116	-0.0192	-0.01
6.05	-0.0016	-0.0032	-0.0016	0.0004	-0.0116	0.0016
6.06	0.0168	0.0116	0.0144	0.014	0.0092	0.0144
6.07	0.0192	0.0136	0.0164	0.014	0.0192	0.0144
6.08	0.004	0.0004	0.0028	0.002	0.0112	0.0032
6.09	-0.014	-0.0144	-0.0128	-0.0116	-0.0092	-0.01
6.1	-0.0164	-0.016	-0.0148	-0.0116	-0.0196	-0.01
6.11	-0.0012	-0.0028	-0.0012	0.0004	-0.0116	0.0016
6.12	0.0168	0.0116	0.0144	0.014	0.0092	0.0148
6.13	0.0192	0.0136	0.0164	0.014	0.0192	0.0144
6.14	0.004	0.0004	0.0028	0.002	0.0112	0.0032
6.15	-0.014	-0.0144	-0.0128	-0.0116	-0.0096	-0.01
6.16	-0.0164	-0.016	-0.0148	-0.0116	-0.0196	-0.01
6.17	-0.0012	-0.0028	-0.0012	0.0004	-0.0116	0.0016
6.18	0.0168	0.0116	0.0144	0.014	0.0088	0.0144
6.19	0.0192	0.0132	0.0164	0.014	0.0188	0.0144
6.2	0.004	0.0004	0.0028	0.002	0.0108	0.0028
6.21	-0.014	-0.0144	-0.0132	-0.0116	-0.0096	-0.01
6.22	-0.0164	-0.016	-0.0148	-0.0116	-0.0196	-0.01
6.23	-0.0012	-0.0028	-0.0012	0.0004	-0.0116	0.0016
6.24	0.0168	0.0116	0.0144	0.0144	0.0092	0.0148
6.25	0.0192	0.0136	0.0164	0.014	0.0192	0.0144
6.26	0.004	0.0004	0.0024	0.002	0.0112	0.0028
6.27	-0.014	-0.0144	-0.0132	-0.012	-0.0096	-0.01
6.28	-0.0164	-0.016	-0.0148	-0.0116	-0.0196	-0.01
6.29	-0.0012	-0.0028	-0.0012	0.0004	-0.0116	0.0016
6.3	0.0168	0.0116	0.0144	0.0144	0.0092	0.0148
6.31	0.0196	0.0136	0.0164	0.0144	0.0192	0.0148
6.32	0.0036	0	0.0024	0.002	0.0112	0.0028
6.33	-0.014	-0.0144	-0.0132	-0.012	-0.0096	-0.01
6.34	-0.0164	-0.016	-0.0148	-0.0116	-0.0196	-0.0096
6.35	-0.0008	-0.0028	-0.0008	0.0008	-0.0112	0.002
6.36	0.0168	0.0116	0.0144	0.0144	0.0092	0.0148
6.37	0.0192	0.0132	0.0164	0.014	0.0192	0.0144
6.38	0.0036	0	0.0024	0.0016	0.0108	0.0028
6.39	-0.014	-0.0148	-0.0132	-0.012	-0.01	-0.0104
6.4	-0.0164	-0.016	-0.0148	-0.0116	-0.0196	-0.01
6.41	-0.0008	-0.0024	-0.0008	0.0008	-0.0112	0.002
6.42	0.0172	0.012	0.0148	0.0144	0.0096	0.0148
6.43	0.0192	0.0136	0.0164	0.0144	0.0192	0.0144
6.44	0.0036	0	0.0024	0.0016	0.0112	0.0028
6.45	-0.014	-0.0148	-0.0132	-0.012	-0.0096	-0.01
6.46	-0.0164	-0.016	-0.0148	-0.0116	-0.0192	-0.0096
6.47	-0.0008	-0.0024	-0.0008	0.0008	-0.0108	0.002
6.48	0.0172	0.012	0.0144	0.0144	0.0096	0.0148
6.49	0.0192	0.0132	0.0164	0.014	0.0192	0.0144
6.5	0.0032	-0.0004	0.002	0.0016	0.0108	0.0024
6.51	-0.014	-0.0144	-0.0132	-0.012	-0.01	-0.01
6.52	-0.0164	-0.016	-0.0148	-0.0116	-0.0196	-0.0096
6.53	-0.0004	-0.0024	-0.0004	0.0008	-0.0108	0.002
6.54	0.0172	0.012	0.0148	0.0144	0.0096	0.0148
6.55	0.0192	0.0132	0.0164	0.014	0.0192	0.0144
6.56	0.0032	-0.0004	0.002	0.0016	0.0104	0.0024
6.57	-0.014	-0.0148	-0.0132	-0.012	-0.01	-0.01
6.58	-0.0164	-0.016	-0.0148	-0.0112	-0.0192	-0.0096
6.59	-0.0004	-0.0024	-0.0004	0.0012	-0.0108	0.0024
6.6	0.0172	0.0116	0.0144	0.014	0.0096	0.0148
6.61	0.0192	0.0132	0.0164	0.0136	0.0192	0.014
6.62	0.0032	-0.0004	0.002	0.0012	0.0104	0.0024
6.63	-0.014	-0.0148	-0.0132	-0.012	-0.01	-0.01
6.64	-0.016	-0.016	-0.0148	-0.0112	-0.0192	-0.0096
6.65	-0.0004	-0.002	-0.0004	0.0012	-0.0108	0.0024
6.66	0.0172	0.012	0.0148	0.0144	0.01	0.0148
6.67	0.0192	0.0132	0.0164	0.014	0.0192	0.0144
6.68	0.0032	-0.0004	0.002	0.0012	0.0104	0.0024
6.69	-0.0144	-0.0148	-0.0132	-0.012	-0.01	-0.0104
6.7	-0.0164	-0.016	-0.0148	-0.0116	-0.0196	-0.0096
6.71	0	-0.002	-0.0004	0.0012	-0.0108	0.0024
6.72	0.0172	0.012	0.0148	0.0144	0.01	0.0148
6.73	0.0192	0.0132	0.0164	0.014	0.0192	0.014
6.74	0.0028	-0.0008	0.0016	0.0012	0.0104	0.002
6.75	-0.0144	-0.0148	-0.0132	-0.012	-0.0104	-0.0104
6.76	-0.016	-0.0156	-0.0148	-0.0112	-0.0196	-0.0096
6.77	0	-0.002	0	0.0012	-0.0104	0.0024
6.78	0.0172	0.012	0.0148	0.0144	0.01	0.0148
6.79	0.0192	0.0132	0.0164	0.014	0.0192	0.014
6.8	0.0028	-0.0008	0.0016	0.0008	0.0104	0.002
6.81	-0.0144	-0.0148	-0.0132	-0.012	-0.01	-0.0104
6.82	-0.016	-0.0156	-0.0148	-0.0112	-0.0192	-0.0096
6.83	0	-0.002	0	0.0016	-0.0104	0.0028
6.84	0.0172	0.012	0.0148	0.0144	0.01	0.0148
6.85	0.0192	0.0132	0.0164	0.0136	0.0192	0.014
6.86	0.0028	-0.0008	0.0016	0.0012	0.01	0.002
6.87	-0.0144	-0.0148	-0.0132	-0.012	-0.0104	-0.01
6.88	-0.016	-0.0156	-0.0144	-0.0112	-0.0192	-0.0096
6.89	0	-0.0016	0	0.0016	-0.01	0.0028
6.9	0.0172	0.012	0.0148	0.0144	0.01	0.0148
6.91	0.0188	0.0132	0.016	0.0136	0.0192	0.014
6.92	0.0024	-0.0008	0.0016	0.0008	0.01	0.002
6.93	-0.0144	-0.0148	-0.0132	-0.012	-0.0104	-0.0104
6.94	-0.016	-0.0156	-0.0144	-0.0112	-0.0192	-0.0096
6.95	0.0004	-0.0016	0	0.0016	-0.01	0.0028
6.96	0.0172	0.012	0.0148	0.0144	0.0104	0.0148
6.97	0.0188	0.0132	0.016	0.0136	0.0192	0.014
6.98	0.0024	-0.0008	0.0016	0.0008	0.01	0.002
6.99	-0.0144	-0.0148	-0.0136	-0.012	-0.0104	-0.01
7	-0.016	-0.0156	-0.0144	-0.0112	-0.0192	-0.0092
7.01	0.0004	-0.0016	0	0.0016	-0.01	0.0028
7.02	0.0172	0.012	0.0148	0.0144	0.01	0.0148
7.03	0.0188	0.0132	0.016	0.0136	0.0192	0.014
7.04	0.0024	-0.0012	0.0012	0.0008	0.0096	0.002
7.05	-0.0144	-0.0148	-0.0132	-0.012	-0.0104	-0.01
7.06	-0.016	-0.0156	-0.0144	-0.0108	-0.0192	-0.0092
7.07	0.0004	-0.0016	0.0004	0.0016	-0.01	0.0028
7.08	0.0172	0.012	0.0148	0.0144	0.0104	0.0148
7.09	0.0188	0.0132	0.016	0.0136	0.0188	0.014
7.1	0.0024	-0.0012	0.0012	0.0008	0.0096	0.0016
7.11	-0.0144	-0.0148	-0.0132	-0.012	-0.0104	-0.0104
7.12	-0.016	-0.0156	-0.0144	-0.0108	-0.0192	-0.0092
7.13	0.0004	-0.0016	0.0004	0.0016	-0.01	0.0028
7.14	0.0172	0.012	0.0148	0.0144	0.01	0.0148
7.15	0.0188	0.0128	0.016	0.0136	0.0188	0.014
7.16	0.002	-0.0012	0.0012	0.0004	0.0092	0.0016
7.17	-0.0144	-0.0148	-0.0132	-0.012	-0.0104	-0.0104
7.18	-0.0156	-0.0152	-0.0144	-0.0108	-0.0188	-0.0092
7.19	0.0008	-0.0012	0.0004	0.002	-0.0096	0.0032
7.2	0.0172	0.012	0.0148	0.0144	0.0104	0.0148
7.21	0.0188	0.0128	0.016	0.0132	0.0188	0.0136
7.22	0.002	-0.0012	0.0008	0.0004	0.0092	0.0016
7.23	-0.0144	-0.0148	-0.0132	-0.0116	-0.0104	-0.01
7.24	-0.016	-0.0156	-0.0144	-0.0108	-0.0192	-0.0092
7.25	0.0008	-0.0012	0.0004	0.002	-0.0096	0.0032
7.26	0.0172	0.012	0.0148	0.0144	0.01	0.0148
7.27	0.0188	0.0128	0.016	0.0132	0.0188	0.0136
7.28	0.002	-0.0012	0.0012	0.0004	0.0092	0.0016
7.29	-0.0144	-0.0148	-0.0132	-0.0116	-0.0104	-0.01
7.3	-0.0156	-0.0152	-0.014	-0.0108	-0.0188	-0.0088
7.31	0.0008	-0.0012	0.0004	0.002	-0.0092	0.0032
7.32	0.0172	0.012	0.0148	0.0144	0.0104	0.0148
7.33	0.0184	0.0128	0.0156	0.0132	0.0184	0.0136
7.34	0.002	-0.0016	0.0008	0.0004	0.0088	0.0012
7.35	-0.0144	-0.0148	-0.0132	-0.012	-0.0108	-0.01
7.36	-0.0156	-0.0152	-0.0144	-0.0108	-0.0192	-0.0088
7.37	0.0008	-0.0012	0.0008	0.002	-0.0092	0.0032
7.38	0.0172	0.012	0.0148	0.0144	0.0104	0.0148
7.39	0.0184	0.0128	0.0156	0.0132	0.0188	0.0136
7.4	0.002	-0.0016	0.0008	0.0004	0.0092	0.0012
7.41	-0.0144	-0.0148	-0.0132	-0.0116	-0.0104	-0.01
7.42	-0.0156	-0.0152	-0.014	-0.0104	-0.0188	-0.0088
7.43	0.0012	-0.0012	0.0008	0.002	-0.0092	0.0032
7.44	0.0172	0.012	0.0148	0.014	0.0104	0.0148
7.45	0.0184	0.0128	0.0156	0.0132	0.0184	0.0136
7.46	0.0016	-0.0016	0.0008	0	0.0088	0.0012
7.47	-0.0144	-0.0148	-0.0132	-0.0116	-0.0108	-0.01
7.48	-0.0156	-0.0152	-0.014	-0.0104	-0.0188	-0.0088
7.49	0.0012	-0.0008	0.0008	0.0024	-0.0092	0.0036
7.5	0.0172	0.012	0.0148	0.0144	0.0104	0.0148
7.51	0.0184	0.0128	0.0156	0.0128	0.0184	0.0132
7.52	0.0016	-0.0016	0.0004	0	0.0088	0.0012
7.53	-0.0144	-0.0148	-0.0136	-0.012	-0.0108	-0.01
7.54	-0.0156	-0.0152	-0.014	-0.0104	-0.0188	-0.0088
7.55	0.0012	-0.0008	0.0008	0.0024	-0.0092	0.0036
7.56	0.0172	0.012	0.0148	0.014	0.0104	0.0148
7.57	0.0184	0.0128	0.0156	0.0128	0.0184	0.0132
7.58	0.0016	-0.0016	0.0004	0	0.0084	0.0012
7.59	-0.0144	-0.0148	-0.0136	-0.012	-0.0108	-0.01
7.6	-0.0152	-0.0152	-0.014	-0.0104	-0.0188	-0.0088
7.61	0.0016	-0.0008	0.0012	0.0024	-0.0088	0.0036
7.62	0.0172	0.012	0.0148	0.0144	0.0108	0.0148
7.63	0.0184	0.0128	0.0156	0.0128	0.0188	0.0132
7.64	0.0012	-0.002	0.0004	0	0.0084	0.0008
7.65	-0.0144	-0.0148	-0.0136	-0.012	-0.0112	-0.0104
7.66	-0.0156	-0.0152	-0.014	-0.0104	-0.0192	-0.0088
7.67	0.0016	-0.0008	0.0012	0.0024	-0.0088	0.0036
7.68	0.0172	0.012	0.0148	0.014	0.0104	0.0148
7.69	0.0184	0.0128	0.0156	0.0128	0.0184	0.0132
7.7	0.0012	-0.002	0.0004	0	0.0084	0.0008
7.71	-0.0144	-0.0148	-0.0136	-0.012	-0.0108	-0.01
7.72	-0.0156	-0.0152	-0.014	-0.0104	-0.0188	-0.0088
7.73	0.0016	-0.0008	0.0012	0.0024	-0.0088	0.0036
7.74	0.0172	0.012	0.0148	0.0144	0.0108	0.0148
7.75	0.0184	0.0124	0.0156	0.0128	0.0184	0.0132
7.76	0.0012	-0.002	0	-0.0004	0.008	0.0008
7.77	-0.0144	-0.0148	-0.0136	-0.0116	-0.0112	-0.01
7.78	-0.0156	-0.0152	-0.014	-0.0104	-0.0188	-0.0088
7.79	0.0016	-0.0004	0.0012	0.0028	-0.0084	0.0036
7.8	0.0172	0.012	0.0148	0.014	0.0108	0.0148
7.81	0.0184	0.0124	0.0156	0.0128	0.0184	0.0132
7.82	0.0012	-0.002	0	-0.0004	0.008	0.0008
7.83	-0.0144	-0.0148	-0.0136	-0.0116	-0.0112	-0.01
7.84	-0.0156	-0.0152	-0.014	-0.0104	-0.0188	-0.0088
7.85	0.0016	-0.0004	0.0012	0.0028	-0.0088	0.0036
7.86	0.0172	0.012	0.0148	0.014	0.0104	0.0144
7.87	0.0184	0.0124	0.0156	0.0128	0.0184	0.0132
7.88	0.0008	-0.0024	0	-0.0004	0.008	0.0008
7.89	-0.0144	-0.0148	-0.0136	-0.0116	-0.0112	-0.01
7.9	-0.0152	-0.0152	-0.014	-0.01	-0.0188	-0.0084
7.91	0.002	-0.0004	0.0016	0.0028	-0.0084	0.004
7.92	0.0176	0.012	0.0148	0.014	0.0108	0.0148
7.93	0.0184	0.0124	0.0156	0.0128	0.0184	0.0132
7.94	0.0008	-0.0024	0	-0.0004	0.008	0.0008
7.95	-0.0148	-0.0148	-0.0136	-0.012	-0.0112	-0.01
7.96	-0.0156	-0.0152	-0.014	-0.0104	-0.0188	-0.0088
7.97	0.002	-0.0004	0.0016	0.0028	-0.0084	0.004
7.98	0.0172	0.012	0.0148	0.014	0.0108	0.0144
7.99	0.0184	0.0128	0.0156	0.0128	0.0184	0.0132
8	0.0008	-0.0024	0	-0.0004	0.0076	0.0004
8.01	-0.0144	-0.0148	-0.0136	-0.0116	-0.0112	-0.01
8.02	-0.0152	-0.0152	-0.014	-0.01	-0.0184	-0.0084
8.03	0.002	0	0.0016	0.0028	-0.008	0.004
8.04	0.0172	0.012	0.0148	0.014	0.0108	0.0144
8.05	0.0184	0.0124	0.0156	0.0124	0.0184	0.0128
8.06	0.0008	-0.0024	-0.0004	-0.0008	0.0076	0.0004
8.07	-0.0148	-0.0148	-0.0136	-0.0116	-0.0112	-0.01
8.08	-0.0156	-0.0152	-0.014	-0.0104	-0.0188	-0.0084
8.09	0.002	0	0.002	0.0032	-0.008	0.004
8.1	0.0176	0.012	0.0148	0.0144	0.0112	0.0148
8.11	0.0184	0.0128	0.0156	0.0128	0.0184	0.0132
8.12	0.0008	-0.0024	-0.0004	-0.0004	0.008	0.0004
8.13	-0.0148	-0.0148	-0.0136	-0.0116	-0.0112	-0.01
8.14	-0.0152	-0.0152	-0.014	-0.01	-0.0184	-0.0084
8.15	0.0024	0	0.002	0.0032	-0.0076	0.004
8.16	0.0176	0.0124	0.0152	0.014	0.0112	0.0148
8.17	0.0184	0.0124	0.0156	0.0124	0.0184	0.0132
8.18	0.0004	-0.0028	-0.0004	-0.0008	0.0076	0.0004
8.19	-0.0148	-0.0148	-0.0136	-0.0116	-0.0112	-0.01
8.2	-0.0152	-0.0152	-0.014	-0.01	-0.0188	-0.0084
8.21	0.0024	0	0.002	0.0032	-0.008	0.0044
8.22	0.0176	0.0124	0.0152	0.0144	0.0112	0.0148
8.23	0.0184	0.0124	0.0156	0.0128	0.0184	0.0128
8.24	0.0004	-0.0028	-0.0004	-0.0008	0.0076	0.0004
8.25	-0.0148	-0.0148	-0.0136	-0.0116	-0.0112	-0.01
8.26	-0.0152	-0.0148	-0.014	-0.01	-0.0184	-0.0084
8.27	0.0024	0.0004	0.002	0.0032	-0.0076	0.0044
8.28	0.0176	0.012	0.0148	0.014	0.0112	0.0144
8.29	0.018	0.0124	0.0152	0.0124	0.0184	0.0128
8.3	0.0004	-0.0028	-0.0008	-0.0008	0.0072	0
8.31	-0.0148	-0.0148	-0.0136	-0.0116	-0.0116	-0.01
8.32	-0.0152	-0.0148	-0.014	-0.01	-0.0184	-0.0084
8.33	0.0024	0.0004	0.002	0.0032	-0.0076	0.0044
8.34	0.0176	0.0124	0.0152	0.0144	0.0112	0.0148
8.35	0.018	0.0124	0.0156	0.0124	0.0184	0.0128
8.36	0	-0.0028	-0.0008	-0.0008	0.0076	0.0004
8.37	-0.0148	-0.0152	-0.0136	-0.0116	-0.0112	-0.01
8.38	-0.0152	-0.0148	-0.014	-0.01	-0.0184	-0.0084
8.39	0.0028	0.0004	0.002	0.0032	-0.0076	0.0044
8.4	0.0176	0.0124	0.0152	0.014	0.0112	0.0144
8.41	0.018	0.0124	0.0156	0.0124	0.0184	0.0128
8.42	0	-0.0028	-0.0008	-0.0008	0.0072	0
8.43	-0.0148	-0.0148	-0.0136	-0.0116	-0.0116	-0.01
8.44	-0.0152	-0.0148	-0.0136	-0.01	-0.0184	-0.0084
8.45	0.0028	0.0004	0.0024	0.0036	-0.0072	0.0044
8.46	0.0176	0.0124	0.0152	0.0144	0.0116	0.0148
8.47	0.018	0.0124	0.0152	0.0124	0.0184	0.0128
8.48	0	-0.0032	-0.0008	-0.0012	0.0072	0
8.49	-0.0148	-0.0152	-0.0136	-0.0116	-0.0116	-0.01
8.5	-0.0152	-0.0148	-0.0136	-0.01	-0.0184	-0.0084
8.51	0.0028	0.0004	0.0024	0.0036	-0.0072	0.0044
8.52	0.0176	0.0124	0.0152	0.0144	0.0112	0.0148
8.53	0.018	0.0124	0.0152	0.0124	0.0184	0.0128
8.54	0	-0.0032	-0.0008	-0.0008	0.0072	0
8.55	-0.0148	-0.0152	-0.0136	-0.012	-0.0116	-0.01
8.56	-0.0152	-0.0148	-0.0136	-0.01	-0.0184	-0.008
8.57	0.0028	0.0004	0.0024	0.0036	-0.0072	0.0044
8.58	0.0176	0.0124	0.0152	0.0144	0.0116	0.0148
8.59	0.018	0.0124	0.0152	0.0124	0.0184	0.0128
8.6	-0.0004	-0.0032	-0.0008	-0.0012	0.0072	0
8.61	-0.0148	-0.0152	-0.0136	-0.012	-0.0116	-0.01
8.62	-0.0152	-0.0148	-0.0136	-0.0096	-0.0184	-0.008
8.63	0.0028	0.0004	0.0024	0.0036	-0.0072	0.0044
8.64	0.0176	0.0124	0.0152	0.0144	0.0116	0.0148
8.65	0.018	0.0124	0.0152	0.0124	0.0184	0.0128
8.66	0	-0.0032	-0.0008	-0.0012	0.0068	0
8.67	-0.0148	-0.0148	-0.0136	-0.0116	-0.0116	-0.01
8.68	-0.0148	-0.0148	-0.0136	-0.0096	-0.0184	-0.008
8.69	0.0032	0.0008	0.0024	0.0036	-0.0072	0.0048
8.7	0.0176	0.012	0.0148	0.014	0.0112	0.0144
8.71	0.018	0.012	0.0152	0.012	0.018	0.0124
8.72	-0.0004	-0.0032	-0.0012	-0.0012	0.0068	0
8.73	-0.0148	-0.0148	-0.0136	-0.0116	-0.0116	-0.01
8.74	-0.0148	-0.0148	-0.0136	-0.0096	-0.0184	-0.008
8.75	0.0032	0.0008	0.0024	0.004	-0.0068	0.0048
8.76	0.0176	0.0124	0.0152	0.014	0.0116	0.0144
8.77	0.0176	0.012	0.0152	0.012	0.018	0.0124
8.78	-0.0004	-0.0032	-0.0012	-0.0012	0.0068	-0.0004
8.79	-0.0148	-0.0152	-0.0136	-0.0116	-0.0116	-0.01
8.8	-0.0148	-0.0148	-0.0136	-0.0096	-0.0184	-0.008
8.81	0.0032	0.0008	0.0028	0.0036	-0.0072	0.0048
8.82	0.0176	0.0124	0.0152	0.014	0.0112	0.0144
8.83	0.0176	0.012	0.0152	0.012	0.018	0.0124
8.84	-0.0004	-0.0036	-0.0012	-0.0012	0.0064	-0.0004
8.85	-0.0148	-0.0152	-0.0136	-0.0116	-0.0116	-0.01
8.86	-0.0148	-0.0144	-0.0136	-0.0096	-0.018	-0.0076
8.87	0.0032	0.0008	0.0028	0.004	-0.0068	0.0048
8.88	0.0176	0.0124	0.0152	0.014	0.0116	0.0144
8.89	0.0176	0.012	0.0148	0.012	0.018	0.0124
8.9	-0.0008	-0.0036	-0.0016	-0.0016	0.0064	-0.0004
8.91	-0.0148	-0.0152	-0.0136	-0.0116	-0.012	-0.01
8.92	-0.0148	-0.0148	-0.0136	-0.0096	-0.0184	-0.008
8.93	0.0032	0.0008	0.0028	0.004	-0.0068	0.0048
8.94	0.0176	0.012	0.0152	0.014	0.0116	0.0144
8.95	0.0176	0.012	0.0152	0.012	0.018	0.0124
8.96	-0.0004	-0.0036	-0.0012	-0.0016	0.0064	-0.0004
8.97	-0.0148	-0.0152	-0.0136	-0.0116	-0.0116	-0.01
8.98	-0.0148	-0.0144	-0.0136	-0.0092	-0.018	-0.0076
8.99	0.0036	0.0008	0.0028	0.004	-0.0064	0.0052
9	0.0176	0.0124	0.0152	0.014	0.0116	0.0144
9.01	0.0176	0.012	0.0148	0.012	0.018	0.0124
9.02	-0.0008	-0.0036	-0.0016	-0.0016	0.0064	-0.0004
9.03	-0.0148	-0.0152	-0.0136	-0.0116	-0.0116	-0.01
9.04	-0.0148	-0.0144	-0.0136	-0.0092	-0.018	-0.0076
9.05	0.0036	0.0012	0.0032	0.004	-0.0064	0.0052
9.06	0.0176	0.0124	0.0152	0.014	0.0116	0.0144
9.07	0.0176	0.012	0.0152	0.012	0.018	0.0124
9.08	-0.0008	-0.0036	-0.0016	-0.0016	0.0064	-0.0004
9.09	-0.0148	-0.0152	-0.0136	-0.0116	-0.0116	-0.01
9.1	-0.0148	-0.0144	-0.0132	-0.0092	-0.018	-0.0076
9.11	0.0036	0.0012	0.0032	0.004	-0.0064	0.0052
9.12	0.0176	0.0124	0.0152	0.014	0.0116	0.0144
9.13	0.0176	0.012	0.0148	0.0116	0.0176	0.012
9.14	-0.0008	-0.004	-0.0016	-0.0016	0.006	-0.0004
9.15	-0.0148	-0.0152	-0.0136	-0.0116	-0.012	-0.01
9.16	-0.0148	-0.0144	-0.0136	-0.0092	-0.018	-0.0076
9.17	0.0036	0.0012	0.0032	0.004	-0.0064	0.0052
9.18	0.0176	0.0124	0.0152	0.014	0.0116	0.0144
9.19	0.0176	0.012	0.0148	0.012	0.018	0.0124
9.2	-0.0012	-0.004	-0.0016	-0.0016	0.006	-0.0004
9.21	-0.0148	-0.0152	-0.0136	-0.0116	-0.012	-0.01
9.22	-0.0148	-0.0144	-0.0132	-0.0096	-0.0184	-0.008
9.23	0.0036	0.0012	0.0032	0.004	-0.0064	0.0052
9.24	0.0176	0.012	0.0152	0.014	0.0112	0.0144
9.25	0.0176	0.012	0.0148	0.0116	0.0176	0.012
9.26	-0.0012	-0.004	-0.002	-0.002	0.006	-0.0008
9.27	-0.0148	-0.0152	-0.0136	-0.0116	-0.012	-0.01
9.28	-0.0144	-0.0144	-0.0132	-0.0092	-0.018	-0.0076
9.29	0.004	0.0012	0.0032	0.0044	-0.0064	0.0052
9.3	0.0176	0.0124	0.0152	0.014	0.0116	0.0144
9.31	0.0176	0.012	0.0148	0.0116	0.0176	0.012
9.32	-0.0012	-0.004	-0.002	-0.002	0.0056	-0.0008
9.33	-0.0148	-0.0152	-0.0136	-0.0116	-0.012	-0.01
9.34	-0.0148	-0.0144	-0.0132	-0.0092	-0.0184	-0.0076
9.35	0.0036	0.0012	0.0032	0.0044	-0.0064	0.0052
9.36	0.0176	0.012	0.0148	0.014	0.0112	0.0144
9.37	0.0172	0.0116	0.0148	0.0116	0.0172	0.012
9.38	-0.0012	-0.004	-0.0016	-0.0016	0.0056	-0.0008
9.39	-0.0148	-0.0152	-0.0136	-0.0116	-0.012	-0.0096
9.4	-0.0144	-0.0144	-0.0132	-0.0092	-0.0176	-0.0076
9.41	0.004	0.0012	0.0032	0.0044	-0.006	0.0056
9.42	0.0176	0.0124	0.0152	0.014	0.0116	0.0144
9.43	0.0176	0.012	0.0148	0.0116	0.018	0.012
9.44	-0.0012	-0.004	-0.002	-0.002	0.0056	-0.0008
9.45	-0.0148	-0.0152	-0.0136	-0.0116	-0.012	-0.01
9.46	-0.0144	-0.0144	-0.0132	-0.0092	-0.018	-0.0076
9.47	0.004	0.0016	0.0036	0.0044	-0.006	0.0056
9.48	0.0176	0.0124	0.0152	0.014	0.012	0.0144
9.49	0.0176	0.012	0.0148	0.0116	0.018	0.012
9.5	-0.0012	-0.004	-0.002	-0.002	0.006	-0.0008
9.51	-0.0148	-0.0152	-0.0136	-0.0116	-0.0116	-0.0096
9.52	-0.0144	-0.0144	-0.0132	-0.0088	-0.0176	-0.0072
9.53	0.004	0.0016	0.0036	0.0044	-0.0056	0.0056
9.54	0.0176	0.012	0.0152	0.014	0.012	0.0144
9.55	0.0176	0.012	0.0148	0.0116	0.018	0.012
9.56	-0.0012	-0.004	-0.002	-0.002	0.006	-0.0008
9.57	-0.0148	-0.0152	-0.0136	-0.0116	-0.0116	-0.0096
9.58	-0.0144	-0.0144	-0.0132	-0.0088	-0.0176	-0.0072
9.59	0.0044	0.0016	0.0036	0.0048	-0.0056	0.0056
9.6	0.018	0.0124	0.0152	0.014	0.0124	0.0144
9.61	0.0176	0.012	0.0148	0.0116	0.018	0.012
9.62	-0.0012	-0.004	-0.002	-0.002	0.006	-0.0008
9.63	-0.0148	-0.0148	-0.0136	-0.0116	-0.0116	-0.0096
9.64	-0.0144	-0.0144	-0.0132	-0.0088	-0.0176	-0.0072
9.65	0.0044	0.0016	0.0036	0.0044	-0.0052	0.0056
9.66	0.0176	0.0124	0.0152	0.014	0.012	0.0144
9.67	0.0176	0.012	0.0148	0.0116	0.018	0.012
9.68	-0.0012	-0.004	-0.002	-0.002	0.006	-0.0008
9.69	-0.0148	-0.0148	-0.0136	-0.0116	-0.0116	-0.01
9.7	-0.0144	-0.014	-0.0132	-0.0088	-0.0176	-0.0072
9.71	0.0044	0.0016	0.0036	0.0048	-0.0052	0.0056
9.72	0.018	0.0124	0.0152	0.014	0.0124	0.0144
9.73	0.0176	0.012	0.0148	0.0116	0.018	0.012
9.74	-0.0016	-0.0044	-0.002	-0.0024	0.0056	-0.0012
9.75	-0.0148	-0.0148	-0.0136	-0.0116	-0.0116	-0.01
9.76	-0.0144	-0.0144	-0.0132	-0.0092	-0.0176	-0.0072
9.77	0.0044	0.002	0.0036	0.0048	-0.0052	0.0056
9.78	0.018	0.0124	0.0152	0.014	0.012	0.0144
9.79	0.0176	0.012	0.0148	0.0116	0.018	0.012
9.8	-0.0012	-0.0044	-0.002	-0.002	0.006	-0.0008
9.81	-0.0148	-0.0148	-0.0136	-0.0116	-0.0116	-0.0096
9.82	-0.0144	-0.014	-0.0128	-0.0088	-0.0172	-0.0072
9.83	0.0044	0.002	0.004	0.0048	-0.0048	0.006
9.84	0.018	0.0124	0.0152	0.014	0.0124	0.0144
9.85	0.0176	0.012	0.0148	0.0116	0.0184	0.012
9.86	-0.0016	-0.0044	-0.0024	-0.0024	0.0056	-0.0012
9.87	-0.0148	-0.0152	-0.0136	-0.0116	-0.0116	-0.01
9.88	-0.0144	-0.014	-0.0132	-0.0088	-0.0176	-0.0072
9.89	0.0048	0.002	0.004	0.0048	-0.0052	0.006
9.9	0.018	0.0124	0.0156	0.0144	0.0124	0.0148
9.91	0.0176	0.012	0.0148	0.0116	0.0184	0.012
9.92	-0.0016	-0.0044	-0.002	-0.002	0.006	-0.0012
9.93	-0.0148	-0.0152	-0.0136	-0.0116	-0.0116	-0.01
9.94	-0.0144	-0.014	-0.0128	-0.0092	-0.0176	-0.0076
9.95	0.0044	0.002	0.004	0.0048	-0.0052	0.0056
9.96	0.018	0.0124	0.0152	0.014	0.012	0.0144
9.97	0.0176	0.012	0.0148	0.0116	0.018	0.012
9.98	-0.0016	-0.0044	-0.0024	-0.0024	0.0056	-0.0012
9.99	-0.0148	-0.0152	-0.0136	-0.0116	-0.012	-0.01
10	-0.0144	-0.0144	-0.0132	-0.0092	-0.018	-0.0076
10.01	0.0044	0.002	0.004	0.0048	-0.0056	0.0056
10.02	0.018	0.0124	0.0152	0.014	0.012	0.0144
10.03	0.0176	0.012	0.0148	0.0116	0.018	0.012
10.04	-0.0016	-0.0044	-0.0024	-0.0024	0.0056	-0.0012
10.05	-0.0148	-0.0152	-0.014	-0.0116	-0.012	-0.01
10.06	-0.0144	-0.0144	-0.0132	-0.0092	-0.018	-0.0072
10.07	0.0044	0.002	0.004	0.0048	-0.0052	0.006
10.08	0.018	0.0124	0.0152	0.014	0.012	0.0144
10.09	0.0172	0.0116	0.0148	0.0116	0.018	0.012
10.1	-0.002	-0.0044	-0.0024	-0.0024	0.0052	-0.0012
10.11	-0.0152	-0.0152	-0.014	-0.0116	-0.0124	-0.01
10.12	-0.0144	-0.0144	-0.0132	-0.0092	-0.018	-0.0076
10.13	0.0044	0.002	0.004	0.0048	-0.0056	0.0056
10.14	0.018	0.0124	0.0152	0.014	0.012	0.0144
10.15	0.0172	0.0116	0.0148	0.0116	0.0176	0.012
10.16	-0.002	-0.0048	-0.0024	-0.0024	0.0052	-0.0012
10.17	-0.0152	-0.0152	-0.014	-0.0116	-0.0124	-0.01
10.18	-0.0144	-0.0144	-0.0132	-0.0092	-0.0184	-0.0076
10.19	0.0044	0.002	0.004	0.0048	-0.0056	0.0056
10.2	0.0176	0.0124	0.0152	0.014	0.0116	0.0144
10.21	0.0172	0.0116	0.0148	0.0116	0.0176	0.012
10.22	-0.0016	-0.0044	-0.0024	-0.0024	0.0052	-0.0012
10.23	-0.0152	-0.0152	-0.014	-0.0116	-0.0124	-0.01
10.24	-0.0144	-0.0144	-0.0132	-0.0088	-0.018	-0.0072
10.25	0.0048	0.002	0.004	0.0048	-0.0056	0.006
10.26	0.0176	0.0124	0.0152	0.014	0.012	0.0144
10.27	0.0172	0.0116	0.0148	0.0116	0.0176	0.012
10.28	-0.002	-0.0048	-0.0024	-0.0024	0.0052	-0.0012
10.29	-0.0152	-0.0152	-0.014	-0.0116	-0.0124	-0.01
10.3	-0.0144	-0.0144	-0.0132	-0.0092	-0.018	-0.0076
10.31	0.0048	0.002	0.004	0.0048	-0.0056	0.006
10.32	0.018	0.0124	0.0152	0.014	0.012	0.0144
10.33	0.0172	0.0116	0.0144	0.0112	0.0176	0.0116
10.34	-0.002	-0.0048	-0.0028	-0.0024	0.0048	-0.0012
10.35	-0.0152	-0.0152	-0.014	-0.0116	-0.0124	-0.01
10.36	-0.0144	-0.0144	-0.0132	-0.0088	-0.018	-0.0072
10.37	0.0048	0.002	0.004	0.0048	-0.0056	0.006
10.38	0.0176	0.0124	0.0152	0.014	0.012	0.0144
10.39	0.0172	0.0116	0.0144	0.0112	0.0172	0.0116
10.4	-0.002	-0.0048	-0.0028	-0.0028	0.0048	-0.0016
10.41	-0.0148	-0.0152	-0.0136	-0.0116	-0.0124	-0.01
10.42	-0.014	-0.014	-0.0128	-0.0088	-0.018	-0.0072
10.43	0.0048	0.002	0.004	0.0048	-0.0052	0.006
10.44	0.018	0.0124	0.0152	0.014	0.012	0.0144
10.45	0.0172	0.0116	0.0144	0.0112	0.0172	0.0116
10.46	-0.002	-0.0048	-0.0028	-0.0028	0.0048	-0.0016
10.47	-0.0148	-0.0152	-0.0136	-0.0116	-0.0124	-0.0096
10.48	-0.0144	-0.014	-0.0128	-0.0088	-0.018	-0.0072
10.49	0.0048	0.002	0.004	0.0048	-0.0052	0.006
10.5	0.0176	0.012	0.0148	0.0136	0.0116	0.014
10.51	0.0168	0.0112	0.0144	0.0112	0.0172	0.0116
10.52	-0.0024	-0.0048	-0.0028	-0.0028	0.0044	-0.0016
10.53	-0.0148	-0.0152	-0.0136	-0.0116	-0.0124	-0.01
10.54	-0.014	-0.014	-0.0128	-0.0084	-0.0176	-0.0072
10.55	0.0048	0.002	0.004	0.0052	-0.0052	0.006
10.56	0.0176	0.012	0.0152	0.014	0.0116	0.014
10.57	0.0168	0.0112	0.0144	0.0112	0.0172	0.0116
10.58	-0.002	-0.0048	-0.0028	-0.0028	0.0044	-0.0016
10.59	-0.0148	-0.0148	-0.0136	-0.0116	-0.0124	-0.0096
10.6	-0.014	-0.014	-0.0128	-0.0088	-0.0176	-0.0072
10.61	0.0048	0.002	0.004	0.0052	-0.0052	0.006
10.62	0.0176	0.012	0.0148	0.0136	0.0116	0.014
10.63	0.0168	0.0116	0.0144	0.0112	0.0172	0.0116
10.64	-0.002	-0.0048	-0.0028	-0.0024	0.0048	-0.0012
10.65	-0.0148	-0.0148	-0.0136	-0.0112	-0.012	-0.0096
10.66	-0.014	-0.014	-0.0128	-0.0084	-0.0176	-0.0068
10.67	0.0048	0.002	0.004	0.0052	-0.0048	0.006
10.68	0.0176	0.012	0.0152	0.0136	0.0116	0.014
10.69	0.0168	0.0112	0.0144	0.0108	0.0172	0.0116
10.7	-0.0024	-0.0048	-0.0028	-0.0028	0.0044	-0.0016
10.71	-0.0148	-0.0148	-0.0136	-0.0112	-0.012	-0.0096
10.72	-0.014	-0.014	-0.0128	-0.0084	-0.0176	-0.0068
10.73	0.0048	0.002	0.004	0.0052	-0.0048	0.006
10.74	0.0176	0.0124	0.0152	0.0136	0.012	0.014
10.75	0.0168	0.0116	0.0144	0.0112	0.0172	0.0116
10.76	-0.002	-0.0048	-0.0028	-0.0028	0.0044	-0.0016
10.77	-0.0148	-0.0148	-0.0136	-0.0112	-0.012	-0.0096
10.78	-0.014	-0.0136	-0.0128	-0.0084	-0.0172	-0.0068
10.79	0.0048	0.002	0.004	0.0052	-0.0048	0.006
10.8	0.0176	0.012	0.0148	0.0136	0.012	0.014
10.81	0.0168	0.0112	0.0144	0.0108	0.0172	0.0116
10.82	-0.002	-0.0048	-0.0028	-0.0028	0.0044	-0.0016
10.83	-0.0144	-0.0148	-0.0136	-0.0112	-0.012	-0.0096
10.84	-0.0136	-0.0136	-0.0124	-0.0084	-0.0172	-0.0068
10.85	0.0052	0.0024	0.0044	0.0052	-0.0048	0.006
10.86	0.0176	0.012	0.0148	0.0136	0.012	0.014
10.87	0.0168	0.0112	0.0144	0.0108	0.0172	0.0116
10.88	-0.002	-0.0048	-0.0028	-0.0028	0.0044	-0.0016
10.89	-0.0144	-0.0148	-0.0136	-0.0112	-0.012	-0.0096
10.9	-0.014	-0.014	-0.0128	-0.0084	-0.0172	-0.0068
10.91	0.0052	0.0024	0.0044	0.0052	-0.0048	0.006
10.92	0.0176	0.012	0.0148	0.0136	0.0116	0.014
10.93	0.0168	0.0112	0.0144	0.0108	0.0168	0.0112
10.94	-0.002	-0.0048	-0.0028	-0.0028	0.004	-0.0016
10.95	-0.0144	-0.0148	-0.0132	-0.0112	-0.0124	-0.0096
10.96	-0.0136	-0.0136	-0.0124	-0.0084	-0.0172	-0.0068
10.97	0.0052	0.0024	0.0044	0.0052	-0.0048	0.006
10.98	0.0176	0.012	0.0148	0.0136	0.0116	0.014
10.99	0.0168	0.0112	0.014	0.0108	0.0168	0.0112
11	-0.0024	-0.0052	-0.0028	-0.0028	0.004	-0.0016
11.01	-0.0144	-0.0148	-0.0136	-0.0112	-0.0124	-0.0096
11.02	-0.0136	-0.0136	-0.0124	-0.0084	-0.0172	-0.0068
11.03	0.0052	0.0024	0.0044	0.0052	-0.0048	0.006
11.04	0.0172	0.012	0.0148	0.0136	0.0116	0.014
11.05	0.0168	0.0112	0.014	0.0108	0.0168	0.0112
11.06	-0.0024	-0.0048	-0.0028	-0.0028	0.0044	-0.0016
11.07	-0.0144	-0.0148	-0.0136	-0.0112	-0.012	-0.0092
11.08	-0.0136	-0.0136	-0.0124	-0.0084	-0.0172	-0.0068
11.09	0.0052	0.0024	0.0044	0.0052	-0.0044	0.006
11.1	0.0176	0.012	0.0148	0.0136	0.012	0.014
11.11	0.0168	0.0112	0.014	0.0108	0.0172	0.0112
11.12	-0.0024	-0.0052	-0.0032	-0.0028	0.0044	-0.0016
11.13	-0.0148	-0.0148	-0.0136	-0.0112	-0.012	-0.0096
11.14	-0.014	-0.0136	-0.0124	-0.0084	-0.0172	-0.0068
11.15	0.0052	0.0024	0.0044	0.0052	-0.0044	0.006
11.16	0.0176	0.012	0.0148	0.0136	0.012	0.014
11.17	0.0168	0.0112	0.014	0.0108	0.0168	0.0112
11.18	-0.0024	-0.0052	-0.0028	-0.0028	0.004	-0.0016
11.19	-0.0148	-0.0148	-0.0136	-0.0112	-0.0124	-0.0096
11.2	-0.0136	-0.0136	-0.0124	-0.0084	-0.0172	-0.0068
11.21	0.0052	0.0024	0.0044	0.0052	-0.0048	0.006
11.22	0.0176	0.012	0.0148	0.0132	0.0116	0.014
11.23	0.0168	0.0112	0.014	0.0104	0.0164	0.0112
11.24	-0.0024	-0.0052	-0.0032	-0.0032	0.0036	-0.002
11.25	-0.0148	-0.0148	-0.0136	-0.0112	-0.0128	-0.0096
11.26	-0.0136	-0.0136	-0.0124	-0.0084	-0.0176	-0.0068
11.27	0.0052	0.0024	0.0044	0.0052	-0.0048	0.006
11.28	0.0176	0.012	0.0148	0.0136	0.0116	0.014
11.29	0.0168	0.0112	0.014	0.0108	0.0164	0.0112
11.3	-0.0024	-0.0052	-0.0028	-0.0028	0.0036	-0.002
11.31	-0.0148	-0.0148	-0.0136	-0.0112	-0.0128	-0.0096
11.32	-0.014	-0.014	-0.0128	-0.0084	-0.0176	-0.0068
11.33	0.0052	0.0024	0.0044	0.0052	-0.0048	0.006
11.34	0.0176	0.012	0.0148	0.0136	0.0116	0.014
11.35	0.0168	0.0112	0.0144	0.0108	0.0164	0.0112
11.36	-0.0024	-0.0048	-0.0028	-0.0028	0.0036	-0.0016
11.37	-0.0144	-0.0148	-0.0136	-0.0112	-0.0124	-0.0096
11.38	-0.0136	-0.0136	-0.0124	-0.0084	-0.0172	-0.0064
11.39	0.0052	0.0024	0.0044	0.0052	-0.0044	0.0064
11.4	0.0176	0.012	0.0148	0.0136	0.0116	0.014
11.41	0.0168	0.0112	0.014	0.0104	0.0164	0.0112
11.42	-0.0024	-0.0052	-0.0032	-0.0028	0.0036	-0.002
11.43	-0.0148	-0.0148	-0.0136	-0.0112	-0.0124	-0.0096
11.44	-0.014	-0.0136	-0.0124	-0.0084	-0.0172	-0.0068
11.45	0.0052	0.0024	0.0044	0.0052	-0.0044	0.0064
11.46	0.0176	0.012	0.0148	0.0132	0.0116	0.014
11.47	0.0168	0.0112	0.014	0.0108	0.0164	0.0112
11.48	-0.0024	-0.0052	-0.0028	-0.0028	0.004	-0.0016
11.49	-0.0148	-0.0148	-0.0136	-0.0112	-0.012	-0.0092
11.5	-0.014	-0.0136	-0.0124	-0.008	-0.0172	-0.0064
11.51	0.0052	0.0024	0.0044	0.0052	-0.0044	0.0064
11.52	0.0176	0.012	0.0152	0.0132	0.0116	0.014
11.53	0.0168	0.0112	0.014	0.0104	0.0164	0.0112
11.54	-0.0024	-0.0052	-0.0032	-0.0028	0.004	-0.0016
11.55	-0.0148	-0.0148	-0.0136	-0.0112	-0.0124	-0.0092
11.56	-0.014	-0.0136	-0.0128	-0.008	-0.0172	-0.0064
11.57	0.0052	0.0024	0.0044	0.0052	-0.0048	0.006
11.58	0.0176	0.012	0.0152	0.0132	0.0116	0.014
11.59	0.0168	0.0112	0.0144	0.0104	0.0164	0.0112
11.6	-0.0024	-0.0052	-0.0028	-0.0028	0.0036	-0.0016
11.61	-0.0148	-0.0148	-0.0136	-0.0108	-0.0124	-0.0092
11.62	-0.014	-0.0136	-0.0128	-0.008	-0.0172	-0.0064
11.63	0.0052	0.0024	0.0044	0.0052	-0.0048	0.006
11.64	0.0176	0.012	0.0148	0.0132	0.0112	0.0136
11.65	0.0168	0.0112	0.014	0.0104	0.016	0.0108
11.66	-0.0024	-0.0052	-0.0032	-0.0028	0.0036	-0.002
11.67	-0.0148	-0.0148	-0.0136	-0.0108	-0.0124	-0.0092
11.68	-0.014	-0.0136	-0.0124	-0.008	-0.0172	-0.0064
11.69	0.0052	0.0024	0.0044	0.0052	-0.0044	0.0064
11.7	0.0176	0.012	0.0148	0.0132	0.0116	0.0136
11.71	0.0168	0.0112	0.0144	0.0104	0.0164	0.0108
11.72	-0.0024	-0.0052	-0.0032	-0.0032	0.0036	-0.0016
11.73	-0.0148	-0.0148	-0.0136	-0.0108	-0.0124	-0.0092
11.74	-0.014	-0.014	-0.0128	-0.008	-0.0172	-0.0064
11.75	0.0052	0.0024	0.0044	0.0052	-0.0044	0.006
11.76	0.0176	0.012	0.0148	0.0132	0.0112	0.0136
11.77	0.0168	0.0112	0.014	0.0104	0.0164	0.0108
11.78	-0.0024	-0.0052	-0.0032	-0.0028	0.0036	-0.0016
11.79	-0.0148	-0.0148	-0.0136	-0.0108	-0.012	-0.0092
11.8	-0.014	-0.0136	-0.0128	-0.008	-0.0168	-0.0064
11.81	0.0052	0.0024	0.0044	0.0056	-0.004	0.0064
11.82	0.0176	0.012	0.0148	0.0132	0.0116	0.0136
11.83	0.0168	0.0112	0.014	0.0104	0.0164	0.0108
11.84	-0.0028	-0.0052	-0.0032	-0.0032	0.0036	-0.002
11.85	-0.0148	-0.0152	-0.0136	-0.0108	-0.0124	-0.0092
11.86	-0.014	-0.014	-0.0128	-0.008	-0.0172	-0.0064
11.87	0.0052	0.0024	0.0044	0.0052	-0.0044	0.0064
11.88	0.0176	0.012	0.0148	0.0132	0.0116	0.0136
11.89	0.0168	0.0112	0.014	0.0104	0.0164	0.0108
11.9	-0.0028	-0.0052	-0.0032	-0.0028	0.0036	-0.0016
11.91	-0.0148	-0.0148	-0.0136	-0.0108	-0.012	-0.0092
11.92	-0.014	-0.014	-0.0128	-0.008	-0.0168	-0.0064
11.93	0.0052	0.0024	0.0044	0.0056	-0.004	0.0064
11.94	0.0176	0.012	0.0148	0.0132	0.0116	0.0136
11.95	0.0168	0.0112	0.0144	0.0104	0.0164	0.0108
11.96	-0.0028	-0.0052	-0.0032	-0.0032	0.0036	-0.002
11.97	-0.0148	-0.0148	-0.0136	-0.0108	-0.0124	-0.0092
11.98	-0.014	-0.0136	-0.0128	-0.008	-0.0172	-0.0064
11.99	0.0056	0.0024	0.0044	0.0052	-0.0044	0.0064
12	0.0176	0.0124	0.0152	0.0132	0.0116	0.014
12.01	0.0168	0.0112	0.014	0.0104	0.0164	0.0112
12.02	-0.0024	-0.0052	-0.0032	-0.0032	0.0036	-0.0016
12.03	-0.0148	-0.0148	-0.0136	-0.0108	-0.012	-0.0092
12.04	-0.014	-0.0136	-0.0124	-0.008	-0.0168	-0.0064
12.05	0.0056	0.0024	0.0048	0.0056	-0.004	0.0064
12.06	0.0176	0.012	0.0148	0.0132	0.0116	0.0136
12.07	0.0168	0.0112	0.0144	0.0104	0.0164	0.0108
12.08	-0.0028	-0.0052	-0.0032	-0.0032	0.0036	-0.002
12.09	-0.0144	-0.0148	-0.0136	-0.0108	-0.012	-0.0092
12.1	-0.0136	-0.0136	-0.0124	-0.0076	-0.0164	-0.006
12.11	0.0056	0.0024	0.0048	0.0056	-0.004	0.0064
12.12	0.0176	0.012	0.0148	0.0132	0.012	0.0136
12.13	0.0168	0.0112	0.014	0.0104	0.0164	0.0108
12.14	-0.0028	-0.0052	-0.0032	-0.0028	0.004	-0.0016
12.15	-0.0148	-0.0148	-0.0136	-0.0108	-0.012	-0.0092
12.16	-0.014	-0.014	-0.0128	-0.008	-0.0168	-0.0064
12.17	0.0052	0.0024	0.0048	0.0056	-0.004	0.0064
12.18	0.0176	0.012	0.0148	0.0132	0.0116	0.0136
12.19	0.0168	0.0112	0.014	0.0104	0.0164	0.0108
12.2	-0.0028	-0.0052	-0.0032	-0.0028	0.0036	-0.0016
12.21	-0.0144	-0.0148	-0.0136	-0.0108	-0.012	-0.0092
12.22	-0.0136	-0.0136	-0.0124	-0.0076	-0.0164	-0.0064
12.23	0.0056	0.0028	0.0048	0.0056	-0.004	0.0064
12.24	0.0176	0.012	0.0152	0.0132	0.0116	0.0136
12.25	0.0168	0.0112	0.014	0.0104	0.0164	0.0108
12.26	-0.0028	-0.0052	-0.0032	-0.0032	0.0036	-0.002
12.27	-0.0148	-0.0148	-0.0136	-0.0108	-0.012	-0.0092
12.28	-0.014	-0.0136	-0.0124	-0.008	-0.0168	-0.0064
12.29	0.0056	0.0024	0.0044	0.0052	-0.0044	0.0064
12.3	0.0176	0.012	0.0148	0.0132	0.0116	0.0136
12.31	0.0168	0.0112	0.014	0.0104	0.0164	0.0108
12.32	-0.0028	-0.0052	-0.0032	-0.0028	0.0036	-0.0016
12.33	-0.0148	-0.0148	-0.0136	-0.0108	-0.012	-0.0092
12.34	-0.0136	-0.0136	-0.0124	-0.008	-0.0168	-0.0064
12.35	0.0052	0.0024	0.0044	0.0052	-0.004	0.0064
12.36	0.0176	0.012	0.0148	0.0132	0.0116	0.0136
12.37	0.0168	0.0112	0.014	0.0104	0.0164	0.0108
12.38	-0.0028	-0.0052	-0.0032	-0.0028	0.004	-0.0016
12.39	-0.0148	-0.0148	-0.0136	-0.0108	-0.012	-0.0092
12.4	-0.014	-0.0136	-0.0124	-0.008	-0.0168	-0.0064
12.41	0.0056	0.0028	0.0048	0.0056	-0.004	0.0064
12.42	0.0176	0.012	0.0152	0.0132	0.0116	0.0136
12.43	0.0168	0.0112	0.014	0.0104	0.0168	0.0112
12.44	-0.0028	-0.0052	-0.0032	-0.0028	0.004	-0.0016
12.45	-0.0148	-0.0148	-0.0136	-0.0108	-0.0116	-0.0092
12.46	-0.0136	-0.0136	-0.0124	-0.008	-0.0164	-0.0064
12.47	0.0056	0.0028	0.0048	0.0056	-0.004	0.0064
12.48	0.0172	0.012	0.0148	0.0132	0.0116	0.0136
12.49	0.0164	0.0112	0.014	0.0104	0.0164	0.0108
12.5	-0.0028	-0.0052	-0.0032	-0.0028	0.004	-0.0016
12.51	-0.0144	-0.0148	-0.0136	-0.0108	-0.0116	-0.0092
12.52	-0.0136	-0.0136	-0.0124	-0.008	-0.0164	-0.0064
12.53	0.0056	0.0028	0.0048	0.0056	-0.004	0.0064
12.54	0.0176	0.012	0.0148	0.0132	0.012	0.0136
12.55	0.0168	0.0112	0.014	0.0104	0.0168	0.0112
12.56	-0.0028	-0.0052	-0.0032	-0.0028	0.004	-0.0016
12.57	-0.0144	-0.0148	-0.0136	-0.0108	-0.0116	-0.0092
12.58	-0.0136	-0.0136	-0.0124	-0.008	-0.0164	-0.0064
12.59	0.0056	0.0024	0.0048	0.0052	-0.004	0.0064
12.6	0.0176	0.012	0.0148	0.0132	0.0116	0.0136
12.61	0.0164	0.0112	0.014	0.0104	0.0164	0.0112
12.62	-0.0028	-0.0052	-0.0032	-0.0028	0.004	-0.0016
12.63	-0.0148	-0.0148	-0.0136	-0.0108	-0.0116	-0.0092
12.64	-0.0136	-0.0136	-0.0124	-0.0076	-0.0164	-0.0064
12.65	0.0056	0.0024	0.0048	0.0056	-0.004	0.0064
12.66	0.0176	0.012	0.0148	0.0132	0.012	0.0136
12.67	0.0164	0.0112	0.014	0.0104	0.0168	0.0108
12.68	-0.0028	-0.0056	-0.0032	-0.0032	0.004	-0.002
12.69	-0.0148	-0.0148	-0.0136	-0.0108	-0.0116	-0.0092
12.7	-0.0136	-0.0136	-0.0124	-0.008	-0.0168	-0.0064
12.71	0.0056	0.0028	0.0048	0.0052	-0.004	0.0064
12.72	0.0176	0.012	0.0148	0.0132	0.0116	0.0136
12.73	0.0168	0.0112	0.014	0.0104	0.0164	0.0108
12.74	-0.0028	-0.0052	-0.0032	-0.0028	0.004	-0.0016
12.75	-0.0144	-0.0148	-0.0136	-0.0108	-0.0116	-0.0092
12.76	-0.0136	-0.0136	-0.0124	-0.008	-0.0164	-0.0064
12.77	0.0056	0.0028	0.0048	0.0052	-0.004	0.0064
12.78	0.0176	0.012	0.0148	0.0132	0.0116	0.0136
12.79	0.0164	0.0112	0.014	0.0104	0.0164	0.0108
12.8	-0.0028	-0.0056	-0.0032	-0.0032	0.0036	-0.002
12.81	-0.0148	-0.0148	-0.0136	-0.0108	-0.012	-0.0092
12.82	-0.0136	-0.0136	-0.0124	-0.008	-0.0168	-0.0064
12.83	0.0056	0.0024	0.0048	0.0052	-0.0044	0.0064
12.84	0.0176	0.012	0.0148	0.0132	0.0116	0.0136
12.85	0.0168	0.0112	0.014	0.0104	0.0164	0.0112
12.86	-0.0028	-0.0052	-0.0032	-0.0028	0.004	-0.0016
12.87	-0.0148	-0.0148	-0.0136	-0.0108	-0.012	-0.0092
12.88	-0.0136	-0.0136	-0.0124	-0.008	-0.0168	-0.0064
12.89	0.0056	0.0028	0.0048	0.0052	-0.0044	0.0064
12.9	0.0176	0.012	0.0148	0.0132	0.0116	0.0136
12.91	0.0168	0.0112	0.014	0.0104	0.0168	0.0112
12.92	-0.0028	-0.0052	-0.0032	-0.0028	0.004	-0.0016
12.93	-0.0148	-0.0148	-0.0136	-0.0108	-0.012	-0.0092
12.94	-0.0136	-0.0136	-0.0124	-0.008	-0.0168	-0.0064
12.95	0.0056	0.0028	0.0048	0.0052	-0.004	0.0064
12.96	0.0176	0.012	0.0152	0.0132	0.0116	0.0136
12.97	0.0168	0.0112	0.014	0.0108	0.0168	0.0112
12.98	-0.0028	-0.0052	-0.0032	-0.0028	0.004	-0.0016
12.99	-0.0148	-0.0148	-0.0136	-0.0108	-0.0116	-0.0092
13	-0.014	-0.014	-0.0128	-0.0084	-0.0168	-0.0068
13.01	0.0056	0.0028	0.0048	0.0052	-0.0044	0.006
13.02	0.0176	0.0124	0.0152	0.0132	0.0116	0.0136
13.03	0.0168	0.0112	0.0144	0.0108	0.0168	0.0112
13.04	-0.0028	-0.0056	-0.0032	-0.0028	0.004	-0.0016
13.05	-0.0148	-0.0148	-0.0136	-0.0108	-0.0116	-0.0092
13.06	-0.0136	-0.0136	-0.0124	-0.008	-0.0168	-0.0064
13.07	0.0056	0.0028	0.0048	0.0052	-0.004	0.0064
13.08	0.0176	0.0124	0.0152	0.0132	0.0116	0.0136
13.09	0.0168	0.0112	0.0144	0.0108	0.0168	0.0112
13.1	-0.0028	-0.0056	-0.0032	-0.0028	0.004	-0.0016
13.11	-0.0148	-0.0148	-0.0136	-0.0108	-0.0116	-0.0092
13.12	-0.014	-0.0136	-0.0124	-0.008	-0.0168	-0.0064
13.13	0.0056	0.0028	0.0048	0.0052	-0.004	0.0064
13.14	0.0176	0.0124	0.0148	0.0132	0.0116	0.0136
13.15	0.0168	0.0112	0.014	0.0108	0.0168	0.0112
13.16	-0.0028	-0.0052	-0.0032	-0.0028	0.004	-0.0016
13.17	-0.0148	-0.0148	-0.0136	-0.0108	-0.0116	-0.0092
13.18	-0.0136	-0.0136	-0.0124	-0.008	-0.0168	-0.0064
13.19	0.0056	0.0028	0.0048	0.0052	-0.004	0.0064
13.2	0.0176	0.012	0.0152	0.0132	0.0116	0.0136
13.21	0.0168	0.0112	0.0144	0.0108	0.0168	0.0112
13.22	-0.0028	-0.0056	-0.0032	-0.0028	0.004	-0.0016
13.23	-0.0148	-0.0148	-0.0136	-0.0108	-0.0116	-0.0092
13.24	-0.014	-0.0136	-0.0124	-0.008	-0.0168	-0.0064
13.25	0.0056	0.0028	0.0048	0.0052	-0.004	0.0064
13.26	0.0176	0.0124	0.0152	0.0132	0.0116	0.0136
13.27	0.0168	0.0112	0.0144	0.0108	0.0168	0.0112
13.28	-0.0028	-0.0052	-0.0032	-0.0028	0.0044	-0.0016
13.29	-0.0148	-0.0148	-0.0136	-0.0108	-0.0116	-0.0088
13.3	-0.0136	-0.0136	-0.0124	-0.008	-0.0164	-0.0064
13.31	0.0056	0.0028	0.0048	0.0052	-0.004	0.0064
13.32	0.0176	0.0124	0.0148	0.0132	0.0116	0.0136
13.33	0.0168	0.0112	0.014	0.0104	0.0168	0.0112
13.34	-0.0028	-0.0052	-0.0032	-0.0028	0.004	-0.0016
13.35	-0.0148	-0.0148	-0.0136	-0.0104	-0.0116	-0.0088
13.36	-0.0136	-0.0136	-0.0124	-0.008	-0.0164	-0.0064
13.37	0.0056	0.0028	0.0048	0.0052	-0.004	0.0064
13.38	0.0176	0.0124	0.0152	0.0132	0.0116	0.0136
13.39	0.0168	0.0112	0.014	0.0104	0.0168	0.0112
13.4	-0.0032	-0.0056	-0.0036	-0.0028	0.004	-0.0016
13.41	-0.0148	-0.0148	-0.0136	-0.0108	-0.0116	-0.0088
13.42	-0.014	-0.0136	-0.0124	-0.008	-0.0168	-0.0064
13.43	0.0056	0.0028	0.0048	0.0052	-0.004	0.0064
13.44	0.0176	0.012	0.0148	0.0132	0.0116	0.0136
13.45	0.0168	0.0112	0.014	0.0104	0.0164	0.0108
13.46	-0.0028	-0.0052	-0.0032	-0.0028	0.004	-0.0016
13.47	-0.0148	-0.0148	-0.0136	-0.0104	-0.0116	-0.0088
13.48	-0.0136	-0.0136	-0.0124	-0.008	-0.0164	-0.0064
13.49	0.0056	0.0028	0.0048	0.0052	-0.004	0.0064
13.5	0.0176	0.012	0.0148	0.0128	0.0116	0.0136
13.51	0.0164	0.0112	0.014	0.0104	0.0164	0.0108
13.52	-0.0032	-0.0056	-0.0036	-0.0028	0.0036	-0.0016
13.53	-0.0148	-0.0148	-0.0136	-0.0108	-0.0116	-0.0088
13.54	-0.0136	-0.0136	-0.0124	-0.008	-0.0164	-0.0064
13.55	0.0056	0.0028	0.0048	0.0052	-0.004	0.0064
13.56	0.0176	0.012	0.0148	0.0132	0.0116	0.0136
13.57	0.0164	0.0112	0.014	0.0104	0.0164	0.0108
13.58	-0.0028	-0.0056	-0.0032	-0.0028	0.004	-0.0016
13.59	-0.0148	-0.0148	-0.0136	-0.0104	-0.0112	-0.0088
13.6	-0.0136	-0.0136	-0.0124	-0.0076	-0.016	-0.0064
13.61	0.0056	0.0028	0.0048	0.0052	-0.0036	0.0064
13.62	0.0176	0.012	0.0148	0.0128	0.0116	0.0136
13.63	0.0164	0.0112	0.014	0.0104	0.0164	0.0108
13.64	-0.0032	-0.0056	-0.0036	-0.0028	0.0036	-0.0016
13.65	-0.0144	-0.0148	-0.0136	-0.0104	-0.0116	-0.0088
13.66	-0.0136	-0.0136	-0.0124	-0.0076	-0.0164	-0.006
13.67	0.0056	0.0028	0.0048	0.0052	-0.004	0.0064
13.68	0.0176	0.012	0.0148	0.0128	0.0116	0.0136
13.69	0.0164	0.0112	0.014	0.0104	0.0164	0.0108
13.7	-0.0028	-0.0056	-0.0032	-0.0028	0.004	-0.0016
13.71	-0.0144	-0.0148	-0.0136	-0.0104	-0.0112	-0.0088
13.72	-0.0136	-0.0136	-0.0124	-0.008	-0.0164	-0.0064
13.73	0.0056	0.0028	0.0048	0.0052	-0.004	0.006
13.74	0.0172	0.012	0.0148	0.0128	0.0108	0.0132
13.75	0.0164	0.0108	0.014	0.01	0.0156	0.0108
13.76	-0.0028	-0.0056	-0.0036	-0.0028	0.0036	-0.0016
13.77	-0.0144	-0.0148	-0.0132	-0.0104	-0.0116	-0.0084
13.78	-0.0136	-0.0136	-0.0124	-0.0076	-0.016	-0.006
13.79	0.0056	0.0028	0.0048	0.0052	-0.0036	0.0064
13.8	0.0176	0.012	0.0148	0.0128	0.0112	0.0132
13.81	0.0168	0.0112	0.014	0.0104	0.016	0.0108
13.82	-0.0028	-0.0052	-0.0032	-0.0028	0.004	-0.0016
13.83	-0.0144	-0.0148	-0.0132	-0.01	-0.0108	-0.0084
13.84	-0.0136	-0.0136	-0.0124	-0.0076	-0.0156	-0.006
13.85	0.0056	0.0028	0.0048	0.0052	-0.0036	0.0064
13.86	0.0176	0.012	0.0148	0.0128	0.0112	0.0132
13.87	0.0168	0.0112	0.014	0.01	0.016	0.0108
13.88	-0.0028	-0.0052	-0.0032	-0.0028	0.0036	-0.0016
13.89	-0.0144	-0.0148	-0.0132	-0.01	-0.0112	-0.0084
13.9	-0.0136	-0.0132	-0.012	-0.0076	-0.0156	-0.006
13.91	0.0056	0.0028	0.0048	0.0052	-0.0036	0.0064
13.92	0.0172	0.012	0.0148	0.0124	0.0112	0.0132
13.93	0.0164	0.0112	0.014	0.01	0.016	0.0104
13.94	-0.0028	-0.0056	-0.0032	-0.0028	0.0036	-0.0016
13.95	-0.0144	-0.0148	-0.0132	-0.01	-0.0112	-0.0084
13.96	-0.0136	-0.0136	-0.0124	-0.0076	-0.0156	-0.006
13.97	0.0056	0.0028	0.0048	0.0052	-0.0036	0.0064
13.98	0.0172	0.012	0.0148	0.0128	0.0112	0.0132
13.99	0.0164	0.0112	0.014	0.01	0.0156	0.0104
14	-0.0028	-0.0052	-0.0032	-0.0028	0.0036	-0.0016
14.01	-0.0144	-0.0144	-0.0132	-0.01	-0.0108	-0.0084
14.02	-0.0132	-0.0132	-0.012	-0.0072	-0.0156	-0.0056
14.03	0.0056	0.0028	0.0048	0.0052	-0.0036	0.0064
14.04	0.0172	0.012	0.0148	0.0124	0.0112	0.0132
14.05	0.0164	0.0108	0.014	0.01	0.0156	0.0104
14.06	-0.0028	-0.0056	-0.0032	-0.0028	0.0036	-0.0016
14.07	-0.0144	-0.0148	-0.0132	-0.01	-0.0112	-0.0084
14.08	-0.0132	-0.0132	-0.012	-0.0072	-0.0156	-0.006
14.09	0.0056	0.0028	0.0048	0.0052	-0.0036	0.0064
14.1	0.0172	0.012	0.0148	0.0124	0.0112	0.0132
14.11	0.0164	0.0108	0.014	0.01	0.0156	0.0104
14.12	-0.0028	-0.0056	-0.0032	-0.0028	0.0036	-0.0016
14.13	-0.0144	-0.0144	-0.0132	-0.01	-0.0112	-0.0084
14.14	-0.0132	-0.0132	-0.012	-0.0072	-0.0156	-0.0056
14.15	0.0056	0.0028	0.0048	0.0052	-0.0036	0.0064
14.16	0.0172	0.0116	0.0148	0.0124	0.0108	0.0128
14.17	0.0164	0.0108	0.014	0.01	0.0156	0.0104
14.18	-0.0028	-0.0052	-0.0032	-0.0028	0.0032	-0.0016
14.19	-0.0144	-0.0144	-0.0132	-0.01	-0.0112	-0.0084
14.2	-0.0132	-0.0132	-0.012	-0.0072	-0.0156	-0.0056
14.21	0.0056	0.0028	0.0048	0.0052	-0.0036	0.0064
14.22	0.0172	0.012	0.0148	0.0124	0.0108	0.0128
14.23	0.0164	0.0108	0.0136	0.01	0.0152	0.0104
14.24	-0.0028	-0.0052	-0.0032	-0.0028	0.0032	-0.0016
14.25	-0.0144	-0.0144	-0.0132	-0.01	-0.0112	-0.0084
14.26	-0.0132	-0.0132	-0.012	-0.0072	-0.0156	-0.0056
14.27	0.0056	0.0028	0.0048	0.0052	-0.0036	0.0064
14.28	0.0172	0.012	0.0144	0.0124	0.0108	0.0128
14.29	0.0164	0.0108	0.014	0.0096	0.0152	0.0104
14.3	-0.0028	-0.0052	-0.0032	-0.0028	0.0032	-0.0016
14.31	-0.0144	-0.0144	-0.0132	-0.01	-0.0108	-0.0084
14.32	-0.0132	-0.0132	-0.012	-0.0072	-0.0156	-0.0056
14.33	0.0056	0.0028	0.0048	0.0052	-0.0036	0.0064
14.34	0.0172	0.0116	0.0144	0.0124	0.0108	0.0128
14.35	0.016	0.0108	0.0136	0.0096	0.0152	0.0104
14.36	-0.0032	-0.0056	-0.0036	-0.0028	0.0032	-0.0016
14.37	-0.0144	-0.0144	-0.0132	-0.01	-0.0112	-0.0084
14.38	-0.0136	-0.0136	-0.0124	-0.0072	-0.0156	-0.0056
14.39	0.0056	0.0028	0.0048	0.0052	-0.0036	0.0064
14.4	0.0172	0.0116	0.0144	0.0124	0.0108	0.0128
14.41	0.0164	0.0108	0.0136	0.0096	0.0152	0.0104
14.42	-0.0028	-0.0052	-0.0032	-0.0028	0.0032	-0.0016
14.43	-0.014	-0.0144	-0.0132	-0.0096	-0.0112	-0.008
14.44	-0.0132	-0.0132	-0.012	-0.0072	-0.0156	-0.0056
14.45	0.0056	0.0028	0.0048	0.0052	-0.0036	0.0064
14.46	0.0172	0.012	0.0148	0.0124	0.0108	0.0128
14.47	0.0164	0.0108	0.014	0.0096	0.0156	0.0104
14.48	-0.0028	-0.0052	-0.0032	-0.0028	0.0036	-0.0016
14.49	-0.014	-0.0144	-0.0132	-0.0096	-0.0108	-0.008
14.5	-0.0132	-0.0132	-0.012	-0.0072	-0.0152	-0.0056
14.51	0.006	0.0028	0.0048	0.0052	-0.0032	0.0064
14.52	0.0172	0.012	0.0148	0.0124	0.0112	0.0128
14.53	0.0164	0.0108	0.014	0.0096	0.0156	0.0104
14.54	-0.0028	-0.0052	-0.0032	-0.0028	0.0036	-0.0016
14.55	-0.014	-0.0144	-0.0132	-0.0096	-0.0108	-0.008
14.56	-0.0132	-0.0132	-0.012	-0.0072	-0.0152	-0.0056
14.57	0.0056	0.0028	0.0048	0.0052	-0.0032	0.0064
14.58	0.0168	0.0116	0.0144	0.012	0.0108	0.0128
14.59	0.0164	0.0108	0.0136	0.0096	0.0152	0.0104
14.6	-0.0028	-0.0056	-0.0032	-0.0028	0.0032	-0.0016
14.61	-0.0144	-0.0144	-0.0132	-0.01	-0.0112	-0.0084
14.62	-0.0132	-0.0132	-0.012	-0.0072	-0.0152	-0.0056
14.63	0.0056	0.0028	0.0048	0.0052	-0.0036	0.0064
14.64	0.0172	0.0116	0.0144	0.0124	0.0108	0.0128
14.65	0.016	0.0108	0.0136	0.0096	0.0152	0.0104
14.66	-0.0028	-0.0056	-0.0036	-0.0028	0.0032	-0.0016
14.67	-0.0144	-0.0148	-0.0132	-0.01	-0.0112	-0.0084
14.68	-0.0136	-0.0136	-0.0124	-0.0072	-0.0156	-0.0056
14.69	0.0056	0.0028	0.0048	0.0052	-0.0036	0.006
14.7	0.0168	0.0116	0.0144	0.012	0.0108	0.0128
14.71	0.016	0.0108	0.0136	0.0096	0.0148	0.01
14.72	-0.0032	-0.0056	-0.0036	-0.0028	0.0028	-0.0016
14.73	-0.0144	-0.0144	-0.0132	-0.01	-0.0112	-0.0084
14.74	-0.0132	-0.0132	-0.012	-0.0072	-0.0156	-0.0056
14.75	0.0056	0.0028	0.0048	0.0052	-0.0036	0.0064
14.76	0.0172	0.0116	0.0144	0.0124	0.0108	0.0128
14.77	0.016	0.0108	0.0136	0.0096	0.0152	0.0104
14.78	-0.0032	-0.0056	-0.0036	-0.0032	0.0028	-0.0016
14.79	-0.0144	-0.0148	-0.0132	-0.01	-0.0112	-0.0084
14.8	-0.0136	-0.0136	-0.0124	-0.0072	-0.0156	-0.0056
14.81	0.0056	0.0028	0.0048	0.0052	-0.0036	0.0064
14.82	0.0172	0.0116	0.0144	0.0124	0.0108	0.0128
14.83	0.0164	0.0108	0.0136	0.0096	0.0152	0.0104
14.84	-0.0028	-0.0056	-0.0036	-0.0028	0.0032	-0.0016
14.85	-0.0144	-0.0144	-0.0132	-0.01	-0.0112	-0.0084
14.86	-0.0136	-0.0136	-0.0124	-0.0072	-0.0156	-0.0056
14.87	0.0056	0.0028	0.0048	0.0052	-0.0036	0.0064
14.88	0.0172	0.012	0.0148	0.0124	0.0108	0.0128
14.89	0.0164	0.0108	0.014	0.0096	0.0152	0.0104
14.9	-0.0032	-0.0056	-0.0036	-0.0028	0.0028	-0.0016
14.91	-0.0144	-0.0148	-0.0132	-0.01	-0.0112	-0.0084
14.92	-0.0136	-0.0136	-0.0124	-0.0072	-0.0156	-0.0056
14.93	0.0056	0.0028	0.0048	0.0052	-0.0036	0.0064
14.94	0.0172	0.012	0.0148	0.0124	0.0108	0.0128
14.95	0.0164	0.0112	0.014	0.0096	0.0152	0.0104
14.96	-0.0028	-0.0056	-0.0036	-0.0028	0.0032	-0.0016
14.97	-0.0144	-0.0144	-0.0132	-0.01	-0.0112	-0.0084
14.98	-0.0136	-0.0132	-0.0124	-0.0072	-0.0156	-0.0056
14.99	0.006	0.0028	0.0048	0.0052	-0.0036	0.0064
15	0.0172	0.0116	0.0148	0.0124	0.0108	0.0128
15.01	0.0164	0.0112	0.014	0.0096	0.0152	0.0104
15.02	-0.0028	-0.0056	-0.0036	-0.0028	0.0032	-0.0016
15.03	-0.0144	-0.0148	-0.0132	-0.01	-0.0112	-0.0084
15.04	-0.0136	-0.0136	-0.0124	-0.0072	-0.0156	-0.0056
15.05	0.006	0.0028	0.0048	0.0056	-0.0036	0.0064
15.06	0.0172	0.012	0.0148	0.0124	0.0108	0.0128
15.07	0.0164	0.0108	0.014	0.01	0.0152	0.0104
15.08	-0.0032	-0.0056	-0.0036	-0.0028	0.0032	-0.0016
15.09	-0.0144	-0.0148	-0.0132	-0.01	-0.0112	-0.0084
15.1	-0.0136	-0.0136	-0.0124	-0.0072	-0.016	-0.006
15.11	0.0056	0.0028	0.0048	0.0052	-0.0036	0.0064
15.12	0.0172	0.012	0.0148	0.0124	0.0108	0.0128
15.13	0.0164	0.0108	0.014	0.0096	0.0152	0.0104
15.14	-0.0032	-0.0056	-0.0036	-0.0032	0.0028	-0.0016
15.15	-0.0144	-0.0148	-0.0132	-0.01	-0.0116	-0.0084
15.16	-0.0136	-0.0136	-0.0124	-0.0072	-0.0156	-0.0056
15.17	0.006	0.0028	0.0048	0.0056	-0.0036	0.0064
15.18	0.0172	0.012	0.0148	0.0124	0.0108	0.0128
15.19	0.0164	0.0108	0.014	0.01	0.0156	0.0104
15.2	-0.0032	-0.0056	-0.0036	-0.0032	0.0032	-0.002
15.21	-0.0144	-0.0148	-0.0132	-0.01	-0.0112	-0.0084
15.22	-0.0136	-0.0136	-0.0124	-0.0072	-0.0156	-0.0056
15.23	0.006	0.0028	0.0048	0.0056	-0.0032	0.0064
15.24	0.0172	0.012	0.0148	0.0124	0.0108	0.0128
15.25	0.0164	0.0108	0.014	0.01	0.0152	0.0104
15.26	-0.0028	-0.0056	-0.0036	-0.0028	0.0032	-0.0016
15.27	-0.0144	-0.0148	-0.0132	-0.01	-0.0112	-0.0084
15.28	-0.0136	-0.0136	-0.0124	-0.0072	-0.0156	-0.0056
15.29	0.0056	0.0028	0.0048	0.0056	-0.0032	0.0064
15.3	0.0172	0.012	0.0148	0.0124	0.0112	0.0128
15.31	0.0164	0.0108	0.014	0.01	0.0156	0.0104
15.32	-0.0032	-0.0056	-0.0036	-0.0032	0.0032	-0.0016
15.33	-0.0144	-0.0148	-0.0132	-0.01	-0.0112	-0.0084
15.34	-0.0136	-0.0136	-0.0124	-0.0072	-0.0156	-0.0056
15.35	0.006	0.0028	0.0048	0.0052	-0.0036	0.0064
15.36	0.0172	0.012	0.0148	0.0124	0.0112	0.0128
15.37	0.0164	0.0112	0.014	0.01	0.0156	0.0104
15.38	-0.0028	-0.0056	-0.0036	-0.0028	0.0032	-0.0016
15.39	-0.0144	-0.0148	-0.0132	-0.01	-0.0112	-0.0084
15.4	-0.0136	-0.0136	-0.0124	-0.0072	-0.016	-0.006
15.41	0.006	0.0028	0.0048	0.0052	-0.0036	0.0064
15.42	0.0172	0.012	0.0148	0.0124	0.0108	0.0128
15.43	0.0164	0.0108	0.014	0.01	0.0156	0.0104
15.44	-0.0032	-0.0056	-0.0036	-0.0032	0.0032	-0.0016
15.45	-0.0144	-0.0148	-0.0132	-0.01	-0.0112	-0.0084
15.46	-0.0136	-0.0132	-0.0124	-0.0072	-0.0156	-0.0056
15.47	0.006	0.0028	0.0048	0.0052	-0.0036	0.0064
15.48	0.0172	0.012	0.0148	0.0124	0.0112	0.0132
15.49	0.0164	0.0112	0.014	0.01	0.0156	0.0104
15.5	-0.0032	-0.0056	-0.0036	-0.0028	0.0032	-0.0016
15.51	-0.0144	-0.0148	-0.0132	-0.01	-0.0112	-0.0084
15.52	-0.0136	-0.0136	-0.0124	-0.0076	-0.016	-0.006
15.53	0.006	0.0028	0.0048	0.0052	-0.0036	0.0064
15.54	0.0172	0.012	0.0148	0.0124	0.0108	0.0128
15.55	0.0164	0.0112	0.014	0.01	0.0156	0.0104
15.56	-0.0028	-0.0056	-0.0036	-0.0028	0.0032	-0.0016
15.57	-0.0144	-0.0148	-0.0132	-0.01	-0.0112	-0.0084
15.58	-0.0132	-0.0132	-0.012	-0.0076	-0.0156	-0.006
15.59	0.006	0.0028	0.0052	0.0052	-0.0036	0.0064
15.6	0.0176	0.012	0.0148	0.0124	0.0112	0.0128
15.61	0.0164	0.0112	0.014	0.01	0.0156	0.0104
15.62	-0.0032	-0.0056	-0.0036	-0.0028	0.0036	-0.0016
15.63	-0.0144	-0.0148	-0.0132	-0.01	-0.0112	-0.0084
15.64	-0.0136	-0.0136	-0.0124	-0.0076	-0.016	-0.006
15.65	0.006	0.0028	0.0052	0.0052	-0.0036	0.0064
15.66	0.0172	0.012	0.0148	0.0124	0.0108	0.0128
15.67	0.0164	0.0108	0.014	0.01	0.0156	0.0104
15.68	-0.0028	-0.0056	-0.0032	-0.0028	0.0036	-0.0016
15.69	-0.0144	-0.0148	-0.0132	-0.01	-0.0112	-0.0084
15.7	-0.0136	-0.0136	-0.0124	-0.0076	-0.0156	-0.006
15.71	0.006	0.0028	0.0048	0.0052	-0.0036	0.0064
15.72	0.0172	0.012	0.0148	0.0124	0.0108	0.0128
15.73	0.0164	0.0108	0.014	0.01	0.0156	0.0104
15.74	-0.0032	-0.0056	-0.0036	-0.0028	0.0032	-0.0016
15.75	-0.0144	-0.0148	-0.0132	-0.01	-0.0112	-0.0084
15.76	-0.0136	-0.0136	-0.0124	-0.0076	-0.016	-0.006
15.77	0.006	0.0028	0.0048	0.0052	-0.0036	0.0064
15.78	0.0176	0.012	0.0148	0.0124	0.0108	0.0132
15.79	0.0164	0.0112	0.014	0.01	0.0156	0.0108
15.8	-0.0032	-0.0056	-0.0036	-0.0028	0.0036	-0.0016
15.81	-0.0144	-0.0148	-0.0136	-0.01	-0.0108	-0.0084
15.82	-0.0136	-0.0136	-0.0124	-0.0072	-0.0156	-0.0056
15.83	0.006	0.0028	0.0048	0.0052	-0.0036	0.0064
15.84	0.0172	0.012	0.0148	0.0124	0.0108	0.0128
15.85	0.0164	0.0108	0.014	0.01	0.0156	0.0104
15.86	-0.0032	-0.0056	-0.0036	-0.0028	0.0036	-0.0016
15.87	-0.0144	-0.0148	-0.0136	-0.01	-0.0112	-0.0084
15.88	-0.0136	-0.0136	-0.0124	-0.0076	-0.016	-0.006
15.89	0.006	0.0028	0.0048	0.0052	-0.0036	0.0064
15.9	0.0172	0.012	0.0148	0.0124	0.0108	0.0128
15.91	0.0164	0.0108	0.014	0.01	0.0156	0.0104
15.92	-0.0032	-0.0056	-0.0036	-0.0028	0.0036	-0.0016
15.93	-0.0144	-0.0148	-0.0136	-0.01	-0.0112	-0.0084
15.94	-0.0136	-0.0136	-0.0124	-0.0076	-0.016	-0.006
15.95	0.006	0.0028	0.0052	0.0052	-0.0036	0.0064
15.96	0.0176	0.012	0.0148	0.0124	0.0108	0.0132
15.97	0.0164	0.0112	0.014	0.01	0.016	0.0108
15.98	-0.0028	-0.0056	-0.0036	-0.0024	0.004	-0.0012
15.99	-0.0144	-0.0148	-0.0132	-0.0096	-0.0104	-0.008
16	-0.0132	-0.0132	-0.012	-0.0072	-0.0152	-0.0056
16.01	0.006	0.0032	0.0052	0.0056	-0.0028	0.0064
16.02	0.0176	0.012	0.0148	0.0128	0.0116	0.0132
16.03	0.0164	0.0108	0.014	0.01	0.0164	0.0108
16.04	-0.0032	-0.0056	-0.0036	-0.0028	0.004	-0.0016
16.05	-0.0144	-0.0148	-0.0132	-0.01	-0.0104	-0.0084
16.06	-0.0136	-0.0132	-0.012	-0.0072	-0.0152	-0.0056
16.07	0.006	0.0032	0.0052	0.0052	-0.0028	0.0064
16.08	0.0172	0.012	0.0148	0.0124	0.0116	0.0132
16.09	0.0164	0.0112	0.014	0.01	0.0164	0.0108
16.1	-0.0028	-0.0056	-0.0036	-0.0028	0.004	-0.0016
16.11	-0.0144	-0.0148	-0.0132	-0.0096	-0.0104	-0.0084
16.12	-0.0136	-0.0136	-0.0124	-0.0072	-0.0152	-0.006
16.13	0.006	0.0028	0.0048	0.0052	-0.0032	0.0064
16.14	0.0172	0.012	0.0148	0.0124	0.0116	0.0132
16.15	0.0164	0.0108	0.014	0.01	0.016	0.0108
16.16	-0.0032	-0.0056	-0.0036	-0.0028	0.0036	-0.0016
16.17	-0.0148	-0.0148	-0.0136	-0.01	-0.0108	-0.0084
16.18	-0.0136	-0.0136	-0.0124	-0.0076	-0.0156	-0.006
16.19	0.006	0.0028	0.0048	0.0052	-0.0036	0.006
16.2	0.0172	0.012	0.0148	0.0124	0.0112	0.0132
16.21	0.0164	0.0108	0.014	0.01	0.016	0.0104
16.22	-0.0032	-0.0056	-0.0036	-0.0028	0.0036	-0.0016
16.23	-0.0144	-0.0148	-0.0136	-0.01	-0.0112	-0.0084
16.24	-0.0136	-0.0136	-0.0124	-0.0076	-0.016	-0.006
16.25	0.006	0.0028	0.0052	0.0052	-0.0036	0.0064
16.26	0.0172	0.012	0.0148	0.0124	0.0108	0.0128
16.27	0.0164	0.0108	0.014	0.01	0.0156	0.0104
16.28	-0.0032	-0.0056	-0.0036	-0.0028	0.0036	-0.0016
16.29	-0.0144	-0.0148	-0.0132	-0.01	-0.0112	-0.0084
16.3	-0.0136	-0.0136	-0.0124	-0.0072	-0.0156	-0.006
16.31	0.006	0.0028	0.0052	0.0052	-0.0036	0.0064
16.32	0.0172	0.012	0.0148	0.0124	0.0112	0.0132
16.33	0.0164	0.0108	0.014	0.01	0.016	0.0108
16.34	-0.0032	-0.0056	-0.0036	-0.0028	0.0036	-0.0016
16.35	-0.0144	-0.0148	-0.0136	-0.01	-0.0108	-0.0084
16.36	-0.0136	-0.0136	-0.0124	-0.0076	-0.0156	-0.006
16.37	0.006	0.0028	0.0052	0.0052	-0.0036	0.0064
16.38	0.0172	0.012	0.0148	0.0124	0.0112	0.0128
16.39	0.0164	0.0108	0.014	0.01	0.0156	0.0104
16.4	-0.0032	-0.0056	-0.0036	-0.0028	0.0036	-0.0016
16.41	-0.0144	-0.0148	-0.0132	-0.01	-0.0108	-0.0084
16.42	-0.0132	-0.0136	-0.0124	-0.0072	-0.0152	-0.0056
16.43	0.006	0.0028	0.0052	0.0052	-0.0032	0.0064
16.44	0.0176	0.012	0.0148	0.0124	0.0112	0.0128
16.45	0.0164	0.0108	0.014	0.01	0.0156	0.0104
16.46	-0.0032	-0.0056	-0.0036	-0.0028	0.0036	-0.0016
16.47	-0.0144	-0.0148	-0.0132	-0.01	-0.0108	-0.0084
16.48	-0.0136	-0.0136	-0.0124	-0.0076	-0.0156	-0.006
16.49	0.006	0.0028	0.0052	0.0052	-0.0036	0.0064
16.5	0.0176	0.012	0.0148	0.0124	0.0108	0.0128
16.51	0.0164	0.0112	0.014	0.01	0.0156	0.0104
16.52	-0.0032	-0.0056	-0.0036	-0.0028	0.0036	-0.0016
16.53	-0.0144	-0.0148	-0.0132	-0.01	-0.0108	-0.0084
16.54	-0.0132	-0.0136	-0.0124	-0.0072	-0.0156	-0.0056
16.55	0.006	0.0028	0.0052	0.0052	-0.0036	0.0064
16.56	0.0172	0.012	0.0148	0.0124	0.0108	0.0128
16.57	0.0164	0.0108	0.014	0.01	0.0156	0.0104
16.58	-0.0032	-0.0056	-0.0036	-0.0028	0.0032	-0.0016
16.59	-0.0144	-0.0148	-0.0136	-0.01	-0.0112	-0.0084
16.6	-0.0136	-0.0136	-0.0124	-0.0076	-0.016	-0.006
16.61	0.006	0.0028	0.0052	0.0052	-0.004	0.006
16.62	0.0172	0.012	0.0148	0.0124	0.0108	0.0128
16.63	0.0164	0.0108	0.014	0.01	0.0152	0.0104
16.64	-0.0032	-0.0056	-0.0036	-0.0028	0.0032	-0.0016
16.65	-0.0144	-0.0148	-0.0136	-0.01	-0.0112	-0.0084
16.66	-0.0136	-0.0136	-0.0124	-0.0076	-0.016	-0.006
16.67	0.006	0.0028	0.0048	0.0052	-0.004	0.006
16.68	0.0172	0.0116	0.0148	0.012	0.0104	0.0128
16.69	0.0164	0.0108	0.0136	0.0096	0.0152	0.0104
16.7	-0.0032	-0.0056	-0.0036	-0.0028	0.0028	-0.0016
16.71	-0.0144	-0.0148	-0.0136	-0.01	-0.0116	-0.0084
16.72	-0.0136	-0.0136	-0.0124	-0.0076	-0.016	-0.006
16.73	0.006	0.0028	0.0052	0.0052	-0.004	0.0064
16.74	0.0172	0.012	0.0148	0.0124	0.0108	0.0128
16.75	0.0164	0.0108	0.014	0.0096	0.0152	0.0104
16.76	-0.0032	-0.0056	-0.0036	-0.0032	0.0028	-0.0016
16.77	-0.0144	-0.0148	-0.0136	-0.01	-0.0116	-0.0084
16.78	-0.0136	-0.0136	-0.0124	-0.0076	-0.016	-0.006
16.79	0.006	0.0028	0.0048	0.0052	-0.004	0.006
16.8	0.0172	0.012	0.0148	0.012	0.0104	0.0128
16.81	0.0164	0.0108	0.014	0.0096	0.0148	0.0104
16.82	-0.0032	-0.0056	-0.0036	-0.0028	0.0028	-0.0016
16.83	-0.0144	-0.0148	-0.0132	-0.01	-0.0116	-0.0084
16.84	-0.0132	-0.0136	-0.0124	-0.0072	-0.016	-0.006
16.85	0.006	0.0028	0.0052	0.0052	-0.004	0.006
16.86	0.0176	0.012	0.0148	0.0124	0.0104	0.0128
16.87	0.0164	0.0108	0.014	0.0096	0.0152	0.0104
16.88	-0.0032	-0.0056	-0.0036	-0.0032	0.0028	-0.002
16.89	-0.0144	-0.0148	-0.0136	-0.01	-0.0116	-0.0084
16.9	-0.0136	-0.0136	-0.0124	-0.0076	-0.016	-0.006
16.91	0.006	0.0028	0.0048	0.0052	-0.004	0.006
16.92	0.0172	0.012	0.0148	0.012	0.0104	0.0128
16.93	0.0164	0.0108	0.014	0.0096	0.0148	0.0104
16.94	-0.0032	-0.0056	-0.0036	-0.0028	0.0028	-0.0016
16.95	-0.0144	-0.0148	-0.0132	-0.01	-0.0112	-0.0084
16.96	-0.0136	-0.0136	-0.0124	-0.0072	-0.016	-0.0056
16.97	0.006	0.0028	0.0052	0.0052	-0.0036	0.0064
16.98	0.0172	0.012	0.0148	0.0124	0.0104	0.0128
16.99	0.0164	0.0108	0.014	0.0096	0.0152	0.0104
17	-0.0032	-0.0056	-0.0036	-0.0028	0.0032	-0.0016
17.01	-0.0144	-0.0148	-0.0132	-0.01	-0.0112	-0.0084
17.02	-0.0136	-0.0136	-0.0124	-0.0072	-0.0156	-0.0056
17.03	0.006	0.0028	0.0052	0.0052	-0.0036	0.0064
17.04	0.0172	0.012	0.0148	0.0124	0.0108	0.0128
17.05	0.0164	0.0108	0.014	0.01	0.0156	0.0104
17.06	-0.0028	-0.0056	-0.0036	-0.0028	0.0036	-0.0016
17.07	-0.0144	-0.0148	-0.0132	-0.0096	-0.0108	-0.008
17.08	-0.0136	-0.0136	-0.0124	-0.0072	-0.0152	-0.0056
17.09	0.006	0.0028	0.0048	0.0052	-0.0032	0.0064
17.1	0.0172	0.0116	0.0148	0.0124	0.0108	0.0128
17.11	0.0164	0.0108	0.014	0.01	0.0156	0.0104
17.12	-0.0028	-0.0056	-0.0036	-0.0028	0.0036	-0.0016
17.13	-0.0144	-0.0148	-0.0132	-0.0096	-0.0108	-0.008
17.14	-0.0136	-0.0132	-0.012	-0.0072	-0.0152	-0.0056
17.15	0.0056	0.0028	0.0048	0.0052	-0.0032	0.0064
17.16	0.0172	0.012	0.0148	0.0124	0.0108	0.0128
17.17	0.0164	0.0108	0.014	0.01	0.0156	0.0104
17.18	-0.0032	-0.0056	-0.0036	-0.0028	0.0036	-0.0016
17.19	-0.0144	-0.0148	-0.0132	-0.0096	-0.0108	-0.008
17.2	-0.0136	-0.0136	-0.0124	-0.0072	-0.0152	-0.0056
17.21	0.0056	0.0028	0.0048	0.0052	-0.0036	0.006
17.22	0.0172	0.0116	0.0148	0.0124	0.0108	0.0128
17.23	0.0164	0.0108	0.014	0.01	0.0152	0.0104
17.24	-0.0028	-0.0056	-0.0036	-0.0028	0.0032	-0.0016
17.25	-0.0144	-0.0144	-0.0132	-0.0096	-0.0108	-0.008
17.26	-0.0132	-0.0132	-0.012	-0.0072	-0.0152	-0.0056
17.27	0.0056	0.0028	0.0048	0.0052	-0.0032	0.0064
17.28	0.0172	0.0116	0.0148	0.0124	0.0108	0.0128
17.29	0.0164	0.0108	0.014	0.0096	0.0152	0.0104
17.3	-0.0032	-0.0056	-0.0036	-0.0028	0.0036	-0.0016
17.31	-0.014	-0.0144	-0.0132	-0.0096	-0.0108	-0.008
17.32	-0.0132	-0.0136	-0.012	-0.0072	-0.0152	-0.0056
17.33	0.0056	0.0028	0.0048	0.0052	-0.0032	0.0064
17.34	0.0172	0.0116	0.0144	0.0124	0.0108	0.0128
17.35	0.0164	0.0108	0.0136	0.01	0.0156	0.0104
17.36	-0.0028	-0.0052	-0.0032	-0.0024	0.0036	-0.0012
17.37	-0.014	-0.0144	-0.0132	-0.0096	-0.0104	-0.008
17.38	-0.0132	-0.0132	-0.012	-0.0068	-0.0148	-0.0056
17.39	0.0056	0.0028	0.0048	0.0052	-0.0032	0.0064
17.4	0.0172	0.0116	0.0144	0.012	0.0108	0.0128
17.41	0.0164	0.0108	0.0136	0.0096	0.0152	0.0104
17.42	-0.0028	-0.0056	-0.0036	-0.0028	0.0036	-0.0016
17.43	-0.014	-0.0144	-0.0132	-0.0096	-0.0104	-0.008
17.44	-0.0132	-0.0132	-0.012	-0.0072	-0.0152	-0.0056
17.45	0.0056	0.0028	0.0048	0.0052	-0.0032	0.006
17.46	0.0168	0.0116	0.0144	0.012	0.0108	0.0128
17.47	0.0164	0.0108	0.014	0.01	0.0156	0.0104
17.48	-0.0028	-0.0056	-0.0032	-0.0024	0.0036	-0.0012
17.49	-0.014	-0.0144	-0.0128	-0.0092	-0.01	-0.008
17.5	-0.0132	-0.0132	-0.012	-0.0068	-0.0148	-0.0052
17.51	0.0056	0.0028	0.0048	0.0052	-0.0028	0.0064
17.52	0.0168	0.0116	0.0144	0.012	0.0108	0.0124
17.53	0.016	0.0108	0.0136	0.0096	0.0152	0.0104
17.54	-0.0028	-0.0052	-0.0032	-0.0024	0.0036	-0.0012
17.55	-0.014	-0.0144	-0.0128	-0.0092	-0.01	-0.0076
17.56	-0.0132	-0.0132	-0.012	-0.0068	-0.0148	-0.0056
17.57	0.0056	0.0028	0.0048	0.0052	-0.0028	0.006
17.58	0.0168	0.0116	0.0144	0.012	0.0108	0.0128
17.59	0.0164	0.0108	0.014	0.0096	0.0156	0.0104
17.6	-0.0028	-0.0052	-0.0032	-0.0028	0.0036	-0.0016
17.61	-0.014	-0.0144	-0.0128	-0.0096	-0.01	-0.008
17.62	-0.0132	-0.0132	-0.012	-0.0072	-0.0148	-0.0056
17.63	0.0056	0.0028	0.0048	0.0052	-0.0032	0.006
17.64	0.0168	0.0116	0.0144	0.012	0.0108	0.0124
17.65	0.0164	0.0108	0.0136	0.0096	0.0152	0.0104
17.66	-0.0028	-0.0052	-0.0032	-0.0024	0.0036	-0.0016
17.67	-0.014	-0.0144	-0.0128	-0.0096	-0.0104	-0.008
17.68	-0.0132	-0.0132	-0.012	-0.0072	-0.0148	-0.0056
17.69	0.0056	0.0028	0.0048	0.0052	-0.0032	0.0064
17.7	0.0168	0.0116	0.0144	0.012	0.0108	0.0128
17.71	0.0164	0.0108	0.0136	0.01	0.0156	0.0104
17.72	-0.0028	-0.0056	-0.0032	-0.0024	0.0036	-0.0016
17.73	-0.014	-0.0144	-0.0132	-0.0096	-0.0104	-0.008
17.74	-0.0136	-0.0136	-0.0124	-0.0072	-0.0148	-0.0056
17.75	0.0056	0.0028	0.0048	0.0052	-0.0032	0.006
17.76	0.0168	0.0116	0.0144	0.012	0.0108	0.0124
17.77	0.0164	0.0108	0.014	0.0096	0.0152	0.0104
17.78	-0.0028	-0.0052	-0.0032	-0.0024	0.0036	-0.0012
17.79	-0.014	-0.0144	-0.0132	-0.0096	-0.0104	-0.008
17.8	-0.0136	-0.0136	-0.012	-0.0072	-0.0148	-0.0056
17.81	0.0056	0.0028	0.0048	0.0052	-0.0032	0.006
17.82	0.0172	0.0116	0.0144	0.012	0.0108	0.0128
17.83	0.0164	0.0108	0.014	0.01	0.0156	0.0104
17.84	-0.0028	-0.0052	-0.0032	-0.0028	0.0036	-0.0016
17.85	-0.014	-0.0144	-0.0132	-0.0096	-0.0104	-0.008
17.86	-0.0136	-0.0136	-0.0124	-0.0072	-0.0148	-0.0056
17.87	0.0056	0.0028	0.0048	0.0052	-0.0032	0.006
17.88	0.0172	0.0116	0.0144	0.0124	0.0108	0.0128
17.89	0.0164	0.0112	0.014	0.01	0.0156	0.0104
17.9	-0.0028	-0.0052	-0.0032	-0.0024	0.0036	-0.0012
17.91	-0.014	-0.0144	-0.0132	-0.0096	-0.0104	-0.008
17.92	-0.0136	-0.0136	-0.0124	-0.0072	-0.0152	-0.0056
17.93	0.0056	0.0028	0.0048	0.0052	-0.0032	0.006
17.94	0.0172	0.0116	0.0144	0.012	0.0108	0.0128
17.95	0.0164	0.0112	0.014	0.01	0.0156	0.0104
17.96	-0.0028	-0.0052	-0.0032	-0.0024	0.0036	-0.0016
17.97	-0.014	-0.0144	-0.0132	-0.0096	-0.0104	-0.008
17.98	-0.0136	-0.0136	-0.0124	-0.0072	-0.0152	-0.0056
17.99	0.0056	0.0028	0.0048	0.0052	-0.0032	0.006
18	0.0172	0.012	0.0148	0.0124	0.0108	0.0128
18.01	0.0168	0.0112	0.014	0.01	0.0156	0.0104
18.02	-0.0024	-0.0052	-0.0032	-0.0024	0.004	-0.0012
18.03	-0.014	-0.0144	-0.0132	-0.0096	-0.01	-0.008
18.04	-0.0136	-0.0136	-0.0124	-0.0072	-0.0148	-0.0056
18.05	0.0056	0.0024	0.0048	0.0052	-0.0032	0.006
18.06	0.0172	0.012	0.0148	0.0124	0.0112	0.0128
18.07	0.0168	0.0112	0.014	0.01	0.016	0.0104
18.08	-0.0024	-0.0052	-0.0032	-0.0024	0.004	-0.0012
18.09	-0.014	-0.0144	-0.0132	-0.0096	-0.0104	-0.008
18.1	-0.0136	-0.0136	-0.0124	-0.0072	-0.0148	-0.0056
18.11	0.0056	0.0024	0.0048	0.0052	-0.0032	0.006
18.12	0.0172	0.0116	0.0144	0.0124	0.0108	0.0128
18.13	0.0168	0.0112	0.014	0.01	0.0156	0.0104
18.14	-0.0028	-0.0052	-0.0032	-0.0028	0.0036	-0.0016
18.15	-0.0144	-0.0144	-0.0132	-0.0096	-0.0104	-0.008
18.16	-0.0136	-0.0136	-0.0124	-0.0072	-0.0152	-0.006
18.17	0.0056	0.0024	0.0048	0.0052	-0.0036	0.006
18.18	0.0172	0.0116	0.0148	0.0124	0.0108	0.0128
18.19	0.0168	0.0112	0.014	0.01	0.0156	0.0104
18.2	-0.0024	-0.0052	-0.0032	-0.0024	0.004	-0.0012
18.21	-0.0144	-0.0144	-0.0132	-0.0096	-0.0104	-0.008
18.22	-0.0136	-0.0136	-0.0124	-0.0072	-0.0152	-0.006
18.23	0.0056	0.0028	0.0048	0.0052	-0.0032	0.006
18.24	0.0172	0.0116	0.0148	0.0124	0.0108	0.0128
18.25	0.0168	0.0112	0.014	0.01	0.0156	0.0104
18.26	-0.0028	-0.0052	-0.0032	-0.0028	0.0036	-0.0016
18.27	-0.0144	-0.0144	-0.0132	-0.0096	-0.0108	-0.0084
18.28	-0.0136	-0.0136	-0.0124	-0.0076	-0.0156	-0.006
18.29	0.0056	0.0024	0.0048	0.0052	-0.0036	0.006
18.3	0.0172	0.012	0.0148	0.0124	0.0108	0.0128
18.31	0.0168	0.0112	0.0144	0.01	0.0156	0.0104
18.32	-0.0028	-0.0052	-0.0032	-0.0024	0.004	-0.0016
18.33	-0.0144	-0.0148	-0.0132	-0.0096	-0.0108	-0.0084
18.34	-0.0136	-0.0136	-0.0124	-0.0072	-0.0156	-0.006
18.35	0.0056	0.0024	0.0044	0.0052	-0.0036	0.006
18.36	0.0172	0.0116	0.0144	0.0124	0.0108	0.0128
18.37	0.0168	0.0112	0.014	0.01	0.0156	0.0104
18.38	-0.0024	-0.0052	-0.0032	-0.0028	0.0036	-0.0016
18.39	-0.0144	-0.0148	-0.0132	-0.01	-0.0108	-0.0084
18.4	-0.0136	-0.0136	-0.0124	-0.0076	-0.0156	-0.006
18.41	0.0056	0.0024	0.0044	0.0052	-0.0036	0.006
18.42	0.0172	0.012	0.0148	0.0124	0.0108	0.0128
18.43	0.0168	0.0112	0.014	0.01	0.0156	0.0104
18.44	-0.0024	-0.0052	-0.0032	-0.0024	0.0036	-0.0016
18.45	-0.0144	-0.0148	-0.0132	-0.01	-0.0108	-0.0084
18.46	-0.0136	-0.0136	-0.0128	-0.0076	-0.0156	-0.006
18.47	0.0052	0.0024	0.0044	0.0052	-0.004	0.006
18.48	0.0172	0.012	0.0148	0.0124	0.0108	0.0128
18.49	0.0168	0.0112	0.0144	0.01	0.0156	0.0104
18.5	-0.0024	-0.0052	-0.0028	-0.0024	0.0036	-0.0016
18.51	-0.0144	-0.0148	-0.0132	-0.01	-0.0108	-0.0084
18.52	-0.0136	-0.0136	-0.0124	-0.0076	-0.0156	-0.006
18.53	0.0052	0.0024	0.0044	0.0052	-0.0036	0.006
18.54	0.0172	0.0116	0.0148	0.0124	0.0108	0.0128
18.55	0.0168	0.0112	0.014	0.01	0.0156	0.0104
18.56	-0.0024	-0.0052	-0.0032	-0.0024	0.0036	-0.0016
18.57	-0.0144	-0.0144	-0.0132	-0.01	-0.0108	-0.0084
18.58	-0.014	-0.0136	-0.0124	-0.0076	-0.0156	-0.006
18.59	0.0052	0.0024	0.0044	0.0052	-0.0036	0.006
18.6	0.0172	0.0116	0.0144	0.0124	0.0108	0.0128
18.61	0.0168	0.0112	0.014	0.01	0.0156	0.0104
18.62	-0.0024	-0.0052	-0.0028	-0.0024	0.004	-0.0012
18.63	-0.0144	-0.0144	-0.0132	-0.0096	-0.0104	-0.008
18.64	-0.014	-0.014	-0.0128	-0.0076	-0.0156	-0.006
18.65	0.0052	0.0024	0.0044	0.0048	-0.0036	0.006
18.66	0.0172	0.0116	0.0144	0.0124	0.0108	0.0128
18.67	0.0168	0.0112	0.014	0.01	0.0156	0.0104
18.68	-0.0024	-0.0052	-0.0032	-0.0024	0.0036	-0.0012
18.69	-0.0144	-0.0144	-0.0132	-0.0096	-0.0108	-0.008
18.7	-0.0136	-0.0136	-0.0124	-0.0076	-0.0156	-0.006
18.71	0.0052	0.0024	0.0044	0.0048	-0.004	0.006
18.72	0.0172	0.0116	0.0144	0.0124	0.0108	0.0128
18.73	0.0168	0.0112	0.014	0.01	0.0156	0.0104
18.74	-0.0024	-0.0048	-0.0028	-0.0024	0.004	-0.0012
18.75	-0.014	-0.0144	-0.0132	-0.0096	-0.0104	-0.008
18.76	-0.0136	-0.0136	-0.0124	-0.0072	-0.0152	-0.006
18.77	0.0052	0.0024	0.0044	0.0048	-0.0036	0.006
18.78	0.0168	0.0116	0.0144	0.012	0.0108	0.0128
18.79	0.0168	0.0112	0.014	0.01	0.0156	0.0104
18.8	-0.0024	-0.0052	-0.0028	-0.0024	0.004	-0.0012
18.81	-0.014	-0.0144	-0.0132	-0.0096	-0.0104	-0.008
18.82	-0.0136	-0.0136	-0.0124	-0.0072	-0.0152	-0.006
18.83	0.0052	0.0024	0.0044	0.0048	-0.0036	0.006
18.84	0.0168	0.0116	0.0144	0.012	0.0108	0.0128
18.85	0.0168	0.0112	0.014	0.01	0.0156	0.0104
18.86	-0.0024	-0.0048	-0.0028	-0.0024	0.004	-0.0012
18.87	-0.014	-0.0144	-0.0132	-0.0096	-0.0104	-0.008
18.88	-0.014	-0.0136	-0.0128	-0.0076	-0.0152	-0.006
18.89	0.0052	0.0024	0.0044	0.0048	-0.004	0.0056
18.9	0.0168	0.0116	0.0144	0.012	0.0104	0.0124
18.91	0.0168	0.0112	0.014	0.01	0.0152	0.0104
18.92	-0.0024	-0.0048	-0.0028	-0.0024	0.004	-0.0012
18.93	-0.014	-0.0144	-0.0132	-0.0096	-0.0104	-0.008
18.94	-0.0136	-0.0136	-0.0124	-0.0072	-0.0152	-0.006
18.95	0.0052	0.0024	0.0044	0.0048	-0.004	0.006
18.96	0.0168	0.0116	0.0144	0.012	0.0104	0.0128
18.97	0.0168	0.0112	0.014	0.01	0.0152	0.0104
18.98	-0.0024	-0.0048	-0.0028	-0.0024	0.004	-0.0012
18.99	-0.014	-0.0144	-0.0132	-0.0096	-0.0104	-0.008
19	-0.014	-0.0136	-0.0128	-0.0076	-0.0156	-0.006
19.01	0.0052	0.0024	0.004	0.0048	-0.004	0.0056
19.02	0.0168	0.0116	0.0144	0.012	0.0104	0.0124
19.03	0.0168	0.0112	0.014	0.01	0.0152	0.0104
19.04	-0.0024	-0.0048	-0.0028	-0.0024	0.0036	-0.0012
19.05	-0.014	-0.0144	-0.0132	-0.0096	-0.0104	-0.008
19.06	-0.0136	-0.0136	-0.0124	-0.0072	-0.0152	-0.006
19.07	0.0052	0.002	0.0044	0.0048	-0.004	0.0056
19.08	0.0168	0.0116	0.0144	0.012	0.0104	0.0124
19.09	0.0168	0.0112	0.014	0.01	0.0152	0.0104
19.1	-0.0024	-0.0048	-0.0028	-0.0024	0.0036	-0.0012
19.11	-0.014	-0.0144	-0.0128	-0.0096	-0.0104	-0.008
19.12	-0.0136	-0.0136	-0.0124	-0.0072	-0.0152	-0.006
19.13	0.0048	0.002	0.004	0.0048	-0.004	0.0056
19.14	0.0168	0.0116	0.0144	0.012	0.0104	0.0124
19.15	0.0168	0.0112	0.0144	0.01	0.0152	0.0104
19.16	-0.002	-0.0048	-0.0028	-0.0024	0.004	-0.0012
19.17	-0.014	-0.0144	-0.0128	-0.0096	-0.0104	-0.008
19.18	-0.0136	-0.0136	-0.0124	-0.0072	-0.0152	-0.006
19.19	0.0048	0.002	0.004	0.0048	-0.004	0.0056
19.2	0.0168	0.0116	0.0144	0.012	0.0104	0.0124
19.21	0.0168	0.0112	0.014	0.01	0.0152	0.0104
19.22	-0.002	-0.0048	-0.0024	-0.0024	0.004	-0.0012
19.23	-0.014	-0.0144	-0.0128	-0.0096	-0.0104	-0.008
19.24	-0.0136	-0.0136	-0.0124	-0.0072	-0.0152	-0.006
19.25	0.0048	0.002	0.004	0.0048	-0.004	0.0056
19.26	0.0168	0.0116	0.0144	0.012	0.0104	0.0124
19.27	0.0168	0.0112	0.0144	0.01	0.0152	0.0104
19.28	-0.002	-0.0048	-0.0024	-0.002	0.004	-0.0012
19.29	-0.014	-0.0144	-0.0128	-0.0096	-0.0104	-0.008
19.3	-0.014	-0.014	-0.0128	-0.0072	-0.0152	-0.006
19.31	0.0048	0.002	0.004	0.0048	-0.004	0.0056
19.32	0.0168	0.0116	0.0144	0.012	0.01	0.0124
19.33	0.0168	0.0112	0.0144	0.01	0.0152	0.0104
19.34	-0.002	-0.0048	-0.0024	-0.002	0.004	-0.0012
19.35	-0.0136	-0.014	-0.0128	-0.0096	-0.01	-0.008
19.36	-0.0136	-0.0136	-0.0124	-0.0072	-0.0152	-0.006
19.37	0.0048	0.002	0.004	0.0048	-0.004	0.0056
19.38	0.0168	0.0116	0.0144	0.012	0.0104	0.0124
19.39	0.0168	0.0112	0.0144	0.01	0.0152	0.0104
19.4	-0.002	-0.0048	-0.0024	-0.0024	0.004	-0.0012
19.41	-0.014	-0.014	-0.0128	-0.0096	-0.0104	-0.008
19.42	-0.0136	-0.0136	-0.0124	-0.0072	-0.0152	-0.006
19.43	0.0048	0.002	0.004	0.0044	-0.004	0.0056
19.44	0.0168	0.0112	0.0144	0.012	0.01	0.0124
19.45	0.0168	0.0112	0.0144	0.01	0.0152	0.0104
19.46	-0.0016	-0.0044	-0.0024	-0.002	0.004	-0.0008
19.47	-0.0136	-0.014	-0.0128	-0.0096	-0.01	-0.008
19.48	-0.014	-0.0136	-0.0124	-0.0072	-0.0152	-0.006
19.49	0.0048	0.002	0.004	0.0048	-0.004	0.0056
19.5	0.0164	0.0112	0.014	0.012	0.01	0.0124
19.51	0.0168	0.0112	0.0144	0.01	0.0152	0.0104
19.52	-0.002	-0.0044	-0.0024	-0.002	0.004	-0.0012
19.53	-0.0136	-0.014	-0.0128	-0.0096	-0.01	-0.008
19.54	-0.014	-0.0136	-0.0124	-0.0072	-0.0152	-0.006
19.55	0.0048	0.002	0.004	0.0048	-0.004	0.0056
19.56	0.0168	0.0112	0.0144	0.012	0.01	0.0124
19.57	0.0168	0.0112	0.0144	0.01	0.0152	0.0104
19.58	-0.0016	-0.0044	-0.0024	-0.002	0.004	-0.0012
19.59	-0.0136	-0.014	-0.0128	-0.0096	-0.01	-0.008
19.6	-0.014	-0.014	-0.0128	-0.0076	-0.0152	-0.006
19.61	0.0048	0.002	0.004	0.0044	-0.0044	0.0056
19.62	0.0164	0.0112	0.014	0.012	0.01	0.0124
19.63	0.0168	0.0112	0.0144	0.01	0.0148	0.0104
19.64	-0.0016	-0.0044	-0.0024	-0.002	0.004	-0.0012
19.65	-0.0136	-0.014	-0.0128	-0.0096	-0.0104	-0.008
19.66	-0.0136	-0.0136	-0.0124	-0.0072	-0.0152	-0.006
19.67	0.0044	0.002	0.004	0.0048	-0.0044	0.0056
19.68	0.0168	0.0112	0.014	0.012	0.01	0.0124
19.69	0.0168	0.0112	0.0144	0.01	0.0152	0.0104
19.7	-0.0016	-0.0044	-0.0024	-0.002	0.004	-0.0008
19.71	-0.0136	-0.014	-0.0128	-0.0096	-0.0104	-0.008
19.72	-0.014	-0.014	-0.0128	-0.0076	-0.0152	-0.006
19.73	0.0044	0.0016	0.0036	0.0044	-0.0044	0.0056
19.74	0.0164	0.0112	0.014	0.012	0.01	0.0124
19.75	0.0168	0.0112	0.0144	0.01	0.0152	0.0104
19.76	-0.0016	-0.0044	-0.0024	-0.002	0.004	-0.0008
19.77	-0.0136	-0.014	-0.0128	-0.0092	-0.01	-0.008
19.78	-0.014	-0.014	-0.0128	-0.0072	-0.0152	-0.006
19.79	0.0044	0.0016	0.0036	0.0044	-0.004	0.0056
19.8	0.0168	0.0112	0.014	0.012	0.01	0.0124
19.81	0.0168	0.0112	0.0144	0.01	0.0152	0.0104
19.82	-0.0016	-0.0044	-0.0024	-0.002	0.004	-0.0008
19.83	-0.0136	-0.014	-0.0128	-0.0096	-0.01	-0.008
19.84	-0.014	-0.014	-0.0128	-0.0076	-0.0152	-0.006
19.85	0.0044	0.0016	0.0036	0.0044	-0.0044	0.0056
19.86	0.0164	0.0112	0.014	0.012	0.01	0.0124
19.87	0.0168	0.0116	0.0144	0.01	0.0152	0.0104
19.88	-0.0016	-0.0044	-0.002	-0.002	0.0044	-0.0008
19.89	-0.0136	-0.014	-0.0128	-0.0096	-0.01	-0.008
19.9	-0.014	-0.014	-0.0128	-0.0072	-0.0152	-0.006
19.91	0.0044	0.0016	0.0036	0.0044	-0.004	0.0056
19.92	0.0164	0.0112	0.014	0.012	0.01	0.0124
19.93	0.0168	0.0112	0.0144	0.01	0.0152	0.0104
19.94	-0.0016	-0.0044	-0.002	-0.002	0.0044	-0.0008
19.95	-0.0136	-0.014	-0.0128	-0.0096	-0.01	-0.008
19.96	-0.014	-0.014	-0.0128	-0.0076	-0.0152	-0.006
19.97	0.0044	0.0016	0.0036	0.0044	-0.0044	0.0056
19.98	0.0164	0.0112	0.014	0.012	0.01	0.0124
[truncated: 31,529 more rows]
