# Supplementary material for: Data of piezoelectric vibration energy harvesting of a bridge undergoing vibration testing and train passage
Source: Data Brief. 2018 Jan 28;17:261–6. doi: 10.1016/j.dib.2018.01.009 (PMC5789150; doi:10.1016/j.dib.2018.01.009)
Supplement: Supplementary file 6 — Supplementary material [file mmc6.xlsx]

## Sheet: Sheet1
Time	Cant. 1	Cant. 2	Cant. 3	Cant. 4	Cant. 5	Cant. 6
0	-0.0124	-0.0124	-0.0112	-0.0092	-0.022	-0.0076
0.01	0.01	0.0064	0.0088	0.0092	-0.002	0.01
0.02	0.0208	0.0148	0.0176	0.0172	0.0172	0.0176
0.03	0.0156	0.01	0.0132	0.0112	0.0204	0.0116
0.04	-0.0064	-0.0088	-0.0068	-0.0072	0.0008	-0.0056
0.05	-0.0172	-0.0172	-0.016	-0.0152	-0.0188	-0.0132
0.06	-0.012	-0.0124	-0.0112	-0.0088	-0.022	-0.0072
0.07	0.01	0.0064	0.0088	0.0096	-0.002	0.0104
0.08	0.0204	0.0144	0.0176	0.0172	0.0172	0.0176
0.09	0.0152	0.0096	0.0128	0.0116	0.0208	0.012
0.1	-0.0072	-0.0092	-0.0076	-0.0072	0.0012	-0.0056
0.11	-0.0176	-0.0172	-0.0164	-0.0148	-0.0184	-0.0132
0.12	-0.012	-0.012	-0.0108	-0.0088	-0.0212	-0.0072
0.13	0.0104	0.0068	0.0088	0.0096	-0.0012	0.0108
0.14	0.0208	0.0148	0.018	0.0176	0.0184	0.018
0.15	0.0152	0.01	0.0128	0.0116	0.0216	0.012
0.16	-0.0072	-0.0092	-0.0072	-0.0068	0.002	-0.0056
0.17	-0.0176	-0.0172	-0.016	-0.0148	-0.0176	-0.0128
0.18	-0.012	-0.012	-0.0108	-0.0084	-0.0204	-0.0068
0.19	0.0104	0.0068	0.0092	0.01	-0.0004	0.0108
0.2	0.0208	0.0148	0.0176	0.018	0.0188	0.018
0.21	0.0152	0.0096	0.0128	0.0116	0.022	0.012
0.22	-0.0072	-0.0092	-0.0072	-0.0072	0.002	-0.0056
0.23	-0.0176	-0.0172	-0.016	-0.0148	-0.0176	-0.0128
0.24	-0.012	-0.012	-0.0108	-0.0084	-0.0204	-0.0068
0.25	0.0104	0.0064	0.0088	0.01	-0.0004	0.0108
0.26	0.0208	0.0148	0.0176	0.0176	0.0188	0.018
0.27	0.0152	0.0096	0.0124	0.0112	0.0216	0.012
0.28	-0.0072	-0.0092	-0.0076	-0.0072	0.0016	-0.0056
0.29	-0.0176	-0.0172	-0.016	-0.0148	-0.0176	-0.0128
0.3	-0.012	-0.012	-0.0108	-0.0084	-0.0208	-0.0068
0.31	0.0104	0.0068	0.0088	0.01	-0.0004	0.0108
0.32	0.0208	0.0148	0.0176	0.0176	0.0188	0.018
0.33	0.0148	0.0096	0.0124	0.0112	0.0216	0.012
0.34	-0.0076	-0.0096	-0.0076	-0.0076	0.0012	-0.006
0.35	-0.018	-0.0176	-0.0164	-0.0152	-0.0184	-0.0132
0.36	-0.012	-0.012	-0.0108	-0.0088	-0.0212	-0.0068
0.37	0.0104	0.0068	0.0088	0.01	-0.0008	0.0108
0.38	0.0208	0.0148	0.0176	0.0176	0.0184	0.018
0.39	0.0152	0.0096	0.0124	0.0112	0.0212	0.0116
0.4	-0.0076	-0.0096	-0.0076	-0.0076	0.0008	-0.006
0.41	-0.0176	-0.0176	-0.0164	-0.0152	-0.0184	-0.0132
0.42	-0.012	-0.012	-0.0108	-0.0084	-0.0212	-0.0068
0.43	0.0108	0.0068	0.0092	0.01	-0.0008	0.0108
0.44	0.0208	0.0148	0.0176	0.0176	0.0184	0.018
0.45	0.0148	0.0096	0.0124	0.0112	0.0212	0.0116
0.46	-0.0076	-0.0096	-0.0076	-0.0076	0.0008	-0.006
0.47	-0.018	-0.0176	-0.0164	-0.0152	-0.0184	-0.0132
0.48	-0.012	-0.012	-0.0108	-0.0084	-0.0212	-0.0068
0.49	0.0108	0.0068	0.0092	0.0104	-0.0008	0.0108
0.5	0.0208	0.0148	0.018	0.018	0.0188	0.018
0.51	0.0148	0.0096	0.0124	0.0112	0.0216	0.0116
0.52	-0.008	-0.0096	-0.008	-0.0076	0.0008	-0.0064
0.53	-0.018	-0.0176	-0.0164	-0.0152	-0.0188	-0.0132
0.54	-0.0116	-0.012	-0.0108	-0.0084	-0.0216	-0.0068
0.55	0.0108	0.0068	0.0092	0.01	-0.0008	0.0108
0.56	0.0208	0.0148	0.0176	0.0176	0.0184	0.018
0.57	0.0148	0.0096	0.0124	0.0112	0.0212	0.0116
0.58	-0.008	-0.01	-0.008	-0.008	0.0004	-0.0064
0.59	-0.018	-0.0176	-0.0164	-0.0156	-0.0192	-0.0136
0.6	-0.0116	-0.012	-0.0108	-0.0084	-0.0216	-0.0068
0.61	0.0112	0.0072	0.0096	0.0104	-0.0004	0.0112
0.62	0.0212	0.0148	0.018	0.018	0.0188	0.018
0.63	0.0148	0.0096	0.0124	0.0112	0.0216	0.0116
0.64	-0.008	-0.01	-0.008	-0.008	0.0004	-0.0064
0.65	-0.018	-0.0176	-0.0164	-0.0156	-0.0192	-0.0136
0.66	-0.0116	-0.0116	-0.0104	-0.0084	-0.0216	-0.0068
0.67	0.0112	0.0072	0.0096	0.0104	-0.0004	0.0112
0.68	0.0212	0.0148	0.018	0.018	0.0188	0.018
0.69	0.0148	0.0092	0.012	0.0112	0.0212	0.0116
0.7	-0.008	-0.01	-0.008	-0.008	0.0004	-0.0064
0.71	-0.018	-0.0176	-0.0164	-0.0152	-0.0188	-0.0132
0.72	-0.0116	-0.0116	-0.0104	-0.0084	-0.0212	-0.0068
0.73	0.0112	0.0072	0.0096	0.0108	0	0.0112
0.74	0.0212	0.0148	0.018	0.018	0.0192	0.0184
0.75	0.0148	0.0092	0.012	0.0112	0.0216	0.0116
0.76	-0.008	-0.01	-0.008	-0.008	0.0004	-0.0064
0.77	-0.018	-0.0176	-0.0164	-0.0156	-0.0192	-0.0136
0.78	-0.0116	-0.0116	-0.0104	-0.0084	-0.0212	-0.0068
0.79	0.0112	0.0072	0.0096	0.0108	0	0.0116
0.8	0.0212	0.0148	0.018	0.018	0.0192	0.0184
0.81	0.0148	0.0092	0.0124	0.0112	0.0216	0.0116
0.82	-0.008	-0.01	-0.008	-0.008	0.0004	-0.0064
0.83	-0.018	-0.0176	-0.0164	-0.0156	-0.0192	-0.0136
0.84	-0.0116	-0.0116	-0.0104	-0.0084	-0.0212	-0.0068
0.85	0.0116	0.0072	0.01	0.0108	0	0.0116
0.86	0.0212	0.0148	0.018	0.018	0.0196	0.0184
0.87	0.0144	0.0092	0.012	0.0108	0.0216	0.0116
0.88	-0.0084	-0.01	-0.0084	-0.008	0	-0.0068
0.89	-0.018	-0.0176	-0.0164	-0.0156	-0.0192	-0.0136
0.9	-0.0112	-0.0116	-0.0104	-0.0084	-0.0212	-0.0064
0.91	0.0116	0.0076	0.01	0.0108	0.0004	0.0116
0.92	0.0212	0.0148	0.018	0.018	0.0192	0.0184
0.93	0.0144	0.0092	0.012	0.0112	0.0216	0.0116
0.94	-0.0084	-0.01	-0.0084	-0.0084	0	-0.0068
0.95	-0.018	-0.0176	-0.0164	-0.0156	-0.0192	-0.0136
0.96	-0.0112	-0.0116	-0.0104	-0.0084	-0.0212	-0.0068
0.97	0.0116	0.0076	0.01	0.0108	0	0.0116
0.98	0.0212	0.0148	0.018	0.018	0.0192	0.0184
0.99	0.0144	0.0092	0.012	0.0108	0.0212	0.0112
1	-0.0084	-0.0104	-0.0084	-0.0084	-0.0004	-0.0068
1.01	-0.018	-0.0176	-0.0164	-0.0156	-0.0196	-0.0136
1.02	-0.0112	-0.0116	-0.0104	-0.0084	-0.0216	-0.0068
1.03	0.0116	0.0076	0.01	0.0108	0	0.0116
1.04	0.0212	0.0148	0.018	0.018	0.0192	0.0184
1.05	0.0144	0.0088	0.0116	0.0108	0.0212	0.0112
1.06	-0.0084	-0.0104	-0.0084	-0.0084	-0.0004	-0.0068
1.07	-0.018	-0.0176	-0.0164	-0.0156	-0.0196	-0.0136
1.08	-0.0112	-0.0116	-0.0104	-0.0084	-0.0216	-0.0068
1.09	0.0116	0.0076	0.01	0.0108	0	0.0116
1.1	0.0212	0.0148	0.018	0.018	0.0192	0.0184
1.11	0.0144	0.0088	0.0116	0.0108	0.0212	0.0112
1.12	-0.0088	-0.0104	-0.0084	-0.0088	-0.0008	-0.0072
1.13	-0.018	-0.0176	-0.0164	-0.0156	-0.0196	-0.0136
1.14	-0.0112	-0.0112	-0.01	-0.008	-0.0216	-0.0064
1.15	0.0116	0.0076	0.01	0.0112	0.0004	0.012
1.16	0.0212	0.0148	0.018	0.0184	0.0196	0.0184
1.17	0.014	0.0088	0.0116	0.0108	0.0212	0.0112
1.18	-0.0088	-0.0104	-0.0084	-0.0084	-0.0004	-0.0068
1.19	-0.018	-0.0176	-0.0164	-0.0152	-0.0192	-0.0136
1.2	-0.0108	-0.0112	-0.01	-0.0076	-0.0208	-0.006
1.21	0.012	0.0076	0.0104	0.0116	0.0012	0.0124
1.22	0.0212	0.0152	0.0184	0.0188	0.0208	0.0188
1.23	0.0144	0.0092	0.012	0.0112	0.0228	0.012
1.24	-0.0084	-0.0104	-0.0084	-0.008	0.0012	-0.0064
1.25	-0.0176	-0.0176	-0.0164	-0.0148	-0.0176	-0.0132
1.26	-0.0108	-0.0112	-0.0096	-0.0072	-0.0192	-0.0056
1.27	0.012	0.008	0.0104	0.012	0.0028	0.0128
1.28	0.0212	0.0152	0.0184	0.0188	0.022	0.0192
1.29	0.014	0.0088	0.0116	0.0112	0.0236	0.012
1.3	-0.0088	-0.0104	-0.0088	-0.008	0.0016	-0.0068
1.31	-0.018	-0.0176	-0.0164	-0.0152	-0.0176	-0.0132
1.32	-0.0108	-0.0112	-0.01	-0.0076	-0.0192	-0.006
1.33	0.012	0.008	0.0104	0.012	0.0028	0.0128
1.34	0.0212	0.0148	0.018	0.0188	0.022	0.0188
1.35	0.014	0.0088	0.0116	0.0112	0.0236	0.0116
1.36	-0.0088	-0.0104	-0.0088	-0.0084	0.0012	-0.0068
1.37	-0.018	-0.0176	-0.0164	-0.0152	-0.018	-0.0132
1.38	-0.0108	-0.0112	-0.01	-0.0076	-0.0192	-0.006
1.39	0.012	0.008	0.0104	0.0116	0.0028	0.0124
1.4	0.0212	0.0152	0.018	0.0188	0.0216	0.0188
1.41	0.014	0.0088	0.0116	0.0108	0.0232	0.0116
1.42	-0.0088	-0.0104	-0.0088	-0.0084	0.0008	-0.0068
1.43	-0.018	-0.0176	-0.0164	-0.0152	-0.018	-0.0132
1.44	-0.0108	-0.0112	-0.0096	-0.0076	-0.0196	-0.006
1.45	0.0124	0.008	0.0104	0.012	0.0028	0.0128
1.46	0.0212	0.0148	0.018	0.0188	0.0216	0.0188
1.47	0.014	0.0088	0.0116	0.0108	0.0232	0.0116
1.48	-0.0092	-0.0108	-0.0092	-0.0088	0.0008	-0.0072
1.49	-0.0184	-0.0176	-0.0168	-0.0156	-0.0188	-0.0136
1.5	-0.0108	-0.0112	-0.01	-0.0076	-0.02	-0.006
1.51	0.012	0.008	0.0104	0.012	0.0024	0.0124
1.52	0.0212	0.0148	0.018	0.0188	0.0216	0.0188
1.53	0.0136	0.0084	0.0112	0.0108	0.0228	0.0112
1.54	-0.0092	-0.0108	-0.0092	-0.0088	0	-0.0072
1.55	-0.0184	-0.018	-0.0168	-0.0156	-0.0192	-0.0136
1.56	-0.0108	-0.0112	-0.01	-0.0076	-0.0204	-0.006
1.57	0.0124	0.008	0.0104	0.012	0.002	0.0124
1.58	0.0212	0.0148	0.018	0.0184	0.0212	0.0188
1.59	0.0136	0.0084	0.0112	0.0104	0.022	0.0112
1.6	-0.0096	-0.0112	-0.0092	-0.0092	-0.0004	-0.0076
1.61	-0.0184	-0.018	-0.0168	-0.016	-0.02	-0.014
1.62	-0.0108	-0.0112	-0.01	-0.0076	-0.0212	-0.006
1.63	0.0124	0.008	0.0104	0.012	0.0016	0.0124
1.64	0.0212	0.0148	0.018	0.0184	0.0208	0.0188
1.65	0.0136	0.0084	0.0112	0.0104	0.022	0.0112
1.66	-0.0096	-0.0112	-0.0096	-0.0092	-0.0008	-0.0076
1.67	-0.0184	-0.018	-0.0168	-0.016	-0.02	-0.014
1.68	-0.0108	-0.0112	-0.0096	-0.0076	-0.0212	-0.006
1.69	0.0124	0.008	0.0104	0.0116	0.0012	0.0124
1.7	0.0212	0.0148	0.018	0.0184	0.0204	0.0188
1.71	0.0136	0.0084	0.0112	0.0104	0.0216	0.0108
1.72	-0.0096	-0.0112	-0.0092	-0.0096	-0.0012	-0.008
1.73	-0.0184	-0.0176	-0.0168	-0.016	-0.0204	-0.014
1.74	-0.0104	-0.0108	-0.0096	-0.0076	-0.0212	-0.006
1.75	0.0128	0.0084	0.0108	0.012	0.0016	0.0128
1.76	0.0216	0.0152	0.0184	0.0184	0.0208	0.0188
1.77	0.0136	0.0084	0.0112	0.0104	0.0216	0.0108
1.78	-0.0096	-0.0112	-0.0092	-0.0096	-0.0012	-0.008
1.79	-0.018	-0.0176	-0.0168	-0.016	-0.0204	-0.014
1.8	-0.0104	-0.0108	-0.0092	-0.0076	-0.0212	-0.006
1.81	0.0128	0.0084	0.0108	0.012	0.0016	0.0128
1.82	0.0216	0.0152	0.0184	0.0188	0.0212	0.0188
1.83	0.0136	0.0084	0.0112	0.0104	0.022	0.0108
1.84	-0.0096	-0.0112	-0.0096	-0.0096	-0.0012	-0.008
1.85	-0.0184	-0.0176	-0.0168	-0.016	-0.0204	-0.014
1.86	-0.01	-0.0104	-0.0092	-0.0076	-0.0212	-0.006
1.87	0.0132	0.0088	0.0112	0.0124	0.0024	0.0132
1.88	0.0216	0.0152	0.0184	0.0188	0.0216	0.0192
1.89	0.0136	0.0084	0.0112	0.0104	0.0224	0.0112
1.9	-0.0096	-0.0112	-0.0096	-0.0096	-0.0008	-0.008
1.91	-0.0184	-0.018	-0.0168	-0.016	-0.02	-0.014
1.92	-0.01	-0.0104	-0.0092	-0.0076	-0.0208	-0.006
1.93	0.0128	0.0088	0.0112	0.0124	0.0024	0.0128
1.94	0.0216	0.0152	0.0184	0.0188	0.0216	0.0192
1.95	0.0136	0.0084	0.0112	0.0104	0.0224	0.0112
1.96	-0.0096	-0.0112	-0.0096	-0.0096	-0.0008	-0.008
1.97	-0.0184	-0.0176	-0.0168	-0.016	-0.02	-0.014
1.98	-0.01	-0.0104	-0.0092	-0.0072	-0.0204	-0.0056
1.99	0.0132	0.0088	0.0112	0.0128	0.0028	0.0132
2	0.0216	0.0152	0.0184	0.0192	0.0224	0.0192
2.01	0.0132	0.008	0.0108	0.0104	0.0228	0.0112
2.02	-0.01	-0.0116	-0.0096	-0.0096	-0.0008	-0.008
2.03	-0.0184	-0.018	-0.0168	-0.016	-0.0204	-0.0144
2.04	-0.01	-0.0104	-0.0092	-0.0072	-0.0208	-0.0056
2.05	0.0132	0.0088	0.0112	0.0124	0.0028	0.0132
2.06	0.0216	0.0152	0.0184	0.0188	0.0216	0.0192
2.07	0.0132	0.008	0.0108	0.0104	0.022	0.0108
2.08	-0.01	-0.0116	-0.0096	-0.0096	-0.0012	-0.008
2.09	-0.0184	-0.018	-0.0168	-0.016	-0.0204	-0.014
2.1	-0.01	-0.0104	-0.0092	-0.0072	-0.0208	-0.0056
2.11	0.0132	0.0088	0.0112	0.0124	0.0028	0.0132
2.12	0.0216	0.0152	0.0184	0.0188	0.022	0.0192
2.13	0.0132	0.008	0.0108	0.0104	0.0224	0.0108
2.14	-0.01	-0.0116	-0.01	-0.01	-0.0016	-0.0084
2.15	-0.0184	-0.018	-0.0168	-0.0164	-0.0208	-0.0144
2.16	-0.01	-0.0104	-0.0092	-0.0072	-0.0208	-0.0056
2.17	0.0132	0.0088	0.0112	0.0128	0.0028	0.0132
2.18	0.0216	0.0152	0.0184	0.0188	0.022	0.0192
2.19	0.0132	0.008	0.0108	0.01	0.022	0.0108
2.2	-0.01	-0.0116	-0.01	-0.01	-0.0016	-0.0084
2.21	-0.0188	-0.018	-0.0168	-0.0164	-0.0212	-0.0144
2.22	-0.01	-0.0104	-0.0092	-0.0076	-0.0212	-0.006
2.23	0.0132	0.0088	0.0112	0.0124	0.0024	0.0132
2.24	0.0216	0.0152	0.0184	0.0188	0.0216	0.0192
2.25	0.0132	0.008	0.0108	0.01	0.022	0.0108
2.26	-0.0104	-0.0116	-0.01	-0.01	-0.002	-0.0084
2.27	-0.0184	-0.018	-0.0168	-0.0164	-0.0212	-0.0144
2.28	-0.01	-0.0104	-0.0088	-0.0072	-0.0212	-0.0056
2.29	0.0132	0.0088	0.0116	0.0128	0.0028	0.0132
2.3	0.0216	0.0152	0.0184	0.0188	0.0216	0.0192
2.31	0.0128	0.0076	0.0108	0.01	0.0216	0.0104
2.32	-0.0104	-0.0116	-0.01	-0.0104	-0.002	-0.0088
2.33	-0.0184	-0.018	-0.0168	-0.0164	-0.0212	-0.0144
2.34	-0.01	-0.0104	-0.0088	-0.0072	-0.0212	-0.0056
2.35	0.0132	0.0088	0.0116	0.0128	0.0024	0.0136
2.36	0.0216	0.0152	0.0184	0.0188	0.0216	0.0192
2.37	0.0128	0.0076	0.0108	0.01	0.022	0.0108
2.38	-0.0104	-0.012	-0.01	-0.0104	-0.002	-0.0088
2.39	-0.0188	-0.018	-0.0168	-0.0164	-0.0216	-0.0144
2.4	-0.01	-0.0104	-0.0088	-0.0072	-0.0216	-0.0056
2.41	0.0136	0.0092	0.0116	0.0128	0.0028	0.0136
2.42	0.0216	0.0152	0.0184	0.0188	0.0216	0.0192
2.43	0.0128	0.0076	0.0104	0.0096	0.0212	0.0104
2.44	-0.0104	-0.012	-0.0104	-0.0108	-0.0028	-0.0088
2.45	-0.0188	-0.018	-0.0172	-0.0168	-0.022	-0.0148
2.46	-0.0096	-0.01	-0.0088	-0.0072	-0.022	-0.0056
2.47	0.0136	0.0092	0.0116	0.0128	0.0024	0.0136
2.48	0.0216	0.0152	0.0184	0.0188	0.0212	0.0188
2.49	0.0128	0.0076	0.0104	0.0096	0.0208	0.01
2.5	-0.0108	-0.012	-0.0104	-0.0108	-0.0032	-0.0092
2.51	-0.0188	-0.018	-0.0168	-0.0168	-0.022	-0.0148
2.52	-0.0096	-0.01	-0.0088	-0.0072	-0.0216	-0.0056
2.53	0.0136	0.0092	0.0116	0.0128	0.0024	0.0136
2.54	0.0216	0.0152	0.0184	0.0188	0.0212	0.0188
2.55	0.0128	0.0076	0.0104	0.0096	0.0208	0.01
2.56	-0.0104	-0.012	-0.0104	-0.0108	-0.0032	-0.0088
2.57	-0.0184	-0.018	-0.0168	-0.0164	-0.022	-0.0144
2.58	-0.0096	-0.01	-0.0088	-0.0072	-0.0216	-0.0056
2.59	0.0136	0.0092	0.0116	0.0128	0.0028	0.0136
2.6	0.0216	0.0152	0.0184	0.0188	0.0216	0.0192
2.61	0.0128	0.0076	0.0104	0.0096	0.0212	0.01
2.62	-0.0108	-0.012	-0.0104	-0.0108	-0.0028	-0.0092
2.63	-0.0188	-0.018	-0.0168	-0.0164	-0.022	-0.0144
2.64	-0.0096	-0.01	-0.0084	-0.0068	-0.0212	-0.0052
2.65	0.0136	0.0092	0.012	0.0132	0.0032	0.014
2.66	0.0216	0.0152	0.0184	0.0188	0.022	0.0192
2.67	0.0124	0.0076	0.0104	0.0096	0.0212	0.01
2.68	-0.0108	-0.012	-0.0104	-0.0108	-0.0028	-0.0092
2.69	-0.0184	-0.018	-0.0168	-0.0164	-0.0216	-0.0144
2.7	-0.0096	-0.01	-0.0084	-0.0068	-0.0212	-0.0052
2.71	0.0136	0.0092	0.012	0.0132	0.0032	0.014
2.72	0.0216	0.0152	0.0184	0.0188	0.022	0.0192
2.73	0.0124	0.0072	0.01	0.0092	0.0212	0.01
2.74	-0.0108	-0.012	-0.0104	-0.0108	-0.0036	-0.0092
2.75	-0.0188	-0.018	-0.0168	-0.0168	-0.0224	-0.0148
2.76	-0.0092	-0.01	-0.0084	-0.0068	-0.0216	-0.0052
2.77	0.014	0.0096	0.012	0.0132	0.0032	0.014
2.78	0.0216	0.0152	0.0184	0.0188	0.0216	0.0192
2.79	0.0124	0.0072	0.01	0.0092	0.0212	0.01
2.8	-0.0108	-0.0124	-0.0104	-0.0112	-0.0036	-0.0092
2.81	-0.0184	-0.018	-0.0168	-0.0164	-0.022	-0.0144
2.82	-0.0092	-0.0096	-0.0084	-0.0068	-0.0216	-0.0052
2.83	0.014	0.0096	0.012	0.0132	0.0032	0.014
2.84	0.0216	0.0152	0.0184	0.0192	0.022	0.0192
2.85	0.012	0.0072	0.01	0.0092	0.0212	0.01
2.86	-0.0112	-0.0124	-0.0108	-0.0112	-0.0036	-0.0096
2.87	-0.0188	-0.018	-0.0172	-0.0168	-0.0224	-0.0148
2.88	-0.0092	-0.0096	-0.0084	-0.0068	-0.0216	-0.0052
2.89	0.014	0.0096	0.012	0.0136	0.0036	0.0144
2.9	0.0216	0.0152	0.0184	0.0192	0.022	0.0192
2.91	0.012	0.0072	0.01	0.0092	0.0212	0.01
2.92	-0.0112	-0.0124	-0.0108	-0.0112	-0.0036	-0.0096
2.93	-0.0188	-0.018	-0.0168	-0.0168	-0.0224	-0.0148
2.94	-0.0092	-0.0096	-0.0084	-0.0068	-0.0216	-0.0052
2.95	0.014	0.0096	0.012	0.0136	0.0032	0.014
2.96	0.0216	0.0152	0.0184	0.0192	0.022	0.0192
2.97	0.012	0.0072	0.0096	0.0092	0.0208	0.0096
2.98	-0.0112	-0.0124	-0.0108	-0.0112	-0.004	-0.0096
2.99	-0.0184	-0.018	-0.0168	-0.0168	-0.0228	-0.0148
3	-0.0088	-0.0096	-0.0084	-0.0068	-0.0216	-0.0052
3.01	0.0144	0.0096	0.0124	0.0136	0.0036	0.0144
3.02	0.0216	0.0152	0.0184	0.0192	0.022	0.0192
3.03	0.012	0.0072	0.0096	0.0092	0.0208	0.01
3.04	-0.0112	-0.0124	-0.0108	-0.0116	-0.004	-0.0096
3.05	-0.0188	-0.018	-0.0172	-0.0168	-0.0228	-0.0148
3.06	-0.0088	-0.0096	-0.008	-0.0068	-0.0216	-0.0052
3.07	0.0144	0.0096	0.012	0.0136	0.0032	0.014
3.08	0.0216	0.0152	0.0184	0.0188	0.022	0.0192
3.09	0.012	0.0072	0.0096	0.0092	0.0208	0.0096
3.1	-0.0112	-0.0124	-0.0108	-0.0112	-0.004	-0.0096
3.11	-0.0188	-0.018	-0.0172	-0.0168	-0.0228	-0.0148
3.12	-0.0088	-0.0092	-0.008	-0.0064	-0.0212	-0.0048
3.13	0.0144	0.01	0.0124	0.0136	0.0036	0.0144
3.14	0.0216	0.0152	0.0184	0.0192	0.0224	0.0192
3.15	0.0116	0.0068	0.0096	0.0088	0.0208	0.0096
3.16	-0.0116	-0.0128	-0.0112	-0.0116	-0.0044	-0.01
3.17	-0.0188	-0.018	-0.0172	-0.0168	-0.0228	-0.0148
3.18	-0.0088	-0.0092	-0.008	-0.0064	-0.0216	-0.0048
3.19	0.0144	0.01	0.0124	0.0136	0.0036	0.0144
3.2	0.0216	0.0152	0.0184	0.0192	0.0224	0.0192
3.21	0.012	0.0068	0.0096	0.0092	0.0212	0.0096
3.22	-0.0116	-0.0128	-0.0112	-0.0116	-0.0044	-0.01
3.23	-0.0188	-0.018	-0.0172	-0.0168	-0.0228	-0.0148
3.24	-0.0088	-0.0092	-0.008	-0.0064	-0.0212	-0.0048
3.25	0.0144	0.01	0.0124	0.014	0.004	0.0144
3.26	0.0216	0.0152	0.0184	0.0192	0.0224	0.0192
3.27	0.0116	0.0068	0.0096	0.0088	0.0208	0.0096
3.28	-0.0116	-0.0128	-0.0112	-0.0116	-0.0044	-0.01
3.29	-0.0188	-0.018	-0.0172	-0.0168	-0.0228	-0.0148
3.3	-0.0088	-0.0092	-0.008	-0.0064	-0.0212	-0.0048
3.31	0.0148	0.01	0.0128	0.014	0.0044	0.0148
3.32	0.022	0.0156	0.0184	0.0192	0.0228	0.0196
3.33	0.0116	0.0068	0.0096	0.0088	0.0212	0.0096
3.34	-0.0116	-0.0128	-0.0112	-0.0116	-0.0044	-0.01
3.35	-0.0188	-0.018	-0.0172	-0.0168	-0.0228	-0.0148
3.36	-0.0084	-0.0092	-0.0076	-0.006	-0.0212	-0.0048
3.37	0.0148	0.01	0.0124	0.014	0.0044	0.0148
3.38	0.022	0.0152	0.0184	0.0192	0.0228	0.0196
3.39	0.0116	0.0064	0.0092	0.0088	0.0208	0.0092
3.4	-0.0116	-0.0128	-0.0112	-0.012	-0.0044	-0.01
3.41	-0.0184	-0.018	-0.0168	-0.0168	-0.0232	-0.0148
3.42	-0.0084	-0.0092	-0.0076	-0.006	-0.0212	-0.0048
3.43	0.0148	0.0104	0.0128	0.0144	0.0044	0.0148
3.44	0.022	0.0156	0.0184	0.0192	0.0228	0.0196
3.45	0.0116	0.0064	0.0092	0.0088	0.0212	0.0092
3.46	-0.012	-0.0132	-0.0112	-0.012	-0.0044	-0.0104
3.47	-0.0188	-0.018	-0.0172	-0.0168	-0.0232	-0.0148
3.48	-0.0084	-0.0088	-0.0076	-0.006	-0.0212	-0.0044
3.49	0.0148	0.01	0.0128	0.014	0.0044	0.0148
3.5	0.022	0.0156	0.0184	0.0192	0.0228	0.0192
3.51	0.0112	0.0064	0.0092	0.0084	0.0208	0.0092
3.52	-0.012	-0.0132	-0.0116	-0.012	-0.0048	-0.0104
3.53	-0.0188	-0.018	-0.0168	-0.0168	-0.0232	-0.0148
3.54	-0.0084	-0.0088	-0.0076	-0.006	-0.0212	-0.0044
3.55	0.0148	0.0104	0.0128	0.0144	0.0044	0.0148
3.56	0.022	0.0156	0.0184	0.0192	0.0232	0.0196
3.57	0.0112	0.0064	0.0092	0.0084	0.0208	0.0092
3.58	-0.012	-0.0132	-0.0116	-0.012	-0.0052	-0.0104
3.59	-0.0188	-0.018	-0.0172	-0.0168	-0.0236	-0.0148
3.6	-0.008	-0.0088	-0.0076	-0.006	-0.0212	-0.0044
3.61	0.0152	0.0104	0.0128	0.0144	0.0048	0.0152
3.62	0.022	0.0156	0.0184	0.0192	0.0232	0.0196
3.63	0.0112	0.0064	0.0092	0.0084	0.0208	0.0092
3.64	-0.012	-0.0132	-0.0116	-0.012	-0.0048	-0.0104
3.65	-0.0188	-0.018	-0.0168	-0.0168	-0.0232	-0.0148
3.66	-0.008	-0.0088	-0.0072	-0.006	-0.0208	-0.0044
3.67	0.0152	0.0104	0.0128	0.0144	0.0048	0.0152
3.68	0.022	0.0156	0.0184	0.0192	0.0232	0.0196
3.69	0.0112	0.0064	0.0092	0.0084	0.0208	0.0092
3.7	-0.012	-0.0132	-0.0116	-0.0124	-0.0052	-0.0104
3.71	-0.0188	-0.018	-0.0172	-0.0168	-0.0236	-0.0152
3.72	-0.008	-0.0084	-0.0072	-0.0056	-0.0208	-0.0044
3.73	0.0152	0.0104	0.0132	0.0148	0.0052	0.0152
3.74	0.022	0.0156	0.0188	0.0196	0.0236	0.0196
3.75	0.0112	0.0064	0.0088	0.0084	0.0212	0.0092
3.76	-0.0124	-0.0132	-0.0116	-0.0124	-0.0048	-0.0104
3.77	-0.0188	-0.018	-0.0172	-0.0168	-0.0236	-0.0148
3.78	-0.008	-0.0084	-0.0072	-0.0056	-0.0208	-0.004
3.79	0.0156	0.0108	0.0132	0.0148	0.0056	0.0156
3.8	0.022	0.0156	0.0188	0.0196	0.024	0.02
3.81	0.0108	0.006	0.0088	0.0084	0.0212	0.0092
3.82	-0.0124	-0.0132	-0.0116	-0.0124	-0.0048	-0.0108
3.83	-0.0188	-0.018	-0.0168	-0.0168	-0.0232	-0.0148
3.84	-0.0076	-0.0084	-0.0072	-0.0056	-0.02	-0.004
3.85	0.0156	0.0108	0.0132	0.0152	0.0064	0.0156
3.86	0.022	0.0156	0.0188	0.0196	0.0244	0.02
3.87	0.0108	0.006	0.0088	0.0084	0.0216	0.0092
3.88	-0.0124	-0.0136	-0.012	-0.0124	-0.0044	-0.0104
3.89	-0.0188	-0.018	-0.0172	-0.0168	-0.0228	-0.0148
3.9	-0.0076	-0.0084	-0.0072	-0.0052	-0.02	-0.004
3.91	0.0156	0.0108	0.0132	0.0152	0.0064	0.0156
3.92	0.022	0.0156	0.0188	0.02	0.0248	0.02
3.93	0.0108	0.006	0.0088	0.0084	0.0216	0.0092
3.94	-0.0124	-0.0136	-0.012	-0.0124	-0.0048	-0.0108
3.95	-0.0188	-0.018	-0.0172	-0.0168	-0.0228	-0.0148
3.96	-0.0076	-0.0084	-0.0072	-0.0052	-0.02	-0.004
3.97	0.0156	0.0108	0.0136	0.0152	0.0064	0.016
3.98	0.022	0.0156	0.0188	0.02	0.0248	0.02
3.99	0.0104	0.0056	0.0084	0.008	0.0216	0.0088
4	-0.0124	-0.0136	-0.012	-0.0124	-0.0048	-0.0108
4.01	-0.0188	-0.018	-0.0172	-0.0168	-0.0232	-0.0148
4.02	-0.0076	-0.008	-0.0068	-0.0052	-0.0196	-0.0036
4.03	0.0156	0.0108	0.0136	0.0156	0.0068	0.016
4.04	0.022	0.0156	0.0188	0.02	0.0248	0.02
4.05	0.0108	0.006	0.0084	0.0084	0.0216	0.0088
4.06	-0.0128	-0.0136	-0.012	-0.0124	-0.0048	-0.0108
4.07	-0.0188	-0.018	-0.0172	-0.0168	-0.0228	-0.0148
4.08	-0.0076	-0.008	-0.0068	-0.0052	-0.0196	-0.0036
4.09	0.0156	0.0108	0.0136	0.0152	0.0068	0.016
4.1	0.022	0.0156	0.0188	0.02	0.0248	0.02
4.11	0.0104	0.0056	0.0084	0.008	0.0216	0.0088
4.12	-0.0128	-0.0136	-0.0124	-0.0128	-0.0052	-0.0112
4.13	-0.0188	-0.018	-0.0172	-0.0172	-0.0236	-0.0152
4.14	-0.0072	-0.008	-0.0068	-0.0052	-0.02	-0.0036
4.15	0.016	0.0112	0.0136	0.0156	0.0068	0.016
4.16	0.022	0.0156	0.0188	0.02	0.0248	0.02
4.17	0.0104	0.0056	0.0084	0.008	0.0212	0.0088
4.18	-0.0128	-0.0136	-0.0124	-0.0128	-0.0052	-0.0112
4.19	-0.0188	-0.018	-0.0172	-0.0172	-0.0236	-0.0152
4.2	-0.0072	-0.008	-0.0064	-0.0052	-0.02	-0.0036
4.21	0.016	0.0112	0.0136	0.0156	0.0068	0.016
4.22	0.022	0.0156	0.0188	0.02	0.0248	0.02
4.23	0.0104	0.0056	0.0084	0.008	0.0212	0.0088
4.24	-0.0128	-0.0136	-0.012	-0.0128	-0.0052	-0.0112
4.25	-0.0188	-0.018	-0.0172	-0.0168	-0.0236	-0.0148
4.26	-0.0072	-0.008	-0.0064	-0.0048	-0.0196	-0.0036
4.27	0.016	0.0112	0.014	0.0156	0.0072	0.0164
4.28	0.022	0.0156	0.0188	0.02	0.0252	0.02
4.29	0.01	0.0056	0.008	0.008	0.0212	0.0084
4.3	-0.0128	-0.014	-0.0124	-0.0128	-0.0056	-0.0112
4.31	-0.0188	-0.018	-0.0172	-0.0172	-0.0236	-0.0152
4.32	-0.0072	-0.008	-0.0064	-0.0052	-0.02	-0.0036
4.33	0.016	0.0112	0.014	0.0156	0.0068	0.016
4.34	0.022	0.0156	0.0188	0.02	0.0248	0.02
4.35	0.01	0.0056	0.008	0.0076	0.0212	0.0084
4.36	-0.0132	-0.014	-0.0124	-0.0132	-0.006	-0.0116
4.37	-0.0188	-0.018	-0.0172	-0.0172	-0.024	-0.0152
4.38	-0.0068	-0.0076	-0.0064	-0.0048	-0.02	-0.0036
4.39	0.0164	0.0112	0.014	0.016	0.0068	0.0164
4.4	0.022	0.0156	0.0188	0.02	0.0248	0.02
4.41	0.01	0.0052	0.008	0.0076	0.0208	0.0084
4.42	-0.0132	-0.014	-0.0124	-0.0132	-0.006	-0.0116
4.43	-0.0188	-0.018	-0.0172	-0.0172	-0.0244	-0.0152
4.44	-0.0068	-0.0076	-0.0064	-0.0052	-0.0204	-0.0036
4.45	0.0164	0.0112	0.014	0.0156	0.0068	0.0164
4.46	0.022	0.0156	0.0188	0.02	0.0248	0.02
4.47	0.01	0.0052	0.008	0.0076	0.0208	0.0084
4.48	-0.0132	-0.014	-0.0128	-0.0132	-0.0064	-0.0116
4.49	-0.0188	-0.018	-0.0172	-0.0172	-0.0244	-0.0152
4.5	-0.0068	-0.0076	-0.0064	-0.0048	-0.0204	-0.0036
4.51	0.0164	0.0112	0.014	0.0156	0.0068	0.0164
4.52	0.022	0.0156	0.0188	0.02	0.0248	0.02
4.53	0.0096	0.0052	0.0076	0.0076	0.0204	0.008
4.54	-0.0132	-0.014	-0.0128	-0.0136	-0.0068	-0.0116
4.55	-0.0188	-0.018	-0.0172	-0.0172	-0.0244	-0.0152
4.56	-0.0068	-0.0076	-0.006	-0.0048	-0.0204	-0.0032
4.57	0.0164	0.0116	0.014	0.016	0.0068	0.0164
4.58	0.022	0.0156	0.0188	0.02	0.0248	0.02
4.59	0.0096	0.0052	0.0076	0.0076	0.0208	0.0084
4.6	-0.0136	-0.0144	-0.0128	-0.0136	-0.0068	-0.0116
4.61	-0.0192	-0.0184	-0.0172	-0.0172	-0.0248	-0.0152
4.62	-0.0068	-0.0076	-0.006	-0.0048	-0.0204	-0.0032
4.63	0.0164	0.0116	0.014	0.016	0.0068	0.0164
4.64	0.022	0.0156	0.0188	0.02	0.0248	0.02
4.65	0.0096	0.0048	0.0076	0.0072	0.0204	0.008
4.66	-0.0136	-0.0144	-0.0128	-0.0136	-0.0068	-0.0116
4.67	-0.0188	-0.018	-0.0172	-0.0172	-0.0248	-0.0152
4.68	-0.0064	-0.0072	-0.006	-0.0044	-0.02	-0.0028
4.69	0.0164	0.0116	0.014	0.0164	0.0076	0.0168
4.7	0.022	0.0156	0.0188	0.02	0.0252	0.02
4.71	0.0092	0.0048	0.0076	0.0072	0.0208	0.008
4.72	-0.0136	-0.0144	-0.0128	-0.0136	-0.0068	-0.012
4.73	-0.0188	-0.018	-0.0172	-0.0172	-0.0244	-0.0152
4.74	-0.0064	-0.0072	-0.006	-0.0044	-0.0196	-0.0028
4.75	0.0164	0.0116	0.0144	0.0164	0.0076	0.0168
4.76	0.022	0.0156	0.0188	0.02	0.0252	0.02
4.77	0.0096	0.0048	0.0076	0.0072	0.0208	0.008
4.78	-0.0136	-0.0144	-0.0128	-0.0136	-0.0068	-0.012
4.79	-0.0188	-0.018	-0.0172	-0.0172	-0.0244	-0.0152
4.8	-0.006	-0.0072	-0.0056	-0.0044	-0.0196	-0.0028
4.81	0.0168	0.0116	0.0144	0.0164	0.008	0.0168
4.82	0.022	0.0156	0.0188	0.02	0.0256	0.02
4.83	0.0092	0.0048	0.0076	0.0072	0.0208	0.008
4.84	-0.0136	-0.0144	-0.0128	-0.0136	-0.0068	-0.012
4.85	-0.0188	-0.018	-0.0172	-0.0172	-0.0244	-0.0152
4.86	-0.006	-0.0068	-0.0056	-0.004	-0.0192	-0.0028
4.87	0.0168	0.0116	0.0144	0.0168	0.0084	0.0172
4.88	0.022	0.0156	0.0188	0.02	0.026	0.02
4.89	0.0092	0.0048	0.0072	0.0072	0.0208	0.0076
4.9	-0.0136	-0.0144	-0.0132	-0.014	-0.0068	-0.012
4.91	-0.0188	-0.018	-0.0172	-0.0172	-0.0244	-0.0152
4.92	-0.006	-0.0072	-0.0056	-0.004	-0.0196	-0.0028
4.93	0.0168	0.0116	0.0144	0.0164	0.008	0.0168
4.94	0.022	0.0156	0.0188	0.02	0.0256	0.02
4.95	0.0092	0.0044	0.0072	0.0068	0.0204	0.0076
4.96	-0.014	-0.0144	-0.0132	-0.014	-0.0072	-0.012
4.97	-0.0188	-0.018	-0.0172	-0.0172	-0.0248	-0.0152
4.98	-0.006	-0.0068	-0.0056	-0.004	-0.0196	-0.0028
4.99	0.0172	0.012	0.0144	0.0164	0.008	0.0172
5	0.022	0.0156	0.0188	0.02	0.026	0.02
5.01	0.0092	0.0044	0.0072	0.0068	0.0204	0.0076
5.02	-0.014	-0.0148	-0.0132	-0.014	-0.0076	-0.0124
5.03	-0.0188	-0.018	-0.0172	-0.0172	-0.0252	-0.0152
5.04	-0.0056	-0.0068	-0.0052	-0.004	-0.0196	-0.0024
5.05	0.0172	0.012	0.0148	0.0168	0.0084	0.0172
5.06	0.0224	0.0156	0.0188	0.02	0.026	0.0204
5.07	0.0092	0.0044	0.0072	0.0068	0.0208	0.0076
5.08	-0.014	-0.0148	-0.0132	-0.014	-0.0072	-0.0124
5.09	-0.0188	-0.018	-0.0172	-0.0172	-0.0248	-0.0152
5.1	-0.0056	-0.0068	-0.0052	-0.004	-0.0192	-0.0024
5.11	0.0172	0.012	0.0148	0.0168	0.0088	0.0172
5.12	0.022	0.0156	0.0188	0.0204	0.0264	0.0204
5.13	0.0088	0.0044	0.0068	0.0068	0.0208	0.0076
5.14	-0.014	-0.0148	-0.0132	-0.0144	-0.0076	-0.0124
5.15	-0.0188	-0.018	-0.0172	-0.0172	-0.0248	-0.0152
5.16	-0.0056	-0.0064	-0.0052	-0.0036	-0.0188	-0.002
5.17	0.0176	0.0124	0.0148	0.0172	0.0092	0.0176
5.18	0.0224	0.0156	0.0188	0.0204	0.0268	0.0204
5.19	0.0088	0.0044	0.0068	0.0068	0.0212	0.0076
5.2	-0.014	-0.0148	-0.0132	-0.014	-0.0068	-0.0124
5.21	-0.0188	-0.018	-0.0172	-0.0172	-0.0244	-0.0152
5.22	-0.0056	-0.0064	-0.0052	-0.0036	-0.0184	-0.002
5.23	0.0172	0.012	0.0148	0.0172	0.0092	0.0176
5.24	0.022	0.0156	0.0188	0.0204	0.0268	0.0204
5.25	0.0084	0.004	0.0068	0.0064	0.0208	0.0072
5.26	-0.0144	-0.0148	-0.0136	-0.0144	-0.0076	-0.0128
5.27	-0.0192	-0.018	-0.0172	-0.0176	-0.0252	-0.0156
5.28	-0.0056	-0.0064	-0.0052	-0.0036	-0.0192	-0.0024
5.29	0.0176	0.0124	0.0148	0.0172	0.0092	0.0176
5.3	0.022	0.0156	0.0188	0.02	0.0264	0.0204
5.31	0.0084	0.004	0.0064	0.0064	0.0204	0.0072
5.32	-0.0144	-0.0152	-0.0136	-0.0148	-0.008	-0.0128
5.33	-0.0192	-0.0184	-0.0172	-0.0176	-0.0256	-0.0156
5.34	-0.0052	-0.0064	-0.0048	-0.0036	-0.0196	-0.0024
5.35	0.0176	0.0124	0.0148	0.0172	0.0088	0.0176
5.36	0.022	0.0156	0.0188	0.02	0.026	0.0204
5.37	0.0084	0.0036	0.0064	0.006	0.02	0.0072
5.38	-0.0144	-0.0152	-0.0136	-0.0148	-0.0084	-0.0128
5.39	-0.0192	-0.0184	-0.0172	-0.0176	-0.026	-0.0156
5.4	-0.0052	-0.0064	-0.0048	-0.0036	-0.0196	-0.002
5.41	0.0176	0.0124	0.0152	0.0172	0.0088	0.0176
5.42	0.022	0.0156	0.0188	0.02	0.026	0.02
5.43	0.0084	0.0036	0.0064	0.006	0.0196	0.0068
5.44	-0.0148	-0.0152	-0.0136	-0.0148	-0.0088	-0.0132
5.45	-0.0192	-0.0184	-0.0172	-0.0176	-0.026	-0.0156
5.46	-0.0052	-0.0064	-0.0048	-0.0036	-0.0196	-0.002
5.47	0.0176	0.0124	0.0152	0.0172	0.0088	0.0176
5.48	0.022	0.0156	0.0188	0.0204	0.0264	0.0204
5.49	0.0084	0.0036	0.0064	0.0064	0.02	0.0068
5.5	-0.0148	-0.0152	-0.014	-0.0148	-0.0088	-0.0132
5.51	-0.0192	-0.018	-0.0172	-0.0176	-0.026	-0.0156
5.52	-0.0052	-0.006	-0.0048	-0.0036	-0.0196	-0.002
5.53	0.0176	0.0124	0.0152	0.0172	0.0088	0.0176
5.54	0.022	0.0156	0.0188	0.02	0.026	0.02
5.55	0.008	0.0036	0.006	0.006	0.0196	0.0068
5.56	-0.0148	-0.0152	-0.014	-0.0148	-0.0092	-0.0132
5.57	-0.0192	-0.0184	-0.0172	-0.0176	-0.0264	-0.0156
5.58	-0.0048	-0.006	-0.0044	-0.0032	-0.0196	-0.002
5.59	0.018	0.0128	0.0152	0.0176	0.0092	0.018
5.6	0.022	0.0156	0.0188	0.0204	0.0264	0.0204
5.61	0.008	0.0036	0.006	0.006	0.0196	0.0068
5.62	-0.0148	-0.0156	-0.014	-0.0152	-0.0092	-0.0132
5.63	-0.0188	-0.018	-0.0172	-0.0176	-0.0264	-0.0156
5.64	-0.0048	-0.006	-0.0044	-0.0032	-0.0196	-0.002
5.65	0.018	0.0124	0.0152	0.0172	0.0092	0.018
5.66	0.022	0.0156	0.0188	0.02	0.0264	0.02
5.67	0.0076	0.0032	0.006	0.0056	0.0192	0.0064
5.68	-0.0148	-0.0156	-0.014	-0.0152	-0.0096	-0.0136
5.69	-0.0188	-0.018	-0.0172	-0.0176	-0.0264	-0.0156
5.7	-0.0048	-0.0056	-0.0044	-0.0032	-0.0196	-0.0016
5.71	0.018	0.0128	0.0156	0.0176	0.0092	0.018
5.72	0.022	0.0156	0.0188	0.02	0.0264	0.0204
5.73	0.0076	0.0032	0.006	0.0056	0.0192	0.0064
5.74	-0.0152	-0.0156	-0.0144	-0.0156	-0.0096	-0.0136
5.75	-0.0192	-0.0184	-0.0172	-0.0176	-0.0268	-0.0156
5.76	-0.0048	-0.0056	-0.0044	-0.0032	-0.0196	-0.0016
5.77	0.018	0.0128	0.0156	0.0176	0.0092	0.018
5.78	0.022	0.0156	0.0188	0.02	0.0264	0.0204
5.79	0.0072	0.0032	0.0056	0.0056	0.0192	0.0064
5.8	-0.0152	-0.0156	-0.0144	-0.0156	-0.01	-0.0136
5.81	-0.0188	-0.018	-0.0172	-0.0176	-0.0268	-0.0156
5.82	-0.0044	-0.0056	-0.004	-0.0028	-0.0196	-0.0016
5.83	0.0184	0.0128	0.0156	0.018	0.0096	0.0184
5.84	0.022	0.0156	0.0188	0.02	0.0264	0.0204
5.85	0.0072	0.0028	0.0056	0.0052	0.0188	0.006
5.86	-0.0152	-0.0156	-0.0144	-0.0156	-0.01	-0.0136
5.87	-0.0188	-0.018	-0.0172	-0.0176	-0.0272	-0.0156
5.88	-0.0044	-0.0056	-0.004	-0.0028	-0.0192	-0.0012
5.89	0.0184	0.0128	0.0156	0.018	0.0096	0.0184
5.9	0.022	0.0156	0.0188	0.02	0.0264	0.02
5.91	0.0072	0.0032	0.0056	0.0052	0.0188	0.006
5.92	-0.0152	-0.0156	-0.0144	-0.0156	-0.01	-0.0136
5.93	-0.0188	-0.018	-0.0172	-0.0176	-0.0268	-0.0156
5.94	-0.0044	-0.0056	-0.004	-0.0028	-0.0192	-0.0012
5.95	0.0184	0.0128	0.0156	0.018	0.0096	0.0184
5.96	0.022	0.0156	0.0188	0.02	0.0268	0.0204
5.97	0.0072	0.0028	0.0052	0.0052	0.0188	0.006
5.98	-0.0156	-0.016	-0.0144	-0.016	-0.0104	-0.014
5.99	-0.0192	-0.018	-0.0172	-0.0176	-0.0272	-0.0156
6	-0.004	-0.0052	-0.0036	-0.0028	-0.0192	-0.0012
6.01	0.0188	0.0132	0.016	0.0184	0.01	0.0188
6.02	0.022	0.0156	0.0188	0.0204	0.0268	0.0204
6.03	0.0068	0.0028	0.0052	0.0052	0.0188	0.006
6.04	-0.0156	-0.016	-0.0148	-0.016	-0.0104	-0.014
6.05	-0.0192	-0.018	-0.0172	-0.0176	-0.0272	-0.0156
6.06	-0.004	-0.0052	-0.0036	-0.0024	-0.0192	-0.0012
6.07	0.0184	0.0132	0.016	0.0184	0.01	0.0184
6.08	0.022	0.0156	0.0188	0.0204	0.0268	0.0204
6.09	0.0068	0.0024	0.0052	0.0048	0.0184	0.0056
6.1	-0.0156	-0.016	-0.0148	-0.016	-0.0108	-0.0144
6.11	-0.0188	-0.018	-0.0172	-0.0176	-0.0276	-0.0156
6.12	-0.0036	-0.0048	-0.0036	-0.0024	-0.0192	-0.0008
6.13	0.0188	0.0132	0.016	0.0184	0.0104	0.0188
6.14	0.022	0.0156	0.0188	0.0204	0.0272	0.0204
6.15	0.0068	0.0024	0.0048	0.0048	0.0188	0.0056
6.16	-0.0156	-0.016	-0.0148	-0.0164	-0.0108	-0.0144
6.17	-0.0192	-0.018	-0.0172	-0.018	-0.0276	-0.016
6.18	-0.0036	-0.0048	-0.0036	-0.0024	-0.0192	-0.0008
6.19	0.0188	0.0132	0.016	0.0184	0.0104	0.0188
6.2	0.022	0.0156	0.0188	0.0204	0.0272	0.0204
6.21	0.0068	0.0024	0.0048	0.0048	0.0188	0.0056
6.22	-0.016	-0.0164	-0.0148	-0.0164	-0.0108	-0.0144
6.23	-0.0188	-0.018	-0.0172	-0.0176	-0.0276	-0.0156
6.24	-0.0036	-0.0048	-0.0032	-0.0024	-0.0188	-0.0008
6.25	0.0188	0.0132	0.0164	0.0188	0.0108	0.0188
6.26	0.022	0.0156	0.0188	0.0204	0.0272	0.0204
6.27	0.0064	0.0024	0.0048	0.0044	0.0188	0.0056
6.28	-0.016	-0.0164	-0.0148	-0.0164	-0.0112	-0.0144
6.29	-0.0188	-0.018	-0.0172	-0.0176	-0.0276	-0.016
6.3	-0.0032	-0.0048	-0.0032	-0.002	-0.0188	-0.0008
6.31	0.0188	0.0136	0.0164	0.0188	0.0108	0.0188
6.32	0.022	0.0156	0.0188	0.0204	0.0272	0.0204
6.33	0.0064	0.002	0.0048	0.0044	0.0184	0.0052
6.34	-0.016	-0.0164	-0.0148	-0.0164	-0.0112	-0.0144
6.35	-0.0188	-0.018	-0.0172	-0.0176	-0.0276	-0.0156
6.36	-0.0032	-0.0044	-0.0032	-0.002	-0.0188	-0.0004
6.37	0.0188	0.0132	0.016	0.0184	0.0108	0.0188
6.38	0.022	0.0156	0.0188	0.02	0.0272	0.0204
6.39	0.006	0.002	0.0044	0.0044	0.018	0.0052
6.4	-0.016	-0.0164	-0.0148	-0.0164	-0.0116	-0.0144
6.41	-0.0188	-0.018	-0.0172	-0.0176	-0.028	-0.0156
6.42	-0.0032	-0.0044	-0.0028	-0.002	-0.0188	-0.0004
6.43	0.0192	0.0136	0.0164	0.0188	0.0112	0.0192
6.44	0.022	0.0156	0.0188	0.0204	0.0276	0.0204
6.45	0.006	0.002	0.0044	0.004	0.018	0.0052
6.46	-0.016	-0.0164	-0.0152	-0.0168	-0.0116	-0.0148
6.47	-0.0188	-0.018	-0.0172	-0.0176	-0.028	-0.0156
6.48	-0.0032	-0.0044	-0.0028	-0.0016	-0.0188	-0.0004
6.49	0.0192	0.0136	0.0164	0.0188	0.0112	0.0192
6.5	0.022	0.0156	0.0188	0.0204	0.0272	0.0204
6.51	0.006	0.002	0.0044	0.004	0.018	0.0048
6.52	-0.0164	-0.0164	-0.0152	-0.0168	-0.012	-0.0148
6.53	-0.0188	-0.018	-0.0172	-0.0176	-0.028	-0.0156
6.54	-0.0028	-0.0044	-0.0028	-0.0016	-0.0188	-0.0004
6.55	0.0192	0.0136	0.0164	0.0192	0.0112	0.0192
6.56	0.022	0.0156	0.0188	0.0204	0.0276	0.0204
6.57	0.006	0.0016	0.004	0.004	0.018	0.0048
6.58	-0.0164	-0.0168	-0.0152	-0.0168	-0.012	-0.0148
6.59	-0.0188	-0.018	-0.0172	-0.018	-0.0284	-0.0156
6.6	-0.0028	-0.004	-0.0024	-0.0016	-0.0184	0
6.61	0.0192	0.0136	0.0164	0.0192	0.0112	0.0192
6.62	0.022	0.0156	0.0188	0.02	0.0272	0.0204
6.63	0.0056	0.0016	0.004	0.004	0.0176	0.0048
6.64	-0.0164	-0.0168	-0.0152	-0.0168	-0.012	-0.0152
6.65	-0.0188	-0.018	-0.0172	-0.0176	-0.0284	-0.0156
6.66	-0.0024	-0.004	-0.0024	-0.0012	-0.0184	0
6.67	0.0196	0.014	0.0168	0.0192	0.0116	0.0196
6.68	0.022	0.0156	0.0188	0.0204	0.0276	0.0204
6.69	0.0056	0.0016	0.004	0.0036	0.0176	0.0048
6.7	-0.0164	-0.0168	-0.0152	-0.0168	-0.0124	-0.0152
6.71	-0.0188	-0.018	-0.0172	-0.0176	-0.0284	-0.0156
6.72	-0.0024	-0.004	-0.0024	-0.0012	-0.018	0
6.73	0.0196	0.014	0.0168	0.0192	0.012	0.0196
6.74	0.022	0.0156	0.0188	0.0204	0.028	0.0204
6.75	0.0056	0.0012	0.004	0.0036	0.018	0.0048
6.76	-0.0164	-0.0168	-0.0152	-0.0168	-0.012	-0.0152
6.77	-0.0188	-0.018	-0.0168	-0.0176	-0.0276	-0.0156
6.78	-0.0024	-0.0036	-0.002	-0.0008	-0.0176	0.0004
6.79	0.0196	0.014	0.0168	0.0192	0.0124	0.0196
6.8	0.0216	0.0152	0.0184	0.02	0.028	0.0204
6.81	0.0052	0.0012	0.0036	0.0036	0.0176	0.0044
6.82	-0.0164	-0.0168	-0.0156	-0.0172	-0.0124	-0.0152
6.83	-0.0188	-0.018	-0.0168	-0.0176	-0.028	-0.0156
6.84	-0.002	-0.0036	-0.002	-0.0008	-0.0176	0.0004
6.85	0.0196	0.014	0.0168	0.0196	0.0124	0.02
6.86	0.022	0.0152	0.0184	0.02	0.028	0.02
6.87	0.0052	0.0012	0.0036	0.0032	0.0176	0.0044
6.88	-0.0168	-0.0168	-0.0156	-0.0172	-0.0128	-0.0152
6.89	-0.0188	-0.018	-0.0172	-0.0176	-0.0288	-0.0156
6.9	-0.002	-0.0036	-0.002	-0.0008	-0.018	0.0004
6.91	0.0196	0.014	0.0168	0.0196	0.012	0.02
6.92	0.022	0.0152	0.0184	0.02	0.028	0.0204
6.93	0.0048	0.0008	0.0032	0.0032	0.0172	0.004
6.94	-0.0168	-0.0172	-0.0156	-0.0176	-0.0132	-0.0156
6.95	-0.0188	-0.018	-0.0168	-0.0176	-0.0288	-0.0156
6.96	-0.002	-0.0036	-0.002	-0.0008	-0.018	0.0004
6.97	0.0196	0.014	0.0168	0.0196	0.0124	0.02
6.98	0.0216	0.0152	0.0184	0.02	0.0276	0.02
6.99	0.0048	0.0008	0.0032	0.0032	0.0168	0.004
7	-0.0168	-0.0172	-0.0156	-0.0176	-0.0136	-0.0156
7.01	-0.0188	-0.018	-0.0172	-0.018	-0.0292	-0.016
7.02	-0.0016	-0.0032	-0.0016	-0.0008	-0.018	0.0004
7.03	0.02	0.0144	0.0172	0.0196	0.0124	0.02
7.04	0.022	0.0156	0.0188	0.02	0.028	0.0204
7.05	0.0048	0.0008	0.0032	0.0028	0.0172	0.004
7.06	-0.0168	-0.0172	-0.0156	-0.0176	-0.0136	-0.0156
7.07	-0.0188	-0.018	-0.0168	-0.0176	-0.0288	-0.0156
7.08	-0.0016	-0.0032	-0.0016	-0.0004	-0.0176	0.0008
7.09	0.02	0.0144	0.0172	0.02	0.0128	0.02
7.1	0.022	0.0152	0.0184	0.02	0.0284	0.0204
7.11	0.0044	0.0008	0.0032	0.0028	0.0168	0.004
7.12	-0.0168	-0.0172	-0.016	-0.0176	-0.0136	-0.0156
7.13	-0.0188	-0.018	-0.0168	-0.0176	-0.0288	-0.0156
7.14	-0.0016	-0.0032	-0.0016	-0.0004	-0.0176	0.0008
7.15	0.02	0.0144	0.0172	0.02	0.0132	0.0204
7.16	0.022	0.0152	0.0188	0.0204	0.0288	0.0204
7.17	0.0044	0.0004	0.0028	0.0028	0.0172	0.004
7.18	-0.0172	-0.0172	-0.016	-0.018	-0.0136	-0.016
7.19	-0.0188	-0.018	-0.0168	-0.0176	-0.0288	-0.0156
7.2	-0.0012	-0.0028	-0.0012	-0.0004	-0.0172	0.0012
7.21	0.02	0.0144	0.0172	0.02	0.0132	0.0204
7.22	0.0216	0.0152	0.0184	0.02	0.028	0.02
7.23	0.004	0.0004	0.0028	0.0024	0.0164	0.0032
7.24	-0.0172	-0.0172	-0.016	-0.018	-0.014	-0.016
7.25	-0.0188	-0.018	-0.0168	-0.0176	-0.0292	-0.0156
7.26	-0.0012	-0.0028	-0.0012	-0.0004	-0.0176	0.0012
7.27	0.02	0.0144	0.0172	0.02	0.0128	0.0204
7.28	0.0216	0.0152	0.0184	0.02	0.028	0.02
7.29	0.004	0	0.0024	0.0024	0.0164	0.0032
7.3	-0.0172	-0.0176	-0.016	-0.018	-0.0144	-0.016
7.31	-0.0188	-0.018	-0.0168	-0.018	-0.0296	-0.016
7.32	-0.0012	-0.0028	-0.0012	0	-0.0176	0.0012
7.33	0.0204	0.0144	0.0172	0.02	0.0132	0.0204
7.34	0.0216	0.0152	0.0184	0.02	0.028	0.02
7.35	0.004	0	0.0024	0.002	0.0164	0.0032
7.36	-0.0172	-0.0176	-0.016	-0.018	-0.0144	-0.016
7.37	-0.0188	-0.018	-0.0168	-0.0176	-0.0296	-0.0156
7.38	-0.0008	-0.0028	-0.0012	0	-0.0172	0.0012
7.39	0.0204	0.0148	0.0176	0.0204	0.0136	0.0208
7.4	0.0216	0.0152	0.0184	0.02	0.0284	0.0204
7.41	0.0036	0	0.0024	0.002	0.0164	0.0032
7.42	-0.0176	-0.0176	-0.0164	-0.0184	-0.0144	-0.0164
7.43	-0.0188	-0.0176	-0.0168	-0.0176	-0.0292	-0.0156
7.44	-0.0008	-0.0024	-0.0008	0.0004	-0.0168	0.0016
7.45	0.0204	0.0148	0.0176	0.0204	0.0136	0.0208
7.46	0.0216	0.0152	0.0184	0.02	0.0284	0.0204
7.47	0.0036	0	0.0024	0.002	0.0164	0.0032
7.48	-0.0176	-0.0176	-0.0164	-0.0184	-0.0148	-0.0164
7.49	-0.0188	-0.0176	-0.0168	-0.0176	-0.0296	-0.0156
7.5	-0.0008	-0.0024	-0.0008	0.0004	-0.0172	0.0016
7.51	0.0204	0.0148	0.0176	0.0204	0.014	0.0208
7.52	0.0216	0.0152	0.0184	0.02	0.0288	0.0204
7.53	0.0028	-0.0008	0.0016	0.0016	0.0156	0.0028
7.54	-0.018	-0.018	-0.0168	-0.0188	-0.0156	-0.0168
7.55	-0.0184	-0.0176	-0.0168	-0.0176	-0.0296	-0.0156
7.56	-0.0004	-0.002	-0.0004	0.0004	-0.0168	0.0016
7.57	0.0208	0.0148	0.018	0.0204	0.014	0.0208
7.58	0.0216	0.0152	0.0184	0.02	0.0284	0.02
7.59	0.0032	-0.0004	0.002	0.0016	0.016	0.0028
7.6	-0.0176	-0.0176	-0.0164	-0.0184	-0.0152	-0.0164
7.61	-0.0188	-0.018	-0.0168	-0.0176	-0.03	-0.0156
7.62	-0.0004	-0.0024	-0.0004	0.0008	-0.0168	0.002
7.63	0.0208	0.0148	0.0176	0.0208	0.014	0.0208
7.64	0.0216	0.0152	0.0184	0.02	0.0288	0.0204
7.65	0.0032	-0.0004	0.002	0.0016	0.016	0.0028
7.66	-0.018	-0.018	-0.0164	-0.0188	-0.0152	-0.0164
7.67	-0.0188	-0.0176	-0.0168	-0.0176	-0.0296	-0.0156
7.68	0	-0.002	-0.0004	0.0008	-0.0164	0.002
7.69	0.0208	0.0152	0.018	0.0208	0.0148	0.0212
7.7	0.0216	0.0152	0.0184	0.02	0.0292	0.0204
7.71	0.0028	-0.0008	0.0016	0.0016	0.016	0.0024
7.72	-0.018	-0.018	-0.0168	-0.0188	-0.0152	-0.0168
7.73	-0.0188	-0.018	-0.0168	-0.018	-0.03	-0.016
7.74	0	-0.0016	0	0.0008	-0.0168	0.002
7.75	0.0212	0.0152	0.018	0.0208	0.0148	0.0212
7.76	0.0216	0.0152	0.0184	0.02	0.0292	0.0204
7.77	0.0028	-0.0008	0.0016	0.0012	0.0156	0.0024
7.78	-0.018	-0.018	-0.0164	-0.0188	-0.0156	-0.0168
7.79	-0.0184	-0.0176	-0.0168	-0.0176	-0.0296	-0.0156
7.8	0.0004	-0.0016	0	0.0012	-0.0164	0.0024
7.81	0.0212	0.0152	0.018	0.0212	0.0148	0.0212
7.82	0.0216	0.0152	0.0184	0.02	0.0292	0.02
7.83	0.0028	-0.0008	0.0012	0.0012	0.0156	0.0024
7.84	-0.018	-0.018	-0.0168	-0.0188	-0.0156	-0.0168
7.85	-0.0184	-0.0176	-0.0168	-0.0176	-0.0296	-0.0156
7.86	0.0004	-0.0016	0.0004	0.0012	-0.016	0.0024
7.87	0.0212	0.0152	0.018	0.0212	0.0156	0.0216
7.88	0.0216	0.0152	0.0184	0.0204	0.03	0.0204
7.89	0.0024	-0.0008	0.0012	0.0012	0.016	0.0024
7.9	-0.018	-0.018	-0.0168	-0.0192	-0.0156	-0.0172
7.91	-0.0184	-0.0176	-0.0168	-0.0176	-0.0296	-0.0156
7.92	0.0004	-0.0016	0.0004	0.0012	-0.016	0.0024
7.93	0.0212	0.0152	0.018	0.0212	0.0156	0.0216
7.94	0.0212	0.0148	0.018	0.02	0.0292	0.02
7.95	0.0024	-0.0012	0.0012	0.0008	0.0156	0.002
7.96	-0.018	-0.018	-0.0168	-0.0188	-0.0156	-0.0168
7.97	-0.0184	-0.0176	-0.0168	-0.0176	-0.0296	-0.0156
7.98	0.0004	-0.0012	0.0004	0.0012	-0.016	0.0024
7.99	0.0212	0.0152	0.0184	0.0216	0.0156	0.0216
8	0.0216	0.0152	0.0184	0.0204	0.0296	0.0204
8.01	0.0024	-0.0012	0.0012	0.0008	0.0156	0.002
8.02	-0.0184	-0.018	-0.0172	-0.0192	-0.016	-0.0172
8.03	-0.0184	-0.0176	-0.0168	-0.0176	-0.03	-0.0156
8.04	0.0008	-0.0012	0.0004	0.0016	-0.0156	0.0028
8.05	0.0212	0.0152	0.0184	0.0216	0.0156	0.0216
8.06	0.0212	0.0148	0.018	0.02	0.0296	0.02
8.07	0.002	-0.0016	0.0008	0.0008	0.0152	0.0016
8.08	-0.0184	-0.018	-0.0168	-0.0192	-0.016	-0.0172
8.09	-0.0184	-0.0176	-0.0164	-0.0176	-0.03	-0.0156
8.1	0.0008	-0.0008	0.0008	0.002	-0.0156	0.0032
8.11	0.0212	0.0156	0.0184	0.0216	0.016	0.022
8.12	0.0212	0.0148	0.018	0.02	0.03	0.0204
8.13	0.002	-0.0016	0.0008	0.0004	0.0152	0.0016
8.14	-0.0184	-0.0184	-0.0172	-0.0192	-0.0164	-0.0172
8.15	-0.0184	-0.0176	-0.0168	-0.0176	-0.03	-0.0156
8.16	0.0012	-0.0008	0.0008	0.002	-0.0156	0.0032
8.17	0.0212	0.0152	0.0184	0.0216	0.016	0.022
8.18	0.0212	0.0148	0.018	0.02	0.0296	0.02
8.19	0.002	-0.0016	0.0004	0.0004	0.0152	0.0016
8.2	-0.0184	-0.0184	-0.0172	-0.0196	-0.0168	-0.0176
8.21	-0.0184	-0.0176	-0.0164	-0.0176	-0.0304	-0.0156
8.22	0.0012	-0.0008	0.0008	0.002	-0.0156	0.0032
8.23	0.0216	0.0156	0.0184	0.0216	0.016	0.022
8.24	0.0212	0.0148	0.018	0.02	0.0296	0.02
8.25	0.0012	-0.002	0.0004	0	0.0144	0.0012
8.26	-0.0188	-0.0184	-0.0172	-0.0196	-0.0172	-0.0176
8.27	-0.0184	-0.0172	-0.0164	-0.0176	-0.0304	-0.0156
8.28	0.0016	-0.0008	0.0012	0.002	-0.0156	0.0032
8.29	0.0216	0.0156	0.0184	0.022	0.016	0.022
8.3	0.0212	0.0148	0.018	0.02	0.0296	0.02
8.31	0.0016	-0.002	0.0004	0	0.0144	0.0012
8.32	-0.0188	-0.0184	-0.0172	-0.0196	-0.0172	-0.0176
8.33	-0.0184	-0.0172	-0.0164	-0.0176	-0.0304	-0.0156
8.34	0.0016	-0.0004	0.0012	0.0024	-0.0152	0.0036
8.35	0.0216	0.0156	0.0184	0.0216	0.0164	0.022
8.36	0.0212	0.0148	0.018	0.0196	0.0296	0.02
8.37	0.0012	-0.0024	0	-0.0004	0.014	0.0008
8.38	-0.0188	-0.0184	-0.0172	-0.0196	-0.0172	-0.0176
8.39	-0.0184	-0.0172	-0.0164	-0.0172	-0.0304	-0.0152
8.4	0.002	-0.0004	0.0016	0.0024	-0.0148	0.0036
8.41	0.0216	0.0156	0.0188	0.022	0.0168	0.022
8.42	0.0212	0.0148	0.018	0.02	0.03	0.02
8.43	0.0012	-0.0024	0	-0.0004	0.0144	0.0008
8.44	-0.0188	-0.0184	-0.0172	-0.02	-0.0172	-0.0176
8.45	-0.0184	-0.0172	-0.0164	-0.0172	-0.0304	-0.0152
8.46	0.002	0	0.0016	0.0028	-0.0148	0.004
8.47	0.022	0.0156	0.0188	0.022	0.0168	0.0224
8.48	0.0212	0.0148	0.018	0.02	0.03	0.02
8.49	0.0012	-0.0024	0	0	0.0144	0.0008
8.5	-0.0188	-0.0184	-0.0172	-0.0196	-0.0172	-0.0176
8.51	-0.018	-0.0172	-0.0164	-0.0172	-0.0304	-0.0152
8.52	0.002	0	0.0016	0.0028	-0.0144	0.004
8.53	0.022	0.016	0.0188	0.0224	0.0176	0.0228
8.54	0.0212	0.0148	0.018	0.02	0.0308	0.02
8.55	0.0008	-0.0028	-0.0004	-0.0004	0.0144	0.0008
8.56	-0.0192	-0.0188	-0.0176	-0.02	-0.0176	-0.018
8.57	-0.018	-0.0172	-0.0164	-0.0176	-0.0308	-0.0156
8.58	0.0024	0	0.002	0.0028	-0.0144	0.004
8.59	0.022	0.0156	0.0188	0.0224	0.0176	0.0224
8.6	0.0208	0.0144	0.0176	0.0196	0.03	0.02
8.61	0.0004	-0.0028	-0.0004	-0.0008	0.014	0.0004
8.62	-0.0188	-0.0188	-0.0176	-0.02	-0.0176	-0.018
8.63	-0.018	-0.0172	-0.0164	-0.0172	-0.0304	-0.0152
8.64	0.0024	0	0.002	0.0032	-0.014	0.0044
8.65	0.022	0.016	0.0188	0.0224	0.0176	0.0224
8.66	0.0208	0.0148	0.0176	0.0196	0.0304	0.02
8.67	0.0004	-0.0028	-0.0008	-0.0008	0.0136	0.0004
8.68	-0.0192	-0.0188	-0.0176	-0.02	-0.018	-0.018
8.69	-0.018	-0.0172	-0.0164	-0.0172	-0.0304	-0.0152
8.7	0.0028	0.0004	0.002	0.0032	-0.014	0.0044
8.71	0.022	0.016	0.0192	0.0228	0.018	0.0228
8.72	0.0212	0.0148	0.0176	0.02	0.0308	0.02
8.73	0.0004	-0.0032	-0.0008	-0.0008	0.014	0.0004
8.74	-0.0192	-0.0188	-0.0176	-0.0204	-0.018	-0.0184
8.75	-0.018	-0.0172	-0.016	-0.0172	-0.0304	-0.0152
8.76	0.0028	0.0004	0.0024	0.0036	-0.0136	0.0048
8.77	0.022	0.016	0.0188	0.0228	0.018	0.0228
8.78	0.0208	0.0144	0.0176	0.0196	0.0304	0.02
8.79	0	-0.0032	-0.0012	-0.0012	0.0136	0
8.8	-0.0192	-0.0188	-0.018	-0.0204	-0.0184	-0.0184
8.81	-0.018	-0.0172	-0.016	-0.0172	-0.0308	-0.0152
8.82	0.0028	0.0008	0.0024	0.0036	-0.0136	0.0048
8.83	0.0224	0.016	0.0192	0.0228	0.0184	0.0228
8.84	0.0208	0.0144	0.0176	0.0196	0.0304	0.02
8.85	0	-0.0032	-0.0012	-0.0012	0.0136	0
8.86	-0.0192	-0.0188	-0.018	-0.0204	-0.0184	-0.0184
8.87	-0.018	-0.0172	-0.016	-0.0172	-0.0308	-0.0152
8.88	0.0032	0.0008	0.0024	0.0036	-0.0136	0.0048
8.89	0.0224	0.016	0.0192	0.0228	0.0184	0.0228
8.9	0.0208	0.0144	0.0176	0.0196	0.0308	0.02
8.91	-0.0004	-0.0036	-0.0012	-0.0016	0.0132	-0.0004
8.92	-0.0196	-0.0188	-0.018	-0.0204	-0.0188	-0.0184
8.93	-0.018	-0.0168	-0.016	-0.0172	-0.0308	-0.0152
8.94	0.0032	0.0008	0.0028	0.004	-0.0136	0.0052
8.95	0.0224	0.016	0.0192	0.0228	0.0188	0.0232
8.96	0.0208	0.0144	0.0176	0.0196	0.0308	0.02
8.97	-0.0008	-0.0036	-0.0016	-0.002	0.0132	-0.0004
8.98	-0.0196	-0.0192	-0.018	-0.0208	-0.0192	-0.0188
8.99	-0.018	-0.0172	-0.016	-0.0172	-0.0312	-0.0152
9	0.0032	0.0008	0.0028	0.004	-0.0132	0.0052
9.01	0.0224	0.016	0.0192	0.0232	0.0188	0.0232
9.02	0.0208	0.0144	0.0176	0.0196	0.0308	0.0196
9.03	-0.0008	-0.0036	-0.0016	-0.0016	0.0132	-0.0004
9.04	-0.0196	-0.0192	-0.018	-0.0208	-0.0188	-0.0184
9.05	-0.018	-0.0168	-0.016	-0.0168	-0.0308	-0.0148
9.06	0.0036	0.0012	0.0028	0.004	-0.0132	0.0052
9.07	0.0224	0.0164	0.0192	0.0232	0.0188	0.0232
9.08	0.0208	0.0144	0.0176	0.0196	0.0308	0.0196
9.09	-0.0008	-0.004	-0.0016	-0.002	0.0128	-0.0008
9.1	-0.0196	-0.0192	-0.018	-0.0208	-0.0192	-0.0188
9.11	-0.0176	-0.0168	-0.016	-0.0168	-0.0312	-0.0152
9.12	0.0036	0.0012	0.0032	0.0044	-0.0128	0.0056
9.13	0.0228	0.0164	0.0192	0.0232	0.0192	0.0232
9.14	0.0208	0.0144	0.0176	0.0196	0.0308	0.0196
9.15	-0.0012	-0.004	-0.002	-0.002	0.0128	-0.0008
9.16	-0.0196	-0.0192	-0.018	-0.0208	-0.0196	-0.0188
9.17	-0.0176	-0.0168	-0.016	-0.0168	-0.0312	-0.0148
9.18	0.004	0.0012	0.0032	0.0044	-0.0128	0.0056
9.19	0.0224	0.0164	0.0192	0.0232	0.0192	0.0232
9.2	0.0204	0.0144	0.0172	0.0196	0.0308	0.0196
9.21	-0.0012	-0.0044	-0.002	-0.0024	0.0124	-0.0012
9.22	-0.0196	-0.0192	-0.018	-0.0212	-0.02	-0.0192
9.23	-0.0176	-0.0168	-0.016	-0.0168	-0.0312	-0.0148
9.24	0.004	0.0016	0.0036	0.0048	-0.0128	0.006
9.25	0.0228	0.0164	0.0196	0.0232	0.0196	0.0236
9.26	0.0204	0.014	0.0172	0.0192	0.0308	0.0196
9.27	-0.0012	-0.0044	-0.0024	-0.0024	0.0124	-0.0012
9.28	-0.0196	-0.0192	-0.018	-0.0212	-0.02	-0.0188
9.29	-0.0176	-0.0168	-0.016	-0.0168	-0.0312	-0.0148
9.3	0.0044	0.0016	0.0036	0.0048	-0.0124	0.006
9.31	0.0228	0.0164	0.0196	0.0236	0.0196	0.0236
9.32	0.0204	0.014	0.0172	0.0192	0.0308	0.0196
9.33	-0.0016	-0.0044	-0.0024	-0.0028	0.012	-0.0012
9.34	-0.02	-0.0192	-0.0184	-0.0212	-0.02	-0.0192
9.35	-0.0176	-0.0168	-0.0156	-0.0168	-0.0312	-0.0148
9.36	0.0044	0.002	0.0036	0.0052	-0.0124	0.006
9.37	0.0228	0.0164	0.0196	0.0236	0.02	0.0236
9.38	0.0204	0.014	0.0172	0.0192	0.0308	0.0196
9.39	-0.002	-0.0048	-0.0028	-0.0028	0.0116	-0.0016
9.4	-0.02	-0.0196	-0.0184	-0.0212	-0.0204	-0.0192
9.41	-0.0176	-0.0168	-0.0156	-0.0168	-0.0316	-0.0148
9.42	0.0048	0.002	0.004	0.0052	-0.0124	0.0064
9.43	0.0228	0.0164	0.0196	0.0236	0.0196	0.0236
9.44	0.0204	0.014	0.0172	0.0192	0.0308	0.0192
9.45	-0.002	-0.0048	-0.0028	-0.0032	0.0116	-0.0016
9.46	-0.02	-0.0196	-0.0184	-0.0212	-0.0208	-0.0192
9.47	-0.0172	-0.0164	-0.0156	-0.0168	-0.0316	-0.0148
9.48	0.0048	0.002	0.004	0.0052	-0.012	0.0064
9.49	0.0228	0.0164	0.0196	0.0236	0.02	0.0236
9.5	0.0204	0.014	0.0172	0.0192	0.0308	0.0192
9.51	-0.002	-0.0052	-0.0028	-0.0032	0.0112	-0.002
9.52	-0.02	-0.0196	-0.0184	-0.0216	-0.0208	-0.0192
9.53	-0.0172	-0.0164	-0.0156	-0.0168	-0.0316	-0.0148
9.54	0.0052	0.0024	0.0044	0.0056	-0.0116	0.0068
9.55	0.0232	0.0168	0.02	0.024	0.0208	0.024
9.56	0.0204	0.014	0.0172	0.0192	0.0316	0.0196
9.57	-0.002	-0.0052	-0.0028	-0.0032	0.012	-0.002
9.58	-0.02	-0.0196	-0.0184	-0.0216	-0.0204	-0.0192
9.59	-0.0172	-0.016	-0.0152	-0.0164	-0.0308	-0.0144
9.6	0.0056	0.0028	0.0044	0.006	-0.0108	0.0072
9.61	0.0232	0.0168	0.02	0.024	0.0216	0.0244
9.62	0.0204	0.014	0.0172	0.0196	0.0324	0.0196
9.63	-0.0024	-0.0052	-0.0032	-0.0032	0.0124	-0.002
9.64	-0.02	-0.0196	-0.0184	-0.0212	-0.0196	-0.0192
9.65	-0.0168	-0.0164	-0.0152	-0.016	-0.03	-0.014
9.66	0.0056	0.0028	0.0048	0.0064	-0.0096	0.0076
9.67	0.0236	0.0172	0.02	0.0244	0.0228	0.0248
9.68	0.0204	0.014	0.0172	0.0196	0.0332	0.0196
9.69	-0.0024	-0.0052	-0.0032	-0.0032	0.0132	-0.002
9.7	-0.02	-0.0192	-0.0184	-0.0212	-0.0192	-0.0192
9.71	-0.0168	-0.016	-0.0152	-0.016	-0.0292	-0.014
9.72	0.006	0.0032	0.0048	0.0068	-0.0088	0.0076
9.73	0.0232	0.0168	0.02	0.0248	0.0236	0.0248
9.74	0.0204	0.014	0.0172	0.0196	0.0336	0.0196
9.75	-0.0024	-0.0052	-0.0032	-0.0032	0.0132	-0.002
9.76	-0.02	-0.0196	-0.0184	-0.0212	-0.0192	-0.0192
9.77	-0.0168	-0.016	-0.0152	-0.016	-0.0296	-0.014
9.78	0.0056	0.0028	0.0048	0.0064	-0.0092	0.0076
9.79	0.0232	0.0168	0.02	0.0244	0.0228	0.0244
9.8	0.02	0.0136	0.0168	0.0192	0.0328	0.0196
9.81	-0.0028	-0.0056	-0.0036	-0.0036	0.0124	-0.0024
9.82	-0.0204	-0.0196	-0.0188	-0.0216	-0.02	-0.0196
9.83	-0.0172	-0.0164	-0.0152	-0.0164	-0.0304	-0.0144
9.84	0.0056	0.0028	0.0048	0.0064	-0.01	0.0072
9.85	0.0232	0.0168	0.0196	0.024	0.022	0.024
9.86	0.0196	0.0136	0.0164	0.0188	0.0316	0.0192
9.87	-0.0032	-0.006	-0.004	-0.004	0.0108	-0.0028
9.88	-0.0204	-0.0196	-0.0188	-0.022	-0.0212	-0.0196
9.89	-0.0168	-0.016	-0.0152	-0.016	-0.0312	-0.0144
9.9	0.006	0.0032	0.0052	0.0068	-0.01	0.0076
9.91	0.0232	0.0168	0.02	0.0244	0.022	0.0244
9.92	0.02	0.0136	0.0168	0.0188	0.0316	0.0192
9.93	-0.0032	-0.006	-0.004	-0.0044	0.0104	-0.0032
9.94	-0.0204	-0.0196	-0.0188	-0.022	-0.0216	-0.0196
9.95	-0.0168	-0.016	-0.0152	-0.016	-0.0312	-0.014
9.96	0.0064	0.0036	0.0052	0.0068	-0.01	0.008
9.97	0.0236	0.0168	0.02	0.0244	0.022	0.0244
9.98	0.0196	0.0136	0.0164	0.0188	0.0316	0.0188
9.99	-0.0036	-0.0064	-0.004	-0.0044	0.0104	-0.0032
10	-0.0204	-0.02	-0.0188	-0.022	-0.022	-0.02
10.01	-0.0168	-0.016	-0.0152	-0.016	-0.0316	-0.0144
10.02	0.0064	0.0036	0.0056	0.0072	-0.01	0.008
10.03	0.0232	0.0168	0.02	0.0248	0.0224	0.0248
10.04	0.0196	0.0132	0.0164	0.0188	0.032	0.0192
10.05	-0.004	-0.0064	-0.0048	-0.0048	0.0104	-0.0036
10.06	-0.0208	-0.02	-0.0192	-0.0224	-0.022	-0.02
10.07	-0.0168	-0.016	-0.0148	-0.016	-0.0312	-0.014
10.08	0.0068	0.0036	0.0056	0.0072	-0.0096	0.0084
10.09	0.0236	0.0172	0.02	0.0248	0.0228	0.0248
10.1	0.0196	0.0132	0.0164	0.0188	0.0324	0.0192
10.11	-0.004	-0.0064	-0.0044	-0.0048	0.0104	-0.0032
10.12	-0.0204	-0.02	-0.0188	-0.022	-0.022	-0.02
10.13	-0.0164	-0.0156	-0.0148	-0.016	-0.0312	-0.014
10.14	0.0072	0.004	0.006	0.0076	-0.0092	0.0088
10.15	0.0236	0.0172	0.0204	0.0248	0.0236	0.0248
10.16	0.0196	0.0132	0.0164	0.0188	0.0324	0.0188
10.17	-0.004	-0.0068	-0.0044	-0.0048	0.0104	-0.0036
10.18	-0.0204	-0.0196	-0.0188	-0.022	-0.0216	-0.0196
10.19	-0.016	-0.0152	-0.0144	-0.0156	-0.0304	-0.0136
10.2	0.0076	0.0044	0.0064	0.0076	-0.0088	0.0084
10.21	0.0232	0.0168	0.02	0.0244	0.0232	0.0248
10.22	0.0192	0.0132	0.016	0.0184	0.032	0.0188
10.23	-0.0044	-0.0068	-0.0048	-0.0052	0.0096	-0.004
10.24	-0.0204	-0.0196	-0.0188	-0.022	-0.022	-0.02
10.25	-0.016	-0.0152	-0.0144	-0.0156	-0.0308	-0.0136
10.26	0.0076	0.0044	0.0064	0.008	-0.0084	0.0088
10.27	0.024	0.0172	0.0204	0.0248	0.0236	0.0248
10.28	0.0192	0.0132	0.0164	0.0184	0.0324	0.0188
10.29	-0.0044	-0.0068	-0.0048	-0.0056	0.0096	-0.004
10.3	-0.0204	-0.02	-0.0188	-0.022	-0.0224	-0.02
10.31	-0.016	-0.0152	-0.0144	-0.0152	-0.0308	-0.0132
10.32	0.0076	0.0044	0.0064	0.0084	-0.008	0.0092
10.33	0.024	0.0172	0.0204	0.0252	0.0244	0.0252
10.34	0.0192	0.0132	0.0164	0.0188	0.0332	0.0188
10.35	-0.0048	-0.0072	-0.0052	-0.0056	0.01	-0.004
10.36	-0.0208	-0.02	-0.0192	-0.0224	-0.0224	-0.02
10.37	-0.016	-0.0156	-0.0144	-0.0152	-0.0308	-0.0136
10.38	0.0076	0.0048	0.0068	0.0084	-0.008	0.0092
10.39	0.024	0.0172	0.0204	0.0252	0.0244	0.0252
10.4	0.0192	0.0132	0.016	0.0184	0.0324	0.0188
10.41	-0.0048	-0.0072	-0.0052	-0.0056	0.0092	-0.0044
10.42	-0.0208	-0.02	-0.0192	-0.0224	-0.0228	-0.0204
10.43	-0.016	-0.0156	-0.0144	-0.0152	-0.0308	-0.0136
10.44	0.008	0.0048	0.0068	0.0088	-0.0076	0.0096
10.45	0.024	0.0172	0.0204	0.0256	0.0248	0.0256
10.46	0.0192	0.0132	0.0164	0.0188	0.0336	0.0192
10.47	-0.0048	-0.0072	-0.0052	-0.0052	0.0104	-0.004
10.48	-0.0204	-0.0196	-0.0188	-0.0216	-0.0212	-0.0196
10.49	-0.0156	-0.0152	-0.014	-0.0148	-0.0292	-0.0128
10.5	0.0084	0.0052	0.0072	0.0092	-0.0056	0.01
10.51	0.024	0.0176	0.0208	0.026	0.0264	0.0256
10.52	0.0192	0.0128	0.016	0.0188	0.0344	0.0188
10.53	-0.0052	-0.0076	-0.0056	-0.006	0.0104	-0.0044
10.54	-0.0208	-0.02	-0.0192	-0.0224	-0.022	-0.0204
10.55	-0.0156	-0.0152	-0.014	-0.0152	-0.03	-0.0132
10.56	0.0084	0.0052	0.0072	0.0092	-0.0064	0.01
10.57	0.024	0.0176	0.0208	0.0256	0.0256	0.0256
10.58	0.0192	0.0128	0.016	0.0184	0.0332	0.0188
10.59	-0.0052	-0.0076	-0.0056	-0.006	0.0096	-0.0044
10.6	-0.0208	-0.02	-0.0192	-0.0224	-0.0224	-0.0204
10.61	-0.0156	-0.0152	-0.014	-0.0152	-0.0304	-0.0132
10.62	0.0084	0.0052	0.0072	0.0092	-0.0068	0.01
10.63	0.024	0.0176	0.0208	0.0256	0.0252	0.0256
10.64	0.0188	0.0128	0.016	0.018	0.0328	0.0184
10.65	-0.0056	-0.008	-0.006	-0.0064	0.0088	-0.0052
10.66	-0.0208	-0.02	-0.0192	-0.0228	-0.0236	-0.0208
10.67	-0.0156	-0.0152	-0.014	-0.0152	-0.0316	-0.0132
10.68	0.0088	0.0052	0.0076	0.0092	-0.0076	0.01
10.69	0.024	0.0176	0.0208	0.0256	0.0244	0.0256
10.7	0.0188	0.0128	0.0156	0.018	0.032	0.0184
10.71	-0.006	-0.008	-0.0064	-0.0068	0.008	-0.0052
10.72	-0.0212	-0.0204	-0.0192	-0.0228	-0.024	-0.0208
10.73	-0.0156	-0.0152	-0.014	-0.0152	-0.0316	-0.0132
10.74	0.0088	0.0056	0.0076	0.0092	-0.0076	0.01
10.75	0.024	0.0172	0.0204	0.0256	0.0244	0.0256
10.76	0.0184	0.0124	0.0156	0.018	0.032	0.018
10.77	-0.006	-0.0084	-0.0064	-0.0072	0.0076	-0.0056
10.78	-0.0212	-0.0204	-0.0192	-0.0232	-0.0244	-0.0208
10.79	-0.0156	-0.0148	-0.014	-0.0152	-0.0316	-0.0132
10.8	0.0092	0.0056	0.008	0.0096	-0.0072	0.0104
10.81	0.0244	0.0176	0.0208	0.0256	0.0248	0.0256
10.82	0.0184	0.0124	0.0156	0.0176	0.0316	0.0176
10.83	-0.0064	-0.0084	-0.0064	-0.0072	0.0068	-0.0056
10.84	-0.0212	-0.0204	-0.0192	-0.0232	-0.0252	-0.0208
10.85	-0.0156	-0.0148	-0.014	-0.0152	-0.032	-0.0132
10.86	0.0092	0.0056	0.008	0.0096	-0.0076	0.0104
10.87	0.0244	0.0176	0.0208	0.0256	0.0244	0.0256
10.88	0.0184	0.0124	0.0156	0.0176	0.0312	0.0176
10.89	-0.0064	-0.0088	-0.0068	-0.0076	0.0064	-0.006
10.9	-0.0212	-0.0204	-0.0192	-0.0232	-0.0252	-0.0212
10.91	-0.0152	-0.0148	-0.0136	-0.0148	-0.032	-0.0132
10.92	0.0096	0.006	0.008	0.01	-0.0072	0.0108
10.93	0.0244	0.0176	0.0208	0.0256	0.0248	0.0256
10.94	0.0184	0.0124	0.0152	0.0172	0.0316	0.0176
10.95	-0.0068	-0.0088	-0.0068	-0.008	0.0064	-0.0064
10.96	-0.0212	-0.0204	-0.0192	-0.0236	-0.0256	-0.0212
10.97	-0.0152	-0.0148	-0.0136	-0.0148	-0.0324	-0.0132
10.98	0.0096	0.006	0.0084	0.01	-0.0072	0.0108
10.99	0.0244	0.0176	0.0208	0.0256	0.0244	0.0256
11	0.018	0.012	0.0152	0.0172	0.0312	0.0176
11.01	-0.0068	-0.0092	-0.0072	-0.008	0.0056	-0.0064
11.02	-0.0212	-0.0204	-0.0196	-0.0236	-0.0264	-0.0212
11.03	-0.0152	-0.0144	-0.0136	-0.0148	-0.0328	-0.0132
11.04	0.0096	0.0064	0.0084	0.01	-0.0072	0.0108
11.05	0.0244	0.0176	0.0208	0.0256	0.0244	0.0252
11.06	0.018	0.012	0.0152	0.0172	0.0308	0.0172
11.07	-0.0072	-0.0092	-0.0072	-0.0084	0.0052	-0.0068
11.08	-0.0212	-0.0204	-0.0196	-0.0236	-0.0268	-0.0216
11.09	-0.0152	-0.0144	-0.0136	-0.0148	-0.0328	-0.0128
11.1	0.01	0.0064	0.0088	0.01	-0.0072	0.0112
11.11	0.0244	0.0176	0.0208	0.0256	0.0248	0.0256
11.12	0.018	0.012	0.0152	0.0168	0.0308	0.0172
11.13	-0.0072	-0.0092	-0.0072	-0.0084	0.0052	-0.0068
11.14	-0.0216	-0.0204	-0.0196	-0.024	-0.0268	-0.0216
11.15	-0.0148	-0.0144	-0.0136	-0.0148	-0.0328	-0.0128
11.16	0.01	0.0064	0.0088	0.0104	-0.0068	0.0112
11.17	0.0244	0.0176	0.0208	0.0256	0.0252	0.0256
11.18	0.0176	0.012	0.0148	0.0172	0.0312	0.0172
11.19	-0.0076	-0.0096	-0.0076	-0.0088	0.0052	-0.0072
11.2	-0.0216	-0.0204	-0.0196	-0.024	-0.0272	-0.022
11.21	-0.0148	-0.0144	-0.0136	-0.0152	-0.0336	-0.0132
11.22	0.0104	0.0064	0.0088	0.01	-0.0076	0.0112
11.23	0.0244	0.0176	0.0208	0.0252	0.024	0.0252
11.24	0.0176	0.0116	0.0148	0.016	0.0296	0.0168
11.25	-0.0076	-0.0096	-0.008	-0.01	0.0028	-0.008
11.26	-0.0216	-0.0208	-0.0196	-0.0256	-0.0304	-0.0232
11.27	-0.0152	-0.0144	-0.0136	-0.0172	-0.038	-0.0152
11.28	0.0104	0.0068	0.0088	0.0076	-0.0136	0.0088
11.29	0.0244	0.0176	0.0208	0.0232	0.0176	0.0232
11.3	0.0176	0.0116	0.0148	0.0152	0.0244	0.0156
11.31	-0.0076	-0.0096	-0.0076	-0.0096	-0.0004	-0.008
11.32	-0.0212	-0.0204	-0.0196	-0.0244	-0.0312	-0.022
11.33	-0.0148	-0.014	-0.0132	-0.0156	-0.0372	-0.0136
11.34	0.0108	0.0072	0.0092	0.0104	-0.01	0.0112
11.35	0.0248	0.018	0.0212	0.026	0.0232	0.026
11.36	0.018	0.012	0.0148	0.0172	0.03	0.0176
11.37	-0.0076	-0.0096	-0.008	-0.0088	0.004	-0.0072
11.38	-0.0212	-0.0204	-0.0196	-0.0232	-0.0272	-0.0212
11.39	-0.0144	-0.014	-0.0128	-0.014	-0.032	-0.012
11.4	0.0112	0.0072	0.0096	0.0116	-0.0052	0.0124
11.41	0.0248	0.018	0.0212	0.0264	0.0268	0.0264
11.42	0.018	0.012	0.0148	0.0172	0.032	0.0172
11.43	-0.0076	-0.0096	-0.0076	-0.0088	0.0056	-0.0072
11.44	-0.0212	-0.0204	-0.0192	-0.0232	-0.026	-0.0212
11.45	-0.014	-0.0136	-0.0128	-0.014	-0.0312	-0.012
11.46	0.0112	0.0076	0.0096	0.0116	-0.0044	0.0124
11.47	0.0248	0.018	0.0212	0.0264	0.0272	0.0264
11.48	0.0176	0.0116	0.0148	0.0168	0.0324	0.0172
11.49	-0.008	-0.01	-0.008	-0.0092	0.0052	-0.0076
11.5	-0.0212	-0.0204	-0.0196	-0.0236	-0.0264	-0.0212
11.51	-0.014	-0.0136	-0.0128	-0.0136	-0.0312	-0.012
11.52	0.0116	0.0076	0.01	0.012	-0.004	0.0128
11.53	0.0248	0.018	0.0212	0.0264	0.0276	0.0264
11.54	0.0176	0.0116	0.0144	0.0168	0.0324	0.0168
11.55	-0.0084	-0.0104	-0.0084	-0.0096	0.0048	-0.008
11.56	-0.0216	-0.0204	-0.0196	-0.0236	-0.0268	-0.0216
11.57	-0.014	-0.0136	-0.0128	-0.0136	-0.0316	-0.012
11.58	0.0116	0.0076	0.01	0.012	-0.004	0.0128
11.59	0.0248	0.018	0.0212	0.0264	0.0272	0.0264
11.6	0.0172	0.0112	0.0144	0.0164	0.032	0.0168
11.61	-0.0084	-0.0104	-0.0084	-0.0096	0.0044	-0.008
11.62	-0.0216	-0.0204	-0.0196	-0.024	-0.0272	-0.0216
11.63	-0.014	-0.0136	-0.0124	-0.0136	-0.0312	-0.0116
11.64	0.0116	0.0076	0.01	0.0124	-0.0036	0.0128
11.65	0.0248	0.018	0.0212	0.0264	0.0276	0.0264
11.66	0.0168	0.0112	0.014	0.016	0.0316	0.0164
11.67	-0.0088	-0.0104	-0.0088	-0.01	0.004	-0.008
11.68	-0.0216	-0.0208	-0.0196	-0.024	-0.0272	-0.0216
11.69	-0.014	-0.0136	-0.0128	-0.0136	-0.0316	-0.012
11.7	0.0116	0.008	0.01	0.0124	-0.004	0.0132
11.71	0.0248	0.018	0.0212	0.0264	0.0276	0.0264
11.72	0.0168	0.0112	0.014	0.016	0.0316	0.0164
11.73	-0.0092	-0.0108	-0.0088	-0.01	0.0036	-0.0084
11.74	-0.0216	-0.0208	-0.02	-0.024	-0.0276	-0.0216
11.75	-0.014	-0.0136	-0.0124	-0.0132	-0.0316	-0.0116
11.76	0.012	0.008	0.0104	0.0124	-0.0036	0.0132
11.77	0.0248	0.018	0.0212	0.0264	0.0276	0.0264
11.78	0.0168	0.0108	0.014	0.016	0.0316	0.0164
11.79	-0.0092	-0.0112	-0.0092	-0.0104	0.0028	-0.0088
11.8	-0.022	-0.0208	-0.02	-0.0244	-0.0288	-0.022
11.81	-0.014	-0.0136	-0.0124	-0.0136	-0.0324	-0.012
11.82	0.012	0.008	0.0104	0.0124	-0.0044	0.0132
11.83	0.0244	0.0176	0.0208	0.026	0.0264	0.026
11.84	0.0164	0.0104	0.0136	0.0152	0.03	0.0156
11.85	-0.01	-0.0116	-0.0096	-0.0112	0.0012	-0.0096
11.86	-0.0224	-0.0212	-0.0204	-0.0252	-0.0308	-0.0228
11.87	-0.014	-0.0136	-0.0128	-0.014	-0.0344	-0.0124
11.88	0.012	0.008	0.0104	0.0116	-0.0064	0.0124
11.89	0.0244	0.0176	0.0208	0.0256	0.0244	0.0252
11.9	0.016	0.0104	0.0132	0.0148	0.028	0.0152
11.91	-0.01	-0.0116	-0.01	-0.012	-0.0008	-0.01
11.92	-0.022	-0.0208	-0.02	-0.0252	-0.032	-0.0228
11.93	-0.0136	-0.0132	-0.0124	-0.014	-0.0356	-0.0124
11.94	0.0124	0.0084	0.0108	0.0124	-0.0064	0.0132
11.95	0.0248	0.018	0.0212	0.026	0.0248	0.026
11.96	0.0164	0.0104	0.0136	0.0148	0.028	0.0152
11.97	-0.01	-0.0116	-0.01	-0.012	-0.0008	-0.01
11.98	-0.022	-0.0208	-0.02	-0.0252	-0.032	-0.0228
11.99	-0.0136	-0.0132	-0.0124	-0.014	-0.0352	-0.012
12	0.0124	0.0084	0.0108	0.0124	-0.006	0.0132
12.01	0.0248	0.0176	0.0212	0.026	0.0252	0.026
12.02	0.016	0.0104	0.0132	0.0148	0.028	0.0152
12.03	-0.01	-0.0116	-0.01	-0.012	-0.0008	-0.0104
12.04	-0.022	-0.0208	-0.02	-0.0252	-0.032	-0.0228
12.05	-0.0132	-0.0132	-0.012	-0.0136	-0.0348	-0.0116
12.06	0.0128	0.0084	0.0108	0.0128	-0.0056	0.0136
12.07	0.0248	0.018	0.0212	0.026	0.0256	0.026
12.08	0.016	0.0104	0.0132	0.0148	0.0284	0.0152
12.09	-0.0104	-0.012	-0.0104	-0.012	-0.0012	-0.0104
12.1	-0.022	-0.0208	-0.02	-0.0252	-0.032	-0.0228
12.11	-0.0132	-0.0128	-0.012	-0.0132	-0.0344	-0.0116
12.12	0.0132	0.0088	0.0112	0.0132	-0.0048	0.0136
12.13	0.0248	0.018	0.0212	0.026	0.026	0.026
12.14	0.016	0.01	0.0132	0.0148	0.0288	0.0152
12.15	-0.0104	-0.012	-0.01	-0.012	-0.0008	-0.0104
12.16	-0.022	-0.0208	-0.02	-0.0248	-0.0316	-0.0224
12.17	-0.0128	-0.0128	-0.0116	-0.0132	-0.034	-0.0112
12.18	0.0132	0.0092	0.0116	0.0132	-0.004	0.014
12.19	0.0248	0.018	0.0212	0.0264	0.0268	0.0264
12.2	0.016	0.01	0.0132	0.0148	0.0292	0.0152
12.21	-0.0108	-0.012	-0.0104	-0.0124	-0.0008	-0.0108
12.22	-0.022	-0.0208	-0.02	-0.0248	-0.0316	-0.0228
12.23	-0.0128	-0.0128	-0.0116	-0.0128	-0.0336	-0.0112
12.24	0.0136	0.0092	0.0116	0.0136	-0.0036	0.0144
12.25	0.0252	0.018	0.0216	0.0268	0.0276	0.0268
12.26	0.0156	0.01	0.0132	0.0148	0.03	0.0152
12.27	-0.0104	-0.012	-0.0104	-0.0124	0	-0.0104
12.28	-0.0216	-0.0208	-0.02	-0.0248	-0.0308	-0.0224
12.29	-0.0124	-0.0124	-0.0112	-0.0124	-0.0328	-0.0108
12.3	0.014	0.0096	0.012	0.0144	-0.0024	0.0148
12.31	0.0252	0.018	0.0216	0.0268	0.0284	0.0268
12.32	0.0156	0.01	0.0128	0.0148	0.0304	0.0152
12.33	-0.0108	-0.0124	-0.0104	-0.0124	0	-0.0108
12.34	-0.0216	-0.0208	-0.0196	-0.0248	-0.0304	-0.0224
12.35	-0.0124	-0.012	-0.0108	-0.012	-0.032	-0.0104
12.36	0.014	0.01	0.0124	0.0144	-0.0012	0.0152
12.37	0.0252	0.018	0.0216	0.0268	0.0292	0.0268
12.38	0.0156	0.01	0.0128	0.0148	0.0308	0.0152
12.39	-0.0108	-0.0124	-0.0108	-0.0124	0.0004	-0.0104
12.4	-0.0216	-0.0208	-0.02	-0.0244	-0.03	-0.022
12.41	-0.0124	-0.012	-0.0112	-0.012	-0.0312	-0.01
12.42	0.0144	0.01	0.0124	0.0148	-0.0004	0.0156
12.43	0.0252	0.0184	0.0216	0.0272	0.03	0.0272
12.44	0.0156	0.01	0.0128	0.0148	0.0312	0.0152
12.45	-0.0108	-0.0124	-0.0108	-0.0124	0.0008	-0.0108
12.46	-0.0216	-0.0204	-0.0196	-0.0244	-0.0296	-0.022
12.47	-0.012	-0.012	-0.0108	-0.0116	-0.0308	-0.01
12.48	0.0148	0.01	0.0124	0.0152	0.0004	0.016
12.49	0.0256	0.0184	0.0216	0.0276	0.0308	0.0272
12.5	0.0152	0.0096	0.0128	0.0148	0.032	0.0152
12.51	-0.0116	-0.0128	-0.0112	-0.0128	0.0004	-0.0112
12.52	-0.022	-0.0208	-0.02	-0.0248	-0.0304	-0.0228
12.53	-0.012	-0.012	-0.0108	-0.012	-0.0316	-0.01
12.54	0.0148	0.01	0.0128	0.0152	0	0.016
12.55	0.0252	0.0184	0.0216	0.0272	0.0304	0.0272
12.56	0.0152	0.0096	0.0124	0.0144	0.0312	0.0148
12.57	-0.0116	-0.0128	-0.0112	-0.0128	0	-0.0112
12.58	-0.022	-0.0208	-0.02	-0.0248	-0.0304	-0.0224
12.59	-0.012	-0.0116	-0.0108	-0.0116	-0.0312	-0.01
12.6	0.0148	0.0104	0.0128	0.0152	0	0.016
12.61	0.0252	0.018	0.0216	0.0272	0.0304	0.0272
12.62	0.0148	0.0096	0.0124	0.0144	0.0308	0.0148
12.63	-0.0116	-0.0132	-0.0116	-0.0132	-0.0004	-0.0116
12.64	-0.022	-0.0208	-0.02	-0.0248	-0.0308	-0.0224
12.65	-0.012	-0.0116	-0.0108	-0.0116	-0.0316	-0.01
12.66	0.0148	0.0104	0.0128	0.0156	0	0.016
12.67	0.0252	0.018	0.0216	0.0276	0.0308	0.0272
12.68	0.0148	0.0092	0.012	0.0144	0.0312	0.0148
12.69	-0.012	-0.0132	-0.0116	-0.0132	-0.0008	-0.0116
12.7	-0.022	-0.0208	-0.02	-0.0248	-0.0312	-0.0228
12.71	-0.0116	-0.0116	-0.0104	-0.0112	-0.0312	-0.0096
12.72	0.0148	0.0104	0.0128	0.0156	0.0004	0.0164
12.73	0.0252	0.018	0.0212	0.0272	0.0304	0.0272
12.74	0.0144	0.0092	0.012	0.014	0.0304	0.0144
12.75	-0.012	-0.0136	-0.0116	-0.0136	-0.0012	-0.0116
12.76	-0.022	-0.0208	-0.02	-0.0248	-0.0312	-0.0228
12.77	-0.0116	-0.0116	-0.0104	-0.0112	-0.0312	-0.0096
12.78	0.0152	0.0108	0.0132	0.016	0.0008	0.0164
12.79	0.0252	0.018	0.0216	0.0272	0.0308	0.0272
12.8	0.0144	0.0088	0.012	0.0136	0.0308	0.014
12.81	-0.0124	-0.0136	-0.012	-0.0136	-0.0012	-0.012
12.82	-0.022	-0.0208	-0.02	-0.0248	-0.0312	-0.0228
12.83	-0.0112	-0.0116	-0.0104	-0.0112	-0.0312	-0.0096
12.84	0.0152	0.0108	0.0132	0.016	0.0008	0.0164
12.85	0.0252	0.018	0.0216	0.0272	0.0308	0.0272
12.86	0.0144	0.0088	0.012	0.0136	0.0304	0.014
12.87	-0.0124	-0.0136	-0.012	-0.014	-0.0016	-0.012
12.88	-0.022	-0.0208	-0.02	-0.0248	-0.0316	-0.0228
12.89	-0.0112	-0.0112	-0.01	-0.0108	-0.0312	-0.0092
12.9	0.0156	0.0108	0.0132	0.016	0.0012	0.0168
12.91	0.0252	0.018	0.0216	0.0272	0.0312	0.0272
12.92	0.0144	0.0088	0.0116	0.0136	0.0304	0.014
12.93	-0.0128	-0.0136	-0.0124	-0.014	-0.002	-0.0124
12.94	-0.022	-0.0208	-0.02	-0.0248	-0.0316	-0.0228
12.95	-0.0112	-0.0112	-0.01	-0.0108	-0.0308	-0.0092
12.96	0.0156	0.0108	0.0136	0.0164	0.0012	0.0168
12.97	0.0252	0.018	0.0216	0.0272	0.0312	0.0272
12.98	0.014	0.0084	0.0116	0.0132	0.0304	0.0136
12.99	-0.0128	-0.014	-0.0124	-0.0144	-0.002	-0.0124
13	-0.022	-0.0208	-0.02	-0.0248	-0.032	-0.0228
13.01	-0.0108	-0.0108	-0.01	-0.0108	-0.0308	-0.0088
13.02	0.016	0.0112	0.0136	0.0164	0.0016	0.0172
13.03	0.0252	0.018	0.0216	0.0272	0.0312	0.0272
13.04	0.0136	0.0084	0.0112	0.0132	0.03	0.0136
13.05	-0.0128	-0.014	-0.0124	-0.0144	-0.0028	-0.0128
13.06	-0.022	-0.0208	-0.02	-0.0248	-0.032	-0.0228
13.07	-0.0108	-0.0108	-0.0096	-0.0104	-0.0308	-0.0088
13.08	0.016	0.0112	0.014	0.0168	0.002	0.0172
13.09	0.0252	0.0184	0.0216	0.0276	0.0316	0.0272
13.1	0.0136	0.0084	0.0112	0.0128	0.03	0.0136
13.11	-0.0132	-0.014	-0.0128	-0.0148	-0.0028	-0.0128
13.12	-0.022	-0.0208	-0.02	-0.0248	-0.0324	-0.0228
13.13	-0.0108	-0.0108	-0.0096	-0.0104	-0.0308	-0.0088
13.14	0.016	0.0116	0.014	0.0168	0.002	0.0176
13.15	0.0252	0.018	0.0216	0.0272	0.0316	0.0272
13.16	0.0136	0.008	0.0108	0.0128	0.0296	0.0132
13.17	-0.0132	-0.0144	-0.0128	-0.0148	-0.0032	-0.0132
13.18	-0.022	-0.0208	-0.02	-0.0248	-0.0328	-0.0228
13.19	-0.0104	-0.0104	-0.0092	-0.01	-0.0308	-0.0084
13.2	0.0164	0.0116	0.014	0.0172	0.0024	0.0176
13.21	0.0252	0.018	0.0212	0.0272	0.0316	0.0272
13.22	0.0132	0.008	0.0108	0.0124	0.0296	0.0132
13.23	-0.0136	-0.0144	-0.0128	-0.0152	-0.0036	-0.0132
13.24	-0.022	-0.0208	-0.02	-0.0248	-0.0328	-0.0228
13.25	-0.0104	-0.0104	-0.0092	-0.01	-0.0308	-0.0084
13.26	0.0164	0.0116	0.014	0.0172	0.0024	0.0176
13.27	0.0252	0.018	0.0216	0.0272	0.0316	0.0272
13.28	0.0132	0.008	0.0108	0.0124	0.0296	0.0132
13.29	-0.0136	-0.0144	-0.0128	-0.0152	-0.0036	-0.0132
13.3	-0.022	-0.0208	-0.02	-0.0248	-0.0328	-0.0228
13.31	-0.01	-0.0104	-0.0092	-0.01	-0.0304	-0.0084
13.32	0.0168	0.0116	0.0144	0.0176	0.0028	0.018
13.33	0.0252	0.018	0.0216	0.0276	0.032	0.0272
13.34	0.0132	0.0076	0.0108	0.0124	0.0296	0.0128
13.35	-0.014	-0.0148	-0.0132	-0.0156	-0.004	-0.0136
13.36	-0.022	-0.0208	-0.02	-0.0252	-0.0328	-0.0228
13.37	-0.01	-0.0104	-0.0092	-0.0096	-0.0304	-0.008
13.38	0.0168	0.012	0.0144	0.0176	0.0032	0.018
13.39	0.0252	0.0184	0.0216	0.0276	0.0324	0.0276
13.4	0.0128	0.0076	0.0104	0.0124	0.03	0.0128
13.41	-0.014	-0.0148	-0.0132	-0.0156	-0.004	-0.0136
13.42	-0.022	-0.0208	-0.02	-0.0248	-0.0328	-0.0228
13.43	-0.01	-0.01	-0.0088	-0.0096	-0.03	-0.008
13.44	0.0168	0.012	0.0148	0.018	0.0036	0.0184
13.45	0.0252	0.018	0.0216	0.0276	0.0324	0.0272
13.46	0.0128	0.0076	0.0104	0.012	0.0296	0.0128
13.47	-0.014	-0.0148	-0.0136	-0.016	-0.0044	-0.014
13.48	-0.022	-0.0208	-0.02	-0.0252	-0.0332	-0.0228
13.49	-0.0096	-0.01	-0.0088	-0.0096	-0.0304	-0.008
13.5	0.0172	0.0124	0.0148	0.018	0.0036	0.0184
13.51	0.0252	0.0184	0.0216	0.0276	0.0328	0.0276
13.52	0.0128	0.0076	0.0104	0.012	0.0296	0.0124
13.53	-0.0144	-0.0152	-0.0136	-0.016	-0.0048	-0.014
13.54	-0.022	-0.0208	-0.02	-0.0252	-0.0336	-0.0228
13.55	-0.0096	-0.01	-0.0088	-0.0092	-0.0304	-0.0076
13.56	0.0172	0.0124	0.0148	0.018	0.004	0.0184
13.57	0.0252	0.018	0.0216	0.0276	0.0328	0.0272
13.58	0.0124	0.0072	0.01	0.0116	0.0292	0.0124
13.59	-0.0144	-0.0152	-0.0136	-0.016	-0.0048	-0.0144
13.6	-0.022	-0.0208	-0.02	-0.0252	-0.0336	-0.0228
13.61	-0.0092	-0.0096	-0.0084	-0.0092	-0.03	-0.0076
13.62	0.0176	0.0124	0.0148	0.0184	0.0044	0.0188
13.63	0.0252	0.018	0.0216	0.0276	0.0328	0.0276
13.64	0.0124	0.0072	0.01	0.0116	0.0292	0.012
13.65	-0.0148	-0.0156	-0.014	-0.0164	-0.0052	-0.0144
13.66	-0.022	-0.0208	-0.02	-0.0252	-0.0336	-0.0228
13.67	-0.0092	-0.0096	-0.0084	-0.0088	-0.03	-0.0072
13.68	0.0176	0.0124	0.0152	0.0184	0.0044	0.0188
13.69	0.0252	0.018	0.0216	0.0276	0.0328	0.0272
13.7	0.012	0.0068	0.0096	0.0112	0.0292	0.012
13.71	-0.0148	-0.0156	-0.014	-0.0164	-0.0056	-0.0144
13.72	-0.022	-0.0208	-0.02	-0.0252	-0.034	-0.0228
13.73	-0.0092	-0.0096	-0.0084	-0.0088	-0.03	-0.0072
13.74	0.0176	0.0128	0.0152	0.0188	0.0048	0.0192
13.75	0.0252	0.018	0.0212	0.0276	0.0332	0.0276
13.76	0.012	0.0068	0.0096	0.0112	0.0288	0.0116
13.77	-0.0152	-0.0156	-0.0144	-0.0168	-0.006	-0.0148
13.78	-0.0224	-0.0208	-0.02	-0.0252	-0.034	-0.0228
13.79	-0.0088	-0.0092	-0.008	-0.0088	-0.0296	-0.0072
13.8	0.018	0.0128	0.0152	0.0188	0.0052	0.0192
13.81	0.0252	0.018	0.0216	0.0276	0.0332	0.0276
13.82	0.012	0.0068	0.0096	0.0112	0.0292	0.0116
13.83	-0.0148	-0.0156	-0.014	-0.0168	-0.0056	-0.0148
13.84	-0.022	-0.0204	-0.0196	-0.0248	-0.0336	-0.0224
13.85	-0.0084	-0.0088	-0.0072	-0.0076	-0.028	-0.006
13.86	0.0184	0.0132	0.016	0.02	0.0076	0.0204
13.87	0.0256	0.0184	0.0216	0.0288	0.036	0.0284
13.88	0.0116	0.0068	0.0096	0.0116	0.0312	0.0124
13.89	-0.0152	-0.016	-0.0144	-0.0168	-0.004	-0.0148
13.9	-0.022	-0.0208	-0.02	-0.0248	-0.0324	-0.0224
13.91	-0.0084	-0.0088	-0.0076	-0.0076	-0.0276	-0.0064
13.92	0.0184	0.0132	0.016	0.02	0.0076	0.0204
13.93	0.0252	0.018	0.0216	0.0284	0.0356	0.028
13.94	0.0116	0.0064	0.0092	0.0112	0.0308	0.012
13.95	-0.0156	-0.016	-0.0144	-0.0172	-0.0048	-0.0152
13.96	-0.0224	-0.0208	-0.02	-0.0252	-0.0332	-0.0228
13.97	-0.0088	-0.0088	-0.0076	-0.008	-0.0284	-0.0064
13.98	0.0184	0.0132	0.016	0.0196	0.0072	0.02
13.99	0.0252	0.018	0.0216	0.028	0.0352	0.028
14	0.0112	0.0064	0.0092	0.0108	0.03	0.0116
14.01	-0.0156	-0.016	-0.0148	-0.0172	-0.006	-0.0152
14.02	-0.022	-0.0208	-0.02	-0.0248	-0.0336	-0.0228
14.03	-0.0084	-0.0088	-0.0072	-0.0076	-0.0284	-0.006
14.04	0.0184	0.0132	0.016	0.0196	0.0072	0.02
14.05	0.0252	0.018	0.0216	0.028	0.0348	0.0276
14.06	0.0112	0.006	0.0088	0.0108	0.0292	0.0112
14.07	-0.0156	-0.0164	-0.0148	-0.0176	-0.0064	-0.0156
14.08	-0.0224	-0.0208	-0.02	-0.0252	-0.0344	-0.0228
14.09	-0.0084	-0.0088	-0.0072	-0.0076	-0.0288	-0.0064
14.1	0.0188	0.0132	0.016	0.02	0.0068	0.0204
14.11	0.0252	0.018	0.0216	0.028	0.0348	0.0276
14.12	0.0112	0.006	0.0088	0.0104	0.0292	0.0112
14.13	-0.0156	-0.0164	-0.0148	-0.0176	-0.0068	-0.0156
14.14	-0.0224	-0.0208	-0.02	-0.0252	-0.0348	-0.0232
14.15	-0.008	-0.0084	-0.0072	-0.0076	-0.0288	-0.006
14.16	0.0188	0.0136	0.0164	0.02	0.0072	0.0204
14.17	0.0252	0.018	0.0216	0.028	0.0348	0.0276
14.18	0.0108	0.006	0.0088	0.01	0.0288	0.0108
14.19	-0.016	-0.0164	-0.0152	-0.018	-0.0072	-0.016
14.2	-0.022	-0.0208	-0.02	-0.0252	-0.0348	-0.0232
14.21	-0.008	-0.0084	-0.0072	-0.0076	-0.0288	-0.006
14.22	0.0192	0.0136	0.0164	0.0204	0.0072	0.0208
14.23	0.0252	0.018	0.0216	0.028	0.0348	0.0276
14.24	0.0108	0.006	0.0084	0.01	0.0288	0.0108
14.25	-0.016	-0.0164	-0.0152	-0.018	-0.0076	-0.016
14.26	-0.022	-0.0208	-0.02	-0.0252	-0.0348	-0.0228
14.27	-0.0076	-0.008	-0.0068	-0.0072	-0.0288	-0.0056
14.28	0.0192	0.0136	0.0164	0.0204	0.0076	0.0208
14.29	0.0252	0.018	0.0216	0.0276	0.0348	0.0276
14.3	0.0104	0.0056	0.0084	0.01	0.0284	0.0104
14.31	-0.016	-0.0168	-0.0152	-0.0184	-0.008	-0.0164
14.32	-0.022	-0.0208	-0.02	-0.0252	-0.0352	-0.0228
14.33	-0.0076	-0.008	-0.0068	-0.0072	-0.0284	-0.0056
14.34	0.0192	0.014	0.0164	0.0208	0.008	0.0208
14.35	0.0252	0.018	0.0216	0.028	0.0352	0.0276
14.36	0.0104	0.0056	0.0084	0.0096	0.0288	0.0104
14.37	-0.0164	-0.0168	-0.0156	-0.0184	-0.008	-0.0164
14.38	-0.022	-0.0208	-0.02	-0.0252	-0.0352	-0.0228
14.39	-0.0072	-0.008	-0.0068	-0.0068	-0.0284	-0.0056
14.4	0.0192	0.014	0.0164	0.0208	0.008	0.0212
14.41	0.0252	0.018	0.0212	0.0276	0.0352	0.0276
14.42	0.01	0.0052	0.008	0.0096	0.028	0.0104
14.43	-0.0164	-0.0168	-0.0156	-0.0184	-0.0084	-0.0164
14.44	-0.022	-0.0208	-0.02	-0.0252	-0.0352	-0.0228
14.45	-0.0072	-0.008	-0.0064	-0.0068	-0.0284	-0.0052
14.46	0.0196	0.014	0.0168	0.0208	0.008	0.0212
14.47	0.0252	0.018	0.0216	0.028	0.0352	0.0276
14.48	0.01	0.0052	0.008	0.0096	0.0284	0.01
14.49	-0.0168	-0.0172	-0.0156	-0.0188	-0.0088	-0.0168
14.5	-0.022	-0.0208	-0.02	-0.0252	-0.0356	-0.0232
14.51	-0.0068	-0.0076	-0.0064	-0.0068	-0.0284	-0.0052
14.52	0.0196	0.014	0.0168	0.0212	0.0084	0.0216
14.53	0.0252	0.018	0.0216	0.028	0.0352	0.0276
14.54	0.01	0.0052	0.0076	0.0092	0.028	0.01
14.55	-0.0164	-0.0168	-0.0156	-0.0188	-0.0088	-0.0168
14.56	-0.022	-0.0208	-0.02	-0.0252	-0.0356	-0.0228
14.57	-0.0068	-0.0076	-0.0064	-0.0064	-0.028	-0.0048
14.58	0.0196	0.0144	0.0168	0.0212	0.0088	0.0216
14.59	0.0252	0.018	0.0212	0.0276	0.0356	0.0276
14.6	0.0096	0.0048	0.0076	0.0088	0.0276	0.0096
14.61	-0.0168	-0.0172	-0.0156	-0.0192	-0.0092	-0.0172
14.62	-0.022	-0.0204	-0.0196	-0.0252	-0.036	-0.0228
14.63	-0.0068	-0.0072	-0.006	-0.0064	-0.028	-0.0048
14.64	0.02	0.0144	0.0172	0.0212	0.0088	0.0216
14.65	0.0252	0.018	0.0216	0.028	0.0356	0.0276
14.66	0.0096	0.0048	0.0076	0.0088	0.0276	0.0096
14.67	-0.0168	-0.0172	-0.016	-0.0192	-0.0092	-0.0172
14.68	-0.022	-0.0208	-0.02	-0.0252	-0.036	-0.0232
14.69	-0.0064	-0.0072	-0.006	-0.0064	-0.028	-0.0048
14.7	0.02	0.0144	0.0172	0.0216	0.0092	0.022
14.71	0.0252	0.018	0.0216	0.028	0.036	0.0276
14.72	0.0096	0.0048	0.0072	0.0088	0.0276	0.0092
14.73	-0.0172	-0.0176	-0.016	-0.0196	-0.01	-0.0176
14.74	-0.022	-0.0208	-0.02	-0.0252	-0.0364	-0.0232
14.75	-0.0064	-0.0072	-0.0056	-0.0064	-0.0284	-0.0048
14.76	0.02	0.0144	0.0172	0.0216	0.0088	0.0216
14.77	0.0252	0.0184	0.0216	0.028	0.0356	0.028
14.78	0.0096	0.0048	0.0076	0.0092	0.028	0.01
14.79	-0.0172	-0.0176	-0.016	-0.0192	-0.0092	-0.0172
14.8	-0.0224	-0.0208	-0.02	-0.0256	-0.0364	-0.0232
14.81	-0.0068	-0.0072	-0.006	-0.0068	-0.0288	-0.0052
14.82	0.02	0.0144	0.0172	0.0212	0.0084	0.0216
14.83	0.0252	0.018	0.0216	0.028	0.0352	0.0276
14.84	0.0092	0.0044	0.0072	0.0088	0.0276	0.0096
14.85	-0.0172	-0.0176	-0.0164	-0.0196	-0.01	-0.0172
14.86	-0.0224	-0.0208	-0.02	-0.0252	-0.0364	-0.0232
14.87	-0.0064	-0.0072	-0.006	-0.0064	-0.0284	-0.0048
14.88	0.02	0.0144	0.0172	0.0216	0.0088	0.022
14.89	0.0252	0.018	0.0212	0.0276	0.0356	0.0276
14.9	0.0092	0.0044	0.0072	0.0088	0.0276	0.0096
14.91	-0.0176	-0.018	-0.0164	-0.0196	-0.0104	-0.0176
14.92	-0.0224	-0.0208	-0.02	-0.0256	-0.0368	-0.0232
14.93	-0.0064	-0.0072	-0.0056	-0.0064	-0.0288	-0.0048
14.94	0.0204	0.0148	0.0176	0.0216	0.0088	0.022
14.95	0.0252	0.018	0.0216	0.028	0.0356	0.028
14.96	0.0092	0.0044	0.0072	0.0088	0.0276	0.0096
14.97	-0.0176	-0.018	-0.0164	-0.0196	-0.0104	-0.0176
14.98	-0.0224	-0.0208	-0.02	-0.0252	-0.0368	-0.0232
14.99	-0.006	-0.0068	-0.0056	-0.006	-0.0284	-0.0044
15	0.0204	0.0148	0.0176	0.022	0.0096	0.0224
15.01	0.0252	0.018	0.0216	0.028	0.036	0.0276
15.02	0.0088	0.0044	0.0068	0.0084	0.0276	0.0092
15.03	-0.0176	-0.018	-0.0164	-0.0196	-0.0104	-0.0176
15.04	-0.022	-0.0208	-0.02	-0.0252	-0.0364	-0.0232
15.05	-0.006	-0.0068	-0.0052	-0.006	-0.028	-0.0044
15.06	0.0208	0.0148	0.018	0.022	0.01	0.0224
15.07	0.0252	0.0184	0.0216	0.028	0.0364	0.028
15.08	0.0088	0.004	0.0068	0.0084	0.0276	0.0092
15.09	-0.018	-0.018	-0.0168	-0.02	-0.0104	-0.018
15.1	-0.022	-0.0208	-0.02	-0.0252	-0.0368	-0.0232
15.11	-0.0056	-0.0068	-0.0052	-0.0056	-0.028	-0.0044
15.12	0.0208	0.0152	0.018	0.0224	0.01	0.0224
15.13	0.0252	0.018	0.0216	0.028	0.0364	0.0276
15.14	0.0088	0.004	0.0068	0.0084	0.0272	0.0088
15.15	-0.018	-0.018	-0.0168	-0.02	-0.0108	-0.018
15.16	-0.022	-0.0208	-0.02	-0.0252	-0.0364	-0.0228
15.17	-0.0056	-0.0064	-0.0048	-0.0056	-0.0276	-0.004
15.18	0.0208	0.0152	0.018	0.0224	0.0104	0.0228
15.19	0.0252	0.018	0.0216	0.028	0.0368	0.028
15.2	0.0088	0.004	0.0064	0.008	0.0276	0.0088
15.21	-0.018	-0.018	-0.0168	-0.0204	-0.0108	-0.018
15.22	-0.022	-0.0208	-0.02	-0.0252	-0.0368	-0.0232
15.23	-0.0056	-0.0064	-0.0048	-0.0052	-0.0276	-0.004
15.24	0.0212	0.0152	0.018	0.0224	0.0108	0.0228
15.25	0.0252	0.018	0.0212	0.028	0.0368	0.028
15.26	0.0084	0.0036	0.0064	0.008	0.0272	0.0088
15.27	-0.018	-0.0184	-0.0168	-0.0204	-0.0112	-0.0184
15.28	-0.0224	-0.0208	-0.02	-0.0252	-0.0368	-0.0232
15.29	-0.0056	-0.0064	-0.0048	-0.0052	-0.0276	-0.004
15.3	0.0212	0.0152	0.018	0.0228	0.0108	0.0228
15.31	0.0252	0.018	0.0212	0.028	0.0368	0.028
15.32	0.008	0.0036	0.006	0.0076	0.0272	0.0084
15.33	-0.0184	-0.0184	-0.0172	-0.0208	-0.0116	-0.0188
15.34	-0.0224	-0.0208	-0.02	-0.0256	-0.0376	-0.0232
15.35	-0.0052	-0.006	-0.0048	-0.0052	-0.028	-0.0036
15.36	0.0212	0.0156	0.0184	0.0228	0.0108	0.0232
15.37	0.0252	0.018	0.0216	0.028	0.0368	0.028
15.38	0.008	0.0032	0.006	0.0076	0.0268	0.0084
15.39	-0.0184	-0.0184	-0.0172	-0.0208	-0.012	-0.0188
15.4	-0.0224	-0.0208	-0.02	-0.0256	-0.0376	-0.0232
15.41	-0.0052	-0.006	-0.0044	-0.0052	-0.0276	-0.0036
15.42	0.0212	0.0156	0.0184	0.0232	0.0112	0.0232
15.43	0.0252	0.018	0.0212	0.028	0.0368	0.0276
15.44	0.0076	0.0032	0.006	0.0072	0.0264	0.008
15.45	-0.0188	-0.0188	-0.0172	-0.0212	-0.0124	-0.0192
15.46	-0.022	-0.0208	-0.02	-0.0256	-0.038	-0.0232
15.47	-0.0048	-0.0056	-0.0044	-0.0048	-0.0276	-0.0036
15.48	0.0216	0.0156	0.0184	0.0228	0.0112	0.0232
15.49	0.0252	0.018	0.0216	0.0276	0.0364	0.0276
15.5	0.0076	0.0032	0.0056	0.0072	0.026	0.008
15.51	-0.0188	-0.0184	-0.0172	-0.0212	-0.0128	-0.0192
15.52	-0.022	-0.0208	-0.02	-0.0256	-0.0384	-0.0232
15.53	-0.0048	-0.0056	-0.0044	-0.0048	-0.028	-0.0036
15.54	0.0216	0.0156	0.0188	0.0232	0.0112	0.0232
15.55	0.0252	0.018	0.0216	0.028	0.0364	0.0276
15.56	0.0076	0.0032	0.0056	0.0068	0.026	0.0076
15.57	-0.0188	-0.0188	-0.0176	-0.0216	-0.0132	-0.0192
15.58	-0.022	-0.0204	-0.02	-0.0256	-0.0384	-0.0232
15.59	-0.0044	-0.0052	-0.004	-0.0044	-0.0276	-0.0032
15.6	0.022	0.016	0.0188	0.0232	0.0116	0.0236
15.61	0.0252	0.018	0.0216	0.028	0.0368	0.0276
15.62	0.0084	0.0036	0.0064	0.008	0.0272	0.0088
15.63	-0.0184	-0.0184	-0.0168	-0.0196	-0.0096	-0.0172
15.64	-0.0236	-0.0216	-0.0212	-0.0276	-0.0392	-0.0252
15.65	-0.0048	-0.0056	-0.0044	-0.006	-0.0296	-0.0048
15.66	0.022	0.016	0.0188	0.0228	0.0096	0.0228
15.67	0.0256	0.0184	0.0216	0.028	0.036	0.0276
15.68	0.0076	0.0032	0.0056	0.0072	0.0256	0.008
15.69	-0.0188	-0.0188	-0.0176	-0.0212	-0.0132	-0.0192
15.7	-0.0224	-0.0208	-0.02	-0.026	-0.0388	-0.0236
15.71	-0.0044	-0.0056	-0.004	-0.0052	-0.0284	-0.0036
15.72	0.0216	0.016	0.0188	0.0228	0.01	0.0228
15.73	0.0252	0.018	0.0216	0.0276	0.0356	0.0272
15.74	0.0072	0.0028	0.0056	0.0068	0.0252	0.0076
15.75	-0.0192	-0.0188	-0.0176	-0.0216	-0.014	-0.0196
15.76	-0.0224	-0.0208	-0.02	-0.026	-0.0396	-0.024
15.77	-0.0044	-0.0052	-0.004	-0.0052	-0.0292	-0.0036
15.78	0.022	0.016	0.0188	0.0228	0.01	0.0232
15.79	0.0252	0.0184	0.0216	0.0276	0.0356	0.0276
15.8	0.0072	0.0028	0.0052	0.0068	0.0252	0.0076
15.81	-0.0192	-0.0188	-0.0176	-0.0216	-0.0144	-0.0196
15.82	-0.0224	-0.0208	-0.02	-0.026	-0.0396	-0.0236
15.83	-0.004	-0.0052	-0.0036	-0.0048	-0.0288	-0.0036
15.84	0.022	0.016	0.0192	0.0232	0.0104	0.0232
15.85	0.0252	0.018	0.0216	0.0276	0.0356	0.0272
15.86	0.0068	0.0028	0.0052	0.0064	0.0248	0.0072
15.87	-0.0192	-0.0192	-0.018	-0.022	-0.0148	-0.02
15.88	-0.0224	-0.0208	-0.02	-0.026	-0.04	-0.0236
15.89	-0.004	-0.0048	-0.0036	-0.0048	-0.0288	-0.0032
15.9	0.022	0.016	0.0192	0.0232	0.0108	0.0236
15.91	0.0252	0.018	0.0216	0.0276	0.0356	0.0272
15.92	0.0068	0.0024	0.0048	0.006	0.0244	0.0072
15.93	-0.0192	-0.0192	-0.018	-0.022	-0.0148	-0.02
15.94	-0.0224	-0.0208	-0.02	-0.026	-0.0396	-0.0236
15.95	-0.004	-0.0048	-0.0036	-0.0044	-0.0284	-0.0032
15.96	0.0224	0.0164	0.0192	0.0232	0.0108	0.0236
15.97	0.0252	0.018	0.0216	0.0276	0.036	0.0276
15.98	0.0068	0.002	0.0048	0.006	0.0244	0.0068
15.99	-0.0192	-0.0192	-0.018	-0.022	-0.0152	-0.02
16	-0.0224	-0.0208	-0.02	-0.026	-0.04	-0.0236
16.01	-0.0036	-0.0048	-0.0032	-0.0044	-0.0284	-0.0028
16.02	0.0224	0.0164	0.0192	0.0236	0.0112	0.0236
16.03	0.0252	0.018	0.0212	0.0276	0.036	0.0272
16.04	0.0064	0.002	0.0044	0.0056	0.024	0.0064
16.05	-0.02	-0.0196	-0.0184	-0.0228	-0.016	-0.0204
16.06	-0.0224	-0.0208	-0.02	-0.0264	-0.0412	-0.024
16.07	-0.0036	-0.0048	-0.0032	-0.0044	-0.0296	-0.0032
16.08	0.0224	0.0164	0.0192	0.0232	0.0104	0.0236
16.09	0.0252	0.018	0.0212	0.0272	0.0352	0.0272
16.1	0.0064	0.002	0.0044	0.0056	0.0236	0.0068
16.11	-0.0192	-0.0192	-0.018	-0.022	-0.0156	-0.02
16.12	-0.02	-0.0192	-0.018	-0.0236	-0.0376	-0.0212
16.13	0.004	0.0016	0.0032	0.008	-0.0116	0.0088
16.14	0.0224	0.0164	0.0192	0.0292	0.0276	0.0292
16.15	0.0196	0.0132	0.0164	0.0212	0.0372	0.0216
16.16	0.0052	0.0016	0.004	0.0032	0.0236	0.0044
16.17	-0.02	-0.0196	-0.0184	-0.0236	-0.016	-0.0212
16.18	-0.022	-0.0204	-0.02	-0.026	-0.0404	-0.024
16.19	-0.0008	-0.0024	-0.0008	-0.0008	-0.0244	0.0004
16.2	0.0232	0.0168	0.02	0.0264	0.0172	0.0264
16.21	0.0236	0.0168	0.02	0.026	0.0368	0.0256
16.22	0.006	0.0016	0.0044	0.0052	0.0248	0.006
16.23	-0.0196	-0.0192	-0.018	-0.022	-0.0144	-0.02
16.24	-0.022	-0.0204	-0.0196	-0.0252	-0.0384	-0.0228
16.25	-0.0016	-0.0032	-0.0016	-0.0012	-0.0236	0
16.26	0.0228	0.0168	0.0196	0.0256	0.0168	0.026
16.27	0.0244	0.0172	0.0204	0.0268	0.0384	0.0268
16.28	0.006	0.0016	0.004	0.0056	0.026	0.0064
16.29	-0.02	-0.0196	-0.0184	-0.0228	-0.0144	-0.0204
16.3	-0.022	-0.0204	-0.0196	-0.0256	-0.0388	-0.0232
16.31	-0.0012	-0.0028	-0.0008	-0.0008	-0.0236	0.0004
16.32	0.0232	0.0168	0.02	0.026	0.0176	0.0264
16.33	0.0244	0.0172	0.0208	0.0268	0.0388	0.0268
16.34	0.0056	0.0016	0.004	0.0052	0.026	0.0064
16.35	-0.02	-0.0196	-0.0184	-0.0224	-0.0144	-0.0204
16.36	-0.022	-0.0204	-0.0196	-0.0252	-0.0384	-0.0232
16.37	-0.0016	-0.0028	-0.0012	-0.0012	-0.024	0
16.38	0.0228	0.0164	0.0196	0.0256	0.0164	0.0256
16.39	0.024	0.0172	0.0204	0.0264	0.0376	0.0264
16.4	0.0056	0.0012	0.0036	0.0052	0.0252	0.006
16.41	-0.02	-0.0196	-0.0184	-0.0228	-0.0148	-0.0204
16.42	-0.022	-0.0204	-0.0196	-0.0252	-0.0388	-0.0232
16.43	-0.0012	-0.0028	-0.0012	-0.0012	-0.024	0
16.44	0.0228	0.0164	0.0196	0.0256	0.0168	0.0256
16.45	0.0244	0.0172	0.0204	0.0268	0.0376	0.0264
16.46	0.0052	0.0012	0.0036	0.0052	0.0252	0.006
16.47	-0.0204	-0.02	-0.0188	-0.0232	-0.0156	-0.0208
16.48	-0.022	-0.0204	-0.0196	-0.0256	-0.0392	-0.0232
16.49	-0.0012	-0.0028	-0.0012	-0.0012	-0.024	0
16.5	0.0228	0.0168	0.0196	0.0256	0.0168	0.026
16.51	0.0244	0.0172	0.0204	0.0268	0.038	0.0268
16.52	0.0052	0.0008	0.0036	0.0048	0.0248	0.006
16.53	-0.0204	-0.02	-0.0188	-0.0232	-0.0156	-0.0208
16.54	-0.022	-0.0204	-0.0196	-0.0252	-0.0392	-0.0232
16.55	-0.0008	-0.0024	-0.0008	-0.0008	-0.024	0.0004
16.56	0.0232	0.0168	0.0196	0.0256	0.0168	0.026
16.57	0.024	0.0172	0.0204	0.0264	0.0376	0.0264
16.58	0.0048	0.0008	0.0032	0.0044	0.0244	0.0056
16.59	-0.0204	-0.02	-0.0188	-0.0232	-0.016	-0.0212
16.6	-0.0216	-0.0204	-0.0196	-0.0252	-0.0396	-0.0232
16.61	-0.0008	-0.0024	-0.0008	-0.0008	-0.024	0.0004
16.62	0.0232	0.0168	0.0196	0.026	0.0172	0.026
16.63	0.0244	0.0172	0.0208	0.0268	0.038	0.0268
16.64	0.0048	0.0008	0.0032	0.0044	0.0244	0.0052
16.65	-0.0204	-0.02	-0.0188	-0.0232	-0.0164	-0.0212
16.66	-0.0216	-0.0204	-0.0196	-0.0252	-0.0392	-0.0228
16.67	-0.0008	-0.0024	-0.0008	-0.0008	-0.0236	0.0004
16.68	0.0232	0.0168	0.0196	0.026	0.0172	0.026
16.69	0.0244	0.0172	0.0204	0.0264	0.038	0.0264
16.7	0.0044	0.0004	0.0028	0.004	0.024	0.0052
16.71	-0.0204	-0.02	-0.0188	-0.0236	-0.0164	-0.0212
16.72	-0.0216	-0.02	-0.0196	-0.0252	-0.0392	-0.0228
16.73	-0.0008	-0.0024	-0.0008	-0.0008	-0.0236	0.0004
16.74	0.0232	0.0168	0.02	0.026	0.0172	0.026
16.75	0.0244	0.0172	0.0204	0.0268	0.038	0.0268
16.76	0.0044	0.0004	0.0028	0.004	0.024	0.0048
16.77	-0.0208	-0.0204	-0.0192	-0.024	-0.0172	-0.0216
16.78	-0.022	-0.0204	-0.0196	-0.0252	-0.04	-0.0232
16.79	-0.0004	-0.002	-0.0004	-0.0004	-0.024	0.0004
16.8	0.0232	0.0172	0.02	0.026	0.0172	0.0264
16.81	0.024	0.0172	0.0204	0.0268	0.038	0.0268
16.82	0.004	0	0.0028	0.0036	0.0236	0.0048
16.83	-0.0208	-0.0204	-0.0192	-0.024	-0.0176	-0.022
16.84	-0.022	-0.0204	-0.0196	-0.0252	-0.0404	-0.0232
16.85	-0.0004	-0.002	-0.0004	-0.0004	-0.024	0.0008
16.86	0.0236	0.0172	0.02	0.0264	0.0176	0.0264
16.87	0.0244	0.0172	0.0204	0.0268	0.0384	0.0268
16.88	0.004	0	0.0024	0.0036	0.0232	0.0044
16.89	-0.0212	-0.0204	-0.0196	-0.0244	-0.018	-0.022
16.9	-0.0216	-0.0204	-0.0196	-0.0252	-0.0404	-0.0232
16.91	-0.0004	-0.002	-0.0004	-0.0004	-0.024	0.0008
16.92	0.0236	0.0172	0.0204	0.026	0.0172	0.0264
16.93	0.0244	0.0172	0.0204	0.0268	0.038	0.0264
16.94	0.004	0	0.0024	0.0036	0.0232	0.0044
16.95	-0.0212	-0.0204	-0.0192	-0.024	-0.018	-0.022
16.96	-0.0216	-0.0204	-0.0196	-0.0252	-0.0404	-0.0232
16.97	0	-0.002	0	-0.0004	-0.0236	0.0008
16.98	0.0236	0.0172	0.0204	0.0264	0.0176	0.0264
16.99	0.0244	0.0172	0.0204	0.0268	0.0384	0.0268
17	0.0036	-0.0004	0.002	0.0032	0.0232	0.0044
17.01	-0.0212	-0.0208	-0.0196	-0.0244	-0.0184	-0.022
17.02	-0.0216	-0.02	-0.0192	-0.0252	-0.0404	-0.0228
17.03	0	-0.0016	0	0	-0.0236	0.0012
17.04	0.024	0.0172	0.0204	0.0264	0.018	0.0268
17.05	0.0236	0.0168	0.02	0.0264	0.038	0.0264
17.06	0	-0.0036	-0.0012	-0.0032	0.0148	-0.0016
17.07	-0.0208	-0.02	-0.0192	-0.0264	-0.0252	-0.024
17.08	-0.0188	-0.018	-0.0168	-0.0216	-0.04	-0.0196
17.09	0.0008	-0.0012	0.0004	0.0016	-0.022	0.0028
17.1	0.0244	0.018	0.0212	0.028	0.0204	0.028
17.11	0.024	0.0172	0.0204	0.0276	0.0408	0.0272
17.12	0.0008	-0.0028	-0.0004	-0.0012	0.0192	0.0004
17.13	-0.0212	-0.0204	-0.0192	-0.026	-0.022	-0.0236
17.14	-0.0192	-0.0184	-0.0172	-0.022	-0.0384	-0.02
17.15	0.0012	-0.0008	0.0008	0.002	-0.0204	0.0032
17.16	0.0244	0.0176	0.0208	0.028	0.0212	0.028
17.17	0.024	0.0168	0.0204	0.0268	0.0408	0.0268
17.18	0.0008	-0.0024	-0.0004	-0.0004	0.02	0.0008
17.19	-0.0212	-0.0208	-0.0196	-0.026	-0.0216	-0.0236
17.2	-0.0196	-0.0188	-0.0176	-0.0224	-0.0388	-0.0204
17.21	0.0012	-0.0008	0.0008	0.002	-0.0204	0.0032
17.22	0.0244	0.018	0.0208	0.028	0.0216	0.028
17.23	0.024	0.0168	0.02	0.0268	0.0408	0.0268
17.24	0.0008	-0.0024	-0.0004	-0.0004	0.02	0.0008
17.25	-0.0212	-0.0204	-0.0196	-0.026	-0.0216	-0.0236
17.26	-0.0196	-0.0188	-0.018	-0.0228	-0.0392	-0.0208
17.27	0.0016	-0.0004	0.0012	0.0024	-0.0204	0.0036
17.28	0.0244	0.018	0.0208	0.028	0.0216	0.028
17.29	0.0236	0.0168	0.02	0.0264	0.0404	0.0264
17.3	0.0012	-0.0024	0	-0.0004	0.02	0.0008
17.31	-0.0212	-0.0208	-0.0196	-0.026	-0.022	-0.0236
17.32	-0.02	-0.0188	-0.018	-0.0228	-0.0392	-0.0208
17.33	0.0016	-0.0004	0.0012	0.0024	-0.0204	0.0036
17.34	0.0244	0.018	0.0208	0.028	0.0212	0.028
17.35	0.0236	0.0168	0.02	0.0264	0.04	0.0264
17.36	0.0012	-0.0024	0	-0.0004	0.02	0.0008
17.37	-0.0216	-0.0208	-0.0196	-0.026	-0.022	-0.0236
17.38	-0.02	-0.0188	-0.018	-0.0232	-0.0396	-0.0208
17.39	0.0016	-0.0004	0.0012	0.0024	-0.0204	0.0036
17.4	0.0244	0.018	0.0212	0.0284	0.0216	0.028
17.41	0.0236	0.0164	0.02	0.0264	0.04	0.026
17.42	0.0008	-0.0024	-0.0004	-0.0004	0.02	0.0008
17.43	-0.0216	-0.0208	-0.02	-0.026	-0.022	-0.024
17.44	-0.0204	-0.0188	-0.018	-0.0232	-0.04	-0.0212
17.45	0.002	-0.0004	0.0016	0.0024	-0.0204	0.0036
17.46	0.0248	0.018	0.0212	0.0284	0.022	0.0284
17.47	0.0236	0.0168	0.02	0.0268	0.0408	0.0264
17.48	0.0008	-0.0028	-0.0004	-0.0004	0.0204	0.0008
17.49	-0.0216	-0.0208	-0.02	-0.0264	-0.022	-0.024
17.5	-0.02	-0.0188	-0.018	-0.0232	-0.04	-0.0212
17.51	0.002	-0.0004	0.0016	0.0024	-0.0204	0.0036
17.52	0.0248	0.018	0.0212	0.0284	0.0216	0.0284
17.53	0.0236	0.0168	0.02	0.0264	0.0404	0.0264
17.54	0.0008	-0.0028	-0.0004	-0.0004	0.02	0.0008
17.55	-0.0216	-0.0208	-0.02	-0.026	-0.022	-0.024
17.56	-0.0204	-0.0188	-0.018	-0.0232	-0.04	-0.0212
17.57	0.002	0	0.0016	0.0028	-0.02	0.004
17.58	0.0248	0.018	0.0212	0.0284	0.022	0.0284
17.59	0.0236	0.0168	0.02	0.0268	0.0408	0.0264
17.6	0.0008	-0.0028	-0.0004	-0.0004	0.0204	0.0008
17.61	-0.022	-0.0212	-0.02	-0.0264	-0.022	-0.024
17.62	-0.0204	-0.0192	-0.0184	-0.0236	-0.0404	-0.0216
17.63	0.002	0	0.0016	0.0028	-0.0204	0.004
17.64	0.0248	0.018	0.0212	0.0284	0.022	0.0284
17.65	0.0236	0.0168	0.02	0.0264	0.0408	0.0264
17.66	0.0008	-0.0028	-0.0004	-0.0004	0.0204	0.0008
17.67	-0.0216	-0.0212	-0.02	-0.0264	-0.022	-0.024
17.68	-0.0204	-0.0192	-0.0184	-0.0236	-0.0404	-0.0212
17.69	0.0024	0	0.002	0.0028	-0.0204	0.004
17.7	0.0248	0.018	0.0212	0.0284	0.022	0.0284
17.71	0.0236	0.0164	0.02	0.0264	0.0404	0.0264
17.72	0.0008	-0.0028	-0.0004	-0.0004	0.02	0.0008
17.73	-0.022	-0.0212	-0.02	-0.0264	-0.0224	-0.024
17.74	-0.0204	-0.0192	-0.0184	-0.0236	-0.0404	-0.0216
17.75	0.0024	0.0004	0.002	0.0028	-0.02	0.004
17.76	0.0248	0.0184	0.0216	0.0288	0.0224	0.0288
17.77	0.0236	0.0168	0.02	0.0268	0.0408	0.0264
17.78	0.0004	-0.0028	-0.0004	-0.0004	0.0204	0.0008
17.79	-0.022	-0.0212	-0.02	-0.0264	-0.0224	-0.024
17.8	-0.0204	-0.0192	-0.0184	-0.0236	-0.0408	-0.0216
17.81	0.0024	0.0004	0.002	0.0028	-0.0204	0.004
17.82	0.0252	0.0184	0.0216	0.0288	0.0224	0.0288
17.83	0.0236	0.0164	0.02	0.0264	0.0408	0.0264
17.84	0.0004	-0.0032	-0.0008	-0.0008	0.02	0.0004
17.85	-0.022	-0.0212	-0.02	-0.0264	-0.0224	-0.024
17.86	-0.0204	-0.0192	-0.0184	-0.0236	-0.0408	-0.0216
17.87	0.0024	0.0004	0.0024	0.0032	-0.02	0.0044
17.88	0.0252	0.0184	0.0216	0.0288	0.0224	0.0288
17.89	0.0236	0.0164	0.02	0.0264	0.0408	0.0264
17.9	0.0004	-0.0032	-0.0008	-0.0008	0.02	0.0004
17.91	-0.022	-0.0212	-0.0204	-0.0264	-0.0224	-0.024
17.92	-0.0204	-0.0192	-0.0184	-0.0236	-0.0408	-0.0216
17.93	0.0028	0.0004	0.0024	0.0032	-0.02	0.004
17.94	0.0248	0.018	0.0212	0.028	0.0216	0.028
17.95	0.0232	0.0164	0.0196	0.026	0.0396	0.026
17.96	0	-0.0032	-0.0008	-0.0012	0.0188	0
17.97	-0.022	-0.0212	-0.0204	-0.0268	-0.0232	-0.0244
17.98	-0.0204	-0.0188	-0.018	-0.0236	-0.0412	-0.0216
17.99	0.0028	0.0004	0.0024	0.0032	-0.0204	0.0044
18	0.0252	0.0184	0.0216	0.0288	0.022	0.0288
18.01	0.0236	0.0164	0.02	0.0264	0.0404	0.0264
18.02	0	-0.0032	-0.0008	-0.0008	0.0192	0.0004
18.03	-0.022	-0.0212	-0.0204	-0.0268	-0.0232	-0.0244
18.04	-0.0204	-0.0192	-0.0184	-0.024	-0.0416	-0.0216
18.05	0.0028	0.0004	0.0024	0.0032	-0.0204	0.0044
18.06	0.0252	0.0184	0.0216	0.0288	0.022	0.0288
18.07	0.0236	0.0168	0.02	0.0264	0.0408	0.0264
18.08	0	-0.0032	-0.0008	-0.0008	0.0196	0.0004
18.09	-0.022	-0.0212	-0.02	-0.0264	-0.0228	-0.024
18.1	-0.0204	-0.0188	-0.018	-0.0236	-0.0408	-0.0216
18.11	0.0028	0.0008	0.0024	0.0032	-0.02	0.0044
18.12	0.0252	0.0184	0.0216	0.0288	0.0224	0.0288
18.13	0.0236	0.0164	0.0196	0.0264	0.0408	0.0264
18.14	0	-0.0036	-0.0012	-0.0012	0.0196	0.0004
18.15	-0.022	-0.0212	-0.0204	-0.0268	-0.0228	-0.0244
18.16	-0.0204	-0.0192	-0.0184	-0.024	-0.0412	-0.022
18.17	0.0032	0.0008	0.0028	0.0036	-0.02	0.0044
18.18	0.0256	0.0188	0.022	0.0292	0.0228	0.0292
18.19	0.0236	0.0168	0.02	0.0268	0.0412	0.0268
18.2	-0.0004	-0.0036	-0.0012	-0.0012	0.0192	0
18.21	-0.0224	-0.0216	-0.0204	-0.0268	-0.0232	-0.0244
18.22	-0.0204	-0.0192	-0.0184	-0.024	-0.0416	-0.0216
18.23	0.0032	0.0008	0.0028	0.0036	-0.02	0.0048
18.24	0.0252	0.0184	0.022	0.0292	0.0224	0.0292
18.25	0.0236	0.0164	0.02	0.0264	0.0408	0.0264
18.26	-0.0004	-0.0036	-0.0012	-0.0012	0.0192	0
18.27	-0.0224	-0.0216	-0.0204	-0.0268	-0.0236	-0.0244
18.28	-0.0204	-0.0192	-0.0184	-0.024	-0.0416	-0.022
18.29	0.0032	0.0012	0.0028	0.0036	-0.02	0.0048
18.3	0.0256	0.0188	0.022	0.0292	0.0228	0.0292
18.31	0.0236	0.0164	0.02	0.0268	0.0416	0.0268
18.32	-0.0004	-0.004	-0.0016	-0.0016	0.0192	0
18.33	-0.0224	-0.0216	-0.0208	-0.0272	-0.0236	-0.0248
18.34	-0.0204	-0.0192	-0.0184	-0.024	-0.042	-0.022
18.35	0.0036	0.0012	0.0028	0.0036	-0.02	0.0048
18.36	0.0256	0.0188	0.022	0.0292	0.0228	0.0292
18.37	0.0236	0.0164	0.02	0.0268	0.0412	0.0264
18.38	-0.0004	-0.004	-0.0016	-0.0012	0.0192	0
18.39	-0.0224	-0.0216	-0.0208	-0.0272	-0.0236	-0.0248
18.4	-0.0204	-0.0192	-0.0184	-0.024	-0.0416	-0.0216
18.41	0.0036	0.0012	0.0032	0.004	-0.0196	0.0048
18.42	0.0256	0.0188	0.022	0.0296	0.0232	0.0296
18.43	0.0236	0.0168	0.02	0.0268	0.0416	0.0268
18.44	-0.0008	-0.004	-0.0016	-0.0016	0.0192	0
18.45	-0.0228	-0.022	-0.0208	-0.0272	-0.0236	-0.0248
18.46	-0.0204	-0.0192	-0.0184	-0.024	-0.042	-0.022
18.47	0.0036	0.0012	0.0032	0.004	-0.0196	0.0052
18.48	0.0256	0.0188	0.022	0.0296	0.0236	0.0296
18.49	0.0236	0.0168	0.02	0.0268	0.042	0.0268
18.5	-0.0008	-0.004	-0.0016	-0.0016	0.0196	-0.0004
18.51	-0.0228	-0.0216	-0.0208	-0.0272	-0.0236	-0.0248
18.52	-0.0204	-0.0192	-0.0184	-0.024	-0.042	-0.022
18.53	0.0036	0.0012	0.0032	0.004	-0.0196	0.0052
18.54	0.026	0.0188	0.022	0.0296	0.0236	0.0296
18.55	0.0236	0.0164	0.02	0.0268	0.042	0.0268
18.56	-0.0008	-0.0044	-0.002	-0.0016	0.0192	-0.0004
18.57	-0.0228	-0.022	-0.0208	-0.0276	-0.024	-0.0252
18.58	-0.0204	-0.0192	-0.0184	-0.024	-0.0424	-0.022
18.59	0.004	0.0016	0.0032	0.004	-0.0196	0.0052
18.6	0.026	0.0188	0.0224	0.0296	0.0236	0.0296
18.61	0.0236	0.0164	0.02	0.0268	0.042	0.0268
18.62	-0.0008	-0.004	-0.002	-0.0016	0.0192	-0.0004
18.63	-0.0228	-0.0216	-0.0208	-0.0272	-0.024	-0.0248
18.64	-0.0204	-0.0188	-0.0184	-0.024	-0.042	-0.022
18.65	0.004	0.0016	0.0032	0.004	-0.0196	0.0052
18.66	0.026	0.0188	0.0224	0.0296	0.0236	0.0296
18.67	0.0236	0.0164	0.02	0.0268	0.042	0.0268
18.68	-0.0012	-0.0044	-0.002	-0.002	0.0188	-0.0008
18.69	-0.0228	-0.022	-0.0208	-0.0276	-0.024	-0.0252
18.7	-0.0204	-0.0192	-0.0184	-0.024	-0.0424	-0.022
18.71	0.004	0.0016	0.0036	0.0044	-0.0192	0.0052
18.72	0.026	0.0192	0.0224	0.03	0.024	0.03
18.73	0.0236	0.0168	0.02	0.0272	0.0424	0.0272
18.74	-0.0012	-0.0044	-0.002	-0.002	0.0192	-0.0008
18.75	-0.0232	-0.022	-0.0212	-0.0276	-0.0244	-0.0256
18.76	-0.0204	-0.0192	-0.0184	-0.0244	-0.0428	-0.0224
18.77	0.0044	0.002	0.0036	0.0044	-0.0196	0.0056
18.78	0.026	0.0192	0.0224	0.03	0.024	0.03
18.79	0.0236	0.0168	0.02	0.0272	0.0424	0.0268
18.8	-0.0012	-0.0044	-0.0024	-0.002	0.0188	-0.0008
18.81	-0.0232	-0.022	-0.0212	-0.0276	-0.0244	-0.0252
18.82	-0.0204	-0.0188	-0.018	-0.024	-0.042	-0.022
18.83	0.0044	0.002	0.0036	0.0048	-0.0188	0.0056
18.84	0.026	0.0192	0.0224	0.03	0.024	0.0296
18.85	0.0236	0.0164	0.0196	0.0268	0.042	0.0268
18.86	-0.0012	-0.0044	-0.0024	-0.002	0.0188	-0.0008
18.87	-0.0232	-0.022	-0.0212	-0.0276	-0.0244	-0.0252
18.88	-0.0204	-0.0192	-0.0184	-0.024	-0.0424	-0.022
18.89	0.0044	0.002	0.0036	0.0044	-0.0192	0.0056
18.9	0.026	0.0192	0.0224	0.03	0.0244	0.03
18.91	0.0236	0.0164	0.02	0.0272	0.0424	0.0268
18.92	-0.0016	-0.0048	-0.0024	-0.002	0.0188	-0.0008
18.93	-0.0232	-0.022	-0.0212	-0.0276	-0.0244	-0.0252
18.94	-0.0204	-0.0192	-0.0184	-0.024	-0.0424	-0.022
18.95	0.0044	0.002	0.004	0.0048	-0.0188	0.006
18.96	0.0264	0.0192	0.0224	0.03	0.0244	0.03
18.97	0.0236	0.0164	0.02	0.0268	0.0424	0.0268
18.98	-0.0016	-0.0048	-0.0028	-0.0024	0.0188	-0.0012
18.99	-0.0232	-0.0224	-0.0212	-0.028	-0.0248	-0.0256
19	-0.0204	-0.0192	-0.0184	-0.0244	-0.0428	-0.022
19.01	0.0048	0.0024	0.004	0.0048	-0.0188	0.006
19.02	0.0264	0.0196	0.0228	0.0304	0.0248	0.0304
19.03	0.0236	0.0164	0.02	0.0272	0.0428	0.0272
19.04	-0.002	-0.0048	-0.0028	-0.0024	0.0188	-0.0012
19.05	-0.0236	-0.0224	-0.0216	-0.028	-0.0248	-0.0256
19.06	-0.0204	-0.0192	-0.0184	-0.0244	-0.0428	-0.022
19.07	0.0048	0.0024	0.004	0.0048	-0.0188	0.006
19.08	0.0264	0.0196	0.0228	0.0304	0.0248	0.0304
19.09	0.0236	0.0164	0.0196	0.0272	0.0428	0.0268
19.1	-0.002	-0.0048	-0.0028	-0.0024	0.0188	-0.0012
19.11	-0.0232	-0.0224	-0.0212	-0.028	-0.0248	-0.0256
19.12	-0.0204	-0.0188	-0.0184	-0.024	-0.0428	-0.022
19.13	0.0048	0.0024	0.0044	0.0052	-0.0184	0.006
19.14	0.0264	0.0196	0.0228	0.0304	0.0248	0.0304
19.15	0.0236	0.0164	0.02	0.0268	0.0428	0.0268
19.16	-0.002	-0.0052	-0.0028	-0.0028	0.0184	-0.0012
19.17	-0.0236	-0.0224	-0.0216	-0.028	-0.0252	-0.0256
19.18	-0.0204	-0.0188	-0.018	-0.024	-0.0428	-0.022
19.19	0.0048	0.0024	0.0044	0.0052	-0.0184	0.006
19.2	0.0264	0.0196	0.0228	0.0304	0.0248	0.0304
19.21	0.0236	0.0164	0.02	0.0268	0.0424	0.0268
19.22	-0.002	-0.0052	-0.0028	-0.0028	0.0184	-0.0016
19.23	-0.0232	-0.0224	-0.0212	-0.028	-0.0252	-0.0256
19.24	-0.0204	-0.0188	-0.0184	-0.024	-0.0428	-0.022
19.25	0.0052	0.0024	0.0044	0.0052	-0.0188	0.0064
19.26	0.0264	0.0196	0.0228	0.0304	0.0252	0.0304
19.27	0.0236	0.0164	0.02	0.0268	0.0428	0.0268
19.28	-0.0024	-0.0052	-0.0032	-0.0032	0.018	-0.0016
19.29	-0.0236	-0.0224	-0.0216	-0.0284	-0.0256	-0.026
19.3	-0.0204	-0.0188	-0.018	-0.0244	-0.0432	-0.022
19.31	0.0052	0.0028	0.0044	0.0056	-0.0184	0.0064
19.32	0.0268	0.0196	0.0228	0.0308	0.0252	0.0304
19.33	0.0236	0.0164	0.02	0.0268	0.0428	0.0268
19.34	-0.0024	-0.0052	-0.0032	-0.0032	0.018	-0.0016
19.35	-0.0236	-0.0224	-0.0216	-0.0284	-0.0256	-0.026
19.36	-0.0204	-0.0188	-0.018	-0.024	-0.0432	-0.022
19.37	0.0052	0.0028	0.0044	0.0052	-0.0184	0.0064
19.38	0.0268	0.0196	0.0228	0.0304	0.0252	0.0304
19.39	0.0236	0.0164	0.0196	0.0268	0.0428	0.0268
19.4	-0.0024	-0.0056	-0.0032	-0.0032	0.018	-0.002
19.41	-0.024	-0.0228	-0.0216	-0.0288	-0.026	-0.0264
19.42	-0.0204	-0.0188	-0.018	-0.0244	-0.0436	-0.0224
19.43	0.0056	0.0028	0.0048	0.0056	-0.0184	0.0068
19.44	0.0268	0.0196	0.0232	0.0308	0.0256	0.0308
19.45	0.0232	0.0164	0.0196	0.0268	0.0432	0.0268
19.46	-0.0028	-0.0056	-0.0036	-0.0032	0.0176	-0.002
19.47	-0.0236	-0.0224	-0.0216	-0.0284	-0.026	-0.026
19.48	-0.0204	-0.0188	-0.018	-0.024	-0.0432	-0.022
19.49	0.0056	0.0028	0.0048	0.0056	-0.0184	0.0068
19.5	0.0268	0.0196	0.0228	0.0304	0.0252	0.0304
19.51	0.0232	0.0164	0.0196	0.0268	0.0424	0.0268
19.52	-0.0028	-0.0056	-0.0036	-0.0036	0.0176	-0.002
19.53	-0.0236	-0.0224	-0.0216	-0.0284	-0.026	-0.026
19.54	-0.02	-0.0188	-0.018	-0.024	-0.0432	-0.022
19.55	0.0056	0.0032	0.0048	0.006	-0.018	0.0068
19.56	0.0268	0.0196	0.0232	0.0308	0.0256	0.0308
19.57	0.0232	0.0164	0.0196	0.0268	0.0432	0.0268
19.58	-0.0028	-0.0056	-0.0036	-0.0036	0.0176	-0.002
19.59	-0.024	-0.0228	-0.022	-0.0288	-0.0264	-0.0264
19.6	-0.0204	-0.0188	-0.018	-0.0244	-0.0436	-0.0224
19.61	0.0056	0.0032	0.0052	0.006	-0.0184	0.0068
19.62	0.0272	0.02	0.0232	0.0312	0.0256	0.0308
19.63	0.0232	0.0164	0.02	0.0272	0.0432	0.0268
19.64	-0.0028	-0.006	-0.0036	-0.0036	0.0176	-0.0024
19.65	-0.024	-0.0228	-0.022	-0.0288	-0.0264	-0.0264
19.66	-0.02	-0.0188	-0.018	-0.024	-0.0436	-0.022
19.67	0.006	0.0032	0.0052	0.006	-0.018	0.0072
19.68	0.0268	0.02	0.0232	0.0312	0.026	0.0308
19.69	0.0232	0.0164	0.0196	0.0268	0.0432	0.0268
19.7	-0.0032	-0.006	-0.004	-0.004	0.0172	-0.0024
19.71	-0.024	-0.0228	-0.022	-0.0288	-0.0264	-0.0264
19.72	-0.02	-0.0188	-0.018	-0.024	-0.0436	-0.022
19.73	0.006	0.0032	0.0052	0.0064	-0.018	0.0072
19.74	0.0272	0.02	0.0232	0.0312	0.026	0.0308
19.75	0.0232	0.0164	0.0196	0.0268	0.0432	0.0268
19.76	-0.0032	-0.006	-0.004	-0.004	0.0172	-0.0024
19.77	-0.024	-0.0228	-0.022	-0.0288	-0.0268	-0.0264
19.78	-0.02	-0.0188	-0.018	-0.024	-0.0436	-0.022
19.79	0.006	0.0036	0.0052	0.0064	-0.0176	0.0072
19.8	0.0272	0.02	0.0232	0.0312	0.026	0.0308
19.81	0.0232	0.016	0.0196	0.0268	0.0432	0.0268
19.82	-0.0032	-0.006	-0.004	-0.004	0.0168	-0.0028
19.83	-0.024	-0.0228	-0.022	-0.0288	-0.0268	-0.0264
19.84	-0.02	-0.0188	-0.018	-0.024	-0.0436	-0.022
19.85	0.0064	0.0036	0.0056	0.0064	-0.0176	0.0076
19.86	0.0272	0.02	0.0232	0.0312	0.0264	0.0312
19.87	0.0232	0.016	0.0196	0.0268	0.0436	0.0268
19.88	-0.0036	-0.0064	-0.004	-0.004	0.0168	-0.0028
19.89	-0.024	-0.0228	-0.022	-0.0292	-0.0272	-0.0268
19.9	-0.02	-0.0188	-0.018	-0.024	-0.044	-0.022
19.91	0.0064	0.0036	0.0056	0.0064	-0.0176	0.0076
19.92	0.0272	0.02	0.0236	0.0316	0.0264	0.0312
19.93	0.0232	0.016	0.0196	0.0268	0.0436	0.0268
19.94	-0.0036	-0.0064	-0.004	-0.0044	0.0168	-0.0028
19.95	-0.024	-0.0228	-0.022	-0.0292	-0.0272	-0.0268
19.96	-0.02	-0.0188	-0.018	-0.024	-0.044	-0.022
19.97	0.0064	0.0036	0.0056	0.0068	-0.0172	0.0076
19.98	0.0272	0.02	0.0236	0.0316	0.0268	0.0312
[truncated: 3,264 more rows]
