# Supplementary material for: Data of piezoelectric vibration energy harvesting of a bridge undergoing vibration testing and train passage
Source: Data Brief. 2018 Jan 28;17:261–6. doi: 10.1016/j.dib.2018.01.009 (PMC5789150; doi:10.1016/j.dib.2018.01.009)
Supplement: Supplementary file 7 — Supplementary material [file mmc7.xlsx]

## Sheet: Sheet1
Time	Cant. 1	Cant. 2	Cant. 3	Cant. 4	Cant. 5	Cant. 6
0	0.014	0.0092	0.0116	0.0108	0.006	0.0116
0.01	0.0184	0.0128	0.0156	0.0116	0.0148	0.012
0.02	0.0064	0.0024	0.0048	0.0028	0.01	0.0036
0.03	-0.0108	-0.012	-0.0104	-0.0084	-0.0068	-0.0068
0.04	-0.0152	-0.0152	-0.014	-0.0088	-0.0152	-0.0072
0.05	-0.0036	-0.0048	-0.0032	0	-0.01	0.0012
0.06	0.014	0.0092	0.0116	0.0108	0.0064	0.0116
0.07	0.0184	0.0128	0.0156	0.0116	0.0148	0.012
0.08	0.0064	0.0024	0.0048	0.0024	0.0096	0.0036
0.09	-0.0108	-0.012	-0.0104	-0.0088	-0.0072	-0.0072
0.1	-0.0156	-0.0152	-0.0144	-0.0092	-0.0156	-0.0076
0.11	-0.0032	-0.0048	-0.0032	-0.0004	-0.0104	0.0012
0.12	0.014	0.0092	0.0116	0.0108	0.0064	0.0116
0.13	0.0184	0.0128	0.0156	0.0116	0.0148	0.012
0.14	0.0064	0.002	0.0048	0.0024	0.0096	0.0036
0.15	-0.0112	-0.012	-0.0108	-0.0088	-0.0072	-0.0072
0.16	-0.0156	-0.0156	-0.0144	-0.0092	-0.016	-0.0076
0.17	-0.0036	-0.0048	-0.0032	-0.0004	-0.0104	0.0012
0.18	0.0136	0.0092	0.0116	0.0108	0.006	0.0116
0.19	0.0184	0.0128	0.0156	0.0116	0.0148	0.012
0.2	0.006	0.002	0.0044	0.0024	0.0092	0.0032
0.21	-0.0112	-0.0124	-0.0108	-0.0088	-0.0076	-0.0072
0.22	-0.016	-0.0156	-0.0144	-0.0092	-0.016	-0.0076
0.23	-0.0036	-0.0048	-0.0032	0	-0.0108	0.0012
0.24	0.014	0.0092	0.0116	0.0112	0.006	0.0116
0.25	0.0184	0.0124	0.0156	0.0116	0.0148	0.012
0.26	0.0056	0.0016	0.004	0.0024	0.0092	0.0032
0.27	-0.0124	-0.0132	-0.012	-0.0088	-0.0076	-0.0076
0.28	-0.0172	-0.0168	-0.0156	-0.0096	-0.0164	-0.0076
0.29	-0.004	-0.0056	-0.004	0	-0.0108	0.0012
0.3	0.0132	0.0084	0.0108	0.0108	0.006	0.0116
0.31	0.018	0.012	0.0148	0.0116	0.0148	0.012
0.32	0.0052	0.0012	0.0036	0.0024	0.0092	0.0032
0.33	-0.0116	-0.0128	-0.0112	-0.0088	-0.0076	-0.0072
0.34	-0.0156	-0.0152	-0.0144	-0.0092	-0.016	-0.0076
0.35	-0.0028	-0.0044	-0.0028	0	-0.0104	0.0012
0.36	0.0144	0.0092	0.012	0.0112	0.0064	0.0116
0.37	0.0192	0.0132	0.016	0.0116	0.0148	0.012
0.38	0.006	0.002	0.0044	0.0024	0.0092	0.0032
0.39	-0.0112	-0.0124	-0.0108	-0.0088	-0.0076	-0.0072
0.4	-0.016	-0.016	-0.0148	-0.0096	-0.016	-0.0076
0.41	-0.0028	-0.0044	-0.0028	0	-0.0108	0.0012
0.42	0.0144	0.0096	0.0124	0.0112	0.0064	0.0116
0.43	0.0188	0.0132	0.016	0.0116	0.0148	0.012
0.44	0.006	0.002	0.0044	0.0024	0.0092	0.0032
0.45	-0.0116	-0.0124	-0.0108	-0.0088	-0.0076	-0.0072
0.46	-0.016	-0.0156	-0.0148	-0.0096	-0.0164	-0.0076
0.47	-0.0028	-0.0044	-0.0028	0	-0.0108	0.0012
0.48	0.014	0.0092	0.012	0.0108	0.006	0.0116
0.49	0.0188	0.0128	0.0156	0.0116	0.0144	0.012
0.5	0.0056	0.0016	0.004	0.002	0.0088	0.0032
0.51	-0.0116	-0.0124	-0.0108	-0.0092	-0.008	-0.0076
0.52	-0.016	-0.0156	-0.0148	-0.0096	-0.0168	-0.008
0.53	-0.0028	-0.0044	-0.0028	0	-0.0108	0.0012
0.54	0.0144	0.0096	0.012	0.0112	0.006	0.0116
0.55	0.0188	0.0128	0.016	0.0116	0.0144	0.012
0.56	0.006	0.0016	0.0044	0.002	0.0088	0.0032
0.57	-0.0112	-0.0124	-0.0108	-0.0092	-0.008	-0.0076
0.58	-0.0156	-0.0156	-0.0144	-0.0096	-0.0164	-0.0076
0.59	-0.0028	-0.0044	-0.0028	0	-0.0108	0.0012
0.6	0.0144	0.0092	0.012	0.0108	0.006	0.0116
0.61	0.0188	0.0128	0.016	0.0116	0.0144	0.012
0.62	0.0056	0.0016	0.004	0.002	0.0088	0.0032
0.63	-0.0112	-0.0124	-0.0108	-0.0092	-0.008	-0.0076
0.64	-0.0156	-0.0156	-0.0144	-0.0096	-0.0164	-0.008
0.65	-0.0028	-0.0044	-0.0028	0	-0.0108	0.0012
0.66	0.0144	0.0096	0.012	0.0112	0.0064	0.0116
0.67	0.0188	0.0132	0.016	0.0116	0.0148	0.012
0.68	0.0056	0.0016	0.0044	0.002	0.0092	0.0032
0.69	-0.0112	-0.0124	-0.0108	-0.0092	-0.0076	-0.0076
0.7	-0.0156	-0.0156	-0.0144	-0.0092	-0.016	-0.0076
0.71	-0.0028	-0.0044	-0.0028	0	-0.0104	0.0012
0.72	0.0144	0.0096	0.012	0.0112	0.0064	0.0116
0.73	0.0188	0.0128	0.016	0.0116	0.0148	0.012
0.74	0.0056	0.0016	0.004	0.002	0.0092	0.0032
0.75	-0.0112	-0.0124	-0.0108	-0.0088	-0.008	-0.0072
0.76	-0.0156	-0.0156	-0.0144	-0.0092	-0.016	-0.0076
0.77	-0.0024	-0.0044	-0.0028	0.0004	-0.0104	0.0016
0.78	0.0144	0.0096	0.012	0.0112	0.0068	0.012
0.79	0.0188	0.0128	0.016	0.0116	0.0148	0.012
0.8	0.0056	0.0016	0.004	0.002	0.0092	0.0032
0.81	-0.0112	-0.0124	-0.0108	-0.0088	-0.0076	-0.0072
0.82	-0.0156	-0.0156	-0.0144	-0.0092	-0.016	-0.0076
0.83	-0.0024	-0.004	-0.0024	0.0004	-0.01	0.0016
0.84	0.0144	0.0096	0.012	0.0112	0.0068	0.0116
0.85	0.0188	0.0128	0.016	0.0116	0.0152	0.012
0.86	0.0056	0.0016	0.004	0.002	0.0092	0.0032
0.87	-0.0112	-0.0124	-0.0108	-0.0088	-0.0076	-0.0072
0.88	-0.0156	-0.0152	-0.0144	-0.0092	-0.0156	-0.0072
0.89	-0.0024	-0.004	-0.0024	0.0004	-0.0096	0.0016
0.9	0.0144	0.0096	0.012	0.0112	0.0072	0.012
0.91	0.0188	0.0128	0.0156	0.0116	0.0152	0.012
0.92	0.0052	0.0016	0.004	0.002	0.0092	0.0028
0.93	-0.0112	-0.0124	-0.0108	-0.0088	-0.0076	-0.0072
0.94	-0.0156	-0.0152	-0.014	-0.0092	-0.0156	-0.0072
0.95	-0.002	-0.0036	-0.002	0.0004	-0.0096	0.0016
0.96	0.0148	0.0096	0.0124	0.0112	0.0072	0.012
0.97	0.0188	0.0128	0.016	0.0116	0.0152	0.012
0.98	0.0056	0.0016	0.004	0.002	0.0092	0.0032
0.99	-0.0112	-0.012	-0.0108	-0.0088	-0.0072	-0.0072
1	-0.0152	-0.0152	-0.014	-0.0088	-0.0152	-0.0072
1.01	-0.002	-0.004	-0.002	0.0004	-0.0092	0.002
1.02	0.0144	0.0096	0.012	0.0112	0.0072	0.012
1.03	0.0188	0.0128	0.0156	0.0116	0.0152	0.012
1.04	0.0052	0.0012	0.0036	0.002	0.0092	0.0028
1.05	-0.0112	-0.0124	-0.0108	-0.0088	-0.0076	-0.0072
1.06	-0.0152	-0.0152	-0.014	-0.0088	-0.0152	-0.0072
1.07	-0.002	-0.004	-0.002	0.0008	-0.0092	0.002
1.08	0.0144	0.0096	0.012	0.0112	0.0072	0.012
1.09	0.0184	0.0128	0.0156	0.0112	0.0152	0.012
1.1	0.0052	0.0012	0.0036	0.002	0.0092	0.0028
1.11	-0.0112	-0.0124	-0.0108	-0.0088	-0.0072	-0.0072
1.12	-0.0152	-0.0152	-0.014	-0.0088	-0.0152	-0.0072
1.13	-0.002	-0.0036	-0.002	0.0008	-0.0092	0.002
1.14	0.0144	0.0096	0.012	0.0112	0.0072	0.012
1.15	0.0184	0.0128	0.0156	0.0112	0.0152	0.012
1.16	0.0052	0.0012	0.0036	0.0016	0.0088	0.0028
1.17	-0.0112	-0.0124	-0.0108	-0.0088	-0.0076	-0.0072
1.18	-0.0152	-0.0152	-0.014	-0.0088	-0.0152	-0.0072
1.19	-0.002	-0.0036	-0.002	0.0008	-0.0092	0.002
1.2	0.0144	0.0096	0.012	0.0112	0.0072	0.0116
1.21	0.0184	0.0124	0.0156	0.0112	0.0148	0.0116
1.22	0.0048	0.0008	0.0032	0.0016	0.0084	0.0024
1.23	-0.0112	-0.0124	-0.0108	-0.0088	-0.0076	-0.0072
1.24	-0.0152	-0.0152	-0.0144	-0.0088	-0.0156	-0.0072
1.25	-0.0016	-0.0036	-0.002	0.0008	-0.0092	0.002
1.26	0.0144	0.0096	0.012	0.0112	0.0072	0.0116
1.27	0.0184	0.0128	0.0156	0.0112	0.0148	0.0116
1.28	0.0048	0.0008	0.0036	0.0016	0.0084	0.0028
1.29	-0.0112	-0.0124	-0.0108	-0.0088	-0.008	-0.0072
1.3	-0.0152	-0.0152	-0.014	-0.0088	-0.0156	-0.0072
1.31	-0.0016	-0.0036	-0.002	0.0008	-0.0092	0.002
1.32	0.0144	0.0096	0.012	0.0112	0.0072	0.0116
1.33	0.0184	0.0128	0.0156	0.0112	0.0148	0.0116
1.34	0.0048	0.0008	0.0032	0.0016	0.0084	0.0024
1.35	-0.0112	-0.0124	-0.0108	-0.0088	-0.008	-0.0072
1.36	-0.0152	-0.0152	-0.014	-0.0088	-0.0156	-0.0072
1.37	-0.0016	-0.0036	-0.0016	0.0008	-0.0092	0.002
1.38	0.0144	0.0096	0.012	0.0112	0.0072	0.012
1.39	0.0184	0.0128	0.0156	0.0112	0.0152	0.012
1.4	0.0048	0.0008	0.0032	0.0016	0.0084	0.0024
1.41	-0.0112	-0.0124	-0.0108	-0.0088	-0.008	-0.0072
1.42	-0.0152	-0.0152	-0.014	-0.0088	-0.0156	-0.0072
1.43	-0.0016	-0.0036	-0.0016	0.0008	-0.0092	0.002
1.44	0.0144	0.0092	0.012	0.0108	0.0072	0.0116
1.45	0.0184	0.0124	0.0156	0.0112	0.0144	0.0116
1.46	0.0044	0.0008	0.0032	0.0012	0.008	0.0024
1.47	-0.0116	-0.0124	-0.0108	-0.0088	-0.0084	-0.0072
1.48	-0.0152	-0.0152	-0.014	-0.0088	-0.0156	-0.0072
1.49	-0.0016	-0.0032	-0.0016	0.0008	-0.0092	0.002
1.5	0.0144	0.0096	0.012	0.0112	0.0068	0.0116
1.51	0.0184	0.0124	0.0156	0.0112	0.0144	0.0116
1.52	0.0044	0.0008	0.0032	0.0012	0.008	0.0024
1.53	-0.0116	-0.0124	-0.0108	-0.0088	-0.008	-0.0072
1.54	-0.0152	-0.0152	-0.014	-0.0088	-0.0156	-0.0072
1.55	-0.0012	-0.0032	-0.0016	0.0012	-0.0088	0.0024
1.56	0.0144	0.0096	0.012	0.0112	0.0072	0.0116
1.57	0.0184	0.0124	0.0156	0.0112	0.0144	0.0116
1.58	0.0044	0.0008	0.0028	0.0012	0.008	0.0024
1.59	-0.0112	-0.0124	-0.0108	-0.0088	-0.008	-0.0072
1.6	-0.0152	-0.0152	-0.014	-0.0088	-0.0156	-0.0072
1.61	-0.0012	-0.0032	-0.0016	0.0012	-0.0088	0.0024
1.62	0.0144	0.0096	0.012	0.0112	0.0072	0.0116
1.63	0.0184	0.0124	0.0156	0.0112	0.0148	0.0116
1.64	0.0044	0.0004	0.0028	0.0012	0.008	0.0024
1.65	-0.0112	-0.0124	-0.0108	-0.0088	-0.008	-0.0072
1.66	-0.0152	-0.0152	-0.014	-0.0084	-0.0152	-0.0068
1.67	-0.0012	-0.0032	-0.0012	0.0012	-0.0084	0.0024
1.68	0.0144	0.0096	0.012	0.0112	0.0076	0.012
1.69	0.0184	0.0124	0.0156	0.0112	0.0152	0.0116
1.7	0.0044	0.0004	0.0032	0.0016	0.0088	0.0024
1.71	-0.0112	-0.0124	-0.0108	-0.0084	-0.0072	-0.0068
1.72	-0.0152	-0.0152	-0.014	-0.0084	-0.0148	-0.0068
1.73	-0.0012	-0.0032	-0.0012	0.0012	-0.008	0.0024
1.74	0.0144	0.0096	0.012	0.0112	0.008	0.0116
1.75	0.0184	0.0124	0.0156	0.0112	0.0152	0.0116
1.76	0.004	0.0004	0.0028	0.0012	0.0084	0.0024
1.77	-0.0116	-0.0124	-0.0108	-0.0084	-0.0076	-0.0072
1.78	-0.0152	-0.0152	-0.014	-0.0084	-0.0148	-0.0068
1.79	-0.0012	-0.0032	-0.0012	0.0012	-0.008	0.0024
1.8	0.0148	0.0096	0.0124	0.0112	0.0076	0.0116
1.81	0.0184	0.0124	0.0156	0.0112	0.0148	0.0116
1.82	0.004	0.0004	0.0028	0.0012	0.008	0.0024
1.83	-0.0116	-0.0124	-0.0108	-0.0084	-0.0076	-0.0072
1.84	-0.0152	-0.0152	-0.014	-0.0084	-0.0148	-0.0068
1.85	-0.0012	-0.0028	-0.0012	0.0012	-0.0084	0.0024
1.86	0.0144	0.0096	0.012	0.0112	0.0076	0.0116
1.87	0.0184	0.0128	0.0156	0.0108	0.0148	0.0116
1.88	0.004	0.0004	0.0028	0.0012	0.008	0.0024
1.89	-0.0112	-0.0124	-0.0108	-0.0084	-0.0076	-0.0068
1.9	-0.0152	-0.0148	-0.014	-0.008	-0.0144	-0.0064
1.91	-0.0008	-0.0028	-0.0012	0.0016	-0.0076	0.0028
1.92	0.0144	0.0096	0.0124	0.0112	0.0076	0.0116
1.93	0.0184	0.0124	0.0156	0.0112	0.0152	0.0116
1.94	0.004	0.0004	0.0028	0.0012	0.0084	0.0024
1.95	-0.0112	-0.0124	-0.0108	-0.0084	-0.0072	-0.0068
1.96	-0.0152	-0.0152	-0.014	-0.0084	-0.0144	-0.0064
1.97	-0.0008	-0.0028	-0.0012	0.0016	-0.0076	0.0028
1.98	0.0144	0.0096	0.0124	0.0112	0.008	0.0116
1.99	0.0184	0.0124	0.0156	0.0112	0.0152	0.0116
2	0.004	0.0004	0.0028	0.0012	0.0084	0.0024
2.01	-0.0116	-0.0124	-0.0108	-0.0084	-0.0072	-0.0068
2.02	-0.0152	-0.0152	-0.014	-0.008	-0.014	-0.0064
2.03	-0.0008	-0.0028	-0.0012	0.0016	-0.0072	0.0028
2.04	0.0148	0.0096	0.0124	0.0112	0.0084	0.0116
2.05	0.0184	0.0124	0.0156	0.0112	0.0152	0.0116
2.06	0.004	0	0.0024	0.0012	0.0084	0.0024
2.07	-0.0116	-0.0124	-0.0112	-0.0084	-0.0072	-0.0068
2.08	-0.0152	-0.0152	-0.014	-0.008	-0.0144	-0.0064
2.09	-0.0008	-0.0028	-0.0012	0.0016	-0.0076	0.0028
2.1	0.0148	0.0096	0.0124	0.0112	0.008	0.0116
2.11	0.0184	0.0124	0.0156	0.0108	0.0152	0.0116
2.12	0.004	0.0004	0.0024	0.0012	0.008	0.002
2.13	-0.0116	-0.0124	-0.0112	-0.0084	-0.0072	-0.0068
2.14	-0.0152	-0.0152	-0.014	-0.008	-0.0144	-0.0064
2.15	-0.0008	-0.0028	-0.0008	0.0016	-0.0076	0.0028
2.16	0.0144	0.0096	0.012	0.0108	0.0076	0.0116
2.17	0.0184	0.0124	0.0156	0.0108	0.0148	0.0116
2.18	0.004	0	0.0024	0.0012	0.0084	0.0024
2.19	-0.0116	-0.0124	-0.0108	-0.008	-0.0068	-0.0064
2.2	-0.0152	-0.0152	-0.014	-0.008	-0.014	-0.0064
2.21	-0.0008	-0.0028	-0.0008	0.0016	-0.0072	0.0028
2.22	0.0148	0.0096	0.0124	0.0112	0.0084	0.0116
2.23	0.0184	0.0124	0.0156	0.0112	0.0156	0.0116
2.24	0.004	0	0.0024	0.0012	0.0084	0.0024
2.25	-0.0116	-0.0124	-0.0108	-0.008	-0.0068	-0.0064
2.26	-0.0152	-0.0152	-0.014	-0.008	-0.0136	-0.0064
2.27	-0.0004	-0.0024	-0.0008	0.0016	-0.0068	0.0028
2.28	0.0148	0.0096	0.0124	0.0108	0.0084	0.0116
2.29	0.0184	0.0124	0.0156	0.0108	0.0152	0.0116
2.3	0.0036	0	0.0024	0.0012	0.008	0.002
2.31	-0.0116	-0.0124	-0.0108	-0.0084	-0.0072	-0.0064
2.32	-0.0152	-0.0152	-0.014	-0.008	-0.014	-0.0064
2.33	-0.0004	-0.0028	-0.0008	0.0016	-0.0072	0.0028
2.34	0.0148	0.0096	0.0124	0.0108	0.008	0.0116
2.35	0.0184	0.0124	0.0152	0.0108	0.0148	0.0112
2.36	0.0036	0	0.002	0.0008	0.0076	0.002
2.37	-0.0116	-0.0124	-0.0112	-0.0084	-0.0076	-0.0068
2.38	-0.0152	-0.0152	-0.014	-0.0084	-0.0148	-0.0064
2.39	-0.0004	-0.0024	-0.0008	0.0016	-0.0076	0.0028
2.4	0.0144	0.0096	0.012	0.0108	0.0076	0.0116
2.41	0.0184	0.0124	0.0152	0.0108	0.0144	0.0112
2.42	0.0036	0	0.0024	0.0008	0.0076	0.002
2.43	-0.0116	-0.0124	-0.0112	-0.0084	-0.0076	-0.0068
2.44	-0.0152	-0.0152	-0.014	-0.008	-0.0144	-0.0064
2.45	-0.0004	-0.0024	-0.0008	0.0016	-0.0076	0.0028
2.46	0.0148	0.0096	0.0124	0.0108	0.0076	0.0116
2.47	0.0184	0.0124	0.0152	0.0108	0.0144	0.0112
2.48	0.0032	-0.0004	0.002	0.0008	0.0072	0.002
2.49	-0.0116	-0.0128	-0.0112	-0.0084	-0.0076	-0.0068
2.5	-0.0152	-0.0152	-0.014	-0.008	-0.0148	-0.0064
2.51	-0.0004	-0.0024	-0.0008	0.0016	-0.0076	0.0028
2.52	0.0144	0.0096	0.012	0.0108	0.0076	0.0112
2.53	0.018	0.0124	0.0152	0.0104	0.014	0.0112
2.54	0.0032	-0.0004	0.002	0.0008	0.0068	0.0016
2.55	-0.0116	-0.0128	-0.0112	-0.0084	-0.008	-0.0068
2.56	-0.0152	-0.0152	-0.014	-0.0084	-0.0152	-0.0068
2.57	-0.0004	-0.0024	-0.0008	0.0016	-0.008	0.0028
2.58	0.0144	0.0096	0.012	0.0104	0.0068	0.0108
2.59	0.018	0.0124	0.0152	0.01	0.0132	0.0108
2.6	0.0032	-0.0004	0.0016	0.0004	0.006	0.0012
2.61	-0.0116	-0.0128	-0.0112	-0.0088	-0.0088	-0.0072
2.62	-0.0152	-0.0152	-0.014	-0.0084	-0.0156	-0.0068
2.63	0	-0.0024	-0.0004	0.0016	-0.0084	0.0028
2.64	0.0148	0.0096	0.0124	0.0104	0.0068	0.0112
2.65	0.0184	0.0124	0.0152	0.0104	0.0136	0.0108
2.66	0.0032	-0.0004	0.002	0.0004	0.0064	0.0016
2.67	-0.0116	-0.0124	-0.0112	-0.0084	-0.008	-0.0068
2.68	-0.0152	-0.0152	-0.014	-0.008	-0.0152	-0.0064
2.69	0	-0.0024	-0.0004	0.002	-0.0076	0.0028
2.7	0.0144	0.0096	0.012	0.0104	0.0072	0.0112
2.71	0.018	0.0124	0.0152	0.0104	0.0136	0.0108
2.72	0.0028	-0.0004	0.0016	0.0004	0.0064	0.0016
2.73	-0.0116	-0.0124	-0.0112	-0.0084	-0.0084	-0.0068
2.74	-0.0152	-0.0152	-0.014	-0.008	-0.0152	-0.0064
2.75	0	-0.002	-0.0004	0.0016	-0.0076	0.0028
2.76	0.0144	0.0096	0.012	0.0104	0.0068	0.0108
2.77	0.018	0.012	0.0152	0.01	0.0132	0.0104
2.78	0.0028	-0.0008	0.0016	0	0.0056	0.0012
2.79	-0.012	-0.0128	-0.0112	-0.0088	-0.0092	-0.0072
2.8	-0.0152	-0.0152	-0.014	-0.0084	-0.016	-0.0068
2.81	-0.0004	-0.0024	-0.0008	0.0012	-0.0088	0.0024
2.82	0.0144	0.0092	0.012	0.01	0.0056	0.0104
2.83	0.018	0.012	0.0148	0.0096	0.012	0.0104
2.84	0.0028	-0.0008	0.0016	0	0.0044	0.0012
2.85	-0.012	-0.0128	-0.0112	-0.0088	-0.01	-0.0072
2.86	-0.0152	-0.0152	-0.014	-0.0084	-0.0168	-0.0068
2.87	0	-0.0024	-0.0004	0.0016	-0.0092	0.0028
2.88	0.0144	0.0096	0.012	0.01	0.0052	0.0108
2.89	0.018	0.012	0.0148	0.0096	0.012	0.0104
2.9	0.0028	-0.0008	0.0012	-0.0004	0.0044	0.0008
2.91	-0.0116	-0.0128	-0.0112	-0.0088	-0.01	-0.0072
2.92	-0.0152	-0.0152	-0.014	-0.0084	-0.0168	-0.0068
2.93	0	-0.002	-0.0004	0.0016	-0.0092	0.0028
2.94	0.0144	0.0096	0.0124	0.01	0.0056	0.0108
2.95	0.018	0.012	0.0152	0.01	0.012	0.0104
2.96	0.0028	-0.0008	0.0016	0	0.0048	0.0012
2.97	-0.0116	-0.0128	-0.0112	-0.0084	-0.0096	-0.0068
2.98	-0.0148	-0.0148	-0.014	-0.008	-0.016	-0.0064
2.99	0	-0.002	-0.0004	0.0016	-0.0084	0.0028
3	0.0144	0.0096	0.012	0.01	0.006	0.0108
3.01	0.018	0.012	0.0152	0.01	0.0124	0.0104
3.02	0.0024	-0.0008	0.0012	0	0.0048	0.0012
3.03	-0.0116	-0.0128	-0.0112	-0.0084	-0.0096	-0.0068
3.04	-0.0148	-0.0148	-0.0136	-0.008	-0.016	-0.0064
3.05	0.0004	-0.002	0	0.002	-0.0084	0.0032
3.06	0.0148	0.0096	0.012	0.0104	0.006	0.0108
3.07	0.018	0.012	0.0152	0.01	0.0128	0.0104
3.08	0.0028	-0.0008	0.0012	0	0.0052	0.0012
3.09	-0.0116	-0.0128	-0.0112	-0.0084	-0.0092	-0.0068
3.1	-0.0148	-0.0148	-0.0136	-0.008	-0.0156	-0.0064
3.11	0.0004	-0.0016	0	0.002	-0.008	0.0032
3.12	0.0144	0.0096	0.012	0.01	0.006	0.0108
3.13	0.018	0.012	0.0152	0.01	0.0128	0.0104
3.14	0.0024	-0.0008	0.0012	0	0.0052	0.0012
3.15	-0.0116	-0.0128	-0.0112	-0.0084	-0.0092	-0.0068
3.16	-0.0148	-0.0148	-0.0136	-0.008	-0.0156	-0.0064
3.17	0.0004	-0.0016	0	0.002	-0.008	0.0032
3.18	0.0148	0.0096	0.0124	0.0104	0.0064	0.0108
3.19	0.018	0.0124	0.0152	0.01	0.0128	0.0104
3.2	0.0024	-0.0008	0.0012	0	0.0052	0.0012
3.21	-0.0116	-0.0124	-0.0112	-0.0084	-0.0092	-0.0068
3.22	-0.0148	-0.0148	-0.0136	-0.008	-0.0156	-0.0064
3.23	0.0004	-0.0016	0	0.002	-0.0076	0.0032
3.24	0.0148	0.0096	0.0124	0.0104	0.0064	0.0108
3.25	0.018	0.0124	0.0152	0.01	0.0128	0.0104
3.26	0.0028	-0.0008	0.0012	0	0.0056	0.0012
3.27	-0.0116	-0.0124	-0.0112	-0.008	-0.0088	-0.0064
3.28	-0.0148	-0.0148	-0.0136	-0.008	-0.0152	-0.006
3.29	0.0008	-0.0016	0.0004	0.0024	-0.0072	0.0032
3.3	0.0148	0.01	0.0124	0.0104	0.0068	0.0112
3.31	0.018	0.0124	0.0152	0.01	0.0132	0.0108
3.32	0.0024	-0.0012	0.0012	0	0.0052	0.0012
3.33	-0.0116	-0.0124	-0.0112	-0.0084	-0.0088	-0.0068
3.34	-0.0144	-0.0144	-0.0136	-0.0076	-0.0152	-0.006
3.35	0.0008	-0.0012	0.0004	0.0024	-0.0072	0.0036
3.36	0.0152	0.01	0.0128	0.0104	0.0072	0.0112
3.37	0.018	0.0124	0.0152	0.01	0.0136	0.0108
3.38	0.0028	-0.0008	0.0016	0	0.0056	0.0012
3.39	-0.0112	-0.0124	-0.0108	-0.008	-0.0084	-0.0064
3.4	-0.0144	-0.0144	-0.0132	-0.0076	-0.0148	-0.006
3.41	0.0012	-0.0012	0.0004	0.0024	-0.0068	0.0036
3.42	0.0152	0.01	0.0128	0.0104	0.0072	0.0112
3.43	0.0184	0.0128	0.0156	0.01	0.0136	0.0108
3.44	0.0028	-0.0008	0.0016	0	0.0056	0.0012
3.45	-0.0112	-0.012	-0.0104	-0.008	-0.008	-0.0064
3.46	-0.014	-0.014	-0.0128	-0.0072	-0.014	-0.0056
3.47	0.0016	-0.0008	0.0012	0.0028	-0.006	0.004
3.48	0.0156	0.0104	0.0132	0.0108	0.0084	0.0116
3.49	0.0184	0.0124	0.0156	0.0104	0.0148	0.0108
3.5	0.0028	-0.0008	0.0016	0	0.0068	0.0012
3.51	-0.0116	-0.0124	-0.0108	-0.008	-0.0076	-0.0064
3.52	-0.0148	-0.0148	-0.0136	-0.0076	-0.0144	-0.006
3.53	0.0008	-0.0016	0.0004	0.0024	-0.0064	0.0036
3.54	0.0144	0.0096	0.012	0.01	0.0072	0.0108
3.55	0.0176	0.012	0.0148	0.0096	0.0128	0.01
3.56	0.002	-0.0016	0.0008	-0.0008	0.0044	0.0004
3.57	-0.012	-0.0128	-0.0112	-0.0084	-0.0096	-0.0068
3.58	-0.0144	-0.0144	-0.0132	-0.0076	-0.0156	-0.006
3.59	0.0012	-0.0012	0.0008	0.0024	-0.0072	0.0036
3.6	0.0152	0.01	0.0128	0.0104	0.0072	0.0112
3.61	0.0184	0.0124	0.0156	0.01	0.0136	0.0108
3.62	0.0024	-0.0012	0.0012	0	0.0056	0.0012
3.63	-0.0112	-0.0124	-0.0108	-0.008	-0.0084	-0.0064
3.64	-0.014	-0.014	-0.0132	-0.0076	-0.0144	-0.006
3.65	0.0016	-0.0008	0.0012	0.0028	-0.006	0.004
3.66	0.0156	0.0104	0.0132	0.0108	0.0084	0.0112
3.67	0.0184	0.0124	0.0156	0.01	0.0144	0.0108
3.68	0.002	-0.0012	0.0008	-0.0004	0.0056	0.0008
3.69	-0.012	-0.0128	-0.0116	-0.0088	-0.0088	-0.0068
3.7	-0.0152	-0.0152	-0.014	-0.008	-0.0152	-0.0064
3.71	0.0004	-0.0016	0	0.002	-0.0076	0.0032
3.72	0.0144	0.0092	0.012	0.01	0.0064	0.0108
3.73	0.0172	0.0116	0.0144	0.0096	0.0128	0.0104
3.74	0.0012	-0.002	0.0004	-0.0004	0.0044	0.0008
3.75	-0.0124	-0.0132	-0.0116	-0.0084	-0.0092	-0.0068
3.76	-0.0148	-0.0148	-0.0136	-0.0076	-0.0152	-0.006
3.77	0.0012	-0.0012	0.0008	0.0028	-0.0064	0.004
3.78	0.0152	0.01	0.0128	0.0112	0.008	0.0116
3.79	0.018	0.0124	0.0152	0.0104	0.0148	0.0112
3.8	0.002	-0.0012	0.0008	0	0.0064	0.0012
3.81	-0.0116	-0.0124	-0.0112	-0.0076	-0.0072	-0.006
3.82	-0.0144	-0.0144	-0.0132	-0.0068	-0.0132	-0.0056
3.83	0.0016	-0.0008	0.0012	0.0032	-0.0048	0.0044
3.84	0.0152	0.01	0.0128	0.0108	0.0092	0.0116
3.85	0.018	0.0124	0.0152	0.0104	0.0152	0.0108
3.86	0.002	-0.0012	0.0008	0	0.0068	0.0012
3.87	-0.0116	-0.0124	-0.0112	-0.008	-0.0076	-0.0064
3.88	-0.0144	-0.0144	-0.0132	-0.0076	-0.014	-0.006
3.89	0.0016	-0.0008	0.0008	0.0028	-0.0056	0.004
3.9	0.0152	0.01	0.0128	0.0108	0.0084	0.0112
3.91	0.0176	0.012	0.0152	0.01	0.0144	0.0104
3.92	0.0016	-0.0016	0.0004	-0.0004	0.0056	0.0008
3.93	-0.012	-0.0128	-0.0112	-0.0084	-0.0084	-0.0068
3.94	-0.0148	-0.0148	-0.0136	-0.0076	-0.0148	-0.006
3.95	0.0012	-0.0008	0.0008	0.0028	-0.006	0.004
3.96	0.0148	0.01	0.0124	0.0104	0.0076	0.0112
3.97	0.0176	0.012	0.0148	0.01	0.014	0.0104
3.98	0.0016	-0.002	0.0004	-0.0004	0.0052	0.0008
3.99	-0.012	-0.0128	-0.0116	-0.0084	-0.0088	-0.0068
4	-0.0148	-0.0148	-0.0136	-0.0076	-0.0148	-0.006
4.01	0.0016	-0.0008	0.0008	0.0032	-0.006	0.004
4.02	0.0152	0.01	0.0128	0.0108	0.0084	0.0116
4.03	0.018	0.012	0.0152	0.01	0.0144	0.0108
4.04	0.0012	-0.002	0	-0.0008	0.0052	0.0004
4.05	-0.0124	-0.0132	-0.0116	-0.0084	-0.0088	-0.0068
4.06	-0.0148	-0.0148	-0.0136	-0.0076	-0.0152	-0.006
4.07	0.0016	-0.0008	0.0008	0.0028	-0.0064	0.004
4.08	0.0148	0.01	0.0124	0.0104	0.0076	0.0112
4.09	0.0176	0.0116	0.0148	0.0096	0.0136	0.0104
4.1	0.0012	-0.0024	0	-0.0008	0.0044	0.0004
4.11	-0.0124	-0.0132	-0.012	-0.0088	-0.0096	-0.0072
4.12	-0.0152	-0.0148	-0.014	-0.008	-0.016	-0.0064
4.13	0.0016	-0.0008	0.0008	0.0028	-0.0068	0.004
4.14	0.0148	0.0096	0.0124	0.0104	0.0068	0.0108
4.15	0.0172	0.0116	0.0144	0.0096	0.0128	0.0104
4.16	0.0008	-0.0024	-0.0004	-0.0012	0.004	0
4.17	-0.0124	-0.0132	-0.012	-0.0088	-0.01	-0.0072
4.18	-0.0148	-0.0148	-0.0136	-0.0076	-0.0156	-0.006
4.19	0.002	-0.0004	0.0012	0.0032	-0.0064	0.0044
4.2	0.0152	0.01	0.0128	0.0108	0.008	0.0116
4.21	0.0176	0.012	0.0148	0.01	0.014	0.0108
4.22	0.0008	-0.0024	0	-0.0008	0.0052	0.0004
4.23	-0.0124	-0.0132	-0.0116	-0.0084	-0.0088	-0.0068
4.24	-0.0148	-0.0144	-0.0136	-0.0076	-0.0148	-0.006
4.25	0.002	-0.0004	0.0016	0.0032	-0.0056	0.0044
4.26	0.0152	0.01	0.0128	0.0108	0.0084	0.0112
4.27	0.0176	0.012	0.0148	0.01	0.014	0.0104
4.28	0.0008	-0.0028	-0.0004	-0.0012	0.0048	0
4.29	-0.0124	-0.0132	-0.0116	-0.0084	-0.0092	-0.0068
4.3	-0.0144	-0.0144	-0.0132	-0.0076	-0.0148	-0.006
4.31	0.0024	0	0.0016	0.0032	-0.0056	0.0044
4.32	0.0156	0.0104	0.0128	0.0108	0.008	0.0112
4.33	0.0176	0.012	0.0148	0.0096	0.014	0.0104
4.34	0.0008	-0.0024	-0.0004	-0.0012	0.0044	0
4.35	-0.012	-0.0132	-0.0116	-0.0084	-0.0092	-0.0068
4.36	-0.0144	-0.0144	-0.0132	-0.0076	-0.0152	-0.006
4.37	0.0028	0	0.002	0.0032	-0.006	0.0044
4.38	0.0156	0.0104	0.0132	0.0108	0.008	0.0112
4.39	0.0176	0.012	0.0148	0.0096	0.0136	0.0104
4.4	0.0004	-0.0028	-0.0004	-0.0012	0.004	0
4.41	-0.0124	-0.0132	-0.0116	-0.0084	-0.0096	-0.0068
4.42	-0.014	-0.0144	-0.0132	-0.0076	-0.0152	-0.006
4.43	0.0028	0	0.002	0.0036	-0.0056	0.0048
4.44	0.0156	0.0104	0.0128	0.0108	0.008	0.0112
4.45	0.0172	0.0116	0.0144	0.01	0.014	0.0104
4.46	0.0004	-0.0028	-0.0008	-0.0012	0.0044	0
4.47	-0.0124	-0.0132	-0.0116	-0.008	-0.0092	-0.0068
4.48	-0.014	-0.014	-0.0132	-0.0072	-0.0144	-0.0056
4.49	0.0028	0.0004	0.002	0.004	-0.0044	0.0052
4.5	0.0156	0.0104	0.0132	0.0112	0.0092	0.0116
4.51	0.0176	0.0116	0.0144	0.01	0.0148	0.0108
4.52	0.0004	-0.0028	-0.0004	-0.0008	0.0052	0.0004
4.53	-0.012	-0.0128	-0.0116	-0.008	-0.008	-0.0064
4.54	-0.014	-0.014	-0.0128	-0.0068	-0.0132	-0.0052
4.55	0.0032	0.0004	0.0024	0.0044	-0.0036	0.0052
4.56	0.0156	0.0104	0.0128	0.0112	0.01	0.0116
4.57	0.0172	0.0116	0.0144	0.01	0.0152	0.0108
4.58	0.0004	-0.0028	-0.0008	-0.0008	0.006	0.0004
4.59	-0.012	-0.0128	-0.0116	-0.0076	-0.0076	-0.006
4.6	-0.014	-0.014	-0.0128	-0.0068	-0.0128	-0.0052
4.61	0.0032	0.0004	0.0024	0.0044	-0.0032	0.0056
4.62	0.0156	0.0104	0.0132	0.0112	0.0104	0.0116
4.63	0.0172	0.0116	0.0144	0.01	0.0156	0.0108
4.64	0	-0.0028	-0.0008	-0.0012	0.006	0
4.65	-0.0124	-0.0128	-0.0116	-0.008	-0.0076	-0.0064
4.66	-0.014	-0.014	-0.0128	-0.0068	-0.0128	-0.0052
4.67	0.0032	0.0004	0.0024	0.0044	-0.0032	0.0056
4.68	0.0156	0.0104	0.0132	0.0108	0.01	0.0116
4.69	0.0172	0.0116	0.0144	0.01	0.0156	0.0104
4.7	0	-0.0032	-0.0008	-0.0012	0.0056	0
4.71	-0.012	-0.0128	-0.0116	-0.0076	-0.0076	-0.006
4.72	-0.0136	-0.014	-0.0128	-0.0068	-0.0128	-0.0052
4.73	0.0032	0.0008	0.0024	0.0044	-0.0032	0.0052
4.74	0.0156	0.0104	0.0132	0.0112	0.01	0.0116
4.75	0.0172	0.0116	0.0144	0.01	0.0152	0.0104
4.76	0	-0.0032	-0.0012	-0.0012	0.0052	0
4.77	-0.0124	-0.0132	-0.0116	-0.008	-0.008	-0.0064
4.78	-0.014	-0.014	-0.0128	-0.0068	-0.0132	-0.0052
4.79	0.0032	0.0004	0.0024	0.004	-0.0036	0.0052
4.8	0.0156	0.0104	0.0128	0.0108	0.0096	0.0112
4.81	0.0172	0.0112	0.0144	0.0096	0.0148	0.0104
4.82	0	-0.0032	-0.0008	-0.0012	0.0048	0
4.83	-0.0124	-0.0132	-0.0116	-0.008	-0.008	-0.0064
4.84	-0.0136	-0.014	-0.0128	-0.0068	-0.0136	-0.0052
4.85	0.0032	0.0008	0.0028	0.0044	-0.0036	0.0052
4.86	0.0156	0.0104	0.0132	0.0108	0.0096	0.0116
4.87	0.0168	0.0112	0.014	0.0096	0.0144	0.0104
4.88	-0.0004	-0.0036	-0.0012	-0.0016	0.0044	-0.0004
4.89	-0.0124	-0.0132	-0.0116	-0.008	-0.0084	-0.0064
4.9	-0.0136	-0.014	-0.0128	-0.0068	-0.0136	-0.0052
4.91	0.0036	0.0008	0.0028	0.0044	-0.0036	0.0052
4.92	0.0156	0.0104	0.0128	0.0108	0.0092	0.0112
4.93	0.0168	0.0112	0.014	0.0096	0.0144	0.01
4.94	-0.0004	-0.0036	-0.0012	-0.0016	0.0044	-0.0004
4.95	-0.0124	-0.0132	-0.0116	-0.008	-0.0084	-0.0064
4.96	-0.0136	-0.0136	-0.0128	-0.0068	-0.0136	-0.0052
4.97	0.0036	0.0008	0.0028	0.0044	-0.0036	0.0056
4.98	0.0156	0.0104	0.0132	0.0108	0.0096	0.0116
4.99	0.0168	0.0112	0.0144	0.0096	0.0144	0.0104
5	-0.0004	-0.0036	-0.0012	-0.0016	0.0044	-0.0004
5.01	-0.0124	-0.0132	-0.0116	-0.008	-0.0084	-0.0064
5.02	-0.0136	-0.0136	-0.0124	-0.0068	-0.0136	-0.0052
5.03	0.0036	0.0008	0.0028	0.0044	-0.0032	0.0056
5.04	0.0156	0.0104	0.0132	0.0108	0.0096	0.0116
5.05	0.0168	0.0112	0.014	0.0096	0.0148	0.01
5.06	-0.0004	-0.0036	-0.0016	-0.0016	0.0044	-0.0004
5.07	-0.0124	-0.0132	-0.0116	-0.008	-0.0084	-0.0064
5.08	-0.0136	-0.014	-0.0128	-0.0068	-0.0136	-0.0052
5.09	0.004	0.0012	0.0028	0.0044	-0.0032	0.0056
5.1	0.0156	0.0104	0.0132	0.0108	0.0096	0.0112
5.11	0.0168	0.0112	0.014	0.0096	0.0144	0.01
5.12	-0.0008	-0.004	-0.0016	-0.0016	0.0044	-0.0004
5.13	-0.0124	-0.0132	-0.0116	-0.008	-0.0088	-0.0064
5.14	-0.0132	-0.0136	-0.0124	-0.0064	-0.0136	-0.0048
5.15	0.004	0.0012	0.0032	0.0048	-0.0032	0.0056
5.16	0.016	0.0104	0.0132	0.0108	0.0096	0.0116
5.17	0.0168	0.0112	0.014	0.0096	0.0144	0.01
5.18	-0.0012	-0.004	-0.002	-0.002	0.004	-0.0008
5.19	-0.0124	-0.0132	-0.012	-0.008	-0.0088	-0.0064
5.2	-0.0136	-0.0136	-0.0124	-0.0068	-0.0136	-0.0052
5.21	0.0044	0.0016	0.0032	0.0048	-0.0032	0.0056
5.22	0.016	0.0104	0.0132	0.0108	0.0096	0.0116
5.23	0.0168	0.0112	0.014	0.0096	0.0144	0.01
5.24	-0.0008	-0.004	-0.0016	-0.002	0.004	-0.0008
5.25	-0.0128	-0.0132	-0.012	-0.008	-0.0088	-0.0064
5.26	-0.0136	-0.0136	-0.0124	-0.0068	-0.014	-0.0052
5.27	0.004	0.0012	0.0032	0.0048	-0.0036	0.0056
5.28	0.0156	0.0104	0.0132	0.0108	0.0092	0.0112
5.29	0.0168	0.0112	0.014	0.0092	0.014	0.01
5.3	-0.0012	-0.004	-0.002	-0.002	0.0036	-0.0008
5.31	-0.0128	-0.0132	-0.012	-0.008	-0.0092	-0.0064
5.32	-0.0136	-0.0136	-0.0124	-0.0068	-0.014	-0.0052
5.33	0.0044	0.0016	0.0036	0.0048	-0.0032	0.006
5.34	0.016	0.0108	0.0136	0.0108	0.0096	0.0116
5.35	0.0168	0.0112	0.014	0.0096	0.0144	0.01
5.36	-0.0012	-0.004	-0.002	-0.002	0.004	-0.0008
5.37	-0.0128	-0.0132	-0.012	-0.008	-0.0088	-0.0064
5.38	-0.0132	-0.0136	-0.0124	-0.0064	-0.0132	-0.0048
5.39	0.0048	0.0016	0.0036	0.0052	-0.0024	0.0064
5.4	0.0164	0.0108	0.0136	0.0112	0.0104	0.0116
5.41	0.0172	0.0116	0.0144	0.0096	0.0156	0.0104
5.42	-0.0012	-0.004	-0.002	-0.0016	0.0048	-0.0004
5.43	-0.0124	-0.0132	-0.0116	-0.0076	-0.008	-0.006
5.44	-0.0132	-0.0132	-0.012	-0.0064	-0.0128	-0.0048
5.45	0.0048	0.002	0.004	0.0052	-0.002	0.006
5.46	0.0164	0.0108	0.0136	0.0112	0.0108	0.0116
5.47	0.0168	0.0112	0.014	0.0096	0.0152	0.01
5.48	-0.0016	-0.0044	-0.0024	-0.0024	0.004	-0.0008
5.49	-0.0132	-0.0136	-0.0124	-0.0084	-0.0092	-0.0068
5.5	-0.014	-0.014	-0.0128	-0.0068	-0.014	-0.0052
5.51	0.0044	0.0016	0.0032	0.0048	-0.0036	0.0056
5.52	0.0156	0.0104	0.0132	0.0104	0.0088	0.0108
5.53	0.016	0.0104	0.0132	0.0088	0.0132	0.0092
5.54	-0.0024	-0.0052	-0.0032	-0.0032	0.002	-0.0016
5.55	-0.014	-0.0144	-0.0132	-0.0092	-0.0112	-0.0076
5.56	-0.0148	-0.0148	-0.0136	-0.0076	-0.0164	-0.006
5.57	0.0036	0.0008	0.0028	0.0044	-0.0052	0.0052
5.58	0.0148	0.0096	0.0124	0.01	0.0076	0.0108
5.59	0.0152	0.0096	0.0124	0.0088	0.012	0.0092
5.6	-0.0032	-0.006	-0.004	-0.0032	0.0008	-0.002
5.61	-0.0148	-0.0152	-0.0136	-0.0092	-0.012	-0.0072
5.62	-0.0152	-0.0148	-0.014	-0.0072	-0.0168	-0.0056
5.63	0.0032	0.0004	0.0024	0.0044	-0.0052	0.0056
5.64	0.0148	0.0096	0.012	0.0104	0.0076	0.0112
5.65	0.0152	0.0096	0.0124	0.0088	0.012	0.0092
5.66	-0.0032	-0.006	-0.004	-0.0028	0.0012	-0.0016
5.67	-0.0148	-0.0152	-0.0136	-0.0088	-0.0116	-0.0072
5.68	-0.0152	-0.0152	-0.014	-0.0072	-0.0164	-0.0056
5.69	0.0032	0.0004	0.0024	0.0044	-0.0052	0.0056
5.7	0.0144	0.0092	0.012	0.0104	0.0076	0.0108
5.71	0.0148	0.0096	0.0124	0.0088	0.012	0.0092
5.72	-0.0036	-0.0064	-0.0044	-0.0032	0.0008	-0.002
5.73	-0.0148	-0.0152	-0.014	-0.0092	-0.0124	-0.0076
5.74	-0.0152	-0.0152	-0.014	-0.0076	-0.0172	-0.006
5.75	0.0032	0.0004	0.0024	0.004	-0.006	0.0052
5.76	0.0144	0.0092	0.012	0.01	0.0068	0.0108
5.77	0.0148	0.0096	0.0124	0.0088	0.0116	0.0092
5.78	-0.0036	-0.0064	-0.0044	-0.0032	0.0004	-0.002
5.79	-0.0148	-0.0152	-0.014	-0.0088	-0.0124	-0.0072
5.8	-0.0152	-0.0148	-0.014	-0.0072	-0.0172	-0.0056
5.81	0.0036	0.0008	0.0028	0.0044	-0.0056	0.0056
5.82	0.0152	0.01	0.0128	0.01	0.0068	0.0108
5.83	0.016	0.0104	0.0132	0.0088	0.012	0.0092
5.84	-0.0024	-0.0052	-0.0032	-0.0032	0.0008	-0.0016
5.85	-0.0132	-0.014	-0.0124	-0.0088	-0.0116	-0.0072
5.86	-0.0132	-0.0132	-0.012	-0.0068	-0.0164	-0.0052
5.87	0.0052	0.002	0.004	0.0044	-0.0052	0.0056
5.88	0.0164	0.0108	0.0136	0.01	0.0068	0.0104
5.89	0.016	0.0104	0.0132	0.0076	0.0108	0.0084
5.9	-0.0032	-0.0056	-0.0036	-0.0044	-0.0016	-0.0032
5.91	-0.0144	-0.0144	-0.0132	-0.01	-0.0148	-0.0084
5.92	-0.014	-0.014	-0.0128	-0.0084	-0.0196	-0.0064
5.93	0.0048	0.002	0.004	0.004	-0.008	0.0052
5.94	0.0164	0.0112	0.0136	0.01	0.0052	0.0104
5.95	0.0168	0.0112	0.014	0.0084	0.01	0.0092
5.96	-0.0016	-0.0048	-0.0024	-0.0032	-0.0008	-0.002
5.97	-0.0128	-0.0136	-0.012	-0.0088	-0.0128	-0.0072
5.98	-0.0128	-0.0132	-0.012	-0.0068	-0.0168	-0.0052
5.99	0.0056	0.0024	0.0044	0.0052	-0.0048	0.006
6	0.0164	0.0112	0.0136	0.0104	0.008	0.0112
6.01	0.0164	0.0108	0.0136	0.0088	0.0124	0.0096
6.02	-0.002	-0.0048	-0.0028	-0.0028	0.0012	-0.0016
6.03	-0.0128	-0.0136	-0.012	-0.0084	-0.0112	-0.0068
6.04	-0.0124	-0.0128	-0.0116	-0.006	-0.0148	-0.0044
6.05	0.01	0.006	0.0084	0.0096	0.0016	0.01
6.06	0.0224	0.016	0.0192	0.0164	0.0192	0.0168
6.07	0.0204	0.014	0.0172	0.0124	0.0236	0.0132
6.08	0	-0.0028	-0.0008	-0.0008	0.0108	0.0004
6.09	-0.0116	-0.0124	-0.0112	-0.0072	-0.0028	-0.0056
6.1	-0.012	-0.0124	-0.0108	-0.0056	-0.0084	-0.004
6.11	0.0064	0.0032	0.0052	0.006	0.0024	0.0072
6.12	0.0168	0.0116	0.0144	0.0112	0.0136	0.0116
6.13	0.0168	0.0116	0.0144	0.0088	0.0168	0.0096
6.14	-0.002	-0.0044	-0.0024	-0.0032	0.004	-0.002
6.15	-0.0128	-0.0132	-0.012	-0.0088	-0.0096	-0.0072
6.16	-0.0124	-0.0128	-0.0116	-0.0072	-0.0148	-0.0056
6.17	0.006	0.0028	0.0048	0.0048	-0.0032	0.006
6.18	0.0168	0.0116	0.014	0.0104	0.0088	0.0112
6.19	0.0168	0.0112	0.014	0.0088	0.0132	0.0096
6.2	-0.002	-0.0048	-0.0028	-0.0028	0.002	-0.0016
6.21	-0.0124	-0.0128	-0.0116	-0.0076	-0.0096	-0.006
6.22	-0.012	-0.0124	-0.0112	-0.0052	-0.0128	-0.004
6.23	0.0064	0.0032	0.0052	0.0064	-0.0004	0.0076
6.24	0.0172	0.0116	0.0144	0.0116	0.012	0.012
6.25	0.0164	0.0112	0.014	0.0096	0.0164	0.0104
6.26	-0.0024	-0.0048	-0.0028	-0.0024	0.0044	-0.0012
6.27	-0.0128	-0.0132	-0.012	-0.0076	-0.008	-0.006
6.28	-0.0128	-0.0128	-0.0116	-0.0056	-0.012	-0.004
6.29	0.0056	0.0024	0.0048	0.006	-0.0008	0.0068
6.3	0.016	0.0108	0.0132	0.0108	0.0112	0.0116
6.31	0.0152	0.01	0.0128	0.0088	0.0148	0.0092
6.32	-0.0032	-0.006	-0.004	-0.0036	0.0024	-0.002
6.33	-0.014	-0.0144	-0.0132	-0.0088	-0.0104	-0.0072
6.34	-0.0136	-0.0136	-0.0124	-0.0068	-0.0148	-0.0052
6.35	0.0048	0.002	0.004	0.0048	-0.0036	0.006
6.36	0.0152	0.01	0.0124	0.0096	0.0076	0.0104
6.37	0.0148	0.0092	0.012	0.0076	0.0112	0.0084
6.38	-0.004	-0.0064	-0.0048	-0.0044	-0.0012	-0.0032
6.39	-0.0144	-0.0148	-0.0136	-0.0096	-0.014	-0.008
6.4	-0.014	-0.014	-0.0128	-0.0076	-0.018	-0.006
6.41	0.0044	0.0016	0.0036	0.0044	-0.0064	0.0056
6.42	0.0148	0.0096	0.0124	0.0096	0.0056	0.01
6.43	0.0148	0.0092	0.012	0.0076	0.01	0.0084
6.44	-0.0036	-0.0064	-0.0044	-0.0036	-0.0016	-0.0024
6.45	-0.0136	-0.014	-0.0128	-0.0084	-0.0128	-0.0068
6.46	-0.0128	-0.0132	-0.012	-0.006	-0.0156	-0.0044
6.47	0.006	0.0028	0.0048	0.006	-0.0028	0.0072
6.48	0.0168	0.0112	0.014	0.0112	0.0096	0.012
6.49	0.0164	0.0108	0.0136	0.0096	0.0144	0.01
6.5	-0.002	-0.0048	-0.0028	-0.002	0.0036	-0.0008
6.51	-0.012	-0.0128	-0.0116	-0.0068	-0.0076	-0.0052
6.52	-0.0112	-0.012	-0.0104	-0.0048	-0.0108	-0.0032
6.53	0.0072	0.004	0.006	0.0068	0.0016	0.008
6.54	0.0176	0.012	0.0148	0.0116	0.0132	0.0124
6.55	0.0168	0.0112	0.0144	0.0096	0.0168	0.01
6.56	-0.002	-0.0044	-0.0024	-0.0024	0.0048	-0.0012
6.57	-0.0116	-0.0128	-0.0112	-0.0072	-0.0068	-0.0056
6.58	-0.0108	-0.0116	-0.0104	-0.0052	-0.0104	-0.0036
6.59	0.008	0.0044	0.0064	0.0068	0.002	0.008
6.6	0.018	0.0128	0.0156	0.012	0.014	0.0124
6.61	0.0172	0.0116	0.0148	0.0096	0.0176	0.0104
6.62	-0.0016	-0.0044	-0.0024	-0.0024	0.0056	-0.0012
6.63	-0.012	-0.0128	-0.0112	-0.0076	-0.0068	-0.006
6.64	-0.0116	-0.012	-0.0108	-0.0056	-0.0108	-0.004
6.65	0.0068	0.0036	0.0056	0.0064	0.0008	0.0072
6.66	0.0172	0.0116	0.0144	0.0112	0.0124	0.0116
6.67	0.0164	0.0108	0.0136	0.0088	0.0156	0.0096
6.68	-0.0024	-0.0052	-0.0032	-0.0028	0.0036	-0.0016
6.69	-0.0128	-0.0132	-0.012	-0.0076	-0.008	-0.006
6.7	-0.012	-0.0124	-0.0108	-0.0052	-0.0112	-0.0036
6.71	0.0064	0.0032	0.0052	0.0068	0.0012	0.0076
6.72	0.0164	0.0112	0.0136	0.0112	0.0128	0.012
6.73	0.0156	0.0104	0.0128	0.0092	0.0164	0.01
6.74	-0.0032	-0.0056	-0.0036	-0.0028	0.0044	-0.0012
6.75	-0.0132	-0.0136	-0.0124	-0.0076	-0.0072	-0.0056
6.76	-0.0124	-0.0124	-0.0112	-0.0052	-0.0112	-0.0036
6.77	0.0064	0.0032	0.0052	0.0064	0.0012	0.0076
6.78	0.0164	0.0112	0.014	0.0112	0.0128	0.012
6.79	0.016	0.0104	0.0136	0.0092	0.0164	0.01
6.8	-0.0024	-0.0052	-0.0032	-0.0024	0.0048	-0.0012
6.81	-0.0124	-0.0132	-0.0116	-0.0068	-0.0064	-0.0052
6.82	-0.0112	-0.0116	-0.0104	-0.0044	-0.0096	-0.0028
6.83	0.008	0.0044	0.0064	0.0076	0.0036	0.0088
6.84	0.0184	0.0128	0.0156	0.0128	0.016	0.0136
6.85	0.0176	0.012	0.0148	0.0108	0.0208	0.0116
6.86	-0.0016	-0.0044	-0.0024	-0.0012	0.0088	0
6.87	-0.012	-0.0128	-0.0112	-0.0064	-0.0032	-0.0048
6.88	-0.012	-0.0124	-0.0112	-0.0052	-0.008	-0.0036
6.89	0.0056	0.0024	0.0048	0.0052	0.0016	0.0064
6.9	0.0148	0.0096	0.0124	0.0088	0.0104	0.0096
6.91	0.0132	0.0084	0.0108	0.006	0.0112	0.0068
6.92	-0.0056	-0.0076	-0.006	-0.006	-0.0028	-0.0048
6.93	-0.0152	-0.0152	-0.014	-0.0104	-0.0152	-0.0088
6.94	-0.014	-0.014	-0.0128	-0.008	-0.0192	-0.0064
6.95	0.0052	0.0024	0.0044	0.0044	-0.0072	0.0052
6.96	0.016	0.0104	0.0132	0.0096	0.0052	0.0104
6.97	0.0156	0.01	0.0132	0.0084	0.0104	0.0088
6.98	-0.0024	-0.0052	-0.0032	-0.0028	0	-0.0012
6.99	-0.0112	-0.012	-0.0104	-0.006	-0.0084	-0.0044
7	-0.0096	-0.0104	-0.0092	-0.0032	-0.0096	-0.0016
7.01	0.0084	0.0048	0.0068	0.008	0.0032	0.0088
7.02	0.0176	0.012	0.0148	0.012	0.0144	0.0124
7.03	0.0164	0.0108	0.0136	0.0092	0.0176	0.01
7.04	-0.0024	-0.0052	-0.0032	-0.0024	0.0052	-0.0012
7.05	-0.012	-0.0124	-0.0112	-0.0068	-0.006	-0.0052
7.06	-0.0104	-0.0112	-0.01	-0.0044	-0.0088	-0.0028
7.07	0.0084	0.0048	0.0068	0.0076	0.0036	0.0084
7.08	0.018	0.0124	0.0152	0.0116	0.0144	0.012
7.09	0.0168	0.0112	0.014	0.0092	0.0176	0.0096
7.1	-0.0024	-0.0052	-0.0032	-0.0028	0.0048	-0.0016
7.11	-0.0124	-0.0128	-0.0116	-0.0076	-0.0068	-0.006
7.12	-0.0112	-0.0116	-0.0104	-0.0052	-0.0104	-0.0036
7.13	0.0076	0.0044	0.0064	0.0068	0.0016	0.0076
7.14	0.0172	0.0116	0.0144	0.0108	0.0128	0.0116
7.15	0.016	0.0104	0.0132	0.0084	0.0156	0.0092
7.16	-0.0032	-0.0056	-0.0036	-0.0036	0.0028	-0.0024
7.17	-0.0128	-0.0132	-0.012	-0.008	-0.0088	-0.0064
7.18	-0.0116	-0.012	-0.0108	-0.0056	-0.0124	-0.004
7.19	0.0072	0.0036	0.006	0.006	-0.0004	0.0068
7.2	0.0168	0.0112	0.014	0.0104	0.0104	0.0108
7.21	0.0156	0.0104	0.0132	0.008	0.0136	0.0088
7.22	-0.0032	-0.0056	-0.0036	-0.0036	0.0012	-0.0024
7.23	-0.0128	-0.0136	-0.012	-0.008	-0.01	-0.0064
7.24	-0.0116	-0.012	-0.0108	-0.0056	-0.0136	-0.004
7.25	0.0072	0.004	0.006	0.0064	-0.0012	0.0072
7.26	0.0168	0.0116	0.0144	0.0104	0.01	0.0112
7.27	0.0156	0.01	0.0132	0.008	0.0132	0.0088
7.28	-0.0036	-0.006	-0.004	-0.0036	0.0012	-0.0024
7.29	-0.0132	-0.0136	-0.0124	-0.008	-0.01	-0.0064
7.3	-0.0116	-0.012	-0.0108	-0.0052	-0.0128	-0.004
7.31	0.0072	0.004	0.006	0.0064	-0.0004	0.0072
7.32	0.0172	0.0116	0.0144	0.0108	0.0108	0.0112
7.33	0.0156	0.01	0.0128	0.008	0.0136	0.0088
7.34	-0.0036	-0.006	-0.004	-0.0036	0.0012	-0.0024
7.35	-0.0132	-0.0136	-0.0124	-0.008	-0.0096	-0.0064
7.36	-0.0116	-0.012	-0.0108	-0.0052	-0.0128	-0.0036
7.37	0.0072	0.004	0.006	0.0064	-0.0004	0.0072
7.38	0.0168	0.0112	0.014	0.0104	0.0104	0.0112
7.39	0.0152	0.01	0.0128	0.008	0.0136	0.0084
7.4	-0.004	-0.0064	-0.0044	-0.004	0.0008	-0.0024
7.41	-0.0132	-0.0136	-0.0124	-0.008	-0.01	-0.0064
7.42	-0.0116	-0.012	-0.0108	-0.0052	-0.0132	-0.004
7.43	0.0076	0.004	0.0064	0.0064	-0.0008	0.0072
7.44	0.0168	0.0116	0.0144	0.01	0.01	0.0108
7.45	0.0152	0.01	0.0128	0.0076	0.0128	0.0084
7.46	-0.004	-0.0064	-0.0044	-0.004	0.0008	-0.0024
7.47	-0.0132	-0.0136	-0.0124	-0.0076	-0.01	-0.006
7.48	-0.0116	-0.012	-0.0108	-0.0052	-0.0128	-0.0036
7.49	0.0076	0.004	0.006	0.0068	0	0.0076
7.5	0.0168	0.0112	0.0144	0.0108	0.0108	0.0112
7.51	0.0152	0.01	0.0128	0.0084	0.014	0.0088
7.52	-0.004	-0.006	-0.0044	-0.0036	0.002	-0.002
7.53	-0.0132	-0.0136	-0.0124	-0.0076	-0.0088	-0.006
7.54	-0.0116	-0.0116	-0.0104	-0.0048	-0.0116	-0.0032
7.55	0.0072	0.004	0.006	0.0068	0.0004	0.0076
7.56	0.0164	0.0112	0.014	0.0104	0.0112	0.0112
7.57	0.0148	0.0096	0.0124	0.008	0.014	0.0088
7.58	-0.004	-0.0064	-0.0044	-0.004	0.0012	-0.0024
7.59	-0.0132	-0.0136	-0.0124	-0.0076	-0.0096	-0.006
7.6	-0.0116	-0.012	-0.0108	-0.0052	-0.0124	-0.0036
7.61	0.0076	0.004	0.006	0.0064	0	0.0072
7.62	0.0164	0.0112	0.014	0.01	0.0104	0.0108
7.63	0.0148	0.0096	0.0124	0.0076	0.0128	0.0084
7.64	-0.0044	-0.0064	-0.0048	-0.004	0.0004	-0.0028
7.65	-0.0136	-0.014	-0.0124	-0.008	-0.0104	-0.0064
7.66	-0.0116	-0.012	-0.0108	-0.0052	-0.0128	-0.0036
7.67	0.0072	0.004	0.006	0.0064	-0.0004	0.0072
7.68	0.0164	0.0108	0.0136	0.01	0.0096	0.0108
7.69	0.0144	0.0092	0.012	0.0072	0.0124	0.008
7.7	-0.0048	-0.0068	-0.0052	-0.0044	-0.0004	-0.0028
7.71	-0.0136	-0.014	-0.0128	-0.008	-0.0108	-0.0064
7.72	-0.012	-0.012	-0.0108	-0.0052	-0.0136	-0.0036
7.73	0.0072	0.004	0.006	0.0064	-0.0012	0.0072
7.74	0.0164	0.0112	0.0136	0.01	0.0092	0.0108
7.75	0.0144	0.0092	0.012	0.0072	0.012	0.008
7.76	-0.0044	-0.0068	-0.0048	-0.0044	-0.0004	-0.0028
7.77	-0.0136	-0.014	-0.0124	-0.008	-0.0108	-0.0064
7.78	-0.0116	-0.0116	-0.0104	-0.0052	-0.0132	-0.0036
7.79	0.0076	0.004	0.006	0.006	-0.0012	0.0072
7.8	0.0164	0.0108	0.0136	0.0096	0.0088	0.0104
7.81	0.0144	0.0092	0.0116	0.0068	0.0112	0.0076
7.82	-0.0048	-0.0068	-0.0052	-0.0044	-0.0012	-0.0032
7.83	-0.0136	-0.014	-0.0128	-0.008	-0.0112	-0.006
7.84	-0.0116	-0.012	-0.0108	-0.0048	-0.0136	-0.0036
7.85	0.0072	0.004	0.006	0.0064	-0.0012	0.0072
7.86	0.0164	0.0108	0.0136	0.0096	0.0088	0.0104
7.87	0.014	0.0088	0.0116	0.0068	0.0112	0.0076
7.88	-0.0048	-0.0068	-0.0052	-0.004	-0.0008	-0.0028
7.89	-0.0136	-0.014	-0.0128	-0.0076	-0.0108	-0.006
7.9	-0.0112	-0.0116	-0.0104	-0.0048	-0.0128	-0.0032
7.91	0.0076	0.004	0.006	0.0064	-0.0008	0.0072
7.92	0.0164	0.0108	0.0136	0.0096	0.0092	0.0104
7.93	0.0144	0.0092	0.012	0.0068	0.0116	0.0076
7.94	-0.0044	-0.0068	-0.0048	-0.004	-0.0004	-0.0028
7.95	-0.0136	-0.0136	-0.0124	-0.0076	-0.0104	-0.006
7.96	-0.0108	-0.0112	-0.01	-0.0044	-0.0124	-0.0028
7.97	0.008	0.0044	0.0064	0.0068	0	0.0076
7.98	0.0168	0.0116	0.014	0.01	0.01	0.0108
7.99	0.0144	0.0092	0.012	0.0072	0.0124	0.008
8	-0.0044	-0.0068	-0.0048	-0.004	0	-0.0024
8.01	-0.0132	-0.0136	-0.0124	-0.0072	-0.0096	-0.0056
8.02	-0.0112	-0.0116	-0.0104	-0.0044	-0.012	-0.0032
8.03	0.0076	0.0044	0.0064	0.0068	0.0004	0.0076
8.04	0.0168	0.0112	0.014	0.01	0.01	0.0108
8.05	0.0144	0.0092	0.012	0.0072	0.0124	0.008
8.06	-0.0044	-0.0068	-0.0048	-0.004	0.0004	-0.0028
8.07	-0.0132	-0.0136	-0.0124	-0.0072	-0.0096	-0.0056
8.08	-0.0108	-0.0112	-0.01	-0.0044	-0.0116	-0.0028
8.09	0.008	0.0044	0.0064	0.0068	0.0004	0.0076
8.1	0.0168	0.0112	0.014	0.01	0.0104	0.0104
8.11	0.014	0.0088	0.0116	0.0068	0.0124	0.0076
8.12	-0.0048	-0.0072	-0.0052	-0.0044	0	-0.0028
8.13	-0.0136	-0.014	-0.0128	-0.0076	-0.01	-0.006
8.14	-0.0112	-0.0116	-0.0104	-0.0044	-0.0124	-0.0032
8.15	0.0076	0.004	0.0064	0.0064	0	0.0076
8.16	0.0164	0.0108	0.0136	0.01	0.0096	0.0104
8.17	0.0136	0.0088	0.0112	0.0068	0.012	0.0076
8.18	-0.0052	-0.0072	-0.0052	-0.0044	-0.0004	-0.0028
8.19	-0.0136	-0.014	-0.0128	-0.0076	-0.0104	-0.006
8.2	-0.0112	-0.0116	-0.0104	-0.0048	-0.0128	-0.0032
8.21	0.008	0.0044	0.0064	0.0064	0	0.0076
8.22	0.0164	0.0108	0.0136	0.0096	0.0096	0.0104
8.23	0.0136	0.0088	0.0112	0.0068	0.0116	0.0076
8.24	-0.0052	-0.0072	-0.0052	-0.0044	-0.0008	-0.0028
8.25	-0.0136	-0.014	-0.0128	-0.0076	-0.0104	-0.006
8.26	-0.0108	-0.0112	-0.01	-0.0044	-0.0124	-0.0028
8.27	0.008	0.0044	0.0064	0.0068	0	0.0076
8.28	0.0164	0.0108	0.0136	0.01	0.0096	0.0104
8.29	0.0136	0.0088	0.0112	0.0068	0.012	0.0076
8.3	-0.0052	-0.0072	-0.0052	-0.0044	-0.0004	-0.0028
8.31	-0.0136	-0.014	-0.0128	-0.0076	-0.0104	-0.006
8.32	-0.0108	-0.0112	-0.01	-0.0044	-0.0124	-0.0032
8.33	0.008	0.0044	0.0068	0.0068	0	0.0076
8.34	0.0164	0.0112	0.0136	0.0096	0.0096	0.0104
8.35	0.0136	0.0088	0.0112	0.0068	0.0116	0.0076
8.36	-0.0052	-0.0072	-0.0052	-0.0044	-0.0008	-0.0028
8.37	-0.0136	-0.014	-0.0124	-0.0072	-0.0104	-0.006
8.38	-0.0104	-0.0112	-0.01	-0.0044	-0.0124	-0.0028
8.39	0.008	0.0044	0.0068	0.0068	0.0004	0.0076
8.4	0.0164	0.0112	0.014	0.01	0.01	0.0104
8.41	0.0136	0.0084	0.0112	0.0068	0.0116	0.0076
8.42	-0.0052	-0.0076	-0.0056	-0.0044	-0.0008	-0.0032
8.43	-0.0136	-0.014	-0.0128	-0.0076	-0.0104	-0.006
8.44	-0.0108	-0.0112	-0.01	-0.0044	-0.0124	-0.0028
8.45	0.008	0.0048	0.0068	0.0068	0.0004	0.0076
8.46	0.0168	0.0112	0.014	0.01	0.01	0.0108
8.47	0.0136	0.0084	0.0112	0.0068	0.012	0.0076
8.48	-0.0052	-0.0072	-0.0056	-0.0044	-0.0008	-0.0032
8.49	-0.0136	-0.014	-0.0128	-0.0076	-0.0104	-0.006
8.5	-0.0104	-0.0108	-0.0096	-0.0044	-0.0124	-0.0028
8.51	0.0084	0.0048	0.0068	0.0068	0.0004	0.008
8.52	0.0164	0.0112	0.014	0.01	0.01	0.0104
8.53	0.0136	0.0084	0.0112	0.0068	0.012	0.0076
8.54	-0.0052	-0.0072	-0.0056	-0.0044	-0.0008	-0.0032
8.55	-0.0136	-0.014	-0.0124	-0.0076	-0.0104	-0.006
8.56	-0.0104	-0.0108	-0.0096	-0.0044	-0.012	-0.0028
8.57	0.0084	0.0048	0.0072	0.0072	0.0008	0.008
8.58	0.0168	0.0116	0.014	0.01	0.0104	0.0108
8.59	0.0136	0.0084	0.0112	0.0068	0.0124	0.0076
8.6	-0.0052	-0.0076	-0.0056	-0.0044	-0.0004	-0.0032
8.61	-0.0136	-0.014	-0.0128	-0.0076	-0.01	-0.006
8.62	-0.0104	-0.0108	-0.0096	-0.0044	-0.012	-0.0028
8.63	0.0084	0.0048	0.0072	0.0072	0.0012	0.008
8.64	0.0168	0.0112	0.014	0.01	0.0108	0.0108
8.65	0.0136	0.0084	0.0112	0.0068	0.0124	0.0076
8.66	-0.0056	-0.0076	-0.006	-0.0044	-0.0004	-0.0032
8.67	-0.0136	-0.014	-0.0128	-0.0076	-0.0104	-0.006
8.68	-0.0104	-0.0108	-0.0096	-0.004	-0.012	-0.0028
8.69	0.0088	0.0048	0.0072	0.0072	0.0012	0.008
8.7	0.0168	0.0116	0.014	0.01	0.0108	0.0108
8.71	0.0136	0.0084	0.0112	0.0068	0.0124	0.0076
8.72	-0.0056	-0.0076	-0.006	-0.0048	-0.0008	-0.0036
8.73	-0.014	-0.014	-0.0128	-0.0076	-0.0104	-0.006
8.74	-0.0104	-0.0108	-0.0096	-0.0044	-0.012	-0.0028
8.75	0.0088	0.0052	0.0072	0.0072	0.0008	0.008
8.76	0.0168	0.0112	0.014	0.01	0.0104	0.0108
8.77	0.0136	0.0084	0.0112	0.0068	0.0124	0.0076
8.78	-0.0056	-0.0076	-0.006	-0.0048	-0.0008	-0.0032
8.79	-0.014	-0.014	-0.0128	-0.0076	-0.0104	-0.006
8.8	-0.0104	-0.0108	-0.0096	-0.0044	-0.0124	-0.0028
8.81	0.0088	0.0052	0.0072	0.0072	0.0008	0.008
8.82	0.0172	0.0116	0.0144	0.01	0.0104	0.0108
8.83	0.0132	0.0084	0.0112	0.0068	0.012	0.0076
8.84	-0.006	-0.008	-0.006	-0.0048	-0.0012	-0.0036
8.85	-0.014	-0.0144	-0.0128	-0.0076	-0.0108	-0.006
8.86	-0.0104	-0.0108	-0.0096	-0.004	-0.0124	-0.0028
8.87	0.0092	0.0052	0.0076	0.0072	0.0008	0.008
8.88	0.0172	0.0116	0.0144	0.01	0.0104	0.0108
8.89	0.0136	0.0084	0.0112	0.0068	0.0124	0.0076
8.9	-0.0056	-0.008	-0.006	-0.0048	-0.0008	-0.0032
8.91	-0.014	-0.0144	-0.0128	-0.0076	-0.0104	-0.006
8.92	-0.01	-0.0108	-0.0092	-0.004	-0.012	-0.0028
8.93	0.0092	0.0052	0.0076	0.0072	0.0012	0.0084
8.94	0.0172	0.0116	0.0144	0.01	0.0108	0.0108
8.95	0.0132	0.008	0.0108	0.0064	0.012	0.0072
8.96	-0.006	-0.008	-0.006	-0.0048	-0.0012	-0.0036
8.97	-0.014	-0.0144	-0.0128	-0.0076	-0.0108	-0.006
8.98	-0.01	-0.0104	-0.0092	-0.004	-0.012	-0.0024
8.99	0.0092	0.0052	0.0076	0.0072	0.0012	0.0084
9	0.0172	0.0116	0.0144	0.01	0.0108	0.0108
9.01	0.0132	0.008	0.0108	0.0068	0.0124	0.0076
9.02	-0.006	-0.008	-0.006	-0.0048	-0.0012	-0.0036
9.03	-0.014	-0.0144	-0.0132	-0.0076	-0.0104	-0.006
9.04	-0.01	-0.0104	-0.0092	-0.004	-0.012	-0.0024
9.05	0.0092	0.0056	0.0076	0.0072	0.0012	0.0084
9.06	0.0172	0.0116	0.0144	0.01	0.0108	0.0108
9.07	0.0132	0.008	0.0108	0.0064	0.012	0.0072
9.08	-0.006	-0.008	-0.0064	-0.0048	-0.0012	-0.0036
9.09	-0.014	-0.0144	-0.0132	-0.0076	-0.0108	-0.006
9.1	-0.01	-0.0104	-0.0092	-0.004	-0.012	-0.0024
9.11	0.0092	0.0052	0.0076	0.0072	0.0012	0.0084
9.12	0.0172	0.0116	0.0144	0.01	0.0104	0.0108
9.13	0.0128	0.008	0.0104	0.0064	0.0116	0.0072
9.14	-0.0064	-0.0084	-0.0064	-0.0052	-0.0016	-0.0036
9.15	-0.014	-0.0144	-0.0132	-0.0076	-0.0112	-0.006
9.16	-0.01	-0.0104	-0.0092	-0.004	-0.0124	-0.0024
9.17	0.0092	0.0056	0.0076	0.0076	0.0012	0.0084
9.18	0.0172	0.0116	0.0144	0.01	0.0104	0.0108
9.19	0.0128	0.008	0.0104	0.0064	0.0116	0.0072
9.2	-0.006	-0.008	-0.0064	-0.0048	-0.0016	-0.0036
9.21	-0.014	-0.0144	-0.0128	-0.0076	-0.0108	-0.006
9.22	-0.0096	-0.0104	-0.0088	-0.0036	-0.0116	-0.0024
9.23	0.0096	0.0056	0.008	0.0076	0.0016	0.0084
9.24	0.0172	0.0116	0.0144	0.01	0.0108	0.0108
9.25	0.0128	0.008	0.0108	0.0064	0.012	0.0072
9.26	-0.0064	-0.008	-0.0064	-0.0048	-0.0012	-0.0036
9.27	-0.014	-0.014	-0.0132	-0.0076	-0.0108	-0.006
9.28	-0.0096	-0.0104	-0.0088	-0.0036	-0.0116	-0.0024
9.29	0.0092	0.0056	0.008	0.0076	0.0016	0.0084
9.3	0.0172	0.0116	0.0144	0.01	0.0108	0.0108
9.31	0.0128	0.0076	0.0104	0.006	0.0116	0.0068
9.32	-0.0064	-0.0084	-0.0068	-0.0052	-0.002	-0.0036
9.33	-0.014	-0.0144	-0.0132	-0.0076	-0.0112	-0.006
9.34	-0.0096	-0.0104	-0.0088	-0.0036	-0.012	-0.0024
9.35	0.0092	0.0056	0.0076	0.0072	0.0012	0.0084
9.36	0.0168	0.0112	0.014	0.0096	0.01	0.0104
9.37	0.0124	0.0076	0.0104	0.006	0.0108	0.0068
9.38	-0.0068	-0.0084	-0.0068	-0.0052	-0.0024	-0.004
9.39	-0.0144	-0.0144	-0.0132	-0.0076	-0.0116	-0.006
9.4	-0.0096	-0.01	-0.0088	-0.0036	-0.0124	-0.0024
9.41	0.0096	0.0056	0.008	0.0076	0.0012	0.0084
9.42	0.0172	0.0116	0.0144	0.01	0.01	0.0104
9.43	0.0124	0.0076	0.01	0.006	0.0108	0.0068
9.44	-0.0064	-0.0084	-0.0068	-0.0052	-0.0024	-0.0036
9.45	-0.014	-0.0144	-0.0132	-0.0076	-0.0116	-0.006
9.46	-0.0096	-0.01	-0.0088	-0.0036	-0.012	-0.0024
9.47	0.0096	0.0056	0.008	0.0072	0.0012	0.0084
9.48	0.0172	0.0116	0.0144	0.0096	0.01	0.0104
9.49	0.0124	0.0072	0.01	0.006	0.0108	0.0068
9.5	-0.0068	-0.0088	-0.0068	-0.0052	-0.0024	-0.0036
9.51	-0.0144	-0.0144	-0.0132	-0.0076	-0.0112	-0.006
9.52	-0.0092	-0.01	-0.0088	-0.0036	-0.012	-0.0024
9.53	0.0096	0.0056	0.008	0.0076	0.0012	0.0084
9.54	0.0172	0.0116	0.0144	0.01	0.0104	0.0104
9.55	0.0124	0.0072	0.01	0.006	0.0108	0.0068
9.56	-0.0068	-0.0088	-0.0068	-0.0052	-0.0024	-0.004
9.57	-0.014	-0.0144	-0.0132	-0.0076	-0.0112	-0.006
9.58	-0.0092	-0.01	-0.0088	-0.0036	-0.012	-0.002
9.59	0.0096	0.006	0.008	0.0076	0.0012	0.0084
9.6	0.0172	0.0116	0.0144	0.0096	0.01	0.0104
9.61	0.0124	0.0072	0.01	0.0056	0.0108	0.0064
9.62	-0.0068	-0.0088	-0.0068	-0.0052	-0.0024	-0.004
9.63	-0.0144	-0.0144	-0.0132	-0.0076	-0.0116	-0.006
9.64	-0.0092	-0.01	-0.0088	-0.0036	-0.0124	-0.002
9.65	0.0096	0.0056	0.008	0.0072	0.0008	0.008
9.66	0.0168	0.0116	0.014	0.0096	0.0096	0.01
9.67	0.012	0.0072	0.0096	0.0056	0.01	0.0064
9.68	-0.0072	-0.0092	-0.0072	-0.0056	-0.0032	-0.0044
9.69	-0.0144	-0.0148	-0.0136	-0.008	-0.0124	-0.0064
9.7	-0.0092	-0.01	-0.0088	-0.0036	-0.0128	-0.0024
9.71	0.0092	0.0056	0.0076	0.0072	0	0.008
9.72	0.0168	0.0112	0.014	0.0092	0.0088	0.01
9.73	0.0116	0.0068	0.0096	0.0052	0.0096	0.0064
9.74	-0.0072	-0.0088	-0.0072	-0.0056	-0.0036	-0.004
9.75	-0.0144	-0.0148	-0.0136	-0.0076	-0.012	-0.006
9.76	-0.0092	-0.01	-0.0088	-0.0036	-0.0124	-0.002
9.77	0.0096	0.006	0.008	0.0076	0.0008	0.0084
9.78	0.0172	0.0116	0.0144	0.0096	0.0096	0.0104
9.79	0.012	0.0068	0.0096	0.0056	0.01	0.0064
9.8	-0.0068	-0.0088	-0.0072	-0.0056	-0.0032	-0.004
9.81	-0.0144	-0.0144	-0.0132	-0.0076	-0.0116	-0.006
9.82	-0.0088	-0.0096	-0.0084	-0.0032	-0.012	-0.002
9.83	0.01	0.006	0.0084	0.0076	0.0016	0.0084
9.84	0.0172	0.0116	0.0144	0.0096	0.01	0.01
9.85	0.012	0.0068	0.0096	0.0056	0.0104	0.0064
9.86	-0.0072	-0.0088	-0.0072	-0.0052	-0.0028	-0.004
9.87	-0.0144	-0.0144	-0.0132	-0.0076	-0.0112	-0.006
9.88	-0.0088	-0.0096	-0.0084	-0.0032	-0.0116	-0.002
9.89	0.01	0.006	0.0084	0.0076	0.0016	0.0084
9.9	0.0172	0.0116	0.0144	0.0096	0.01	0.01
9.91	0.0116	0.0068	0.0096	0.0052	0.0104	0.006
9.92	-0.0076	-0.0092	-0.0076	-0.0052	-0.0028	-0.004
9.93	-0.0148	-0.0152	-0.014	-0.0072	-0.0112	-0.006
9.94	-0.0092	-0.01	-0.0088	-0.0032	-0.0116	-0.0016
9.95	0.0096	0.0056	0.0076	0.0076	0.0016	0.0084
9.96	0.0172	0.0116	0.0144	0.0096	0.01	0.01
9.97	0.0112	0.0064	0.0092	0.0052	0.0104	0.006
9.98	-0.0076	-0.0096	-0.008	-0.0056	-0.0032	-0.004
9.99	-0.0148	-0.0148	-0.014	-0.0076	-0.0116	-0.006
10	-0.0092	-0.0096	-0.0084	-0.0032	-0.012	-0.002
10.01	0.01	0.006	0.0084	0.0076	0.0016	0.0084
10.02	0.0168	0.0112	0.014	0.0096	0.0096	0.01
10.03	0.0108	0.0064	0.0088	0.0052	0.0096	0.006
10.04	-0.0076	-0.0096	-0.0076	-0.0056	-0.0036	-0.0044
10.05	-0.0148	-0.0148	-0.0136	-0.0076	-0.012	-0.006
10.06	-0.0088	-0.0096	-0.0084	-0.0032	-0.012	-0.0016
10.07	0.0096	0.0056	0.008	0.0072	0.0012	0.0084
10.08	0.0168	0.0112	0.014	0.0092	0.0092	0.01
10.09	0.0108	0.006	0.0088	0.0048	0.0092	0.0056
10.1	-0.0076	-0.0096	-0.0076	-0.0056	-0.004	-0.0044
10.11	-0.0148	-0.0148	-0.0136	-0.0076	-0.0124	-0.006
10.12	-0.0088	-0.0096	-0.008	-0.0032	-0.0124	-0.0016
10.13	0.01	0.006	0.008	0.0076	0.0008	0.0084
10.14	0.0172	0.0116	0.0144	0.0092	0.0092	0.01
10.15	0.0112	0.0064	0.0088	0.0048	0.0092	0.0056
10.16	-0.0076	-0.0096	-0.0076	-0.0056	-0.004	-0.0044
10.17	-0.0148	-0.0148	-0.0136	-0.0076	-0.0124	-0.006
10.18	-0.0088	-0.0096	-0.008	-0.0032	-0.0124	-0.0016
10.19	0.0096	0.006	0.008	0.0072	0.0008	0.008
10.2	0.0168	0.0112	0.014	0.0092	0.0088	0.01
10.21	0.0108	0.006	0.0088	0.0048	0.0088	0.0056
10.22	-0.0076	-0.0092	-0.0076	-0.0056	-0.0044	-0.0044
10.23	-0.0144	-0.0148	-0.0132	-0.0076	-0.0124	-0.006
10.24	-0.0076	-0.0088	-0.0072	-0.0028	-0.012	-0.0016
10.25	0.0108	0.0068	0.0092	0.0076	0.0012	0.0084
10.26	0.0168	0.0112	0.014	0.0092	0.0092	0.01
10.27	0.0104	0.0056	0.0084	0.0048	0.0088	0.0056
10.28	-0.0088	-0.0104	-0.0088	-0.006	-0.0048	-0.0044
10.29	-0.0156	-0.0156	-0.0144	-0.0076	-0.0128	-0.006
10.3	-0.0092	-0.0096	-0.0084	-0.0032	-0.0128	-0.002
10.31	0.0092	0.0056	0.0076	0.0072	0.0004	0.008
10.32	0.0164	0.0108	0.0136	0.0088	0.008	0.0096
10.33	0.01	0.0056	0.008	0.0044	0.008	0.0052
10.34	-0.008	-0.01	-0.008	-0.006	-0.0052	-0.0048
10.35	-0.0152	-0.0152	-0.014	-0.0076	-0.0132	-0.0064
10.36	-0.0088	-0.0096	-0.008	-0.0032	-0.0132	-0.002
10.37	0.0096	0.0056	0.008	0.0072	0	0.008
10.38	0.0168	0.0112	0.014	0.0092	0.0084	0.0096
10.39	0.0104	0.0056	0.0084	0.0048	0.0084	0.0056
10.4	-0.008	-0.0096	-0.008	-0.0056	-0.0048	-0.0044
10.41	-0.0148	-0.0148	-0.0136	-0.0072	-0.0124	-0.0056
10.42	-0.008	-0.0088	-0.0076	-0.0024	-0.0116	-0.0012
10.43	0.0104	0.006	0.0084	0.0076	0.0016	0.0084
10.44	0.0172	0.0116	0.0144	0.0096	0.01	0.01
10.45	0.0108	0.006	0.0088	0.0052	0.01	0.006
10.46	-0.0076	-0.0092	-0.0076	-0.0052	-0.0028	-0.0036
10.47	-0.0144	-0.0144	-0.0132	-0.0068	-0.0108	-0.0052
10.48	-0.0076	-0.0084	-0.0072	-0.0024	-0.0104	-0.0012
10.49	0.0108	0.0064	0.0088	0.008	0.0024	0.0084
10.5	0.0176	0.012	0.0148	0.0092	0.0104	0.01
10.51	0.0108	0.006	0.0088	0.0048	0.01	0.0056
10.52	-0.0076	-0.0092	-0.0076	-0.0056	-0.0032	-0.004
10.53	-0.0144	-0.0144	-0.0132	-0.0072	-0.0112	-0.0056
10.54	-0.0076	-0.0084	-0.0072	-0.0024	-0.0108	-0.0012
10.55	0.0104	0.0064	0.0088	0.0076	0.0024	0.0084
10.56	0.0172	0.0116	0.0144	0.0092	0.01	0.01
10.57	0.0104	0.0056	0.0084	0.0048	0.0096	0.0056
10.58	-0.0076	-0.0096	-0.0076	-0.0056	-0.0036	-0.004
10.59	-0.0144	-0.0148	-0.0136	-0.0072	-0.0116	-0.006
10.6	-0.008	-0.0088	-0.0076	-0.0028	-0.0116	-0.0016
10.61	0.01	0.006	0.0084	0.0072	0.0008	0.008
10.62	0.0168	0.0112	0.014	0.0088	0.0084	0.0092
10.63	0.01	0.0052	0.008	0.004	0.008	0.0048
10.64	-0.0084	-0.01	-0.0084	-0.006	-0.0052	-0.0048
10.65	-0.0148	-0.0148	-0.014	-0.0076	-0.0132	-0.006
10.66	-0.0076	-0.0088	-0.0072	-0.0028	-0.0124	-0.0012
10.67	0.0104	0.0064	0.0084	0.0076	0.0008	0.0084
10.68	0.0168	0.0116	0.014	0.0088	0.0088	0.0096
10.69	0.01	0.0052	0.008	0.004	0.008	0.0052
10.7	-0.0084	-0.01	-0.0084	-0.006	-0.0048	-0.0044
10.71	-0.0148	-0.0152	-0.014	-0.0076	-0.0128	-0.006
10.72	-0.008	-0.0088	-0.0076	-0.0028	-0.0124	-0.0016
10.73	0.01	0.006	0.0084	0.0072	0.0004	0.008
10.74	0.0168	0.0112	0.014	0.0088	0.008	0.0092
10.75	0.0096	0.0052	0.0076	0.004	0.0072	0.0048
10.76	-0.0084	-0.01	-0.0084	-0.006	-0.0056	-0.0044
10.77	-0.0148	-0.0152	-0.014	-0.0072	-0.0128	-0.006
10.78	-0.0076	-0.0088	-0.0072	-0.0024	-0.012	-0.0012
10.79	0.01	0.006	0.0084	0.0072	0.0008	0.008
10.8	0.0168	0.0112	0.014	0.0088	0.0084	0.0096
10.81	0.0096	0.0048	0.0076	0.004	0.0076	0.0048
10.82	-0.0084	-0.01	-0.0084	-0.006	-0.0052	-0.0044
10.83	-0.0152	-0.0152	-0.014	-0.0076	-0.0128	-0.006
10.84	-0.0076	-0.0088	-0.0072	-0.0024	-0.012	-0.0012
10.85	0.01	0.006	0.0084	0.0072	0.0008	0.008
10.86	0.0168	0.0112	0.014	0.0088	0.0084	0.0096
10.87	0.0092	0.0048	0.0072	0.004	0.0072	0.0048
10.88	-0.0088	-0.0104	-0.0088	-0.0064	-0.006	-0.0048
10.89	-0.0152	-0.0152	-0.014	-0.0076	-0.0136	-0.006
10.9	-0.008	-0.0088	-0.0076	-0.0028	-0.0128	-0.0016
10.91	0.01	0.006	0.008	0.0072	0	0.008
10.92	0.0164	0.0108	0.0136	0.0084	0.0072	0.0092
10.93	0.0088	0.0044	0.0068	0.0036	0.006	0.0044
10.94	-0.0092	-0.0108	-0.0092	-0.0064	-0.0068	-0.0048
10.95	-0.0152	-0.0156	-0.0144	-0.008	-0.0144	-0.0064
10.96	-0.0076	-0.0088	-0.0072	-0.0028	-0.0132	-0.0012
10.97	0.01	0.006	0.0084	0.0072	0	0.008
10.98	0.0168	0.0112	0.0136	0.0088	0.0076	0.0092
10.99	0.0092	0.0044	0.0068	0.0036	0.0064	0.0044
11	-0.0088	-0.0104	-0.0088	-0.006	-0.0064	-0.0048
11.01	-0.0152	-0.0152	-0.014	-0.0076	-0.0136	-0.006
11.02	-0.0076	-0.0084	-0.0072	-0.0024	-0.0124	-0.0012
11.03	0.01	0.006	0.0084	0.0072	0.0004	0.008
11.04	0.0164	0.0108	0.0136	0.0088	0.008	0.0096
11.05	0.0088	0.0044	0.0068	0.0036	0.0072	0.0048
11.06	-0.0092	-0.0104	-0.0088	-0.006	-0.006	-0.0048
11.07	-0.0156	-0.0156	-0.0144	-0.0076	-0.0136	-0.006
11.08	-0.008	-0.0088	-0.0076	-0.0024	-0.0124	-0.0012
11.09	0.0096	0.0056	0.008	0.0072	0.0004	0.008
11.1	0.016	0.0104	0.0132	0.0084	0.0076	0.0092
11.11	0.008	0.0036	0.006	0.0032	0.006	0.004
11.12	-0.0096	-0.0108	-0.0096	-0.0068	-0.0072	-0.0052
11.13	-0.0156	-0.0156	-0.0144	-0.008	-0.0148	-0.0064
11.14	-0.0084	-0.0092	-0.008	-0.0028	-0.0136	-0.0016
11.15	0.0096	0.0056	0.0076	0.0072	-0.0004	0.008
11.16	0.0156	0.0104	0.0128	0.0088	0.0072	0.0096
11.17	0.0088	0.004	0.0068	0.004	0.0068	0.0048
11.18	-0.0092	-0.0108	-0.0092	-0.0056	-0.0056	-0.0044
11.19	-0.0152	-0.0152	-0.014	-0.0072	-0.0128	-0.0056
11.2	-0.0076	-0.0084	-0.0072	-0.002	-0.0112	-0.0004
11.21	0.0104	0.0064	0.0084	0.008	0.002	0.0088
11.22	0.0164	0.0108	0.0132	0.0092	0.0096	0.0096
11.23	0.0088	0.004	0.0064	0.004	0.008	0.0048
11.24	-0.0096	-0.0112	-0.0096	-0.006	-0.0052	-0.0048
11.25	-0.0156	-0.0156	-0.0144	-0.0076	-0.0128	-0.006
11.26	-0.008	-0.0088	-0.0076	-0.0024	-0.0116	-0.0008
11.27	0.01	0.006	0.008	0.0072	0.0012	0.008
11.28	0.016	0.0104	0.0132	0.0088	0.0084	0.0096
11.29	0.0084	0.004	0.0064	0.0036	0.0072	0.0044
11.3	-0.0096	-0.0112	-0.0096	-0.006	-0.0056	-0.0048
11.31	-0.0156	-0.0156	-0.0144	-0.0072	-0.0132	-0.006
11.32	-0.0076	-0.0084	-0.0072	-0.002	-0.0116	-0.0008
11.33	0.0104	0.0064	0.0084	0.0076	0.0016	0.0084
11.34	0.016	0.0104	0.0132	0.0088	0.0088	0.0096
11.35	0.0084	0.004	0.0064	0.0036	0.0076	0.0044
11.36	-0.0096	-0.0108	-0.0096	-0.006	-0.0056	-0.0044
11.37	-0.0152	-0.0152	-0.014	-0.0072	-0.0124	-0.0056
11.38	-0.0072	-0.008	-0.0068	-0.0016	-0.0108	-0.0004
11.39	0.0108	0.0068	0.0088	0.008	0.002	0.0088
11.4	0.0168	0.0108	0.0136	0.0092	0.0096	0.0096
11.41	0.0088	0.0044	0.0068	0.004	0.008	0.0048
11.42	-0.0092	-0.0104	-0.0088	-0.0056	-0.0048	-0.0044
11.43	-0.0144	-0.0148	-0.0136	-0.0068	-0.012	-0.0056
11.44	-0.0068	-0.0076	-0.0064	-0.0016	-0.0104	-0.0004
11.45	0.0112	0.0068	0.0092	0.008	0.0024	0.0088
11.46	0.0168	0.0112	0.014	0.0092	0.0096	0.0096
11.47	0.0092	0.0044	0.0072	0.0036	0.0084	0.0048
11.48	-0.0088	-0.0104	-0.0088	-0.0056	-0.0044	-0.0044
11.49	-0.0144	-0.0144	-0.0132	-0.0068	-0.0116	-0.0052
11.5	-0.0064	-0.0076	-0.006	-0.0012	-0.01	0
11.51	0.0116	0.0072	0.0096	0.008	0.0032	0.0088
11.52	0.0172	0.0116	0.0144	0.0092	0.0104	0.01
11.53	0.0092	0.0048	0.0072	0.004	0.0088	0.0048
11.54	-0.0088	-0.0104	-0.0084	-0.0056	-0.004	-0.004
11.55	-0.014	-0.0144	-0.0132	-0.0068	-0.0112	-0.0052
11.56	-0.006	-0.0072	-0.0056	-0.0012	-0.0092	0.0004
11.57	0.012	0.0076	0.01	0.0084	0.004	0.0092
11.58	0.0176	0.012	0.0148	0.0096	0.0116	0.0104
11.59	0.0096	0.0048	0.0076	0.004	0.0096	0.0052
11.6	-0.0084	-0.01	-0.0084	-0.0052	-0.0028	-0.004
11.61	-0.0136	-0.014	-0.0128	-0.0064	-0.01	-0.0048
11.62	-0.0056	-0.0068	-0.0056	-0.0008	-0.008	0.0004
11.63	0.012	0.0076	0.01	0.0084	0.0048	0.0092
11.64	0.0176	0.012	0.0148	0.0096	0.0116	0.01
11.65	0.0096	0.0048	0.0076	0.004	0.01	0.0048
11.66	-0.0084	-0.01	-0.0084	-0.0056	-0.0028	-0.004
11.67	-0.0136	-0.014	-0.0128	-0.0064	-0.01	-0.0048
11.68	-0.0056	-0.0068	-0.0052	-0.0008	-0.0084	0.0004
11.69	0.012	0.0076	0.01	0.0084	0.0048	0.0092
11.7	0.0176	0.012	0.0148	0.0096	0.0116	0.01
11.71	0.0092	0.0048	0.0072	0.004	0.0096	0.0048
11.72	-0.0084	-0.01	-0.0084	-0.0056	-0.0032	-0.004
11.73	-0.0136	-0.014	-0.0128	-0.0064	-0.01	-0.0048
11.74	-0.0056	-0.0068	-0.0052	-0.0008	-0.0084	0.0004
11.75	0.0124	0.008	0.0104	0.0084	0.0044	0.0092
11.76	0.0176	0.012	0.0148	0.0096	0.0116	0.01
11.77	0.0092	0.0048	0.0072	0.004	0.0096	0.0048
11.78	-0.0084	-0.01	-0.0084	-0.0056	-0.0032	-0.004
11.79	-0.0136	-0.014	-0.0128	-0.0064	-0.01	-0.0048
11.8	-0.0052	-0.0064	-0.0048	-0.0008	-0.008	0.0008
11.81	0.0124	0.008	0.0104	0.0084	0.0048	0.0092
11.82	0.0176	0.012	0.0148	0.0096	0.0116	0.01
11.83	0.0088	0.0044	0.0072	0.0036	0.0096	0.0048
11.84	-0.0088	-0.01	-0.0084	-0.0056	-0.0036	-0.004
11.85	-0.014	-0.014	-0.0128	-0.0064	-0.0104	-0.0048
11.86	-0.0052	-0.0068	-0.0052	-0.0008	-0.0084	0.0004
11.87	0.0124	0.008	0.0104	0.0084	0.0044	0.0092
11.88	0.0176	0.012	0.0148	0.0092	0.0112	0.01
11.89	0.0088	0.0044	0.0068	0.0036	0.0092	0.0048
11.9	-0.0088	-0.01	-0.0084	-0.0052	-0.0032	-0.004
11.91	-0.014	-0.014	-0.0128	-0.006	-0.01	-0.0048
11.92	-0.0052	-0.0064	-0.0048	-0.0004	-0.0076	0.0008
11.93	0.0124	0.008	0.0104	0.0088	0.0056	0.0096
11.94	0.018	0.012	0.0152	0.01	0.0128	0.0104
11.95	0.0092	0.0044	0.0072	0.004	0.0108	0.0052
11.96	-0.0084	-0.01	-0.0084	-0.0052	-0.002	-0.0036
11.97	-0.0136	-0.0136	-0.0124	-0.0056	-0.0084	-0.0044
11.98	-0.0044	-0.006	-0.0044	0	-0.006	0.0012
11.99	0.0132	0.0084	0.0108	0.0092	0.0072	0.01
12	0.0184	0.0124	0.0152	0.0104	0.014	0.0108
12.01	0.0092	0.0048	0.0072	0.0044	0.0116	0.0052
12.02	-0.0084	-0.0096	-0.008	-0.0048	-0.0012	-0.0036
12.03	-0.0132	-0.0136	-0.0124	-0.0056	-0.008	-0.0044
12.04	-0.0044	-0.006	-0.0044	0	-0.0056	0.0012
12.05	0.0128	0.0084	0.0108	0.0088	0.0068	0.0096
12.06	0.018	0.0124	0.0152	0.0096	0.0132	0.0104
12.07	0.0088	0.0044	0.0068	0.0036	0.0104	0.0044
12.08	-0.0088	-0.01	-0.0084	-0.0056	-0.0024	-0.004
12.09	-0.0136	-0.014	-0.0128	-0.0064	-0.0092	-0.0048
12.1	-0.0044	-0.006	-0.0044	-0.0004	-0.0068	0.0008
12.11	0.0128	0.0084	0.0108	0.0084	0.0056	0.0092
12.12	0.018	0.0124	0.0152	0.0096	0.012	0.01
12.13	0.0088	0.0044	0.0068	0.0032	0.0092	0.004
12.14	-0.0088	-0.01	-0.0084	-0.0056	-0.004	-0.0044
12.15	-0.0136	-0.0136	-0.0124	-0.0068	-0.0108	-0.0052
12.16	-0.004	-0.0056	-0.004	-0.0008	-0.0084	0.0004
12.17	0.0132	0.0088	0.0112	0.008	0.0036	0.0088
12.18	0.0184	0.0128	0.0156	0.0084	0.0096	0.0092
12.19	0.0088	0.0044	0.0072	0.0024	0.0064	0.0032
12.2	-0.0084	-0.01	-0.0084	-0.0068	-0.0068	-0.0052
12.21	-0.0132	-0.0136	-0.0124	-0.0076	-0.014	-0.006
12.22	-0.004	-0.0052	-0.004	-0.0016	-0.0116	-0.0004
12.23	0.0132	0.0088	0.0112	0.0068	0.0004	0.008
12.24	0.0184	0.0124	0.0156	0.008	0.0068	0.0084
12.25	0.0088	0.0044	0.0068	0.002	0.004	0.0028
12.26	-0.0088	-0.01	-0.0084	-0.0068	-0.0084	-0.0052
12.27	-0.0136	-0.0136	-0.0124	-0.0072	-0.0144	-0.0056
12.28	-0.0036	-0.0052	-0.0036	-0.0008	-0.0112	0.0004
12.29	0.0136	0.0088	0.0112	0.008	0.002	0.0088
12.3	0.0184	0.0128	0.0156	0.0092	0.0092	0.0096
12.31	0.0088	0.0044	0.0068	0.0032	0.0068	0.004
12.32	-0.0084	-0.01	-0.0084	-0.0056	-0.0052	-0.004
12.33	-0.0132	-0.0136	-0.0124	-0.006	-0.0112	-0.0044
12.34	-0.004	-0.0052	-0.0036	0	-0.0076	0.0012
12.35	0.0132	0.0088	0.0112	0.0088	0.0052	0.0096
12.36	0.018	0.0124	0.0152	0.0096	0.012	0.0104
12.37	0.008	0.004	0.0064	0.0032	0.0092	0.0044
12.38	-0.0092	-0.0104	-0.0088	-0.0052	-0.0032	-0.004
12.39	-0.014	-0.014	-0.0128	-0.006	-0.0096	-0.0044
12.4	-0.004	-0.0052	-0.004	0.0004	-0.0064	0.0016
12.41	0.0132	0.0088	0.0112	0.0092	0.0064	0.0096
12.42	0.018	0.0124	0.0152	0.01	0.0132	0.0104
12.43	0.008	0.004	0.0064	0.0036	0.0104	0.0044
12.44	-0.0088	-0.0104	-0.0088	-0.0052	-0.0024	-0.0036
12.45	-0.0136	-0.0136	-0.0124	-0.0056	-0.0084	-0.004
12.46	-0.0036	-0.0052	-0.0036	0.0008	-0.0052	0.002
12.47	0.0136	0.0088	0.0116	0.0092	0.0076	0.01
12.48	0.0184	0.0128	0.0156	0.01	0.0136	0.0104
12.49	0.008	0.004	0.0064	0.0032	0.0104	0.0044
12.5	-0.0092	-0.0104	-0.0088	-0.0052	-0.002	-0.004
12.51	-0.0136	-0.014	-0.0128	-0.006	-0.0088	-0.0044
12.52	-0.0036	-0.0052	-0.0036	0.0004	-0.0056	0.0016
12.53	0.0132	0.0088	0.0112	0.0088	0.0068	0.0096
12.54	0.018	0.0124	0.0152	0.0092	0.0128	0.01
12.55	0.0076	0.0036	0.006	0.0028	0.0092	0.004
12.56	-0.0092	-0.0108	-0.0088	-0.0056	-0.0032	-0.004
12.57	-0.014	-0.014	-0.0128	-0.0064	-0.01	-0.0048
12.58	-0.0036	-0.0052	-0.0036	0	-0.0068	0.0012
12.59	0.0132	0.0084	0.0108	0.0084	0.0056	0.0092
12.6	0.0176	0.012	0.0148	0.0092	0.0116	0.0096
12.61	0.0072	0.0032	0.0056	0.0024	0.008	0.0036
12.62	-0.0096	-0.0108	-0.0092	-0.0056	-0.0044	-0.0044
12.63	-0.0144	-0.0144	-0.0132	-0.0064	-0.0108	-0.0048
12.64	-0.0036	-0.0052	-0.0036	0	-0.0072	0.0012
12.65	0.0132	0.0084	0.0112	0.0084	0.0052	0.0092
12.66	0.0176	0.012	0.0152	0.0092	0.0116	0.01
12.67	0.0072	0.0032	0.0056	0.0028	0.0084	0.0036
12.68	-0.0096	-0.0108	-0.0092	-0.0056	-0.004	-0.004
12.69	-0.014	-0.014	-0.0128	-0.006	-0.01	-0.0044
12.7	-0.0032	-0.0048	-0.0032	0.0008	-0.006	0.002
12.71	0.0136	0.0088	0.0112	0.0088	0.0064	0.0096
12.72	0.018	0.0124	0.0152	0.0096	0.0132	0.0104
12.73	0.0076	0.0036	0.006	0.0032	0.0096	0.004
12.74	-0.0092	-0.0104	-0.0088	-0.0048	-0.0024	-0.0036
12.75	-0.0136	-0.0136	-0.0124	-0.0056	-0.0084	-0.004
12.76	-0.0028	-0.0044	-0.0028	0.0012	-0.0044	0.0024
12.77	0.014	0.0092	0.0116	0.0092	0.008	0.01
12.78	0.0184	0.0128	0.0156	0.01	0.0144	0.0108
12.79	0.008	0.0036	0.0064	0.0036	0.0112	0.0044
12.8	-0.0088	-0.01	-0.0084	-0.0048	-0.0008	-0.0032
12.81	-0.0132	-0.0132	-0.012	-0.0052	-0.0072	-0.0036
12.82	-0.0024	-0.004	-0.0024	0.0016	-0.0032	0.0028
12.83	0.014	0.0096	0.012	0.0092	0.0088	0.01
12.84	0.0184	0.0128	0.016	0.01	0.0148	0.0104
12.85	0.0076	0.0036	0.006	0.0032	0.0108	0.004
12.86	-0.0088	-0.01	-0.0084	-0.0048	-0.0012	-0.0036
12.87	-0.0132	-0.0132	-0.012	-0.0056	-0.0076	-0.004
12.88	-0.0024	-0.004	-0.0024	0.0012	-0.0036	0.0024
12.89	0.0144	0.0096	0.012	0.0092	0.0084	0.01
12.9	0.0184	0.0128	0.0156	0.0096	0.0144	0.0104
12.91	0.0076	0.0032	0.006	0.0028	0.0104	0.004
12.92	-0.0092	-0.0104	-0.0088	-0.0052	-0.002	-0.0036
12.93	-0.0132	-0.0136	-0.0124	-0.006	-0.0084	-0.0044
12.94	-0.0024	-0.004	-0.0024	0.0008	-0.0048	0.002
12.95	0.014	0.0092	0.0116	0.0088	0.0072	0.0092
12.96	0.018	0.0124	0.0152	0.0092	0.0128	0.0096
12.97	0.0072	0.0032	0.0056	0.0024	0.0088	0.0032
12.98	-0.0092	-0.0104	-0.0088	-0.0056	-0.0032	-0.004
12.99	-0.0132	-0.0136	-0.0124	-0.006	-0.0092	-0.0044
13	-0.0024	-0.004	-0.0024	0.0008	-0.0052	0.002
13.01	0.014	0.0092	0.012	0.0088	0.0068	0.0096
13.02	0.018	0.0124	0.0152	0.0092	0.0124	0.01
13.03	0.0068	0.0028	0.0052	0.0024	0.0084	0.0032
13.04	-0.0096	-0.0108	-0.0092	-0.0056	-0.0036	-0.004
13.05	-0.0136	-0.014	-0.0124	-0.006	-0.01	-0.0044
13.06	-0.0028	-0.0044	-0.0028	0.0004	-0.006	0.002
13.07	0.0132	0.0084	0.0112	0.008	0.0052	0.0088
13.08	0.0172	0.0116	0.0148	0.0084	0.0108	0.0092
13.09	0.006	0.002	0.0044	0.0016	0.0064	0.0024
13.1	-0.01	-0.0112	-0.0096	-0.006	-0.006	-0.0048
13.11	-0.014	-0.014	-0.0128	-0.0064	-0.0116	-0.0048
13.12	-0.0028	-0.0044	-0.0028	0.0004	-0.0076	0.0016
13.13	0.0132	0.0088	0.0112	0.008	0.0044	0.0088
13.14	0.0176	0.012	0.0148	0.0088	0.0104	0.0092
13.15	0.006	0.002	0.0044	0.0016	0.0064	0.0028
13.16	-0.0096	-0.0112	-0.0096	-0.006	-0.0056	-0.0044
13.17	-0.0136	-0.014	-0.0128	-0.006	-0.0112	-0.0044
13.18	-0.0024	-0.0044	-0.0028	0.0008	-0.0068	0.002
13.19	0.0132	0.0088	0.0112	0.008	0.0048	0.0088
13.2	0.0172	0.0116	0.0144	0.0084	0.0108	0.0092
13.21	0.006	0.002	0.0044	0.0016	0.0064	0.0028
13.22	-0.01	-0.0112	-0.0096	-0.006	-0.0056	-0.0048
13.23	-0.014	-0.014	-0.0128	-0.0064	-0.0116	-0.0048
13.24	-0.0024	-0.0044	-0.0024	0.0008	-0.0072	0.0016
13.25	0.0136	0.0088	0.0112	0.008	0.0044	0.0088
13.26	0.0176	0.0116	0.0148	0.0084	0.01	0.0092
13.27	0.0056	0.002	0.0044	0.0016	0.006	0.0024
13.28	-0.01	-0.0112	-0.0096	-0.006	-0.006	-0.0044
13.29	-0.014	-0.014	-0.0128	-0.0064	-0.012	-0.0048
13.3	-0.0024	-0.004	-0.0024	0.0008	-0.0076	0.002
13.31	0.0136	0.0088	0.0112	0.008	0.0044	0.0088
13.32	0.0176	0.012	0.0148	0.0084	0.0104	0.0092
13.33	0.0056	0.002	0.0044	0.0016	0.006	0.0028
13.34	-0.01	-0.0112	-0.0096	-0.006	-0.0056	-0.0044
13.35	-0.0136	-0.014	-0.0128	-0.0064	-0.0116	-0.0048
13.36	-0.002	-0.0036	-0.002	0.0008	-0.0068	0.002
13.37	0.0136	0.0092	0.0116	0.0084	0.0052	0.0092
13.38	0.0176	0.012	0.0148	0.0088	0.0108	0.0092
13.39	0.0056	0.0016	0.004	0.0016	0.0064	0.0024
13.4	-0.01	-0.0112	-0.0096	-0.006	-0.0056	-0.0048
13.41	-0.0136	-0.014	-0.0128	-0.0064	-0.0112	-0.0048
13.42	-0.002	-0.004	-0.0024	0.0008	-0.0068	0.002
13.43	0.0136	0.0088	0.0116	0.008	0.0048	0.0088
13.44	0.0176	0.012	0.0148	0.0084	0.0104	0.0092
13.45	0.0056	0.0016	0.004	0.0012	0.006	0.0024
13.46	-0.01	-0.0112	-0.0096	-0.006	-0.0056	-0.0044
13.47	-0.0136	-0.014	-0.0128	-0.006	-0.0112	-0.0048
13.48	-0.002	-0.0036	-0.002	0.0012	-0.0064	0.0024
13.49	0.0136	0.0088	0.0116	0.0084	0.0052	0.0092
13.5	0.0176	0.012	0.0148	0.0088	0.0112	0.0096
13.51	0.0052	0.0016	0.004	0.0012	0.0064	0.0024
13.52	-0.0104	-0.0116	-0.01	-0.006	-0.0056	-0.0044
13.53	-0.014	-0.014	-0.0128	-0.0064	-0.0112	-0.0048
13.54	-0.0016	-0.0036	-0.002	0.0012	-0.0064	0.0024
13.55	0.014	0.0092	0.0116	0.0084	0.0052	0.0092
13.56	0.0176	0.012	0.0148	0.0088	0.0112	0.0096
13.57	0.0052	0.0012	0.0036	0.0012	0.0064	0.0024
13.58	-0.0104	-0.0116	-0.01	-0.006	-0.0052	-0.0044
13.59	-0.014	-0.014	-0.0128	-0.006	-0.0112	-0.0048
13.6	-0.0016	-0.0036	-0.002	0.0012	-0.006	0.0024
13.61	0.0136	0.0088	0.0116	0.0084	0.0056	0.0092
13.62	0.0172	0.0116	0.0148	0.0088	0.0112	0.0092
13.63	0.0048	0.0012	0.0036	0.0012	0.006	0.0024
13.64	-0.0104	-0.0116	-0.01	-0.006	-0.0056	-0.0044
13.65	-0.014	-0.014	-0.0128	-0.006	-0.0112	-0.0048
13.66	-0.0016	-0.0032	-0.0016	0.0012	-0.006	0.0024
13.67	0.014	0.0092	0.0116	0.0084	0.0052	0.0088
13.68	0.0176	0.0116	0.0148	0.0088	0.0108	0.0092
13.69	0.0048	0.0012	0.0036	0.0012	0.006	0.0024
13.7	-0.0104	-0.0116	-0.01	-0.006	-0.0056	-0.0044
13.71	-0.014	-0.014	-0.0128	-0.0064	-0.0112	-0.0048
13.72	-0.0016	-0.0032	-0.0016	0.0012	-0.0064	0.0024
13.73	0.014	0.0092	0.0116	0.0084	0.0052	0.0092
13.74	0.0172	0.0116	0.0144	0.0084	0.0112	0.0092
13.75	0.0044	0.0008	0.0032	0.0008	0.0056	0.002
13.76	-0.0108	-0.0116	-0.0104	-0.006	-0.006	-0.0044
13.77	-0.014	-0.014	-0.0132	-0.0064	-0.0116	-0.0048
13.78	-0.0012	-0.0032	-0.0016	0.0012	-0.0064	0.0024
13.79	0.014	0.0092	0.0116	0.0084	0.0052	0.0092
13.8	0.0176	0.0116	0.0148	0.0088	0.0112	0.0092
13.81	0.0044	0.0008	0.0028	0.0008	0.0056	0.002
13.82	-0.0108	-0.012	-0.0104	-0.006	-0.006	-0.0048
13.83	-0.014	-0.0144	-0.0132	-0.0064	-0.0116	-0.0048
13.84	-0.0012	-0.0032	-0.0016	0.0016	-0.0064	0.0024
13.85	0.014	0.0092	0.0116	0.0084	0.0052	0.0092
13.86	0.0176	0.0116	0.0148	0.0088	0.0112	0.0092
13.87	0.0044	0.0004	0.0028	0.0008	0.0056	0.0016
13.88	-0.0108	-0.012	-0.0104	-0.006	-0.006	-0.0048
13.89	-0.014	-0.014	-0.0132	-0.0064	-0.012	-0.0048
13.9	-0.0008	-0.0028	-0.0012	0.0016	-0.0064	0.0028
13.91	0.014	0.0092	0.0116	0.0084	0.0052	0.0092
13.92	0.0176	0.012	0.0148	0.0088	0.0112	0.0092
13.93	0.004	0.0004	0.0028	0.0008	0.0056	0.002
13.94	-0.0108	-0.012	-0.0104	-0.006	-0.006	-0.0048
13.95	-0.0144	-0.0144	-0.0132	-0.0064	-0.012	-0.0048
13.96	-0.0008	-0.0028	-0.0012	0.0016	-0.006	0.0028
13.97	0.014	0.0092	0.012	0.0084	0.0056	0.0092
13.98	0.0176	0.012	0.0148	0.0088	0.0112	0.0096
13.99	0.004	0.0004	0.0028	0.0008	0.0056	0.002
14	-0.0112	-0.012	-0.0104	-0.006	-0.006	-0.0044
14.01	-0.014	-0.0144	-0.0132	-0.0064	-0.0116	-0.0048
14.02	-0.0008	-0.0028	-0.0008	0.0016	-0.006	0.0028
14.03	0.0144	0.0092	0.012	0.0084	0.0056	0.0092
14.04	0.0176	0.012	0.0148	0.0088	0.0116	0.0096
14.05	0.004	0	0.0024	0.0008	0.0056	0.0016
14.06	-0.0112	-0.012	-0.0104	-0.006	-0.006	-0.0048
14.07	-0.0144	-0.0144	-0.0132	-0.0064	-0.012	-0.0052
14.08	-0.0004	-0.0024	-0.0008	0.0016	-0.006	0.0028
14.09	0.0144	0.0096	0.012	0.0084	0.0056	0.0092
14.1	0.0176	0.012	0.0148	0.0088	0.0116	0.0096
14.11	0.0036	0	0.0024	0.0008	0.0056	0.0016
14.12	-0.0112	-0.012	-0.0108	-0.006	-0.006	-0.0048
14.13	-0.0144	-0.0144	-0.0132	-0.0064	-0.012	-0.0048
14.14	-0.0004	-0.0028	-0.0008	0.0016	-0.006	0.0028
14.15	0.0144	0.0092	0.012	0.0084	0.0056	0.0092
14.16	0.0176	0.0116	0.0148	0.0088	0.0112	0.0096
14.17	0.0036	0	0.002	0.0004	0.0052	0.0016
14.18	-0.0112	-0.012	-0.0108	-0.006	-0.0064	-0.0048
14.19	-0.0144	-0.0144	-0.0132	-0.0068	-0.012	-0.0052
14.2	-0.0004	-0.0024	-0.0008	0.0016	-0.006	0.0028
14.21	0.0144	0.0096	0.012	0.0084	0.0056	0.0092
14.22	0.0172	0.0116	0.0148	0.0088	0.0112	0.0096
14.23	0.0032	-0.0004	0.002	0.0004	0.0052	0.0016
14.24	-0.0116	-0.0124	-0.0108	-0.0064	-0.0064	-0.0048
14.25	-0.0144	-0.0144	-0.0132	-0.0068	-0.0124	-0.0052
14.26	-0.0004	-0.0024	-0.0008	0.002	-0.006	0.0028
14.27	0.0144	0.0096	0.012	0.0084	0.0056	0.0092
14.28	0.0172	0.0116	0.0148	0.0088	0.0112	0.0096
14.29	0.0032	-0.0004	0.002	0.0004	0.0052	0.0016
14.3	-0.0112	-0.0124	-0.0108	-0.006	-0.0064	-0.0048
14.31	-0.0144	-0.0144	-0.0132	-0.0068	-0.0124	-0.0052
14.32	0	-0.0024	-0.0004	0.0016	-0.006	0.0028
14.33	0.0144	0.0096	0.012	0.0084	0.0052	0.0088
14.34	0.0172	0.0116	0.0144	0.0088	0.0112	0.0092
14.35	0.0028	-0.0008	0.0016	0	0.0048	0.0012
14.36	-0.0116	-0.0124	-0.0108	-0.0064	-0.0068	-0.0048
14.37	-0.014	-0.0144	-0.0132	-0.0064	-0.0124	-0.0048
14.38	0	-0.002	-0.0004	0.002	-0.006	0.0032
14.39	0.0144	0.0096	0.012	0.0084	0.0056	0.0092
14.4	0.0176	0.0116	0.0148	0.0088	0.0116	0.0096
14.41	0.0028	-0.0004	0.0016	0.0004	0.0052	0.0016
14.42	-0.0116	-0.0124	-0.0108	-0.006	-0.0064	-0.0048
14.43	-0.0144	-0.0144	-0.0132	-0.0064	-0.012	-0.0048
14.44	0.0004	-0.002	0	0.0024	-0.0056	0.0032
14.45	0.0148	0.0096	0.0124	0.0088	0.006	0.0092
14.46	0.0172	0.0116	0.0144	0.0088	0.012	0.0096
14.47	0.0024	-0.0008	0.0016	0	0.0052	0.0012
14.48	-0.0116	-0.0124	-0.0112	-0.0064	-0.0064	-0.0048
14.49	-0.0144	-0.0144	-0.0132	-0.0064	-0.012	-0.0048
14.5	0.0004	-0.0016	0	0.0024	-0.0056	0.0036
14.51	0.0148	0.0096	0.0124	0.0088	0.006	0.0092
14.52	0.0172	0.0116	0.0144	0.0088	0.012	0.0096
14.53	0.0024	-0.0008	0.0012	0.0004	0.0052	0.0012
14.54	-0.0116	-0.0124	-0.0112	-0.006	-0.0064	-0.0048
14.55	-0.0144	-0.0144	-0.0132	-0.0064	-0.012	-0.0048
14.56	0.0004	-0.0016	0	0.0024	-0.0052	0.0032
14.57	0.0148	0.0096	0.0124	0.0084	0.006	0.0092
14.58	0.0172	0.0116	0.0148	0.0092	0.012	0.0096
14.59	0.0024	-0.0012	0.0012	0.0004	0.0056	0.0012
14.6	-0.0116	-0.0124	-0.0112	-0.006	-0.006	-0.0044
14.61	-0.0144	-0.0144	-0.0132	-0.0064	-0.0116	-0.0048
14.62	0.0004	-0.0016	0	0.0024	-0.0052	0.0036
14.63	0.0148	0.0096	0.0124	0.0084	0.006	0.0092
14.64	0.0172	0.0116	0.0148	0.0092	0.012	0.0096
14.65	0.0024	-0.0012	0.0012	0	0.0052	0.0012
14.66	-0.012	-0.0128	-0.0112	-0.006	-0.006	-0.0048
14.67	-0.0144	-0.0144	-0.0132	-0.0068	-0.012	-0.0052
14.68	0.0008	-0.0016	0.0004	0.0024	-0.0056	0.0032
14.69	0.0148	0.01	0.0124	0.0084	0.006	0.0092
14.7	0.0176	0.0116	0.0148	0.0092	0.0116	0.0096
14.71	0.002	-0.0012	0.0012	0	0.0052	0.0012
14.72	-0.012	-0.0128	-0.0112	-0.006	-0.0064	-0.0048
14.73	-0.0144	-0.0144	-0.0132	-0.0064	-0.012	-0.0048
14.74	0.0008	-0.0012	0.0004	0.0024	-0.0052	0.0036
14.75	0.0148	0.01	0.0124	0.0084	0.006	0.0092
14.76	0.0172	0.0116	0.0144	0.0088	0.0116	0.0096
14.77	0.002	-0.0016	0.0008	0	0.0048	0.0012
14.78	-0.012	-0.0128	-0.0112	-0.006	-0.0064	-0.0044
14.79	-0.0144	-0.0144	-0.0132	-0.0064	-0.012	-0.0048
14.8	0.0012	-0.0012	0.0004	0.0024	-0.0052	0.0036
14.81	0.0148	0.01	0.0124	0.0084	0.006	0.0092
14.82	0.0176	0.0116	0.0144	0.0088	0.0116	0.0096
14.83	0.002	-0.0016	0.0008	0	0.0048	0.0012
14.84	-0.012	-0.0128	-0.0112	-0.006	-0.0064	-0.0044
14.85	-0.0144	-0.0144	-0.0132	-0.0064	-0.012	-0.0048
14.86	0.0012	-0.0012	0.0004	0.0024	-0.0052	0.0036
14.87	0.0148	0.0096	0.0124	0.0084	0.006	0.0092
14.88	0.0172	0.0116	0.0144	0.0088	0.0116	0.0096
14.89	0.0016	-0.0016	0.0008	0	0.0048	0.0008
14.9	-0.012	-0.0128	-0.0112	-0.006	-0.0064	-0.0044
14.91	-0.014	-0.0144	-0.0132	-0.0064	-0.012	-0.0048
14.92	0.0012	-0.0012	0.0008	0.0024	-0.0052	0.0036
14.93	0.0148	0.01	0.0124	0.0084	0.006	0.0092
14.94	0.0172	0.0116	0.0144	0.0088	0.0116	0.0096
14.95	0.0016	-0.0016	0.0004	-0.0004	0.0044	0.0008
14.96	-0.012	-0.0128	-0.0112	-0.006	-0.0064	-0.0044
14.97	-0.014	-0.0144	-0.0132	-0.0064	-0.012	-0.0048
14.98	0.0012	-0.0012	0.0008	0.0024	-0.0052	0.0036
14.99	0.0148	0.0096	0.0124	0.008	0.0056	0.0088
15	0.0172	0.0116	0.0144	0.0088	0.0116	0.0096
15.01	0.0016	-0.002	0.0004	-0.0004	0.0044	0.0008
15.02	-0.012	-0.0128	-0.0112	-0.006	-0.0064	-0.0044
15.03	-0.014	-0.014	-0.0128	-0.0064	-0.012	-0.0048
15.04	0.0016	-0.0008	0.0008	0.0028	-0.0048	0.0036
15.05	0.0148	0.01	0.0124	0.008	0.0056	0.0088
15.06	0.0168	0.0116	0.0144	0.0088	0.0112	0.0092
15.07	0.0012	-0.002	0.0004	-0.0004	0.0044	0.0008
15.08	-0.012	-0.0128	-0.0112	-0.006	-0.0064	-0.0044
15.09	-0.014	-0.014	-0.0128	-0.0064	-0.012	-0.0048
15.1	0.0016	-0.0008	0.0008	0.0028	-0.0048	0.0036
15.11	0.0148	0.0096	0.0124	0.008	0.0056	0.0088
15.12	0.0172	0.0112	0.0144	0.0084	0.0112	0.0092
15.13	0.0012	-0.002	0	-0.0004	0.004	0.0008
15.14	-0.012	-0.0128	-0.0112	-0.0056	-0.006	-0.004
15.15	-0.014	-0.014	-0.0128	-0.006	-0.0116	-0.0044
15.16	0.0016	-0.0008	0.0012	0.0028	-0.0044	0.004
15.17	0.0148	0.0096	0.0124	0.008	0.0056	0.0088
15.18	0.0168	0.0112	0.014	0.0084	0.0112	0.0092
15.19	0.0012	-0.002	0	-0.0004	0.004	0.0008
15.2	-0.012	-0.0128	-0.0112	-0.0056	-0.0064	-0.004
15.21	-0.014	-0.014	-0.0128	-0.006	-0.0116	-0.0044
15.22	0.002	-0.0004	0.0012	0.0028	-0.0044	0.004
15.23	0.0148	0.01	0.0124	0.008	0.0056	0.0088
15.24	0.0168	0.0112	0.014	0.0084	0.0112	0.0092
15.25	0.0012	-0.0024	0	-0.0004	0.004	0.0008
15.26	-0.012	-0.0128	-0.0112	-0.0056	-0.006	-0.004
15.27	-0.0136	-0.014	-0.0128	-0.006	-0.0116	-0.0044
15.28	0.002	-0.0004	0.0012	0.0028	-0.0044	0.004
15.29	0.0148	0.0096	0.0124	0.008	0.0056	0.0084
15.3	0.0168	0.0112	0.014	0.0084	0.0112	0.0092
15.31	0.0008	-0.0024	0	-0.0004	0.0036	0.0008
15.32	-0.012	-0.0128	-0.0112	-0.0056	-0.006	-0.004
15.33	-0.0136	-0.0136	-0.0124	-0.006	-0.0116	-0.0044
15.34	0.0024	-0.0004	0.0016	0.0032	-0.004	0.004
15.35	0.0148	0.0096	0.0124	0.008	0.0056	0.0084
15.36	0.0168	0.0112	0.014	0.0084	0.0108	0.0092
15.37	0.0008	-0.0024	-0.0004	-0.0004	0.0036	0.0008
15.38	-0.012	-0.0128	-0.0112	-0.0056	-0.006	-0.004
15.39	-0.0136	-0.014	-0.0124	-0.006	-0.0116	-0.0044
15.4	0.0024	0	0.0016	0.0032	-0.004	0.004
15.41	0.0148	0.01	0.0124	0.0076	0.0056	0.0084
15.42	0.0168	0.0112	0.014	0.0084	0.0108	0.0092
15.43	0.0004	-0.0024	-0.0004	-0.0008	0.0036	0.0004
15.44	-0.012	-0.0124	-0.0112	-0.0052	-0.006	-0.004
15.45	-0.0136	-0.0136	-0.0124	-0.0056	-0.0112	-0.0044
15.46	0.0024	0	0.0016	0.0032	-0.0036	0.004
15.47	0.0148	0.01	0.0124	0.0076	0.0056	0.0084
15.48	0.0168	0.0112	0.014	0.0084	0.0108	0.0088
15.49	0.0004	-0.0024	-0.0004	-0.0008	0.0036	0.0004
15.5	-0.012	-0.0128	-0.0112	-0.0052	-0.006	-0.004
15.51	-0.0136	-0.0136	-0.0124	-0.0056	-0.0112	-0.0044
15.52	0.0028	0	0.002	0.0032	-0.0036	0.0044
15.53	0.0152	0.01	0.0124	0.0076	0.006	0.0084
15.54	0.0168	0.0112	0.014	0.0084	0.0112	0.0092
15.55	0.0004	-0.0028	-0.0004	-0.0008	0.0036	0.0004
15.56	-0.012	-0.0128	-0.0112	-0.0052	-0.006	-0.004
15.57	-0.0132	-0.0136	-0.0124	-0.0056	-0.0112	-0.004
15.58	0.0028	0.0004	0.002	0.0032	-0.0036	0.0044
15.59	0.0148	0.01	0.0124	0.0076	0.006	0.0084
15.6	0.0164	0.0112	0.014	0.0084	0.0112	0.0088
15.61	0.0004	-0.0028	-0.0008	-0.0008	0.0036	0.0004
15.62	-0.012	-0.0128	-0.0112	-0.0052	-0.006	-0.0036
15.63	-0.0132	-0.0136	-0.0124	-0.0056	-0.0112	-0.004
15.64	0.0028	0.0004	0.002	0.0032	-0.0032	0.0044
15.65	0.0152	0.01	0.0124	0.0076	0.006	0.0084
15.66	0.0164	0.0112	0.014	0.0084	0.0112	0.0088
15.67	0	-0.0028	-0.0008	-0.0008	0.0036	0.0004
15.68	-0.012	-0.0128	-0.0112	-0.0052	-0.0056	-0.0036
15.69	-0.0132	-0.0136	-0.0124	-0.0056	-0.0112	-0.004
15.7	0.0028	0.0004	0.002	0.0032	-0.0036	0.0044
15.71	0.0148	0.01	0.0124	0.0076	0.0056	0.0084
15.72	0.0164	0.0108	0.0136	0.008	0.0108	0.0088
15.73	0	-0.0032	-0.0008	-0.0008	0.0032	0.0004
15.74	-0.012	-0.0128	-0.0112	-0.0052	-0.006	-0.0036
15.75	-0.0132	-0.0132	-0.012	-0.0056	-0.0112	-0.004
15.76	0.0032	0.0004	0.0024	0.0036	-0.0032	0.0044
15.77	0.0152	0.01	0.0128	0.0076	0.006	0.0084
15.78	0.0164	0.0108	0.0136	0.008	0.0108	0.0088
15.79	0	-0.0032	-0.0008	-0.0008	0.0032	0.0004
15.8	-0.012	-0.0128	-0.0112	-0.0052	-0.006	-0.004
15.81	-0.0132	-0.0132	-0.012	-0.0056	-0.0112	-0.004
15.82	0.0032	0.0004	0.0024	0.0036	-0.0036	0.0044
15.83	0.0152	0.01	0.0128	0.0076	0.0056	0.0084
15.84	0.0164	0.0108	0.0136	0.008	0.0108	0.0088
15.85	-0.0004	-0.0032	-0.0012	-0.0012	0.0028	0
15.86	-0.012	-0.0128	-0.0112	-0.0052	-0.006	-0.0036
15.87	-0.0132	-0.0132	-0.012	-0.0056	-0.0112	-0.004
15.88	0.0032	0.0008	0.0024	0.0036	-0.0032	0.0044
15.89	0.0152	0.01	0.0124	0.0076	0.0056	0.0084
15.9	0.0164	0.0108	0.0136	0.008	0.0108	0.0088
15.91	-0.0004	-0.0036	-0.0012	-0.0012	0.0028	0
15.92	-0.012	-0.0128	-0.0116	-0.0052	-0.0064	-0.004
15.93	-0.0132	-0.0132	-0.0124	-0.0056	-0.0112	-0.004
15.94	0.0032	0.0008	0.0024	0.0036	-0.0036	0.0044
15.95	0.0152	0.01	0.0124	0.0076	0.0056	0.0084
15.96	0.0164	0.0108	0.0136	0.008	0.0108	0.0088
15.97	-0.0004	-0.0036	-0.0012	-0.0012	0.0028	0
15.98	-0.012	-0.0128	-0.0116	-0.0052	-0.0064	-0.004
15.99	-0.0132	-0.0136	-0.012	-0.0056	-0.0116	-0.004
16	0.0036	0.0008	0.0028	0.0036	-0.0036	0.0048
16.01	0.0152	0.01	0.0124	0.0076	0.0056	0.0084
16.02	0.016	0.0104	0.0132	0.008	0.0104	0.0084
16.03	-0.0008	-0.0036	-0.0016	-0.0012	0.0024	0
16.04	-0.0124	-0.0128	-0.0116	-0.0052	-0.0064	-0.004
16.05	-0.0132	-0.0132	-0.012	-0.0056	-0.0116	-0.004
16.06	0.0036	0.0008	0.0028	0.0036	-0.0032	0.0048
16.07	0.0152	0.01	0.0128	0.0076	0.0056	0.0084
16.08	0.016	0.0104	0.0132	0.008	0.0104	0.0084
16.09	-0.0008	-0.0036	-0.0016	-0.0016	0.002	-0.0004
16.1	-0.0124	-0.0128	-0.0116	-0.0052	-0.0068	-0.004
16.11	-0.0132	-0.0132	-0.012	-0.0056	-0.0116	-0.004
16.12	0.0036	0.0012	0.0028	0.0036	-0.0036	0.0048
16.13	0.0152	0.01	0.0128	0.0076	0.0056	0.0084
16.14	0.016	0.0104	0.0132	0.0076	0.0104	0.0084
16.15	-0.0012	-0.004	-0.002	-0.0016	0.002	-0.0004
16.16	-0.0124	-0.0128	-0.0116	-0.0052	-0.0068	-0.004
16.17	-0.0128	-0.0132	-0.012	-0.0056	-0.0116	-0.004
16.18	0.004	0.0012	0.0032	0.004	-0.0032	0.0048
16.19	0.0152	0.01	0.0128	0.0076	0.0056	0.0084
16.2	0.016	0.0104	0.0136	0.008	0.0104	0.0084
16.21	-0.0008	-0.004	-0.002	-0.0016	0.002	-0.0004
16.22	-0.0124	-0.0128	-0.0116	-0.0052	-0.0068	-0.004
16.23	-0.0128	-0.0132	-0.012	-0.0056	-0.0116	-0.004
16.24	0.004	0.0012	0.0032	0.004	-0.0032	0.0048
16.25	0.0152	0.01	0.0128	0.0076	0.0056	0.0084
16.26	0.016	0.0108	0.0136	0.008	0.0104	0.0088
16.27	-0.0008	-0.004	-0.0016	-0.0016	0.002	-0.0004
16.28	-0.012	-0.0128	-0.0112	-0.0052	-0.0064	-0.0036
16.29	-0.0124	-0.0128	-0.0116	-0.0052	-0.0112	-0.004
16.3	0.0044	0.0016	0.0036	0.004	-0.0028	0.0052
16.31	0.0152	0.01	0.0128	0.0076	0.0056	0.0084
16.32	0.016	0.0104	0.0132	0.008	0.0104	0.0084
16.33	-0.0012	-0.004	-0.002	-0.0016	0.002	-0.0004
16.34	-0.0124	-0.0128	-0.0116	-0.0052	-0.0068	-0.004
16.35	-0.0128	-0.0132	-0.0116	-0.0056	-0.0116	-0.004
16.36	0.0044	0.0016	0.0032	0.004	-0.0028	0.0052
16.37	0.0156	0.0104	0.0128	0.0076	0.006	0.0084
16.38	0.016	0.0104	0.0132	0.008	0.0108	0.0088
16.39	-0.0012	-0.004	-0.002	-0.0016	0.002	-0.0004
16.4	-0.0124	-0.0128	-0.0116	-0.0052	-0.0068	-0.0036
16.41	-0.0128	-0.0132	-0.012	-0.0056	-0.0116	-0.004
16.42	0.0044	0.0016	0.0032	0.004	-0.0028	0.0052
16.43	0.0152	0.01	0.0128	0.0076	0.0056	0.0084
16.44	0.016	0.0104	0.0132	0.0076	0.0104	0.0084
16.45	-0.0012	-0.0044	-0.0024	-0.002	0.0016	-0.0004
16.46	-0.0124	-0.0132	-0.0116	-0.0052	-0.0068	-0.004
16.47	-0.0128	-0.0128	-0.0116	-0.0052	-0.0116	-0.004
16.48	0.0044	0.0016	0.0036	0.0044	-0.0024	0.0052
16.49	0.0156	0.0104	0.0128	0.0076	0.006	0.0084
16.5	0.016	0.0104	0.0132	0.008	0.0108	0.0084
16.51	-0.0016	-0.0044	-0.0024	-0.0016	0.002	-0.0004
16.52	-0.0124	-0.0132	-0.0116	-0.0052	-0.0064	-0.0036
16.53	-0.0128	-0.0128	-0.0116	-0.0052	-0.0112	-0.0036
16.54	0.0044	0.0016	0.0036	0.004	-0.0024	0.0052
16.55	0.0156	0.0104	0.0128	0.0076	0.006	0.0084
16.56	0.016	0.0104	0.0132	0.0076	0.0108	0.0084
16.57	-0.0016	-0.0044	-0.0024	-0.0016	0.002	-0.0004
16.58	-0.0124	-0.0132	-0.0116	-0.0052	-0.0064	-0.0036
16.59	-0.0124	-0.0128	-0.0116	-0.0052	-0.0112	-0.0036
16.6	0.0048	0.0016	0.0036	0.0044	-0.0024	0.0052
16.61	0.0156	0.0104	0.0132	0.0076	0.006	0.0084
16.62	0.0156	0.0104	0.0132	0.008	0.0108	0.0084
16.63	-0.002	-0.0044	-0.0024	-0.002	0.0016	-0.0008
16.64	-0.0124	-0.0132	-0.012	-0.0052	-0.0068	-0.004
16.65	-0.0128	-0.0128	-0.0116	-0.0052	-0.0116	-0.004
16.66	0.0048	0.002	0.004	0.0044	-0.0024	0.0052
16.67	0.0156	0.0104	0.0132	0.0076	0.006	0.0084
16.68	0.0156	0.0104	0.0132	0.0076	0.0104	0.0084
16.69	-0.002	-0.0048	-0.0024	-0.002	0.0016	-0.0008
16.7	-0.0124	-0.0132	-0.0116	-0.0052	-0.0068	-0.0036
16.71	-0.0124	-0.0128	-0.0116	-0.0052	-0.0116	-0.004
16.72	0.0052	0.002	0.004	0.0044	-0.0024	0.0052
16.73	0.0156	0.0104	0.0132	0.0076	0.006	0.0084
16.74	0.0156	0.01	0.0128	0.0076	0.0104	0.0084
16.75	-0.002	-0.0048	-0.0028	-0.002	0.0012	-0.0008
16.76	-0.0128	-0.0132	-0.012	-0.0052	-0.0068	-0.004
16.77	-0.0124	-0.0128	-0.0116	-0.0052	-0.0112	-0.0036
16.78	0.0052	0.0024	0.004	0.0044	-0.002	0.0056
16.79	0.0156	0.0104	0.0132	0.0076	0.006	0.0084
16.8	0.0156	0.01	0.0128	0.0076	0.0108	0.0084
16.81	-0.0024	-0.0048	-0.0028	-0.002	0.0016	-0.0008
16.82	-0.0124	-0.0132	-0.0116	-0.0052	-0.0068	-0.0036
16.83	-0.0124	-0.0128	-0.0116	-0.0052	-0.0112	-0.0036
16.84	0.0052	0.002	0.004	0.0044	-0.002	0.0056
16.85	0.0156	0.0104	0.0132	0.0076	0.006	0.0084
16.86	0.0152	0.01	0.0128	0.0076	0.0104	0.0084
16.87	-0.0024	-0.0048	-0.0028	-0.0024	0.0012	-0.0008
16.88	-0.0124	-0.0132	-0.0116	-0.0052	-0.0068	-0.0036
16.89	-0.012	-0.0124	-0.0112	-0.0052	-0.0112	-0.0036
16.9	0.0056	0.0024	0.0044	0.0048	-0.002	0.0056
16.91	0.0156	0.0104	0.0132	0.0076	0.006	0.0084
16.92	0.0152	0.01	0.0128	0.0076	0.0104	0.0084
16.93	-0.0024	-0.0052	-0.0032	-0.0024	0.0012	-0.0008
16.94	-0.0128	-0.0132	-0.012	-0.0052	-0.0068	-0.0036
16.95	-0.0124	-0.0128	-0.0112	-0.0052	-0.0116	-0.0036
16.96	0.0056	0.0024	0.0044	0.0048	-0.002	0.0056
16.97	0.0156	0.0104	0.0132	0.0076	0.006	0.0084
16.98	0.0152	0.01	0.0128	0.0076	0.0104	0.0084
16.99	-0.0024	-0.0052	-0.0032	-0.0024	0.0012	-0.0012
17	-0.0128	-0.0132	-0.012	-0.0052	-0.0072	-0.0036
17.01	-0.012	-0.0124	-0.0112	-0.0048	-0.0112	-0.0036
17.02	0.0056	0.0024	0.0044	0.0048	-0.0016	0.0056
17.03	0.0156	0.0104	0.0132	0.0076	0.0064	0.0084
17.04	0.0152	0.01	0.0128	0.0076	0.0108	0.0084
17.05	-0.0028	-0.0052	-0.0032	-0.0024	0.0012	-0.0012
17.06	-0.0128	-0.0132	-0.012	-0.0052	-0.0068	-0.004
17.07	-0.012	-0.0124	-0.0112	-0.0052	-0.0112	-0.0036
17.08	0.0056	0.0024	0.0044	0.0048	-0.002	0.0056
17.09	0.0156	0.0104	0.0132	0.0076	0.006	0.0084
17.1	0.0152	0.01	0.0128	0.0076	0.0104	0.0084
17.11	-0.0028	-0.0052	-0.0032	-0.0024	0.0008	-0.0012
17.12	-0.0128	-0.0132	-0.012	-0.0052	-0.0072	-0.004
17.13	-0.012	-0.0124	-0.0112	-0.0052	-0.0112	-0.0036
17.14	0.0056	0.0024	0.0048	0.0048	-0.0016	0.0056
17.15	0.0156	0.0104	0.0132	0.0076	0.0064	0.0084
17.16	0.0148	0.0096	0.0124	0.0072	0.0104	0.008
17.17	-0.0028	-0.0056	-0.0036	-0.0024	0.0008	-0.0012
17.18	-0.0128	-0.0132	-0.012	-0.0052	-0.0072	-0.004
17.19	-0.012	-0.0124	-0.0112	-0.0052	-0.0116	-0.0036
17.2	0.006	0.0028	0.0048	0.0048	-0.0016	0.006
17.21	0.016	0.0104	0.0132	0.0076	0.0064	0.0084
17.22	0.0148	0.0096	0.0124	0.0072	0.0104	0.008
17.23	-0.0032	-0.0056	-0.0036	-0.0024	0.0008	-0.0012
17.24	-0.0128	-0.0132	-0.012	-0.0052	-0.0072	-0.004
17.25	-0.012	-0.0124	-0.0112	-0.0048	-0.0112	-0.0036
17.26	0.006	0.0028	0.0048	0.0048	-0.0016	0.0056
17.27	0.0156	0.0104	0.0132	0.0076	0.006	0.008
17.28	0.0148	0.0096	0.0124	0.0072	0.01	0.008
17.29	-0.0032	-0.0056	-0.004	-0.0028	0.0004	-0.0016
17.3	-0.0128	-0.0136	-0.012	-0.0052	-0.0076	-0.004
17.31	-0.012	-0.0124	-0.0108	-0.0048	-0.0116	-0.0036
17.32	0.006	0.0028	0.0048	0.0048	-0.0016	0.006
17.33	0.0156	0.0104	0.0132	0.0076	0.006	0.008
17.34	0.0148	0.0096	0.012	0.0072	0.01	0.008
17.35	-0.0032	-0.006	-0.004	-0.0028	0.0004	-0.0016
17.36	-0.0128	-0.0136	-0.012	-0.0052	-0.0072	-0.0036
17.37	-0.0116	-0.012	-0.0108	-0.0048	-0.0112	-0.0032
17.38	0.0064	0.0032	0.0052	0.0052	-0.0012	0.006
17.39	0.0156	0.0104	0.0132	0.0072	0.006	0.008
17.4	0.0148	0.0096	0.0124	0.0072	0.0104	0.008
17.41	-0.0032	-0.0056	-0.0036	-0.0028	0.0004	-0.0012
17.42	-0.0128	-0.0132	-0.012	-0.0052	-0.0068	-0.0036
17.43	-0.0116	-0.012	-0.0104	-0.0048	-0.0108	-0.0032
17.44	0.0064	0.0032	0.0052	0.0052	-0.0008	0.006
17.45	0.016	0.0104	0.0132	0.0076	0.0068	0.0084
17.46	0.0144	0.0092	0.012	0.0072	0.0108	0.008
17.47	-0.0036	-0.006	-0.004	-0.0028	0.0008	-0.0016
17.48	-0.0128	-0.0132	-0.012	-0.0048	-0.0068	-0.0036
17.49	-0.0112	-0.0116	-0.0104	-0.0044	-0.0104	-0.0032
17.5	0.0068	0.0032	0.0056	0.0052	-0.0004	0.0064
17.51	0.016	0.0108	0.0132	0.0076	0.0068	0.008
17.52	0.0144	0.0092	0.012	0.0072	0.0104	0.0076
17.53	-0.0036	-0.006	-0.004	-0.0028	0.0004	-0.0016
17.54	-0.0128	-0.0132	-0.012	-0.0052	-0.0068	-0.0036
17.55	-0.0112	-0.0116	-0.0104	-0.0044	-0.0104	-0.0032
17.56	0.0068	0.0036	0.0056	0.0052	-0.0004	0.0064
17.57	0.016	0.0108	0.0136	0.0076	0.0068	0.0084
17.58	0.0144	0.0092	0.012	0.0068	0.0104	0.0076
17.59	-0.0036	-0.006	-0.004	-0.0028	0.0004	-0.0016
17.6	-0.0128	-0.0132	-0.012	-0.0052	-0.0072	-0.0036
17.61	-0.0112	-0.0116	-0.0104	-0.0044	-0.0108	-0.0032
17.62	0.0068	0.0036	0.0056	0.0056	-0.0004	0.0064
17.63	0.016	0.0108	0.0136	0.0076	0.0068	0.0084
17.64	0.0144	0.0092	0.012	0.0072	0.0108	0.008
17.65	-0.004	-0.006	-0.004	-0.0028	0.0008	-0.0016
17.66	-0.0128	-0.0136	-0.012	-0.0052	-0.0068	-0.0036
17.67	-0.0112	-0.0116	-0.0104	-0.0044	-0.0104	-0.0032
17.68	0.0068	0.0036	0.0056	0.0052	-0.0004	0.0064
17.69	0.016	0.0108	0.0136	0.0076	0.0068	0.0084
17.7	0.0144	0.0092	0.012	0.0072	0.0108	0.008
17.71	-0.004	-0.0064	-0.0044	-0.0028	0.0004	-0.0016
17.72	-0.0128	-0.0132	-0.012	-0.0048	-0.0068	-0.0036
17.73	-0.0112	-0.0116	-0.01	-0.0044	-0.0104	-0.0028
17.74	0.0072	0.0036	0.006	0.0056	0	0.0064
17.75	0.016	0.0108	0.0136	0.0076	0.0072	0.0084
17.76	0.0144	0.0092	0.012	0.0072	0.0108	0.008
17.77	-0.004	-0.0064	-0.0044	-0.0028	0.0008	-0.0016
17.78	-0.0132	-0.0136	-0.012	-0.0052	-0.0068	-0.0036
17.79	-0.0112	-0.0116	-0.0104	-0.0044	-0.0104	-0.0028
17.8	0.0072	0.0036	0.006	0.0056	0	0.0064
17.81	0.0164	0.0108	0.0136	0.0076	0.0072	0.0084
17.82	0.0144	0.0092	0.012	0.0072	0.0108	0.008
17.83	-0.004	-0.0064	-0.0044	-0.0028	0.0004	-0.0016
17.84	-0.0132	-0.0136	-0.012	-0.0048	-0.0068	-0.0036
17.85	-0.0108	-0.0112	-0.01	-0.0044	-0.0104	-0.0028
17.86	0.0072	0.004	0.006	0.0056	0	0.0064
17.87	0.0164	0.0108	0.0136	0.0076	0.0072	0.0084
17.88	0.014	0.0088	0.0116	0.0068	0.0108	0.0076
17.89	-0.0044	-0.0064	-0.0048	-0.0032	0.0004	-0.0016
17.9	-0.0132	-0.0136	-0.0124	-0.0052	-0.0068	-0.0036
17.91	-0.0108	-0.0116	-0.01	-0.0044	-0.0104	-0.0028
17.92	0.0072	0.004	0.006	0.0056	0	0.0068
17.93	0.0164	0.0108	0.0136	0.0076	0.0072	0.0084
17.94	0.014	0.0088	0.0116	0.0068	0.0108	0.0076
17.95	-0.0044	-0.0068	-0.0048	-0.0032	0.0004	-0.0016
17.96	-0.0132	-0.0136	-0.0124	-0.0052	-0.0068	-0.0036
17.97	-0.0108	-0.0116	-0.01	-0.0044	-0.0104	-0.0028
17.98	0.0076	0.004	0.006	0.0056	0	0.0064
17.99	0.0164	0.0108	0.0136	0.0076	0.0072	0.0084
18	0.014	0.0088	0.0116	0.0068	0.0104	0.0076
18.01	-0.0044	-0.0068	-0.0048	-0.0032	0	-0.002
18.02	-0.0132	-0.0136	-0.0124	-0.0052	-0.0072	-0.0036
18.03	-0.0108	-0.0112	-0.01	-0.0044	-0.0104	-0.0028
18.04	0.0076	0.004	0.0064	0.0056	0	0.0068
18.05	0.0164	0.0108	0.0136	0.0076	0.0072	0.0084
18.06	0.014	0.0088	0.0116	0.0068	0.0104	0.0076
18.07	-0.0048	-0.0068	-0.0048	-0.0032	0	-0.002
18.08	-0.0132	-0.0136	-0.0124	-0.0052	-0.0072	-0.0036
18.09	-0.0108	-0.0112	-0.01	-0.004	-0.0104	-0.0028
18.1	0.0076	0.004	0.0064	0.0056	0	0.0068
18.11	0.0164	0.0108	0.0136	0.0076	0.0068	0.0084
18.12	0.0136	0.0088	0.0112	0.0068	0.01	0.0076
18.13	-0.0048	-0.0068	-0.0052	-0.0032	-0.0004	-0.002
18.14	-0.0132	-0.0136	-0.0124	-0.0048	-0.0072	-0.0036
18.15	-0.0104	-0.0112	-0.0096	-0.004	-0.0104	-0.0028
18.16	0.0076	0.0044	0.0064	0.0056	0	0.0068
18.17	0.0164	0.0108	0.0136	0.0076	0.0068	0.0084
18.18	0.0136	0.0084	0.0112	0.0064	0.01	0.0076
18.19	-0.0048	-0.0068	-0.0052	-0.0032	-0.0004	-0.002
18.2	-0.0132	-0.0136	-0.0124	-0.0052	-0.0072	-0.0036
18.21	-0.0104	-0.0112	-0.0096	-0.004	-0.0104	-0.0028
18.22	0.008	0.0044	0.0064	0.0056	0	0.0068
18.23	0.0164	0.0108	0.0136	0.0072	0.0068	0.008
18.24	0.0136	0.0084	0.0112	0.0064	0.01	0.0072
18.25	-0.0048	-0.0072	-0.0052	-0.0032	-0.0004	-0.002
18.26	-0.0132	-0.0136	-0.0124	-0.0048	-0.0072	-0.0036
18.27	-0.0104	-0.0108	-0.0096	-0.004	-0.0104	-0.0024
18.28	0.008	0.0044	0.0064	0.0056	0.0004	0.0068
18.29	0.0164	0.0108	0.0136	0.0072	0.0072	0.008
18.3	0.0132	0.0084	0.0112	0.0064	0.01	0.0072
18.31	-0.0048	-0.0072	-0.0052	-0.0032	-0.0004	-0.002
18.32	-0.0132	-0.0136	-0.0124	-0.0048	-0.0072	-0.0036
18.33	-0.0104	-0.0108	-0.0096	-0.004	-0.0104	-0.0024
18.34	0.008	0.0044	0.0068	0.006	0.0004	0.0068
18.35	0.0164	0.0108	0.0136	0.0072	0.0068	0.008
18.36	0.0132	0.0084	0.0112	0.0064	0.01	0.0072
18.37	-0.0052	-0.0072	-0.0052	-0.0032	-0.0004	-0.002
18.38	-0.0132	-0.0136	-0.0124	-0.0048	-0.0072	-0.0036
18.39	-0.01	-0.0108	-0.0096	-0.004	-0.01	-0.0024
18.4	0.008	0.0044	0.0068	0.0056	0.0004	0.0068
18.41	0.0164	0.0108	0.0136	0.0072	0.0068	0.008
18.42	0.0132	0.008	0.0108	0.0064	0.0096	0.0072
18.43	-0.0052	-0.0072	-0.0056	-0.0036	-0.0008	-0.002
18.44	-0.0132	-0.0136	-0.0124	-0.0048	-0.0072	-0.0036
18.45	-0.01	-0.0108	-0.0092	-0.0036	-0.01	-0.0024
18.46	0.008	0.0044	0.0068	0.006	0.0004	0.0068
18.47	0.0164	0.0112	0.0136	0.0072	0.0068	0.008
18.48	0.0132	0.008	0.0108	0.0064	0.0096	0.0072
18.49	-0.0052	-0.0072	-0.0056	-0.0036	-0.0008	-0.002
18.5	-0.0136	-0.0136	-0.0124	-0.0048	-0.0076	-0.0036
18.51	-0.01	-0.0104	-0.0092	-0.0036	-0.0104	-0.0024
18.52	0.0084	0.0048	0.0068	0.006	0.0004	0.0068
18.53	0.0164	0.0112	0.0136	0.0076	0.0068	0.008
18.54	0.0132	0.008	0.0108	0.0064	0.0096	0.0072
18.55	-0.0052	-0.0076	-0.0056	-0.0036	-0.0008	-0.002
18.56	-0.0132	-0.0136	-0.0124	-0.0048	-0.0072	-0.0036
18.57	-0.01	-0.0104	-0.0092	-0.0036	-0.01	-0.0024
18.58	0.0084	0.0048	0.0072	0.006	0.0008	0.0068
18.59	0.0164	0.0112	0.014	0.0076	0.0072	0.008
18.6	0.0128	0.008	0.0108	0.006	0.0096	0.0068
18.61	-0.0056	-0.0076	-0.0056	-0.0036	-0.0008	-0.002
18.62	-0.0136	-0.014	-0.0124	-0.0052	-0.0076	-0.0036
18.63	-0.01	-0.0104	-0.0092	-0.0036	-0.0104	-0.0024
18.64	0.0084	0.0048	0.0068	0.006	0.0004	0.0068
18.65	0.0164	0.0112	0.014	0.0072	0.0068	0.008
18.66	0.0128	0.008	0.0108	0.006	0.0096	0.0068
18.67	-0.0056	-0.0076	-0.0056	-0.0036	-0.0008	-0.002
18.68	-0.0136	-0.014	-0.0124	-0.0048	-0.0072	-0.0036
18.69	-0.0096	-0.0104	-0.0092	-0.0036	-0.01	-0.0024
18.7	0.0084	0.0048	0.0072	0.006	0.0008	0.0068
18.71	0.0164	0.0112	0.014	0.0076	0.0072	0.008
18.72	0.0128	0.0076	0.0104	0.006	0.0096	0.0068
18.73	-0.0056	-0.0076	-0.006	-0.0036	-0.0012	-0.0024
18.74	-0.0136	-0.014	-0.0128	-0.0048	-0.0076	-0.0036
18.75	-0.0096	-0.0104	-0.0092	-0.0036	-0.01	-0.002
18.76	0.0088	0.0052	0.0072	0.006	0.0008	0.0068
18.77	0.0168	0.0112	0.014	0.0076	0.0072	0.0084
18.78	0.0128	0.0076	0.0104	0.006	0.01	0.0068
18.79	-0.0056	-0.0076	-0.006	-0.0036	-0.0008	-0.002
18.8	-0.0136	-0.014	-0.0124	-0.0048	-0.0072	-0.0036
18.81	-0.0096	-0.01	-0.0088	-0.0032	-0.0096	-0.002
18.82	0.0088	0.0052	0.0072	0.006	0.0012	0.0072
18.83	0.0168	0.0112	0.014	0.0076	0.0076	0.008
18.84	0.0128	0.0076	0.0104	0.006	0.01	0.0068
18.85	-0.0056	-0.008	-0.006	-0.0036	-0.0008	-0.0024
18.86	-0.0136	-0.014	-0.0128	-0.0048	-0.0072	-0.0032
18.87	-0.0096	-0.01	-0.0088	-0.0032	-0.0096	-0.002
18.88	0.0088	0.0052	0.0076	0.0064	0.0012	0.0072
18.89	0.0168	0.0112	0.014	0.0076	0.0076	0.0084
18.9	0.0128	0.0076	0.0104	0.006	0.01	0.0068
18.91	-0.0056	-0.008	-0.006	-0.0036	-0.0008	-0.002
18.92	-0.0136	-0.014	-0.0128	-0.0048	-0.0072	-0.0036
18.93	-0.0092	-0.01	-0.0088	-0.0032	-0.0096	-0.002
18.94	0.0092	0.0052	0.0076	0.0064	0.0016	0.0072
18.95	0.0168	0.0112	0.014	0.0076	0.0076	0.0084
18.96	0.0128	0.0076	0.0104	0.006	0.01	0.0068
18.97	-0.006	-0.008	-0.006	-0.0036	-0.0008	-0.0024
18.98	-0.0136	-0.014	-0.0128	-0.0048	-0.0072	-0.0036
18.99	-0.0092	-0.01	-0.0084	-0.0032	-0.0096	-0.002
19	0.0092	0.0052	0.0076	0.0064	0.0016	0.0072
19.01	0.0168	0.0112	0.014	0.0076	0.0076	0.0084
19.02	0.0124	0.0076	0.01	0.006	0.01	0.0068
19.03	-0.006	-0.008	-0.0064	-0.004	-0.0012	-0.0024
19.04	-0.0136	-0.014	-0.0128	-0.0052	-0.0076	-0.0036
19.05	-0.0092	-0.01	-0.0084	-0.0032	-0.01	-0.002
19.06	0.0092	0.0056	0.0076	0.0064	0.0012	0.0072
19.07	0.0168	0.0112	0.014	0.0076	0.0076	0.0084
19.08	0.0124	0.0076	0.01	0.006	0.01	0.0068
19.09	-0.006	-0.008	-0.0064	-0.004	-0.0012	-0.0024
19.1	-0.0136	-0.014	-0.0128	-0.0052	-0.0076	-0.0036
19.11	-0.0092	-0.0096	-0.0084	-0.0032	-0.0096	-0.002
19.12	0.0096	0.0056	0.008	0.0064	0.0016	0.0072
19.13	0.0168	0.0116	0.0144	0.0076	0.008	0.0084
19.14	0.012	0.0072	0.01	0.006	0.01	0.0068
19.15	-0.0064	-0.0084	-0.0064	-0.004	-0.0012	-0.0028
19.16	-0.0136	-0.014	-0.0128	-0.0052	-0.0076	-0.0036
19.17	-0.0088	-0.0096	-0.0084	-0.0032	-0.0096	-0.002
19.18	0.0096	0.0056	0.008	0.0068	0.0016	0.0076
19.19	0.0172	0.0116	0.0144	0.008	0.0084	0.0084
19.2	0.012	0.0072	0.01	0.006	0.0104	0.0068
19.21	-0.0064	-0.0084	-0.0064	-0.004	-0.0012	-0.0024
19.22	-0.0136	-0.014	-0.0128	-0.0052	-0.0072	-0.0036
19.23	-0.0088	-0.0096	-0.0084	-0.0028	-0.0092	-0.0016
19.24	0.0096	0.0056	0.008	0.0068	0.002	0.0076
19.25	0.0168	0.0116	0.0144	0.008	0.0084	0.0084
19.26	0.012	0.0072	0.0096	0.006	0.0104	0.0068
19.27	-0.0064	-0.0084	-0.0068	-0.004	-0.0012	-0.0028
19.28	-0.014	-0.014	-0.0128	-0.0052	-0.0076	-0.0036
19.29	-0.0088	-0.0096	-0.008	-0.0028	-0.0092	-0.0016
19.3	0.0096	0.006	0.008	0.0068	0.002	0.0076
19.31	0.0172	0.0116	0.0144	0.008	0.0088	0.0088
19.32	0.012	0.0072	0.0096	0.006	0.0104	0.0068
19.33	-0.0064	-0.0084	-0.0068	-0.004	-0.0008	-0.0024
19.34	-0.014	-0.0144	-0.0132	-0.0052	-0.0076	-0.0036
19.35	-0.0088	-0.0096	-0.008	-0.0032	-0.0092	-0.0016
19.36	0.0096	0.006	0.008	0.0068	0.002	0.0076
19.37	0.0172	0.0116	0.0144	0.008	0.0084	0.0084
19.38	0.012	0.0072	0.0096	0.006	0.0104	0.0068
19.39	-0.0068	-0.0084	-0.0068	-0.004	-0.0012	-0.0028
19.4	-0.014	-0.0144	-0.0128	-0.0052	-0.0076	-0.0036
19.41	-0.0084	-0.0092	-0.008	-0.0028	-0.0092	-0.0016
19.42	0.01	0.006	0.0084	0.0068	0.0024	0.0076
19.43	0.0172	0.0116	0.0144	0.008	0.0088	0.0088
19.44	0.0116	0.0068	0.0096	0.0056	0.0104	0.0064
19.45	-0.0068	-0.0088	-0.0068	-0.004	-0.0012	-0.0028
19.46	-0.014	-0.0144	-0.0128	-0.0052	-0.0076	-0.0036
19.47	-0.0084	-0.0092	-0.008	-0.0032	-0.0096	-0.0016
19.48	0.01	0.006	0.0084	0.0068	0.002	0.0076
19.49	0.0172	0.0116	0.0144	0.008	0.0084	0.0084
19.5	0.0116	0.0068	0.0096	0.0056	0.01	0.0064
19.51	-0.0068	-0.0088	-0.0068	-0.004	-0.0016	-0.0028
19.52	-0.014	-0.0144	-0.0128	-0.0052	-0.008	-0.0036
19.53	-0.0084	-0.0092	-0.0076	-0.0028	-0.0096	-0.0016
19.54	0.01	0.006	0.008	0.0068	0.002	0.0076
19.55	0.0172	0.0116	0.0144	0.008	0.0084	0.0088
19.56	0.0116	0.0068	0.0096	0.0056	0.01	0.0064
19.57	-0.0068	-0.0088	-0.0068	-0.004	-0.0016	-0.0028
19.58	-0.014	-0.0144	-0.0132	-0.0052	-0.0076	-0.0036
19.59	-0.0084	-0.0092	-0.0076	-0.0028	-0.0092	-0.0016
19.6	0.01	0.006	0.0084	0.0068	0.002	0.0076
19.61	0.0172	0.0116	0.0144	0.008	0.0084	0.0088
19.62	0.0112	0.0064	0.0092	0.0056	0.01	0.0064
19.63	-0.0072	-0.0088	-0.0072	-0.0044	-0.002	-0.0028
19.64	-0.014	-0.0144	-0.0132	-0.0056	-0.0084	-0.004
19.65	-0.0084	-0.0092	-0.0076	-0.0032	-0.0096	-0.0016
19.66	0.01	0.006	0.0084	0.0068	0.0016	0.0076
19.67	0.0172	0.0116	0.0144	0.0076	0.008	0.0084
19.68	0.0112	0.0064	0.0088	0.0052	0.0092	0.0064
19.69	-0.0072	-0.0092	-0.0072	-0.0044	-0.0024	-0.0032
19.7	-0.014	-0.0144	-0.0132	-0.0052	-0.0088	-0.004
19.71	-0.008	-0.0088	-0.0076	-0.0028	-0.01	-0.0016
19.72	0.01	0.0064	0.0084	0.0068	0.002	0.0076
19.73	0.0172	0.0116	0.0144	0.008	0.0084	0.0088
19.74	0.0112	0.0064	0.0092	0.0056	0.0096	0.0064
19.75	-0.0072	-0.0092	-0.0072	-0.0044	-0.002	-0.0032
19.76	-0.0144	-0.0144	-0.0132	-0.0056	-0.0084	-0.004
19.77	-0.008	-0.0088	-0.0076	-0.0028	-0.01	-0.0016
19.78	0.0104	0.0064	0.0084	0.0068	0.002	0.0076
19.79	0.0172	0.0116	0.0144	0.008	0.0084	0.0084
19.8	0.0108	0.0064	0.0088	0.0052	0.0096	0.006
19.81	-0.0072	-0.0092	-0.0072	-0.0044	-0.0024	-0.0032
19.82	-0.014	-0.0144	-0.0132	-0.0056	-0.0088	-0.004
19.83	-0.008	-0.0088	-0.0072	-0.0028	-0.0096	-0.0016
19.84	0.0104	0.0064	0.0088	0.0068	0.002	0.0076
19.85	0.0172	0.0116	0.0144	0.008	0.008	0.0084
19.86	0.0108	0.006	0.0088	0.0052	0.0092	0.006
19.87	-0.0076	-0.0092	-0.0076	-0.0048	-0.0028	-0.0032
19.88	-0.0144	-0.0144	-0.0132	-0.0056	-0.0092	-0.004
19.89	-0.008	-0.0088	-0.0072	-0.0028	-0.0104	-0.0016
19.9	0.0104	0.0064	0.0084	0.0068	0.0012	0.0076
19.91	0.0172	0.0116	0.0144	0.0076	0.0076	0.0084
19.92	0.0108	0.006	0.0084	0.0048	0.0088	0.006
19.93	-0.0076	-0.0092	-0.0076	-0.0048	-0.0028	-0.0032
19.94	-0.0144	-0.0144	-0.0132	-0.0056	-0.0092	-0.004
19.95	-0.0076	-0.0088	-0.0072	-0.0028	-0.01	-0.0016
19.96	0.0104	0.0064	0.0088	0.0068	0.0016	0.008
19.97	0.0172	0.012	0.0144	0.008	0.008	0.0088
19.98	0.0108	0.006	0.0088	0.0052	0.0092	0.006
[truncated: 32,453 more rows]
