# Supplementary material for: Data of piezoelectric vibration energy harvesting of a bridge undergoing vibration testing and train passage
Source: Data Brief. 2018 Jan 28;17:261–6. doi: 10.1016/j.dib.2018.01.009 (PMC5789150; doi:10.1016/j.dib.2018.01.009)
Supplement: Supplementary file 8 — Supplementary material [file mmc8.xlsx]

## Sheet: Sheet1
Time	Cant. 1	Cant. 2	Cant. 3	Cant. 4	Cant. 5	Cant. 6
0	-0.0016	-0.0036	-0.0016	0.0012	-0.0076	0.0024
0.01	0.0144	0.0096	0.012	0.0096	0.006	0.01
0.02	0.0176	0.0116	0.0148	0.0092	0.012	0.0096
0.03	0.0048	0.0012	0.0036	0.0016	0.0068	0.0024
0.04	-0.0108	-0.0116	-0.0104	-0.0068	-0.0068	-0.0056
0.05	-0.0136	-0.014	-0.0128	-0.0064	-0.0128	-0.0052
0.06	-0.0012	-0.0032	-0.0016	0.0012	-0.0072	0.0024
0.07	0.0144	0.0096	0.012	0.0096	0.0064	0.01
0.08	0.0176	0.012	0.0148	0.0092	0.0124	0.01
0.09	0.0048	0.0008	0.0032	0.0012	0.0068	0.0024
0.1	-0.0108	-0.012	-0.0104	-0.0068	-0.0068	-0.0056
0.11	-0.0136	-0.014	-0.0128	-0.0064	-0.0128	-0.0052
0.12	-0.0012	-0.0032	-0.0016	0.0016	-0.0072	0.0024
0.13	0.0144	0.0096	0.012	0.0096	0.0064	0.01
0.14	0.0176	0.0116	0.0148	0.0092	0.012	0.01
0.15	0.0044	0.0008	0.0032	0.0012	0.0064	0.002
0.16	-0.0108	-0.012	-0.0104	-0.0068	-0.0072	-0.0056
0.17	-0.014	-0.014	-0.0128	-0.0068	-0.0128	-0.0052
0.18	-0.0008	-0.0028	-0.0012	0.0016	-0.0072	0.0024
0.19	0.0144	0.0096	0.012	0.0096	0.006	0.01
0.2	0.0172	0.0116	0.0144	0.0092	0.012	0.0096
0.21	0.0044	0.0004	0.0028	0.0008	0.006	0.002
0.22	-0.0112	-0.012	-0.0108	-0.0068	-0.0072	-0.0056
0.23	-0.0136	-0.014	-0.0128	-0.0064	-0.0128	-0.0052
0.24	-0.0004	-0.0028	-0.0008	0.002	-0.0064	0.0028
0.25	0.0148	0.0096	0.0124	0.0096	0.0068	0.0104
0.26	0.0176	0.012	0.0148	0.0096	0.0128	0.01
0.27	0.0044	0.0004	0.0028	0.0012	0.0068	0.002
0.28	-0.0108	-0.012	-0.0104	-0.0068	-0.0068	-0.0052
0.29	-0.0136	-0.014	-0.0128	-0.0064	-0.0124	-0.0052
0.3	-0.0004	-0.0024	-0.0008	0.002	-0.0064	0.0028
0.31	0.0148	0.0096	0.0124	0.0096	0.0068	0.01
0.32	0.0172	0.0116	0.0144	0.0092	0.0124	0.0096
0.33	0.004	0.0004	0.0024	0.0008	0.006	0.0016
0.34	-0.0112	-0.012	-0.0108	-0.0072	-0.0072	-0.0056
0.35	-0.0136	-0.014	-0.0128	-0.0064	-0.0128	-0.0052
0.36	-0.0004	-0.0024	-0.0008	0.002	-0.0064	0.0028
0.37	0.0148	0.0096	0.0124	0.0096	0.0064	0.01
0.38	0.0172	0.0116	0.0144	0.0092	0.012	0.0096
0.39	0.0036	0	0.0024	0.0004	0.0056	0.0016
0.4	-0.0112	-0.0124	-0.0108	-0.0072	-0.0076	-0.0056
0.41	-0.0136	-0.014	-0.0128	-0.0068	-0.0132	-0.0052
0.42	0	-0.0024	-0.0004	0.002	-0.0068	0.0028
0.43	0.0148	0.0096	0.0124	0.0096	0.0064	0.01
0.44	0.0172	0.0116	0.0144	0.0092	0.0116	0.0096
0.45	0.0036	0	0.002	0.0004	0.0052	0.0012
0.46	-0.0112	-0.012	-0.0108	-0.0068	-0.0076	-0.0056
0.47	-0.0136	-0.014	-0.0128	-0.0064	-0.0132	-0.0052
0.48	0	-0.002	-0.0004	0.002	-0.0064	0.0032
0.49	0.0148	0.0096	0.0124	0.0096	0.0064	0.01
0.5	0.0172	0.0116	0.0144	0.0088	0.012	0.0096
0.51	0.0032	-0.0004	0.002	0.0004	0.0052	0.0012
0.52	-0.0112	-0.0124	-0.0108	-0.0068	-0.0076	-0.0056
0.53	-0.0136	-0.014	-0.0128	-0.0064	-0.0132	-0.0052
0.54	0.0004	-0.002	0	0.0024	-0.0064	0.0032
0.55	0.0152	0.01	0.0124	0.0096	0.0064	0.01
0.56	0.0176	0.0116	0.0148	0.0092	0.012	0.0096
0.57	0.0032	-0.0004	0.002	0.0004	0.0052	0.0012
0.58	-0.0112	-0.012	-0.0108	-0.0068	-0.0072	-0.0052
0.59	-0.0132	-0.0136	-0.0124	-0.006	-0.0124	-0.0048
0.6	0.0008	-0.0016	0.0004	0.0024	-0.0056	0.0036
0.61	0.0152	0.01	0.0128	0.0096	0.0072	0.01
0.62	0.0172	0.0116	0.0144	0.0092	0.0124	0.0096
0.63	0.0032	-0.0004	0.002	0.0004	0.0056	0.0012
0.64	-0.0112	-0.012	-0.0108	-0.0068	-0.0072	-0.0052
0.65	-0.0136	-0.0136	-0.0124	-0.0064	-0.0124	-0.0048
0.66	0.0008	-0.0016	0.0004	0.0028	-0.0052	0.0036
0.67	0.0152	0.01	0.0128	0.0096	0.0072	0.01
0.68	0.0172	0.0116	0.0144	0.0092	0.0124	0.0096
0.69	0.0028	-0.0008	0.0016	0	0.0052	0.0012
0.7	-0.0112	-0.0124	-0.0108	-0.0068	-0.0072	-0.0052
0.71	-0.0136	-0.0136	-0.0124	-0.0064	-0.0124	-0.0048
0.72	0.0008	-0.0016	0.0004	0.0024	-0.0056	0.0036
0.73	0.0152	0.01	0.0128	0.0092	0.0068	0.01
0.74	0.0172	0.0116	0.0144	0.0088	0.0124	0.0096
0.75	0.0024	-0.0008	0.0012	0	0.0048	0.0008
0.76	-0.0112	-0.0124	-0.0108	-0.0068	-0.0072	-0.0052
0.77	-0.0132	-0.0136	-0.0124	-0.006	-0.0124	-0.0048
0.78	0.0012	-0.0012	0.0008	0.0028	-0.0052	0.004
0.79	0.0152	0.01	0.0128	0.0096	0.0072	0.01
0.8	0.0172	0.0116	0.0144	0.0092	0.0124	0.0096
0.81	0.0024	-0.0012	0.0012	0	0.0048	0.0008
0.82	-0.0116	-0.0124	-0.0108	-0.0068	-0.0076	-0.0056
0.83	-0.0132	-0.0136	-0.0124	-0.006	-0.0124	-0.0048
0.84	0.0016	-0.0008	0.0008	0.0028	-0.0048	0.004
0.85	0.0152	0.01	0.0128	0.0096	0.0072	0.01
0.86	0.0172	0.0116	0.0144	0.0088	0.0124	0.0092
0.87	0.0024	-0.0012	0.0012	-0.0004	0.0048	0.0008
0.88	-0.0116	-0.0124	-0.0108	-0.0068	-0.0072	-0.0052
0.89	-0.0132	-0.0136	-0.0124	-0.006	-0.0124	-0.0048
0.9	0.0016	-0.0008	0.0012	0.0032	-0.0048	0.004
0.91	0.0152	0.01	0.0128	0.0096	0.0072	0.01
0.92	0.0172	0.0116	0.0144	0.0088	0.0124	0.0092
0.93	0.002	-0.0012	0.0012	-0.0004	0.0048	0.0008
0.94	-0.0116	-0.0124	-0.0108	-0.0068	-0.0072	-0.0052
0.95	-0.0132	-0.0132	-0.012	-0.006	-0.0124	-0.0044
0.96	0.002	-0.0004	0.0012	0.0032	-0.0044	0.0044
0.97	0.0156	0.0104	0.0132	0.0096	0.0076	0.01
0.98	0.0176	0.0116	0.0148	0.0092	0.0128	0.0096
0.99	0.0024	-0.0012	0.0012	-0.0004	0.0048	0.0008
1	-0.0112	-0.012	-0.0108	-0.0068	-0.0072	-0.0052
1.01	-0.0128	-0.0132	-0.012	-0.006	-0.0124	-0.0048
1.02	0.0024	-0.0004	0.0016	0.0032	-0.0044	0.0044
1.03	0.0156	0.0104	0.0132	0.0096	0.0076	0.01
1.04	0.0172	0.0116	0.0144	0.0088	0.0124	0.0092
1.05	0.0016	-0.0016	0.0008	-0.0008	0.004	0.0004
1.06	-0.0116	-0.0124	-0.0108	-0.0068	-0.0076	-0.0052
1.07	-0.0132	-0.0132	-0.012	-0.006	-0.0128	-0.0048
1.08	0.0024	-0.0004	0.0016	0.0032	-0.0044	0.0044
1.09	0.0156	0.01	0.0128	0.0092	0.0072	0.0096
1.1	0.0168	0.0112	0.014	0.0084	0.0116	0.0092
1.11	0.0012	-0.002	0	-0.0008	0.0036	0
1.12	-0.012	-0.0128	-0.0112	-0.0068	-0.0084	-0.0056
1.13	-0.0132	-0.0136	-0.0124	-0.0064	-0.0136	-0.0048
1.14	0.0024	-0.0004	0.0016	0.0032	-0.0052	0.004
1.15	0.0156	0.0104	0.0132	0.0092	0.0068	0.01
1.16	0.0168	0.0112	0.014	0.0088	0.0116	0.0092
1.17	0.0012	-0.002	0.0004	-0.0008	0.0032	0
1.18	-0.0116	-0.0124	-0.0112	-0.0068	-0.0084	-0.0052
1.19	-0.0128	-0.0132	-0.012	-0.006	-0.0132	-0.0048
1.2	0.0028	0	0.002	0.0036	-0.0044	0.0044
1.21	0.0156	0.0104	0.0132	0.0092	0.0072	0.01
1.22	0.0168	0.0112	0.014	0.0088	0.012	0.0092
1.23	0.0008	-0.0024	0	-0.0012	0.0032	0
1.24	-0.012	-0.0128	-0.0112	-0.0068	-0.0084	-0.0056
1.25	-0.0132	-0.0132	-0.012	-0.006	-0.0132	-0.0048
1.26	0.0028	0	0.002	0.0036	-0.0044	0.0044
1.27	0.0156	0.0104	0.0132	0.0096	0.0072	0.01
1.28	0.0168	0.0112	0.014	0.0088	0.012	0.0092
1.29	0.0008	-0.0024	-0.0004	-0.0012	0.0032	0
1.3	-0.012	-0.0128	-0.0116	-0.0068	-0.0084	-0.0056
1.31	-0.0132	-0.0132	-0.012	-0.006	-0.0132	-0.0048
1.32	0.0028	0.0004	0.002	0.004	-0.0044	0.0048
1.33	0.0156	0.0104	0.0132	0.0096	0.0072	0.01
1.34	0.0164	0.0108	0.014	0.0084	0.012	0.0092
1.35	0.0004	-0.0028	-0.0004	-0.0012	0.0032	-0.0004
1.36	-0.012	-0.0128	-0.0116	-0.0068	-0.0084	-0.0056
1.37	-0.0128	-0.0132	-0.012	-0.006	-0.0132	-0.0044
1.38	0.0032	0.0004	0.0024	0.004	-0.004	0.0048
1.39	0.0156	0.0104	0.0132	0.0096	0.0076	0.01
1.4	0.0168	0.0112	0.014	0.0088	0.0124	0.0092
1.41	0.0004	-0.0028	-0.0008	-0.0016	0.0032	-0.0004
1.42	-0.012	-0.0128	-0.0116	-0.0068	-0.0084	-0.0056
1.43	-0.0128	-0.0132	-0.012	-0.006	-0.0132	-0.0044
1.44	0.0032	0.0004	0.0024	0.004	-0.004	0.0048
1.45	0.016	0.0104	0.0132	0.0096	0.0076	0.01
1.46	0.0168	0.0112	0.014	0.0084	0.012	0.0092
1.47	0.0004	-0.0028	-0.0008	-0.0016	0.0028	-0.0004
1.48	-0.012	-0.0128	-0.0112	-0.0068	-0.0084	-0.0052
1.49	-0.0128	-0.0128	-0.0116	-0.0056	-0.0128	-0.0044
1.5	0.004	0.0008	0.0028	0.0044	-0.0036	0.0052
1.51	0.016	0.0108	0.0132	0.0096	0.0076	0.01
1.52	0.0168	0.0112	0.014	0.0084	0.0124	0.0092
1.53	0	-0.0032	-0.0008	-0.0016	0.0028	-0.0004
1.54	-0.012	-0.0128	-0.0116	-0.0068	-0.0084	-0.0056
1.55	-0.0128	-0.0128	-0.0116	-0.006	-0.0132	-0.0044
1.56	0.0036	0.0008	0.0028	0.004	-0.0036	0.0052
1.57	0.016	0.0104	0.0132	0.0092	0.0076	0.01
1.58	0.0164	0.0108	0.0136	0.0084	0.012	0.0088
1.59	-0.0004	-0.0032	-0.0012	-0.002	0.0024	-0.0008
1.6	-0.012	-0.0128	-0.0116	-0.0068	-0.0088	-0.0056
1.61	-0.0128	-0.0132	-0.012	-0.006	-0.0132	-0.0044
1.62	0.004	0.0012	0.0028	0.0044	-0.0036	0.0052
1.63	0.0156	0.0104	0.0132	0.0092	0.0072	0.01
1.64	0.016	0.0104	0.0136	0.0084	0.0116	0.0088
1.65	-0.0004	-0.0036	-0.0012	-0.002	0.002	-0.0008
1.66	-0.0124	-0.0128	-0.0116	-0.0068	-0.0088	-0.0056
1.67	-0.0124	-0.0128	-0.0116	-0.0056	-0.0132	-0.0044
1.68	0.004	0.0012	0.0032	0.0044	-0.0036	0.0052
1.69	0.016	0.0104	0.0132	0.0092	0.0076	0.01
1.7	0.0164	0.0108	0.0136	0.0084	0.012	0.0088
1.71	-0.0004	-0.0036	-0.0016	-0.002	0.002	-0.0008
1.72	-0.012	-0.0128	-0.0116	-0.0068	-0.0088	-0.0052
1.73	-0.0124	-0.0128	-0.0116	-0.0056	-0.0132	-0.0044
1.74	0.0044	0.0016	0.0032	0.0048	-0.0032	0.0056
1.75	0.016	0.0104	0.0132	0.0092	0.0076	0.01
1.76	0.016	0.0104	0.0132	0.0084	0.012	0.0088
1.77	-0.0008	-0.0036	-0.0016	-0.002	0.002	-0.0012
1.78	-0.0124	-0.0132	-0.0116	-0.0068	-0.0088	-0.0056
1.79	-0.0124	-0.0128	-0.0116	-0.0056	-0.0132	-0.0044
1.8	0.0048	0.0016	0.0036	0.0048	-0.0028	0.0056
1.81	0.016	0.0108	0.0132	0.0092	0.0076	0.01
1.82	0.016	0.0104	0.0132	0.008	0.012	0.0088
1.83	-0.0012	-0.004	-0.002	-0.0024	0.002	-0.0012
1.84	-0.0124	-0.0128	-0.0116	-0.0068	-0.0088	-0.0052
1.85	-0.0124	-0.0128	-0.0116	-0.0056	-0.0132	-0.0044
1.86	0.0048	0.0016	0.0036	0.0048	-0.0032	0.0056
1.87	0.016	0.0108	0.0136	0.0092	0.0076	0.0096
1.88	0.016	0.0104	0.0132	0.008	0.0116	0.0088
1.89	-0.0012	-0.004	-0.002	-0.0024	0.0016	-0.0012
1.9	-0.0124	-0.0128	-0.0116	-0.0068	-0.0088	-0.0052
1.91	-0.012	-0.0124	-0.0112	-0.0056	-0.0128	-0.004
1.92	0.0048	0.002	0.004	0.0048	-0.0028	0.0056
1.93	0.016	0.0104	0.0132	0.0092	0.0076	0.0096
1.94	0.0156	0.0104	0.0132	0.008	0.0116	0.0084
1.95	-0.0016	-0.0044	-0.0024	-0.0024	0.0016	-0.0012
1.96	-0.0124	-0.0132	-0.0116	-0.0068	-0.0092	-0.0052
1.97	-0.012	-0.0124	-0.0112	-0.0052	-0.0128	-0.004
1.98	0.0052	0.002	0.004	0.0052	-0.0024	0.006
1.99	0.016	0.0108	0.0136	0.0092	0.008	0.01
2	0.016	0.0104	0.0132	0.008	0.012	0.0088
2.01	-0.0016	-0.0044	-0.0024	-0.0024	0.0016	-0.0012
2.02	-0.0124	-0.0128	-0.0116	-0.0064	-0.0088	-0.0052
2.03	-0.012	-0.0124	-0.0112	-0.0052	-0.0124	-0.0036
2.04	0.0056	0.0024	0.0044	0.0052	-0.002	0.006
2.05	0.016	0.0108	0.0136	0.0092	0.0084	0.01
2.06	0.0156	0.01	0.0128	0.008	0.012	0.0084
2.07	-0.0016	-0.0044	-0.0024	-0.0024	0.0016	-0.0012
2.08	-0.0124	-0.0132	-0.0116	-0.0064	-0.0088	-0.0052
2.09	-0.0116	-0.012	-0.0108	-0.0052	-0.0124	-0.0036
2.1	0.0056	0.0024	0.0044	0.0052	-0.002	0.006
2.11	0.016	0.0108	0.0136	0.0092	0.008	0.0096
2.12	0.0156	0.01	0.0132	0.008	0.0116	0.0084
2.13	-0.002	-0.0048	-0.0028	-0.0028	0.0012	-0.0016
2.14	-0.0124	-0.0132	-0.012	-0.0068	-0.0088	-0.0052
2.15	-0.0116	-0.012	-0.0108	-0.0052	-0.0124	-0.0036
2.16	0.0056	0.0024	0.0044	0.0052	-0.002	0.006
2.17	0.016	0.0108	0.0136	0.0088	0.008	0.0096
2.18	0.0152	0.01	0.0128	0.0076	0.0112	0.008
2.19	-0.002	-0.0048	-0.0028	-0.0028	0.0008	-0.0016
2.2	-0.0124	-0.0132	-0.012	-0.0064	-0.0092	-0.0052
2.21	-0.0116	-0.012	-0.0108	-0.0048	-0.0124	-0.0036
2.22	0.006	0.0028	0.0048	0.0056	-0.0016	0.0064
2.23	0.0164	0.0108	0.0136	0.0092	0.008	0.0096
2.24	0.0152	0.01	0.0128	0.0076	0.0116	0.008
2.25	-0.0024	-0.0048	-0.0028	-0.0028	0.0008	-0.0016
2.26	-0.0128	-0.0132	-0.012	-0.0064	-0.0092	-0.0052
2.27	-0.0116	-0.012	-0.0108	-0.0048	-0.0124	-0.0036
2.28	0.006	0.0028	0.0048	0.0056	-0.0016	0.0064
2.29	0.0164	0.0108	0.0136	0.0092	0.008	0.0096
2.3	0.0152	0.0096	0.0124	0.0076	0.0112	0.008
2.31	-0.0024	-0.0048	-0.0032	-0.0028	0.0008	-0.0016
2.32	-0.0124	-0.0132	-0.0116	-0.0064	-0.0088	-0.0048
2.33	-0.0112	-0.012	-0.0104	-0.0048	-0.012	-0.0036
2.34	0.0064	0.0028	0.0048	0.0056	-0.0012	0.0064
2.35	0.016	0.0108	0.0136	0.0088	0.008	0.0096
2.36	0.0148	0.0096	0.0124	0.0072	0.0112	0.008
2.37	-0.0028	-0.0052	-0.0032	-0.0032	0.0004	-0.002
2.38	-0.0128	-0.0132	-0.012	-0.0064	-0.0092	-0.0052
2.39	-0.0112	-0.0116	-0.0104	-0.0048	-0.0124	-0.0032
2.4	0.0064	0.0028	0.0048	0.0056	-0.0012	0.0064
2.41	0.0164	0.0108	0.0136	0.0088	0.008	0.0096
2.42	0.0148	0.0096	0.0124	0.0072	0.0112	0.008
2.43	-0.0028	-0.0052	-0.0036	-0.0032	0.0004	-0.002
2.44	-0.0128	-0.0132	-0.012	-0.0064	-0.0092	-0.0048
2.45	-0.0112	-0.0116	-0.0104	-0.0048	-0.012	-0.0032
2.46	0.0064	0.0032	0.0052	0.0056	-0.0012	0.0064
2.47	0.0164	0.0108	0.0136	0.0088	0.008	0.0096
2.48	0.0148	0.0092	0.012	0.0072	0.0112	0.008
2.49	-0.0032	-0.0056	-0.0036	-0.0032	0	-0.002
2.5	-0.0128	-0.0132	-0.012	-0.0064	-0.0092	-0.0052
2.51	-0.0108	-0.0116	-0.0104	-0.0044	-0.012	-0.0032
2.52	0.0068	0.0032	0.0052	0.006	-0.0008	0.0068
2.53	0.0164	0.0108	0.0136	0.0088	0.0084	0.0096
2.54	0.0144	0.0092	0.012	0.0072	0.0112	0.0076
2.55	-0.0032	-0.0056	-0.0036	-0.0032	0	-0.002
2.56	-0.0128	-0.0132	-0.012	-0.0064	-0.0092	-0.0048
2.57	-0.0112	-0.0116	-0.0104	-0.0044	-0.012	-0.0032
2.58	0.0068	0.0032	0.0052	0.006	-0.0012	0.0068
2.59	0.0164	0.0108	0.0136	0.0088	0.008	0.0096
2.6	0.0144	0.0088	0.012	0.0068	0.0108	0.0076
2.61	-0.0032	-0.006	-0.004	-0.0036	-0.0004	-0.0024
2.62	-0.0128	-0.0132	-0.012	-0.0064	-0.0096	-0.0052
2.63	-0.0108	-0.0112	-0.01	-0.0044	-0.012	-0.0032
2.64	0.0068	0.0036	0.0056	0.006	-0.0008	0.0068
2.65	0.0164	0.0108	0.0136	0.0088	0.0084	0.0096
2.66	0.0144	0.0092	0.012	0.0068	0.0108	0.0076
2.67	-0.0036	-0.006	-0.004	-0.0036	-0.0004	-0.0024
2.68	-0.0128	-0.0136	-0.012	-0.0064	-0.0096	-0.0052
2.69	-0.0108	-0.0112	-0.01	-0.0044	-0.012	-0.0032
2.7	0.0072	0.0036	0.0056	0.006	-0.0008	0.0068
2.71	0.0164	0.0108	0.0136	0.0088	0.0084	0.0096
2.72	0.014	0.0088	0.0116	0.0068	0.0108	0.0076
2.73	-0.0036	-0.006	-0.004	-0.0036	-0.0008	-0.0024
2.74	-0.0128	-0.0132	-0.012	-0.0064	-0.0096	-0.0052
2.75	-0.0104	-0.0112	-0.01	-0.0044	-0.012	-0.0028
2.76	0.0072	0.0036	0.006	0.0064	-0.0004	0.0068
2.77	0.0164	0.0108	0.0136	0.0088	0.0084	0.0096
2.78	0.014	0.0088	0.0116	0.0068	0.0108	0.0076
2.79	-0.0036	-0.0064	-0.0044	-0.0036	-0.0008	-0.0024
2.8	-0.0128	-0.0136	-0.012	-0.0064	-0.0096	-0.0048
2.81	-0.0104	-0.0112	-0.0096	-0.0044	-0.012	-0.0028
2.82	0.0072	0.004	0.006	0.0064	-0.0004	0.0072
2.83	0.0164	0.0108	0.0136	0.0088	0.0084	0.0096
2.84	0.014	0.0088	0.0116	0.0068	0.0112	0.0076
2.85	-0.0044	-0.0064	-0.0048	-0.0036	-0.0004	-0.0024
2.86	-0.0132	-0.014	-0.0124	-0.0064	-0.0096	-0.0052
2.87	-0.0108	-0.0112	-0.01	-0.004	-0.012	-0.0028
2.88	0.0072	0.0036	0.0056	0.0064	-0.0004	0.0072
2.89	0.016	0.0104	0.0132	0.0088	0.0084	0.0096
2.9	0.0132	0.008	0.0108	0.0068	0.0108	0.0072
2.91	-0.0048	-0.0072	-0.0052	-0.004	-0.0012	-0.0028
2.92	-0.0136	-0.014	-0.0128	-0.0064	-0.01	-0.0052
2.93	-0.0108	-0.0112	-0.01	-0.0044	-0.0124	-0.0028
2.94	0.0072	0.0036	0.006	0.0064	-0.0004	0.0072
2.95	0.0164	0.0108	0.0136	0.0088	0.0084	0.0096
2.96	0.0132	0.008	0.0108	0.0068	0.0104	0.0072
2.97	-0.0048	-0.0072	-0.0052	-0.004	-0.0012	-0.0028
2.98	-0.014	-0.014	-0.0128	-0.0064	-0.01	-0.0052
2.99	-0.0108	-0.0116	-0.0104	-0.004	-0.0124	-0.0028
3	0.0068	0.0032	0.0056	0.0064	-0.0004	0.0072
3.01	0.0144	0.0092	0.012	0.0088	0.0084	0.0096
3.02	0.0096	0.0052	0.0076	0.0064	0.0104	0.0072
3.03	-0.0096	-0.0112	-0.0096	-0.004	-0.0016	-0.0028
3.04	-0.0192	-0.0188	-0.018	-0.0064	-0.01	-0.0052
3.05	-0.0156	-0.0152	-0.014	-0.004	-0.0124	-0.0028
3.06	0.0056	0.0024	0.0044	0.0068	0	0.0076
3.07	0.0156	0.01	0.0128	0.0092	0.0088	0.0096
3.08	0.0132	0.0076	0.0104	0.0068	0.0112	0.0076
3.09	-0.0044	-0.0072	-0.0052	-0.004	-0.0008	-0.0028
3.1	-0.0132	-0.0136	-0.0124	-0.0064	-0.0092	-0.0048
3.11	-0.01	-0.0108	-0.0092	-0.004	-0.0116	-0.0024
3.12	0.0084	0.0048	0.0068	0.0068	0.0008	0.0076
3.13	0.0172	0.0112	0.014	0.0092	0.0092	0.0096
3.14	0.0136	0.0084	0.0112	0.0068	0.0112	0.0072
3.15	-0.0052	-0.0072	-0.0056	-0.004	-0.0008	-0.0028
3.16	-0.0136	-0.014	-0.0128	-0.0064	-0.0092	-0.0048
3.17	-0.01	-0.0108	-0.0092	-0.004	-0.0116	-0.0024
3.18	0.0084	0.0048	0.0068	0.0068	0.0008	0.0076
3.19	0.0172	0.0112	0.0144	0.0092	0.0092	0.0096
3.2	0.0132	0.008	0.0108	0.0064	0.0108	0.0072
3.21	-0.0052	-0.0076	-0.0056	-0.0044	-0.0016	-0.0032
3.22	-0.0136	-0.014	-0.0128	-0.0064	-0.01	-0.0052
3.23	-0.0096	-0.0104	-0.0092	-0.0036	-0.0116	-0.0024
3.24	0.0088	0.0048	0.0072	0.0068	0.0008	0.0076
3.25	0.0172	0.0116	0.0144	0.0092	0.0092	0.0096
3.26	0.0132	0.008	0.0108	0.0064	0.0108	0.0072
3.27	-0.0052	-0.0076	-0.0056	-0.0044	-0.0016	-0.0032
3.28	-0.0136	-0.014	-0.0128	-0.0064	-0.01	-0.0048
3.29	-0.0096	-0.0104	-0.0092	-0.0036	-0.0116	-0.0024
3.3	0.0088	0.0048	0.0072	0.0072	0.0008	0.0076
3.31	0.0172	0.0116	0.0144	0.0092	0.0092	0.0096
3.32	0.0128	0.008	0.0104	0.0064	0.0108	0.0072
3.33	-0.0056	-0.0076	-0.006	-0.0044	-0.0016	-0.0032
3.34	-0.0136	-0.014	-0.0128	-0.0064	-0.01	-0.0052
3.35	-0.0096	-0.01	-0.0088	-0.0036	-0.0116	-0.0024
3.36	0.0092	0.0052	0.0076	0.0072	0.0008	0.008
3.37	0.0172	0.0116	0.0144	0.0092	0.0092	0.0096
3.38	0.0128	0.008	0.0104	0.0064	0.0108	0.0068
3.39	-0.0056	-0.0076	-0.006	-0.0044	-0.002	-0.0032
3.4	-0.014	-0.0144	-0.0132	-0.0064	-0.0104	-0.0052
3.41	-0.0092	-0.01	-0.0088	-0.0036	-0.012	-0.0024
3.42	0.0092	0.0052	0.0076	0.0072	0.0008	0.008
3.43	0.0172	0.0116	0.0144	0.0088	0.0088	0.0096
3.44	0.0128	0.0076	0.0104	0.006	0.0104	0.0068
3.45	-0.006	-0.008	-0.006	-0.0048	-0.002	-0.0032
3.46	-0.014	-0.014	-0.0128	-0.0064	-0.0104	-0.0052
3.47	-0.0092	-0.01	-0.0088	-0.0036	-0.0116	-0.0024
3.48	0.0092	0.0056	0.0076	0.0072	0.0012	0.008
3.49	0.0172	0.0116	0.0144	0.0092	0.0092	0.0096
3.5	0.0124	0.0076	0.0104	0.006	0.0104	0.0068
3.51	-0.006	-0.008	-0.0064	-0.0048	-0.0024	-0.0036
3.52	-0.014	-0.014	-0.0128	-0.0064	-0.0104	-0.0052
3.53	-0.0092	-0.0096	-0.0084	-0.0032	-0.0116	-0.002
3.54	0.0096	0.0056	0.008	0.0076	0.0012	0.008
3.55	0.0176	0.0116	0.0144	0.0092	0.0092	0.0096
3.56	0.0124	0.0076	0.0104	0.006	0.0108	0.0068
3.57	-0.006	-0.008	-0.0064	-0.0048	-0.002	-0.0036
3.58	-0.014	-0.0144	-0.0128	-0.0064	-0.0104	-0.0052
3.59	-0.0088	-0.0096	-0.0084	-0.0032	-0.0112	-0.002
3.6	0.0096	0.0056	0.008	0.0076	0.0016	0.0084
3.61	0.0172	0.0116	0.0144	0.0092	0.0096	0.0096
3.62	0.012	0.0072	0.01	0.006	0.0104	0.0064
3.63	-0.0064	-0.0084	-0.0064	-0.0048	-0.0024	-0.0036
3.64	-0.014	-0.0144	-0.0132	-0.0064	-0.0104	-0.0052
3.65	-0.0088	-0.0096	-0.008	-0.0032	-0.0116	-0.002
3.66	0.01	0.006	0.0084	0.0076	0.0016	0.0084
3.67	0.0176	0.012	0.0148	0.0092	0.0096	0.0096
3.68	0.012	0.0072	0.01	0.006	0.0108	0.0064
3.69	-0.0064	-0.0084	-0.0068	-0.0048	-0.0024	-0.0036
3.7	-0.014	-0.0144	-0.0132	-0.0064	-0.0104	-0.0052
3.71	-0.0084	-0.0092	-0.008	-0.0032	-0.0112	-0.002
3.72	0.01	0.006	0.0084	0.0076	0.002	0.0084
3.73	0.0176	0.012	0.0148	0.0092	0.0096	0.0096
3.74	0.012	0.0072	0.0096	0.0056	0.0104	0.0064
3.75	-0.0064	-0.0084	-0.0068	-0.0052	-0.0028	-0.004
3.76	-0.014	-0.0144	-0.0132	-0.0064	-0.0104	-0.0052
3.77	-0.0084	-0.0092	-0.008	-0.0032	-0.0112	-0.0016
3.78	0.0104	0.0064	0.0084	0.0076	0.002	0.0084
3.79	0.0176	0.012	0.0148	0.0092	0.0096	0.0096
3.8	0.0116	0.0068	0.0096	0.0056	0.0104	0.0064
3.81	-0.0068	-0.0088	-0.0068	-0.0052	-0.0032	-0.004
3.82	-0.014	-0.0144	-0.0132	-0.0068	-0.0112	-0.0052
3.83	-0.008	-0.0092	-0.0076	-0.0032	-0.0116	-0.0016
3.84	0.0104	0.0064	0.0088	0.0076	0.002	0.0084
3.85	0.0176	0.012	0.0148	0.0092	0.0096	0.0096
3.86	0.0116	0.0068	0.0096	0.0056	0.01	0.0064
3.87	-0.0068	-0.0088	-0.0072	-0.0052	-0.0032	-0.004
3.88	-0.014	-0.0144	-0.0132	-0.0068	-0.0108	-0.0052
3.89	-0.008	-0.0088	-0.0076	-0.0028	-0.0112	-0.0016
3.9	0.0108	0.0064	0.0088	0.008	0.002	0.0088
3.91	0.0176	0.012	0.0148	0.0092	0.01	0.0096
3.92	0.0116	0.0064	0.0092	0.0052	0.0104	0.006
3.93	-0.0072	-0.0088	-0.0072	-0.0056	-0.0032	-0.004
3.94	-0.014	-0.0144	-0.0132	-0.0068	-0.0112	-0.0052
3.95	-0.0076	-0.0088	-0.0072	-0.0028	-0.0112	-0.0016
3.96	0.0108	0.0064	0.0088	0.008	0.0024	0.0088
3.97	0.018	0.012	0.0148	0.0092	0.01	0.01
3.98	0.0116	0.0064	0.0092	0.0056	0.0104	0.006
3.99	-0.0072	-0.0088	-0.0072	-0.0056	-0.0032	-0.004
4	-0.014	-0.0144	-0.0132	-0.0068	-0.0108	-0.0052
4.01	-0.0076	-0.0084	-0.0072	-0.0028	-0.0112	-0.0016
4.02	0.0108	0.0068	0.0088	0.008	0.0024	0.0088
4.03	0.018	0.012	0.0152	0.0092	0.01	0.01
4.04	0.0112	0.0064	0.0088	0.0052	0.01	0.006
4.05	-0.0076	-0.0092	-0.0076	-0.0056	-0.0036	-0.0044
4.06	-0.0144	-0.0144	-0.0136	-0.0068	-0.0116	-0.0056
4.07	-0.0076	-0.0084	-0.0072	-0.0028	-0.0116	-0.0016
4.08	0.0112	0.0068	0.0092	0.008	0.0024	0.0088
4.09	0.0176	0.012	0.0148	0.0092	0.01	0.0096
4.1	0.0108	0.006	0.0088	0.0052	0.01	0.006
4.11	-0.0076	-0.0092	-0.0076	-0.0056	-0.0036	-0.0044
4.12	-0.0144	-0.0144	-0.0132	-0.0068	-0.0112	-0.0052
4.13	-0.0072	-0.0084	-0.0068	-0.0024	-0.0112	-0.0012
4.14	0.0112	0.0068	0.0092	0.0084	0.0024	0.0088
4.15	0.018	0.012	0.0152	0.0092	0.01	0.01
4.16	0.0108	0.006	0.0088	0.0052	0.01	0.0056
4.17	-0.0076	-0.0092	-0.0076	-0.0056	-0.0036	-0.0044
4.18	-0.014	-0.0144	-0.0132	-0.0068	-0.0112	-0.0052
4.19	-0.0068	-0.008	-0.0068	-0.0024	-0.0108	-0.0012
4.2	0.0112	0.0072	0.0096	0.0084	0.0028	0.0092
4.21	0.018	0.012	0.0152	0.0092	0.0104	0.01
4.22	0.0104	0.006	0.0084	0.0052	0.01	0.0056
4.23	-0.008	-0.0096	-0.008	-0.0056	-0.004	-0.0044
4.24	-0.0144	-0.0144	-0.0136	-0.0068	-0.0116	-0.0056
4.25	-0.0068	-0.008	-0.0064	-0.0024	-0.0112	-0.0012
4.26	0.0112	0.0072	0.0096	0.0084	0.0028	0.0088
4.27	0.018	0.012	0.0152	0.0092	0.01	0.01
4.28	0.0104	0.0056	0.0084	0.0048	0.01	0.0056
4.29	-0.008	-0.0096	-0.008	-0.006	-0.004	-0.0044
4.3	-0.0144	-0.0144	-0.0132	-0.0068	-0.0116	-0.0056
4.31	-0.0068	-0.008	-0.0064	-0.002	-0.0108	-0.0012
4.32	0.0116	0.0072	0.0096	0.0084	0.0032	0.0092
4.33	0.018	0.012	0.0152	0.0096	0.0104	0.01
4.34	0.01	0.0056	0.008	0.0048	0.01	0.0056
4.35	-0.008	-0.0096	-0.008	-0.006	-0.0044	-0.0048
4.36	-0.0144	-0.0144	-0.0136	-0.0068	-0.0116	-0.0056
4.37	-0.0064	-0.0076	-0.006	-0.002	-0.0108	-0.0008
4.38	0.0116	0.0076	0.0096	0.0088	0.0032	0.0092
4.39	0.018	0.0124	0.0152	0.0096	0.0104	0.01
4.4	0.01	0.0052	0.008	0.0048	0.0096	0.0056
4.41	-0.0084	-0.01	-0.0084	-0.006	-0.0044	-0.0048
4.42	-0.0144	-0.0144	-0.0136	-0.0068	-0.0116	-0.0056
4.43	-0.0064	-0.0076	-0.006	-0.002	-0.0108	-0.0008
4.44	0.0116	0.0072	0.0096	0.0084	0.0032	0.0092
4.45	0.018	0.012	0.0152	0.0092	0.0104	0.01
4.46	0.0096	0.0052	0.0076	0.0044	0.0096	0.0052
4.47	-0.0084	-0.01	-0.0084	-0.006	-0.0044	-0.0048
4.48	-0.0144	-0.0144	-0.0132	-0.0068	-0.0116	-0.0052
4.49	-0.006	-0.0072	-0.006	-0.002	-0.0104	-0.0004
4.5	0.012	0.0076	0.01	0.0088	0.0036	0.0096
4.51	0.018	0.012	0.0152	0.0096	0.0108	0.01
4.52	0.0096	0.0052	0.0076	0.0044	0.01	0.0052
4.53	-0.0088	-0.01	-0.0084	-0.006	-0.0044	-0.0048
4.54	-0.0144	-0.0148	-0.0136	-0.0068	-0.0116	-0.0056
4.55	-0.006	-0.0072	-0.0056	-0.0016	-0.0104	-0.0004
4.56	0.012	0.0076	0.01	0.0088	0.0036	0.0096
4.57	0.018	0.0124	0.0152	0.0096	0.0108	0.01
4.58	0.0092	0.0048	0.0072	0.0044	0.0096	0.0052
4.59	-0.0088	-0.01	-0.0084	-0.0064	-0.0044	-0.0048
4.6	-0.0144	-0.0144	-0.0132	-0.0068	-0.0116	-0.0052
4.61	-0.0056	-0.0068	-0.0056	-0.0016	-0.0104	-0.0004
4.62	0.0124	0.008	0.0104	0.0088	0.004	0.0096
4.63	0.018	0.0124	0.0152	0.0096	0.0112	0.01
4.64	0.0088	0.0044	0.0072	0.004	0.0096	0.0048
4.65	-0.0088	-0.0104	-0.0088	-0.0064	-0.0048	-0.0048
4.66	-0.0144	-0.0148	-0.0136	-0.0068	-0.012	-0.0056
4.67	-0.0056	-0.0068	-0.0052	-0.0016	-0.0104	-0.0004
4.68	0.0124	0.008	0.0104	0.0088	0.004	0.0096
4.69	0.018	0.0124	0.0152	0.0096	0.0112	0.01
4.7	0.0088	0.0044	0.0072	0.004	0.0096	0.0048
4.71	-0.0088	-0.0104	-0.0088	-0.0064	-0.0048	-0.0052
4.72	-0.0144	-0.0148	-0.0136	-0.0068	-0.012	-0.0052
4.73	-0.0052	-0.0068	-0.0052	-0.0016	-0.01	-0.0004
4.74	0.0124	0.008	0.0104	0.0088	0.004	0.0096
4.75	0.018	0.0124	0.0152	0.0096	0.0112	0.01
4.76	0.0088	0.0044	0.0068	0.004	0.0092	0.0048
4.77	-0.0092	-0.0104	-0.0088	-0.0064	-0.0052	-0.0052
4.78	-0.0144	-0.0144	-0.0136	-0.0068	-0.012	-0.0056
4.79	-0.0048	-0.0064	-0.0048	-0.0012	-0.01	0
4.8	0.0128	0.0084	0.0108	0.0092	0.0044	0.0096
4.81	0.018	0.0124	0.0152	0.0096	0.0116	0.01
4.82	0.0084	0.004	0.0068	0.004	0.0096	0.0048
4.83	-0.0092	-0.0104	-0.0088	-0.0064	-0.0048	-0.0052
4.84	-0.0144	-0.0144	-0.0136	-0.0068	-0.012	-0.0056
4.85	-0.0048	-0.0064	-0.0048	-0.0012	-0.01	0
4.86	0.0128	0.008	0.0104	0.0092	0.0044	0.0096
4.87	0.018	0.0124	0.0152	0.0096	0.0112	0.01
4.88	0.0084	0.004	0.0064	0.0036	0.0092	0.0044
4.89	-0.0092	-0.0108	-0.0088	-0.0064	-0.0052	-0.0052
4.9	-0.0144	-0.0144	-0.0132	-0.0068	-0.012	-0.0052
4.91	-0.0044	-0.006	-0.0044	-0.0008	-0.0096	0.0004
4.92	0.0128	0.0084	0.0108	0.0092	0.0048	0.01
4.93	0.018	0.0124	0.0152	0.0096	0.0116	0.01
4.94	0.008	0.004	0.0064	0.0036	0.0092	0.0044
4.95	-0.0092	-0.0108	-0.0092	-0.0064	-0.0052	-0.0052
4.96	-0.0144	-0.0148	-0.0136	-0.0068	-0.012	-0.0056
4.97	-0.0044	-0.006	-0.0044	-0.0008	-0.0096	0.0004
4.98	0.0128	0.0084	0.0108	0.0092	0.0048	0.0096
4.99	0.018	0.0124	0.0152	0.0096	0.0116	0.01
5	0.008	0.0036	0.0064	0.0036	0.0092	0.0044
5.01	-0.0096	-0.0108	-0.0092	-0.0064	-0.0052	-0.0052
5.02	-0.0144	-0.0144	-0.0136	-0.0068	-0.012	-0.0052
5.03	-0.0044	-0.0056	-0.0044	-0.0008	-0.0092	0.0004
5.04	0.0132	0.0084	0.0108	0.0092	0.0048	0.01
5.05	0.018	0.0124	0.0152	0.0096	0.0116	0.01
5.06	0.0076	0.0032	0.006	0.0032	0.0088	0.0044
5.07	-0.0096	-0.0108	-0.0092	-0.0068	-0.0056	-0.0052
5.08	-0.0144	-0.0148	-0.0136	-0.0068	-0.012	-0.0052
5.09	-0.004	-0.0056	-0.004	-0.0008	-0.0092	0.0004
5.1	0.0132	0.0084	0.0112	0.0092	0.0052	0.01
5.11	0.018	0.0124	0.0152	0.0096	0.0116	0.01
5.12	0.0076	0.0032	0.006	0.0032	0.0088	0.0044
5.13	-0.0096	-0.0108	-0.0092	-0.0064	-0.0052	-0.0052
5.14	-0.0144	-0.0144	-0.0136	-0.0068	-0.012	-0.0052
5.15	-0.004	-0.0052	-0.004	-0.0004	-0.0092	0.0008
5.16	0.0132	0.0084	0.0112	0.0092	0.0052	0.01
5.17	0.018	0.0124	0.0152	0.0096	0.0116	0.01
5.18	0.0072	0.0032	0.0056	0.0032	0.0088	0.004
5.19	-0.0096	-0.0108	-0.0092	-0.0064	-0.0056	-0.0052
5.2	-0.0144	-0.0144	-0.0132	-0.0068	-0.012	-0.0052
5.21	-0.0036	-0.0052	-0.0036	-0.0004	-0.0088	0.0008
5.22	0.0136	0.0088	0.0112	0.0096	0.0056	0.01
5.23	0.018	0.0124	0.0152	0.0096	0.012	0.01
5.24	0.0072	0.0032	0.0056	0.0032	0.0088	0.004
5.25	-0.0096	-0.0112	-0.0096	-0.0068	-0.0056	-0.0052
5.26	-0.0144	-0.0144	-0.0136	-0.0068	-0.012	-0.0052
5.27	-0.0032	-0.0048	-0.0036	0	-0.0088	0.0008
5.28	0.0132	0.0088	0.0112	0.0092	0.0052	0.01
5.29	0.018	0.0124	0.0152	0.0092	0.0116	0.01
5.3	0.0068	0.0028	0.0052	0.0028	0.0084	0.0036
5.31	-0.0096	-0.0112	-0.0096	-0.0068	-0.0056	-0.0052
5.32	-0.0144	-0.0144	-0.0132	-0.0068	-0.012	-0.0052
5.33	-0.0032	-0.0048	-0.0032	0	-0.0084	0.0012
5.34	0.0136	0.0088	0.0112	0.0092	0.0056	0.01
5.35	0.018	0.0124	0.0152	0.0092	0.0116	0.01
5.36	0.0068	0.0028	0.0048	0.0028	0.008	0.0036
5.37	-0.01	-0.0112	-0.0096	-0.0068	-0.006	-0.0052
5.38	-0.0144	-0.0144	-0.0132	-0.0068	-0.0124	-0.0052
5.39	-0.0028	-0.0048	-0.0032	0	-0.0084	0.0012
5.4	0.0136	0.0088	0.0112	0.0096	0.0056	0.01
5.41	0.018	0.0124	0.0152	0.0092	0.0116	0.01
5.42	0.0064	0.0024	0.0048	0.0028	0.008	0.0036
5.43	-0.01	-0.0112	-0.0096	-0.0068	-0.006	-0.0052
5.44	-0.0144	-0.0144	-0.0132	-0.0064	-0.012	-0.0052
5.45	-0.0028	-0.0044	-0.0028	0.0004	-0.0084	0.0012
5.46	0.0136	0.0088	0.0112	0.0096	0.0056	0.01
5.47	0.018	0.0124	0.0152	0.0092	0.0116	0.01
5.48	0.006	0.002	0.0044	0.0024	0.0076	0.0032
5.49	-0.01	-0.0112	-0.0096	-0.0068	-0.0064	-0.0052
5.5	-0.0144	-0.0144	-0.0136	-0.0068	-0.0124	-0.0052
5.51	-0.0028	-0.0044	-0.0028	0.0004	-0.0084	0.0016
5.52	0.0136	0.0088	0.0116	0.0092	0.0052	0.01
5.53	0.018	0.012	0.0152	0.0092	0.0112	0.0096
5.54	0.006	0.002	0.0044	0.002	0.0072	0.0032
5.55	-0.0104	-0.0116	-0.01	-0.0068	-0.0068	-0.0056
5.56	-0.0144	-0.0144	-0.0136	-0.0068	-0.0128	-0.0052
5.57	-0.0024	-0.0044	-0.0028	0.0004	-0.0084	0.0016
5.58	0.0136	0.0088	0.0112	0.0092	0.0052	0.01
5.59	0.0176	0.012	0.0148	0.0092	0.0108	0.0096
5.6	0.0056	0.0016	0.0044	0.002	0.0068	0.0028
5.61	-0.01	-0.0116	-0.01	-0.0068	-0.0068	-0.0056
5.62	-0.0144	-0.0144	-0.0132	-0.0064	-0.0128	-0.0052
5.63	-0.0024	-0.004	-0.0024	0.0004	-0.0084	0.0016
5.64	0.0136	0.0088	0.0116	0.0092	0.0052	0.01
5.65	0.0176	0.012	0.0148	0.0092	0.0112	0.0096
5.66	0.0056	0.0016	0.004	0.002	0.0068	0.0028
5.67	-0.0104	-0.0116	-0.01	-0.0068	-0.0068	-0.0056
5.68	-0.0144	-0.0144	-0.0132	-0.0064	-0.0128	-0.0052
5.69	-0.002	-0.004	-0.0024	0.0004	-0.0084	0.0016
5.7	0.0136	0.0088	0.0112	0.0092	0.0052	0.01
5.71	0.018	0.012	0.0148	0.0092	0.0112	0.0096
5.72	0.0056	0.0016	0.004	0.002	0.0068	0.0028
5.73	-0.0104	-0.0116	-0.01	-0.0068	-0.0068	-0.0052
5.74	-0.014	-0.0144	-0.0132	-0.0064	-0.0124	-0.0048
5.75	-0.002	-0.0036	-0.002	0.0008	-0.008	0.002
5.76	0.014	0.0088	0.0116	0.0092	0.0056	0.01
5.77	0.0176	0.012	0.0148	0.0092	0.0116	0.0096
5.78	0.0052	0.0012	0.0036	0.0016	0.0068	0.0028
5.79	-0.0104	-0.0116	-0.01	-0.0068	-0.0068	-0.0052
5.8	-0.0144	-0.0144	-0.0132	-0.0064	-0.0124	-0.0052
5.81	-0.0016	-0.0036	-0.002	0.0008	-0.0076	0.002
5.82	0.014	0.0088	0.0116	0.0096	0.006	0.01
5.83	0.018	0.012	0.0148	0.0092	0.0116	0.0096
5.84	0.0052	0.0012	0.0036	0.0016	0.0068	0.0028
5.85	-0.0104	-0.0116	-0.01	-0.0068	-0.0064	-0.0052
5.86	-0.014	-0.0144	-0.0132	-0.0064	-0.012	-0.0048
5.87	-0.0016	-0.0032	-0.0016	0.0008	-0.0072	0.002
5.88	0.014	0.0092	0.0116	0.0092	0.006	0.01
5.89	0.0176	0.012	0.0148	0.0088	0.0116	0.0096
5.9	0.0048	0.0012	0.0036	0.0016	0.0068	0.0024
5.91	-0.0104	-0.0116	-0.01	-0.0068	-0.0068	-0.0052
5.92	-0.014	-0.0144	-0.0132	-0.0064	-0.0124	-0.0048
5.93	-0.0012	-0.0032	-0.0016	0.0012	-0.0072	0.0024
5.94	0.014	0.0092	0.0116	0.0096	0.006	0.01
5.95	0.0176	0.012	0.0148	0.0092	0.0116	0.0096
5.96	0.0048	0.0008	0.0032	0.0016	0.0068	0.0024
5.97	-0.0104	-0.0116	-0.01	-0.0068	-0.0068	-0.0052
5.98	-0.014	-0.0144	-0.0132	-0.0064	-0.0124	-0.0048
5.99	-0.0012	-0.0032	-0.0012	0.0012	-0.0072	0.0024
6	0.014	0.0092	0.0116	0.0092	0.006	0.01
6.01	0.0176	0.012	0.0148	0.0092	0.0116	0.0096
6.02	0.0044	0.0008	0.0032	0.0012	0.0064	0.0024
6.03	-0.0104	-0.0116	-0.01	-0.0068	-0.0068	-0.0052
6.04	-0.014	-0.014	-0.0128	-0.0064	-0.012	-0.0048
6.05	-0.0008	-0.0028	-0.0012	0.0016	-0.0068	0.0024
6.06	0.014	0.0092	0.0116	0.0096	0.0064	0.01
6.07	0.0176	0.012	0.0148	0.0092	0.012	0.0096
6.08	0.0044	0.0008	0.0028	0.0012	0.0064	0.0024
6.09	-0.0104	-0.0116	-0.01	-0.0068	-0.0068	-0.0052
6.1	-0.014	-0.0144	-0.0132	-0.0064	-0.0124	-0.0048
6.11	-0.0008	-0.0028	-0.0012	0.0016	-0.0068	0.0024
6.12	0.014	0.0092	0.0116	0.0096	0.0064	0.01
6.13	0.018	0.012	0.0148	0.0088	0.012	0.0096
6.14	0.0044	0.0004	0.0028	0.0012	0.0064	0.0024
6.15	-0.0104	-0.0116	-0.01	-0.0068	-0.0068	-0.0052
6.16	-0.014	-0.0144	-0.0132	-0.006	-0.012	-0.0048
6.17	-0.0004	-0.0028	-0.0008	0.0016	-0.0064	0.0028
6.18	0.0144	0.0092	0.012	0.0096	0.0068	0.01
6.19	0.0176	0.012	0.0148	0.0092	0.012	0.0096
6.2	0.004	0.0004	0.0024	0.0012	0.0064	0.002
6.21	-0.0108	-0.0116	-0.0104	-0.0068	-0.0068	-0.0052
6.22	-0.014	-0.014	-0.0132	-0.006	-0.0124	-0.0048
6.23	0	-0.0024	-0.0008	0.002	-0.0064	0.0028
6.24	0.0144	0.0096	0.012	0.0096	0.0068	0.01
6.25	0.0176	0.012	0.0148	0.0092	0.012	0.0096
6.26	0.004	0.0004	0.0024	0.0012	0.0064	0.002
6.27	-0.0108	-0.0116	-0.0104	-0.0068	-0.0068	-0.0052
6.28	-0.014	-0.014	-0.0128	-0.006	-0.012	-0.0048
6.29	0	-0.0024	-0.0004	0.002	-0.0064	0.0028
6.3	0.0144	0.0092	0.012	0.0096	0.0068	0.01
6.31	0.0176	0.012	0.0148	0.0088	0.0116	0.0092
6.32	0.0036	0	0.0024	0.0008	0.0056	0.0016
6.33	-0.0108	-0.012	-0.0104	-0.0068	-0.0076	-0.0056
6.34	-0.014	-0.0144	-0.0132	-0.0064	-0.0128	-0.0048
6.35	0	-0.0024	-0.0004	0.002	-0.0068	0.0028
6.36	0.0144	0.0092	0.012	0.0092	0.0064	0.01
6.37	0.0176	0.0116	0.0148	0.0088	0.0116	0.0092
6.38	0.0032	-0.0004	0.002	0.0004	0.0052	0.0016
6.39	-0.0112	-0.012	-0.0108	-0.0068	-0.0076	-0.0056
6.4	-0.0144	-0.0144	-0.0132	-0.0064	-0.0132	-0.0048
6.41	0	-0.002	-0.0004	0.002	-0.0068	0.0028
6.42	0.0144	0.0092	0.012	0.0096	0.006	0.01
6.43	0.0176	0.012	0.0148	0.0088	0.0116	0.0092
6.44	0.0032	-0.0004	0.002	0.0004	0.0052	0.0016
6.45	-0.0108	-0.012	-0.0104	-0.0068	-0.0076	-0.0056
6.46	-0.014	-0.014	-0.0132	-0.006	-0.0128	-0.0048
6.47	0.0004	-0.002	0	0.002	-0.0064	0.0032
6.48	0.0144	0.0096	0.012	0.0096	0.0068	0.01
6.49	0.0176	0.012	0.0148	0.0088	0.012	0.0096
6.5	0.0028	-0.0008	0.0016	0.0004	0.0052	0.0012
6.51	-0.0112	-0.012	-0.0108	-0.0068	-0.0076	-0.0056
6.52	-0.014	-0.0144	-0.0132	-0.0064	-0.0128	-0.0048
6.53	0.0008	-0.0016	0	0.0024	-0.006	0.0032
6.54	0.0148	0.0096	0.0124	0.0096	0.0068	0.01
6.55	0.0176	0.012	0.0148	0.0088	0.012	0.0096
6.56	0.0028	-0.0004	0.0016	0.0004	0.0052	0.0012
6.57	-0.0112	-0.012	-0.0108	-0.0068	-0.0076	-0.0056
6.58	-0.014	-0.014	-0.0128	-0.006	-0.0128	-0.0048
6.59	0.0008	-0.0016	0.0004	0.0024	-0.0056	0.0036
6.6	0.0148	0.0096	0.0124	0.0096	0.0068	0.01
6.61	0.0176	0.012	0.0148	0.0088	0.012	0.0096
6.62	0.0028	-0.0008	0.0016	0	0.0052	0.0012
6.63	-0.0112	-0.012	-0.0108	-0.0068	-0.0076	-0.0056
6.64	-0.014	-0.014	-0.0128	-0.0064	-0.0128	-0.0048
6.65	0.0012	-0.0012	0.0004	0.0028	-0.0056	0.0036
6.66	0.0148	0.01	0.0124	0.0096	0.0072	0.0104
6.67	0.0176	0.012	0.0148	0.0088	0.0124	0.0096
6.68	0.0024	-0.0008	0.0012	0	0.0052	0.0012
6.69	-0.0112	-0.0124	-0.0108	-0.0072	-0.0076	-0.0056
6.7	-0.014	-0.014	-0.0128	-0.0064	-0.0128	-0.0048
6.71	0.0012	-0.0012	0.0008	0.0028	-0.0056	0.0036
6.72	0.0148	0.0096	0.0124	0.0096	0.0072	0.01
6.73	0.0176	0.012	0.0148	0.0088	0.0124	0.0096
6.74	0.0024	-0.0012	0.0012	0	0.0052	0.0012
6.75	-0.0112	-0.0124	-0.0108	-0.0072	-0.008	-0.0056
6.76	-0.014	-0.014	-0.0128	-0.0064	-0.0128	-0.0048
6.77	0.0016	-0.0008	0.0008	0.0028	-0.0056	0.004
6.78	0.0152	0.01	0.0124	0.0096	0.0072	0.0104
6.79	0.0176	0.012	0.0148	0.0088	0.0124	0.0096
6.8	0.002	-0.0012	0.0008	0	0.0048	0.0008
6.81	-0.0116	-0.0124	-0.0108	-0.0072	-0.008	-0.0056
6.82	-0.014	-0.014	-0.0132	-0.0064	-0.0132	-0.0048
6.83	0.0016	-0.0008	0.0008	0.0028	-0.0056	0.0036
6.84	0.0148	0.01	0.0128	0.0096	0.0072	0.0104
6.85	0.0176	0.012	0.0148	0.0088	0.0124	0.0096
6.86	0.002	-0.0012	0.0008	0	0.0048	0.0008
6.87	-0.0116	-0.0124	-0.0108	-0.0072	-0.008	-0.0056
6.88	-0.014	-0.014	-0.0128	-0.006	-0.0128	-0.0048
6.89	0.0016	-0.0008	0.0012	0.0028	-0.0052	0.004
6.9	0.0152	0.01	0.0128	0.01	0.0076	0.0104
6.91	0.0176	0.012	0.0148	0.0088	0.0124	0.0096
6.92	0.0016	-0.0016	0.0008	-0.0004	0.0044	0.0008
6.93	-0.0116	-0.0124	-0.0108	-0.0072	-0.0084	-0.0056
6.94	-0.014	-0.014	-0.0128	-0.0064	-0.0132	-0.0048
6.95	0.002	-0.0004	0.0012	0.0032	-0.0052	0.004
6.96	0.0152	0.01	0.0128	0.0096	0.0072	0.0104
6.97	0.0176	0.0116	0.0148	0.0088	0.0124	0.0092
6.98	0.0016	-0.0016	0.0004	-0.0004	0.0044	0.0004
6.99	-0.0116	-0.0124	-0.0112	-0.0072	-0.0084	-0.0056
7	-0.014	-0.014	-0.0128	-0.0064	-0.0132	-0.0048
7.01	0.002	-0.0004	0.0012	0.0032	-0.0052	0.004
7.02	0.0148	0.01	0.0124	0.0096	0.0072	0.01
7.03	0.0172	0.0116	0.0144	0.0088	0.012	0.0092
7.04	0.0012	-0.002	0	-0.0008	0.0036	0.0004
7.05	-0.012	-0.0128	-0.0112	-0.0072	-0.0088	-0.006
7.06	-0.014	-0.014	-0.0128	-0.0064	-0.0136	-0.0048
7.07	0.002	-0.0004	0.0012	0.0032	-0.0056	0.004
7.08	0.0152	0.01	0.0124	0.0096	0.0068	0.01
7.09	0.0172	0.0112	0.014	0.0084	0.0116	0.0092
7.1	0.0008	-0.0024	-0.0004	-0.0012	0.0032	0
7.11	-0.012	-0.0128	-0.0116	-0.0076	-0.0092	-0.006
7.12	-0.014	-0.014	-0.0132	-0.0064	-0.0144	-0.0052
7.13	0.002	-0.0004	0.0016	0.0032	-0.006	0.004
7.14	0.0152	0.01	0.0124	0.0096	0.0064	0.01
7.15	0.0172	0.0112	0.0144	0.0084	0.0112	0.0088
7.16	0.0008	-0.0024	-0.0004	-0.0012	0.0028	0
7.17	-0.012	-0.0128	-0.0116	-0.0076	-0.0096	-0.006
7.18	-0.0136	-0.014	-0.0128	-0.006	-0.014	-0.0048
7.19	0.0024	0	0.0016	0.0036	-0.0052	0.0044
7.2	0.0152	0.01	0.0128	0.0096	0.0072	0.0104
7.21	0.0172	0.0116	0.0144	0.0084	0.0116	0.0092
7.22	0.0004	-0.0024	-0.0004	-0.0012	0.0032	0
7.23	-0.012	-0.0128	-0.0112	-0.0072	-0.0092	-0.006
7.24	-0.0136	-0.0136	-0.0128	-0.006	-0.0136	-0.0048
7.25	0.0028	0	0.002	0.0036	-0.0048	0.0048
7.26	0.0156	0.01	0.0128	0.01	0.0076	0.0104
7.27	0.0172	0.0116	0.0144	0.0088	0.0124	0.0092
7.28	0.0008	-0.0024	-0.0004	-0.0012	0.0036	0
7.29	-0.012	-0.0128	-0.0112	-0.0072	-0.0088	-0.0056
7.3	-0.0136	-0.0136	-0.0124	-0.006	-0.0132	-0.0044
7.31	0.0032	0.0004	0.002	0.0036	-0.004	0.0048
7.32	0.0156	0.01	0.0128	0.01	0.008	0.0104
7.33	0.0172	0.0116	0.0144	0.0084	0.0124	0.0092
7.34	0.0004	-0.0028	-0.0008	-0.0012	0.0036	0
7.35	-0.012	-0.0128	-0.0112	-0.0072	-0.0088	-0.006
7.36	-0.0136	-0.0136	-0.0124	-0.006	-0.0132	-0.0044
7.37	0.0032	0.0004	0.0024	0.004	-0.0044	0.0048
7.38	0.0156	0.0104	0.0128	0.01	0.008	0.0104
7.39	0.0172	0.0116	0.0144	0.0088	0.0124	0.0092
7.4	0.0004	-0.0028	-0.0008	-0.0012	0.0036	0
7.41	-0.012	-0.0128	-0.0112	-0.0072	-0.0088	-0.0056
7.42	-0.0132	-0.0136	-0.0124	-0.006	-0.0128	-0.0044
7.43	0.0032	0.0008	0.0024	0.004	-0.004	0.0052
7.44	0.0156	0.0104	0.0128	0.0096	0.008	0.0104
7.45	0.0172	0.0112	0.0144	0.0084	0.0124	0.0092
7.46	0	-0.0028	-0.0008	-0.0016	0.0032	-0.0004
7.47	-0.012	-0.0128	-0.0112	-0.0072	-0.0088	-0.0056
7.48	-0.0132	-0.0136	-0.0124	-0.006	-0.0128	-0.0044
7.49	0.0036	0.0008	0.0028	0.004	-0.0036	0.0052
7.5	0.0156	0.0104	0.0128	0.01	0.0084	0.0104
7.51	0.0168	0.0112	0.014	0.0084	0.0124	0.0092
7.52	0	-0.0032	-0.0012	-0.0016	0.0032	-0.0004
7.53	-0.012	-0.0128	-0.0116	-0.0072	-0.0088	-0.0056
7.54	-0.0132	-0.0136	-0.0124	-0.006	-0.0132	-0.0044
7.55	0.0036	0.0008	0.0028	0.004	-0.0036	0.0052
7.56	0.0156	0.0104	0.0128	0.0096	0.008	0.0104
7.57	0.0168	0.0112	0.014	0.0084	0.0124	0.0092
7.58	0	-0.0032	-0.0012	-0.0016	0.0032	-0.0004
7.59	-0.012	-0.0128	-0.0112	-0.0072	-0.0088	-0.0056
7.6	-0.0132	-0.0132	-0.0124	-0.0056	-0.0132	-0.0044
7.61	0.004	0.0012	0.0028	0.0044	-0.0036	0.0052
7.62	0.0156	0.0104	0.0132	0.01	0.0084	0.0104
7.63	0.0168	0.0112	0.014	0.0084	0.0124	0.0092
7.64	-0.0004	-0.0036	-0.0012	-0.0016	0.0028	-0.0004
7.65	-0.012	-0.0128	-0.0116	-0.0072	-0.0088	-0.0056
7.66	-0.0132	-0.0136	-0.0124	-0.0056	-0.0128	-0.0044
7.67	0.004	0.0012	0.0032	0.0044	-0.0032	0.0052
7.68	0.0156	0.0104	0.0132	0.01	0.0084	0.0104
7.69	0.0168	0.0112	0.014	0.0084	0.0124	0.0092
7.7	-0.0004	-0.0036	-0.0012	-0.002	0.0028	-0.0008
7.71	-0.012	-0.0128	-0.0116	-0.0072	-0.0088	-0.0056
7.72	-0.0132	-0.0132	-0.012	-0.0056	-0.0128	-0.0044
7.73	0.0044	0.0012	0.0032	0.0044	-0.0032	0.0056
7.74	0.0156	0.0104	0.0128	0.0096	0.0084	0.0104
7.75	0.0168	0.0108	0.014	0.0084	0.0124	0.0088
7.76	-0.0008	-0.0036	-0.0016	-0.002	0.0024	-0.0008
7.77	-0.012	-0.0128	-0.0116	-0.0072	-0.0092	-0.0056
7.78	-0.0128	-0.0132	-0.012	-0.0056	-0.0132	-0.004
7.79	0.0044	0.0016	0.0036	0.0048	-0.0032	0.0056
7.8	0.0156	0.0104	0.0132	0.01	0.0084	0.0104
7.81	0.0168	0.0108	0.014	0.0084	0.0124	0.0088
7.82	-0.0008	-0.004	-0.002	-0.002	0.0024	-0.0008
7.83	-0.012	-0.0128	-0.0116	-0.0072	-0.0092	-0.0056
7.84	-0.0132	-0.0132	-0.012	-0.0056	-0.0132	-0.0044
7.85	0.0044	0.0016	0.0036	0.0048	-0.0028	0.0056
7.86	0.0156	0.0104	0.0132	0.0096	0.0084	0.0104
7.87	0.0164	0.0108	0.0136	0.008	0.0124	0.0088
7.88	-0.0012	-0.004	-0.002	-0.0024	0.0024	-0.0012
7.89	-0.012	-0.0128	-0.0116	-0.0072	-0.0092	-0.0056
7.9	-0.0128	-0.0128	-0.012	-0.0052	-0.0128	-0.004
7.91	0.0048	0.002	0.0036	0.0048	-0.0028	0.006
7.92	0.016	0.0104	0.0132	0.01	0.0088	0.0104
7.93	0.0164	0.0108	0.0136	0.008	0.0124	0.0088
7.94	-0.0012	-0.004	-0.002	-0.0024	0.0024	-0.0012
7.95	-0.0124	-0.0128	-0.0116	-0.0072	-0.0092	-0.0056
7.96	-0.0128	-0.0132	-0.012	-0.0056	-0.0128	-0.004
7.97	0.0052	0.002	0.004	0.0048	-0.0028	0.006
7.98	0.016	0.0104	0.0132	0.01	0.0088	0.0104
7.99	0.0164	0.0108	0.0136	0.008	0.0124	0.0088
8	-0.0016	-0.0044	-0.0024	-0.0024	0.002	-0.0012
8.01	-0.0124	-0.0128	-0.0116	-0.0072	-0.0092	-0.0056
8.02	-0.0128	-0.0128	-0.012	-0.0056	-0.0128	-0.004
8.03	0.0052	0.002	0.004	0.0052	-0.0024	0.006
8.04	0.016	0.0104	0.0132	0.01	0.0088	0.0104
8.05	0.0164	0.0108	0.0136	0.008	0.0124	0.0088
8.06	-0.002	-0.0044	-0.0024	-0.0028	0.0016	-0.0016
8.07	-0.0124	-0.0132	-0.0116	-0.0072	-0.0096	-0.006
8.08	-0.0128	-0.0128	-0.0116	-0.0056	-0.0132	-0.004
8.09	0.0052	0.002	0.0044	0.0052	-0.0024	0.006
8.1	0.016	0.0108	0.0132	0.01	0.0088	0.0104
8.11	0.0164	0.0108	0.0136	0.008	0.0124	0.0088
8.12	-0.002	-0.0044	-0.0024	-0.0024	0.0016	-0.0016
8.13	-0.0124	-0.0132	-0.012	-0.0072	-0.0096	-0.006
8.14	-0.0124	-0.0128	-0.0116	-0.0052	-0.0132	-0.004
8.15	0.0056	0.0024	0.0044	0.0052	-0.0024	0.006
8.16	0.016	0.0104	0.0132	0.01	0.0088	0.0104
8.17	0.016	0.0104	0.0136	0.008	0.0124	0.0084
8.18	-0.002	-0.0048	-0.0028	-0.0028	0.0016	-0.0016
8.19	-0.0124	-0.0132	-0.012	-0.0072	-0.0096	-0.006
8.2	-0.0124	-0.0128	-0.0116	-0.0052	-0.0132	-0.004
8.21	0.0056	0.0024	0.0044	0.0052	-0.002	0.0064
8.22	0.016	0.0108	0.0136	0.01	0.0088	0.0104
8.23	0.016	0.0104	0.0136	0.008	0.0124	0.0088
8.24	-0.002	-0.0048	-0.0028	-0.0028	0.0016	-0.0016
8.25	-0.0124	-0.0132	-0.012	-0.0072	-0.0096	-0.006
8.26	-0.0124	-0.0128	-0.0116	-0.0052	-0.0128	-0.004
8.27	0.0056	0.0024	0.0044	0.0056	-0.002	0.0064
8.28	0.016	0.0108	0.0136	0.01	0.0092	0.0104
8.29	0.016	0.0104	0.0132	0.008	0.0124	0.0084
8.3	-0.0024	-0.0048	-0.0028	-0.0028	0.0016	-0.0016
8.31	-0.0124	-0.0132	-0.012	-0.0072	-0.0096	-0.006
8.32	-0.0124	-0.0128	-0.0116	-0.0052	-0.0128	-0.0036
8.33	0.006	0.0028	0.0048	0.0056	-0.0016	0.0064
8.34	0.0164	0.0108	0.0136	0.01	0.0092	0.0104
8.35	0.016	0.0104	0.0132	0.008	0.0124	0.0084
8.36	-0.0024	-0.0052	-0.0032	-0.0028	0.0012	-0.0016
8.37	-0.0124	-0.0132	-0.012	-0.0072	-0.0096	-0.006
8.38	-0.012	-0.0124	-0.0116	-0.0052	-0.0128	-0.0036
8.39	0.006	0.0028	0.0048	0.0056	-0.0016	0.0064
8.4	0.0164	0.0108	0.0136	0.01	0.0092	0.0104
8.41	0.016	0.0104	0.0132	0.008	0.0124	0.0084
8.42	-0.0024	-0.0052	-0.0032	-0.0028	0.0012	-0.0016
8.43	-0.0124	-0.0132	-0.012	-0.0072	-0.0096	-0.0056
8.44	-0.012	-0.0124	-0.0112	-0.0052	-0.0128	-0.0036
8.45	0.0064	0.0032	0.0052	0.006	-0.0016	0.0068
8.46	0.0164	0.0108	0.0136	0.01	0.0092	0.0104
8.47	0.016	0.0104	0.0132	0.0076	0.0124	0.0084
8.48	-0.0028	-0.0052	-0.0032	-0.0032	0.0012	-0.002
8.49	-0.0128	-0.0132	-0.012	-0.0072	-0.0096	-0.0056
8.5	-0.012	-0.0124	-0.0112	-0.0048	-0.0128	-0.0036
8.51	0.0064	0.0032	0.0052	0.006	-0.0012	0.0068
8.52	0.0164	0.0108	0.0136	0.01	0.0096	0.0104
8.53	0.016	0.0104	0.0132	0.0076	0.0124	0.0084
8.54	-0.0028	-0.0056	-0.0036	-0.0032	0.0012	-0.002
8.55	-0.0128	-0.0132	-0.012	-0.0072	-0.0096	-0.006
8.56	-0.012	-0.0124	-0.0112	-0.0048	-0.0128	-0.0036
8.57	0.0068	0.0032	0.0052	0.006	-0.0012	0.0068
8.58	0.0164	0.0108	0.0136	0.01	0.0092	0.0104
8.59	0.0156	0.01	0.0132	0.0076	0.0124	0.0084
8.6	-0.0032	-0.0056	-0.0036	-0.0032	0.0008	-0.002
8.61	-0.0128	-0.0132	-0.012	-0.0072	-0.01	-0.0056
8.62	-0.0116	-0.012	-0.0108	-0.0048	-0.0128	-0.0036
8.63	0.0068	0.0032	0.0056	0.006	-0.0012	0.0068
8.64	0.0164	0.0108	0.0136	0.01	0.0092	0.0104
8.65	0.0156	0.01	0.0128	0.0076	0.012	0.008
8.66	-0.0032	-0.0056	-0.0036	-0.0032	0.0004	-0.002
8.67	-0.0128	-0.0132	-0.012	-0.0072	-0.01	-0.006
8.68	-0.012	-0.0124	-0.0112	-0.0048	-0.0128	-0.0036
8.69	0.0068	0.0036	0.0056	0.006	-0.0012	0.0068
8.7	0.0164	0.0108	0.0136	0.01	0.0092	0.0104
8.71	0.0152	0.01	0.0128	0.0076	0.012	0.008
8.72	-0.0032	-0.0056	-0.004	-0.0036	0.0004	-0.0024
8.73	-0.0128	-0.0132	-0.012	-0.0072	-0.01	-0.0056
8.74	-0.0116	-0.012	-0.0108	-0.0048	-0.0128	-0.0032
8.75	0.0072	0.0036	0.0056	0.006	-0.0012	0.0068
8.76	0.0164	0.0108	0.0136	0.01	0.0092	0.0104
8.77	0.0152	0.01	0.0128	0.0076	0.012	0.008
8.78	-0.0036	-0.006	-0.004	-0.0036	0	-0.0024
8.79	-0.0128	-0.0136	-0.012	-0.0072	-0.0104	-0.006
8.8	-0.0116	-0.0124	-0.0108	-0.0048	-0.0132	-0.0036
8.81	0.0072	0.0036	0.0056	0.006	-0.0012	0.0068
8.82	0.0164	0.0108	0.0136	0.0096	0.0092	0.0104
8.83	0.0152	0.0096	0.0124	0.0072	0.0116	0.008
8.84	-0.004	-0.0064	-0.0044	-0.0036	-0.0004	-0.0024
8.85	-0.0132	-0.0136	-0.0124	-0.0076	-0.0108	-0.006
8.86	-0.012	-0.012	-0.0108	-0.0048	-0.0132	-0.0036
8.87	0.0068	0.0036	0.0056	0.006	-0.0016	0.0068
8.88	0.016	0.0108	0.0136	0.0096	0.0084	0.01
8.89	0.0148	0.0092	0.0124	0.0068	0.0108	0.0076
8.9	-0.004	-0.0064	-0.0048	-0.004	-0.0012	-0.0028
8.91	-0.0132	-0.0136	-0.0124	-0.0076	-0.0112	-0.006
8.92	-0.012	-0.012	-0.0112	-0.0048	-0.014	-0.0036
8.93	0.0072	0.0036	0.0056	0.006	-0.0016	0.0072
8.94	0.0164	0.0108	0.0136	0.0096	0.0088	0.0104
8.95	0.0148	0.0096	0.0124	0.0072	0.0112	0.0076
8.96	-0.004	-0.0064	-0.0044	-0.004	-0.0008	-0.0028
8.97	-0.0132	-0.0136	-0.0124	-0.0072	-0.0112	-0.006
8.98	-0.0116	-0.012	-0.0108	-0.0048	-0.0132	-0.0032
8.99	0.0076	0.004	0.006	0.0064	-0.0012	0.0072
9	0.0164	0.0108	0.0136	0.01	0.0092	0.0104
9.01	0.0148	0.0096	0.0124	0.0072	0.0116	0.008
9.02	-0.004	-0.0064	-0.0044	-0.004	-0.0004	-0.0028
9.03	-0.0128	-0.0136	-0.012	-0.0072	-0.0104	-0.0056
9.04	-0.0112	-0.0116	-0.0104	-0.0044	-0.0128	-0.0032
9.05	0.0076	0.004	0.0064	0.0068	-0.0004	0.0072
9.06	0.0168	0.0112	0.014	0.01	0.0096	0.0104
9.07	0.0148	0.0096	0.0124	0.0072	0.012	0.008
9.08	-0.0044	-0.0064	-0.0048	-0.004	-0.0004	-0.0028
9.09	-0.0128	-0.0136	-0.0124	-0.0072	-0.0104	-0.0056
9.1	-0.0112	-0.0116	-0.0104	-0.0044	-0.0128	-0.0032
9.11	0.0076	0.004	0.0064	0.0068	-0.0004	0.0072
9.12	0.0164	0.0108	0.014	0.01	0.0096	0.0104
9.13	0.0148	0.0096	0.0124	0.0072	0.0116	0.0076
9.14	-0.0044	-0.0064	-0.0048	-0.004	-0.0004	-0.0028
9.15	-0.0128	-0.0136	-0.0124	-0.0072	-0.0104	-0.0056
9.16	-0.0112	-0.0116	-0.0104	-0.0044	-0.0124	-0.0032
9.17	0.008	0.0044	0.0064	0.0068	-0.0004	0.0076
9.18	0.0164	0.0112	0.0136	0.01	0.0096	0.0104
9.19	0.0148	0.0092	0.012	0.0072	0.0116	0.0076
9.2	-0.0044	-0.0068	-0.0052	-0.004	-0.0008	-0.0028
9.21	-0.0132	-0.0136	-0.0124	-0.0072	-0.0108	-0.006
9.22	-0.0112	-0.0116	-0.0104	-0.0044	-0.0128	-0.0028
9.23	0.008	0.0044	0.0064	0.0068	-0.0004	0.0076
9.24	0.0168	0.0112	0.014	0.01	0.0096	0.0104
9.25	0.0144	0.0092	0.012	0.0068	0.0116	0.0076
9.26	-0.0044	-0.0068	-0.0048	-0.004	-0.0008	-0.0028
9.27	-0.0132	-0.0136	-0.0124	-0.0072	-0.0104	-0.0056
9.28	-0.0108	-0.0116	-0.0104	-0.0044	-0.0124	-0.0028
9.29	0.008	0.0044	0.0068	0.0068	0	0.0076
9.3	0.0164	0.0112	0.0136	0.01	0.0096	0.0104
9.31	0.0144	0.0092	0.012	0.0068	0.0116	0.0076
9.32	-0.0048	-0.0068	-0.0052	-0.0044	-0.0008	-0.0032
9.33	-0.0132	-0.0136	-0.0124	-0.0072	-0.0108	-0.006
9.34	-0.0108	-0.0112	-0.01	-0.004	-0.0124	-0.0028
9.35	0.0084	0.0044	0.0068	0.0068	0	0.0076
9.36	0.0168	0.0112	0.014	0.0096	0.0096	0.0104
9.37	0.0144	0.0092	0.012	0.0068	0.0116	0.0076
9.38	-0.0048	-0.0072	-0.0052	-0.0044	-0.0008	-0.0032
9.39	-0.0132	-0.0136	-0.0124	-0.0072	-0.0108	-0.0056
9.4	-0.0108	-0.0116	-0.01	-0.0044	-0.0128	-0.0028
9.41	0.0084	0.0048	0.0068	0.0068	0	0.0076
9.42	0.0168	0.0112	0.014	0.01	0.0096	0.0104
9.43	0.0144	0.0092	0.0116	0.0068	0.0116	0.0076
9.44	-0.0048	-0.0072	-0.0052	-0.0044	-0.0012	-0.0032
9.45	-0.0132	-0.0136	-0.0124	-0.0072	-0.0108	-0.0056
9.46	-0.0104	-0.0112	-0.01	-0.004	-0.0124	-0.0028
9.47	0.0084	0.0048	0.0068	0.0072	0.0004	0.0076
9.48	0.0168	0.0112	0.014	0.01	0.01	0.0104
9.49	0.0144	0.0092	0.0116	0.0068	0.0116	0.0076
9.5	-0.0052	-0.0072	-0.0056	-0.0044	-0.0012	-0.0032
9.51	-0.0132	-0.0136	-0.0124	-0.0072	-0.0108	-0.006
9.52	-0.0104	-0.0112	-0.01	-0.004	-0.0128	-0.0028
9.53	0.0088	0.0048	0.0072	0.0072	0.0004	0.008
9.54	0.0168	0.0112	0.014	0.01	0.01	0.0104
9.55	0.014	0.0088	0.0116	0.0068	0.0116	0.0076
9.56	-0.0052	-0.0072	-0.0056	-0.0044	-0.0012	-0.0032
9.57	-0.0132	-0.0136	-0.0124	-0.0072	-0.0108	-0.006
9.58	-0.0104	-0.0112	-0.01	-0.004	-0.0124	-0.0028
9.59	0.0088	0.0048	0.0072	0.0072	0.0004	0.008
9.6	0.0168	0.0112	0.014	0.01	0.01	0.0104
9.61	0.014	0.0088	0.0116	0.0068	0.0112	0.0072
9.62	-0.0052	-0.0076	-0.0056	-0.0048	-0.0016	-0.0032
9.63	-0.0132	-0.014	-0.0124	-0.0072	-0.0112	-0.006
9.64	-0.0104	-0.0112	-0.01	-0.004	-0.0124	-0.0028
9.65	0.0088	0.0048	0.0072	0.0072	0.0004	0.008
9.66	0.0168	0.0112	0.014	0.01	0.01	0.0104
9.67	0.014	0.0088	0.0116	0.0068	0.0116	0.0072
9.68	-0.0052	-0.0076	-0.0056	-0.0048	-0.0016	-0.0032
9.69	-0.0132	-0.014	-0.0124	-0.0072	-0.0112	-0.006
9.7	-0.0104	-0.0112	-0.0096	-0.004	-0.0124	-0.0028
9.71	0.0088	0.0052	0.0072	0.0072	0.0004	0.008
9.72	0.0168	0.0112	0.014	0.01	0.01	0.0104
9.73	0.014	0.0088	0.0116	0.0064	0.0112	0.0072
9.74	-0.0056	-0.0076	-0.006	-0.0048	-0.0016	-0.0036
9.75	-0.0132	-0.014	-0.0124	-0.0072	-0.0112	-0.006
9.76	-0.01	-0.0108	-0.0096	-0.004	-0.0124	-0.0024
9.77	0.0092	0.0052	0.0076	0.0076	0.0008	0.008
9.78	0.0168	0.0112	0.014	0.01	0.0104	0.0104
9.79	0.0136	0.0084	0.0112	0.0064	0.0116	0.0072
9.8	-0.0056	-0.008	-0.006	-0.0048	-0.0016	-0.0036
9.81	-0.0136	-0.014	-0.0128	-0.0072	-0.0112	-0.006
9.82	-0.0104	-0.0108	-0.0096	-0.004	-0.0124	-0.0024
9.83	0.0092	0.0052	0.0072	0.0072	0.0008	0.008
9.84	0.0168	0.0112	0.014	0.01	0.01	0.0104
9.85	0.0136	0.0084	0.0112	0.0064	0.0112	0.0072
9.86	-0.0056	-0.008	-0.006	-0.0048	-0.002	-0.0036
9.87	-0.0136	-0.014	-0.0128	-0.0076	-0.0116	-0.006
9.88	-0.01	-0.0108	-0.0096	-0.0036	-0.0128	-0.0024
9.89	0.0092	0.0052	0.0076	0.0076	0.0008	0.0084
9.9	0.0168	0.0112	0.014	0.01	0.01	0.0104
9.91	0.0136	0.0084	0.0112	0.0064	0.0112	0.0068
9.92	-0.006	-0.008	-0.0064	-0.0052	-0.0024	-0.0036
9.93	-0.0136	-0.014	-0.0128	-0.0076	-0.0116	-0.006
9.94	-0.01	-0.0108	-0.0092	-0.0036	-0.0128	-0.0024
9.95	0.0096	0.0056	0.0076	0.0076	0.0008	0.0084
9.96	0.0172	0.0116	0.0144	0.01	0.01	0.0104
9.97	0.0136	0.0084	0.0112	0.0064	0.0112	0.0068
9.98	-0.006	-0.008	-0.0064	-0.0048	-0.0024	-0.0036
9.99	-0.0136	-0.014	-0.0128	-0.0076	-0.0116	-0.006
10	-0.01	-0.0104	-0.0092	-0.0036	-0.0124	-0.0024
10.01	0.0096	0.0056	0.008	0.0076	0.0008	0.0084
10.02	0.0172	0.0112	0.0144	0.01	0.01	0.0104
10.03	0.0132	0.008	0.0108	0.006	0.0112	0.0068
10.04	-0.006	-0.0084	-0.0064	-0.0052	-0.0024	-0.004
10.05	-0.0136	-0.014	-0.0128	-0.0076	-0.012	-0.006
10.06	-0.0096	-0.0104	-0.0092	-0.0036	-0.0124	-0.0024
10.07	0.0096	0.0056	0.008	0.0076	0.0012	0.0084
10.08	0.0172	0.0112	0.0144	0.01	0.01	0.0104
10.09	0.0132	0.008	0.0108	0.006	0.0112	0.0068
10.1	-0.0064	-0.0084	-0.0064	-0.0052	-0.0024	-0.004
10.11	-0.0136	-0.014	-0.0128	-0.0076	-0.012	-0.006
10.12	-0.01	-0.0104	-0.0092	-0.0036	-0.0128	-0.0024
10.13	0.0096	0.0056	0.008	0.0076	0.0012	0.0084
10.14	0.0172	0.0116	0.0144	0.01	0.0104	0.0104
10.15	0.0132	0.008	0.0108	0.006	0.0112	0.0068
10.16	-0.0064	-0.0084	-0.0064	-0.0052	-0.0028	-0.004
10.17	-0.0136	-0.014	-0.0128	-0.0076	-0.012	-0.006
10.18	-0.0096	-0.0104	-0.0088	-0.0032	-0.0124	-0.002
10.19	0.01	0.006	0.008	0.008	0.0016	0.0088
10.2	0.0172	0.0116	0.0144	0.0104	0.0108	0.0108
10.21	0.0132	0.008	0.0108	0.0064	0.0116	0.0068
10.22	-0.0064	-0.0084	-0.0068	-0.0052	-0.0024	-0.004
10.23	-0.0136	-0.014	-0.0128	-0.0076	-0.0116	-0.006
10.24	-0.0096	-0.0104	-0.0088	-0.0032	-0.012	-0.002
10.25	0.01	0.006	0.0084	0.008	0.0016	0.0088
10.26	0.0172	0.0116	0.0144	0.01	0.0108	0.0104
10.27	0.0132	0.008	0.0108	0.006	0.0116	0.0068
10.28	-0.0064	-0.0084	-0.0064	-0.0052	-0.0024	-0.004
10.29	-0.0136	-0.014	-0.0128	-0.0076	-0.0116	-0.006
10.3	-0.0092	-0.01	-0.0088	-0.0032	-0.012	-0.002
10.31	0.01	0.006	0.0084	0.008	0.002	0.0088
10.32	0.0172	0.0116	0.0144	0.01	0.0108	0.0104
10.33	0.0132	0.008	0.0108	0.006	0.0116	0.0068
10.34	-0.0064	-0.0084	-0.0068	-0.0052	-0.0024	-0.004
10.35	-0.0136	-0.014	-0.0128	-0.0076	-0.0116	-0.006
10.36	-0.0092	-0.01	-0.0088	-0.0032	-0.012	-0.002
10.37	0.0104	0.006	0.0084	0.008	0.002	0.0088
10.38	0.0172	0.0116	0.0144	0.0104	0.0112	0.0108
10.39	0.0128	0.008	0.0108	0.006	0.0116	0.0068
10.4	-0.0068	-0.0084	-0.0068	-0.0052	-0.0024	-0.004
10.41	-0.0136	-0.014	-0.0128	-0.0072	-0.0112	-0.006
10.42	-0.0092	-0.01	-0.0088	-0.0032	-0.0116	-0.002
10.43	0.0104	0.0064	0.0084	0.008	0.002	0.0088
10.44	0.0172	0.0116	0.0144	0.01	0.0108	0.0104
10.45	0.0128	0.0076	0.0104	0.006	0.0112	0.0064
10.46	-0.0068	-0.0088	-0.0068	-0.0056	-0.0028	-0.004
10.47	-0.0136	-0.014	-0.0128	-0.0072	-0.0116	-0.006
10.48	-0.0092	-0.01	-0.0084	-0.0032	-0.0116	-0.0016
10.49	0.0104	0.0064	0.0088	0.0084	0.0024	0.0088
10.5	0.0176	0.0116	0.0148	0.0104	0.0112	0.0108
10.51	0.0128	0.0076	0.0104	0.006	0.0116	0.0068
10.52	-0.0068	-0.0088	-0.0068	-0.0052	-0.0024	-0.004
10.53	-0.0136	-0.014	-0.0128	-0.0072	-0.0112	-0.0056
10.54	-0.0088	-0.0096	-0.0084	-0.0028	-0.0116	-0.0016
10.55	0.0104	0.0064	0.0088	0.0084	0.0024	0.0088
10.56	0.0176	0.0116	0.0144	0.01	0.0112	0.0108
10.57	0.0128	0.0076	0.0104	0.006	0.0116	0.0064
10.58	-0.0068	-0.0088	-0.0068	-0.0052	-0.0024	-0.004
10.59	-0.0136	-0.014	-0.0128	-0.0072	-0.0112	-0.0056
10.6	-0.0088	-0.0096	-0.0084	-0.0028	-0.0112	-0.0016
10.61	0.0108	0.0064	0.0088	0.0084	0.0028	0.0092
10.62	0.0176	0.0116	0.0144	0.0104	0.0116	0.0108
10.63	0.0124	0.0076	0.0104	0.006	0.0116	0.0064
10.64	-0.0072	-0.0088	-0.0072	-0.0056	-0.0024	-0.0044
10.65	-0.0136	-0.014	-0.0128	-0.0072	-0.0112	-0.0056
10.66	-0.0088	-0.0096	-0.0084	-0.0028	-0.0112	-0.0016
10.67	0.0108	0.0064	0.0088	0.0084	0.0024	0.0088
10.68	0.0176	0.0116	0.0144	0.01	0.0112	0.0104
10.69	0.0124	0.0076	0.01	0.0056	0.0112	0.0064
10.7	-0.0072	-0.0088	-0.0072	-0.0056	-0.0028	-0.0044
10.71	-0.0136	-0.014	-0.0128	-0.0072	-0.0112	-0.006
10.72	-0.0088	-0.0096	-0.0084	-0.0028	-0.0116	-0.0016
10.73	0.0108	0.0064	0.0088	0.0084	0.0024	0.0092
10.74	0.0172	0.0116	0.0144	0.01	0.0112	0.0104
10.75	0.012	0.0072	0.01	0.0056	0.0108	0.0064
10.76	-0.0072	-0.0092	-0.0072	-0.0056	-0.0032	-0.0044
10.77	-0.0136	-0.014	-0.0128	-0.0072	-0.0116	-0.0056
10.78	-0.0084	-0.0092	-0.008	-0.0028	-0.0116	-0.0016
10.79	0.0108	0.0068	0.0088	0.0084	0.0024	0.0092
10.8	0.0172	0.0116	0.0144	0.01	0.0112	0.0104
10.81	0.012	0.0072	0.01	0.0056	0.0108	0.006
10.82	-0.0072	-0.0092	-0.0072	-0.0056	-0.0032	-0.0044
10.83	-0.0136	-0.014	-0.0128	-0.0072	-0.0116	-0.006
10.84	-0.0084	-0.0096	-0.008	-0.0028	-0.0116	-0.0016
10.85	0.0108	0.0064	0.0092	0.0084	0.0024	0.0092
10.86	0.0172	0.0116	0.0144	0.01	0.0112	0.0104
10.87	0.012	0.0072	0.0096	0.0052	0.0108	0.006
10.88	-0.0076	-0.0092	-0.0076	-0.0056	-0.0036	-0.0044
10.89	-0.0136	-0.014	-0.0128	-0.0072	-0.012	-0.006
10.9	-0.0084	-0.0092	-0.008	-0.0024	-0.0116	-0.0012
10.91	0.0112	0.0068	0.0092	0.0084	0.0028	0.0092
10.92	0.0172	0.0116	0.0144	0.01	0.0112	0.0104
10.93	0.0116	0.0068	0.0096	0.0052	0.0108	0.006
10.94	-0.0076	-0.0092	-0.0076	-0.006	-0.0036	-0.0044
10.95	-0.014	-0.014	-0.0128	-0.0072	-0.012	-0.006
10.96	-0.0084	-0.0092	-0.008	-0.0024	-0.0116	-0.0012
10.97	0.0108	0.0068	0.0092	0.0084	0.0024	0.0092
10.98	0.0172	0.0116	0.0144	0.01	0.0108	0.0104
10.99	0.0116	0.0068	0.0096	0.0052	0.0104	0.006
11	-0.0076	-0.0092	-0.0076	-0.006	-0.0036	-0.0044
11.01	-0.0136	-0.014	-0.0128	-0.0072	-0.012	-0.0056
11.02	-0.008	-0.0092	-0.0076	-0.0024	-0.0112	-0.0012
11.03	0.0112	0.0068	0.0092	0.0084	0.0028	0.0092
11.04	0.0176	0.0116	0.0144	0.01	0.0112	0.0104
11.05	0.0116	0.0068	0.0096	0.0052	0.0104	0.006
11.06	-0.0076	-0.0096	-0.0076	-0.006	-0.0036	-0.0044
11.07	-0.014	-0.014	-0.0128	-0.0072	-0.012	-0.006
11.08	-0.008	-0.0088	-0.0076	-0.0024	-0.0112	-0.0012
11.09	0.0112	0.0068	0.0092	0.0084	0.0028	0.0092
11.1	0.0176	0.0116	0.0144	0.01	0.0112	0.0104
11.11	0.0116	0.0068	0.0092	0.0052	0.0104	0.006
11.12	-0.0076	-0.0092	-0.0076	-0.006	-0.0036	-0.0044
11.13	-0.014	-0.014	-0.0128	-0.0072	-0.012	-0.0056
11.14	-0.008	-0.0088	-0.0076	-0.0024	-0.0112	-0.0012
11.15	0.0112	0.0068	0.0092	0.0084	0.0028	0.0092
11.16	0.0172	0.0116	0.0144	0.01	0.0108	0.0104
11.17	0.0112	0.0064	0.0092	0.0048	0.01	0.0056
11.18	-0.008	-0.0096	-0.008	-0.006	-0.004	-0.0048
11.19	-0.014	-0.014	-0.0132	-0.0072	-0.0124	-0.006
11.2	-0.008	-0.0088	-0.0076	-0.0024	-0.0116	-0.0012
11.21	0.0112	0.0068	0.0092	0.0084	0.0028	0.0092
11.22	0.0172	0.0116	0.0144	0.01	0.0108	0.0104
11.23	0.0112	0.0064	0.0092	0.0048	0.01	0.0056
11.24	-0.008	-0.0096	-0.008	-0.006	-0.0044	-0.0048
11.25	-0.014	-0.014	-0.0132	-0.0072	-0.0124	-0.006
11.26	-0.008	-0.0088	-0.0076	-0.0024	-0.0116	-0.0012
11.27	0.0112	0.0068	0.0092	0.0084	0.0028	0.0092
11.28	0.0172	0.0116	0.0144	0.0096	0.0108	0.0104
11.29	0.0112	0.0064	0.0088	0.0048	0.0096	0.0056
11.3	-0.008	-0.0096	-0.008	-0.006	-0.0044	-0.0048
11.31	-0.0136	-0.014	-0.0128	-0.0072	-0.0124	-0.0056
11.32	-0.0076	-0.0088	-0.0072	-0.002	-0.0112	-0.0008
11.33	0.0112	0.0068	0.0096	0.0084	0.0028	0.0092
11.34	0.0172	0.0116	0.0144	0.0096	0.0108	0.0104
11.35	0.0112	0.0064	0.0088	0.0048	0.0096	0.0056
11.36	-0.008	-0.0096	-0.008	-0.006	-0.0044	-0.0048
11.37	-0.014	-0.0144	-0.0132	-0.0072	-0.0124	-0.006
11.38	-0.0076	-0.0084	-0.0072	-0.002	-0.0112	-0.0008
11.39	0.0112	0.0072	0.0096	0.0084	0.0028	0.0092
11.4	0.0172	0.0116	0.0144	0.0096	0.0104	0.01
11.41	0.0108	0.006	0.0088	0.0044	0.0096	0.0052
11.42	-0.008	-0.0096	-0.008	-0.006	-0.0044	-0.0048
11.43	-0.014	-0.014	-0.0128	-0.0072	-0.0124	-0.0056
11.44	-0.0076	-0.0084	-0.0072	-0.002	-0.0112	-0.0008
11.45	0.0116	0.0072	0.0096	0.0084	0.0028	0.0092
11.46	0.0172	0.0116	0.0144	0.0096	0.0108	0.01
11.47	0.0108	0.006	0.0088	0.0044	0.0096	0.0052
11.48	-0.008	-0.0096	-0.008	-0.006	-0.0048	-0.0048
11.49	-0.0136	-0.014	-0.0128	-0.0072	-0.0124	-0.0056
11.5	-0.0072	-0.0084	-0.0072	-0.002	-0.0112	-0.0008
11.51	0.0116	0.0072	0.0096	0.0088	0.0032	0.0092
11.52	0.0172	0.0116	0.0144	0.0096	0.0108	0.0104
11.53	0.0108	0.006	0.0084	0.0044	0.0096	0.0052
11.54	-0.008	-0.01	-0.008	-0.006	-0.0044	-0.0048
11.55	-0.014	-0.014	-0.0128	-0.0072	-0.0124	-0.0056
11.56	-0.0072	-0.0084	-0.0072	-0.002	-0.0108	-0.0008
11.57	0.0116	0.0072	0.0096	0.0088	0.0032	0.0092
11.58	0.0172	0.0116	0.0144	0.0096	0.0108	0.01
11.59	0.0108	0.006	0.0084	0.0044	0.0096	0.0052
11.6	-0.0084	-0.01	-0.0084	-0.0064	-0.0048	-0.0048
11.61	-0.014	-0.014	-0.0128	-0.0072	-0.0124	-0.0056
11.62	-0.0072	-0.008	-0.0068	-0.0016	-0.0108	-0.0004
11.63	0.0116	0.0072	0.0096	0.0088	0.0032	0.0092
11.64	0.0172	0.0116	0.0144	0.0096	0.0108	0.01
11.65	0.0104	0.0056	0.0084	0.0044	0.0096	0.0052
11.66	-0.0084	-0.01	-0.0084	-0.006	-0.0048	-0.0048
11.67	-0.014	-0.014	-0.0128	-0.0072	-0.0124	-0.0056
11.68	-0.0072	-0.0084	-0.0068	-0.0016	-0.0108	-0.0004
11.69	0.0116	0.0072	0.0096	0.0088	0.0032	0.0096
11.7	0.0172	0.0116	0.0144	0.0096	0.0112	0.0104
11.71	0.0104	0.006	0.0084	0.0044	0.0096	0.0052
11.72	-0.008	-0.0096	-0.008	-0.006	-0.0044	-0.0048
11.73	-0.0136	-0.014	-0.0128	-0.0068	-0.012	-0.0056
11.74	-0.0068	-0.008	-0.0064	-0.0016	-0.01	-0.0004
11.75	0.012	0.0076	0.01	0.0088	0.004	0.0096
11.76	0.0176	0.0116	0.0148	0.01	0.0116	0.0104
11.77	0.0104	0.006	0.0084	0.0044	0.01	0.0052
11.78	-0.0084	-0.01	-0.0084	-0.006	-0.004	-0.0048
11.79	-0.0136	-0.014	-0.0128	-0.0068	-0.0116	-0.0056
11.8	-0.0068	-0.008	-0.0064	-0.0016	-0.01	-0.0004
11.81	0.012	0.0076	0.01	0.0092	0.0044	0.0096
11.82	0.0176	0.012	0.0148	0.01	0.012	0.0104
11.83	0.0104	0.006	0.0084	0.0044	0.0104	0.0052
11.84	-0.008	-0.0096	-0.008	-0.006	-0.0036	-0.0044
11.85	-0.0136	-0.0136	-0.0128	-0.0068	-0.0112	-0.0052
11.86	-0.0064	-0.0076	-0.006	-0.0012	-0.0092	0
11.87	0.0124	0.008	0.0104	0.0092	0.0052	0.01
11.88	0.0176	0.012	0.0148	0.01	0.0124	0.0104
11.89	0.0104	0.006	0.0084	0.0044	0.0108	0.0052
11.9	-0.008	-0.01	-0.008	-0.006	-0.0036	-0.0048
11.91	-0.0136	-0.014	-0.0124	-0.0068	-0.0112	-0.0052
11.92	-0.0064	-0.0076	-0.006	-0.0012	-0.0092	0
11.93	0.0124	0.008	0.0104	0.0092	0.0048	0.0096
11.94	0.0176	0.012	0.0148	0.01	0.0124	0.0104
11.95	0.0104	0.0056	0.0084	0.0044	0.0104	0.0052
11.96	-0.0084	-0.01	-0.0084	-0.006	-0.004	-0.0048
11.97	-0.0136	-0.014	-0.0128	-0.0068	-0.0116	-0.0056
11.98	-0.0064	-0.0076	-0.0064	-0.0012	-0.0096	0
11.99	0.012	0.0076	0.01	0.0088	0.0044	0.0096
12	0.0172	0.0116	0.0144	0.0096	0.0116	0.01
12.01	0.01	0.0056	0.008	0.004	0.0096	0.0048
12.02	-0.0084	-0.01	-0.0084	-0.0064	-0.0048	-0.0048
12.03	-0.0136	-0.014	-0.0128	-0.0068	-0.012	-0.0056
12.04	-0.0064	-0.0076	-0.006	-0.0012	-0.01	0
12.05	0.0124	0.0076	0.01	0.0088	0.004	0.0096
12.06	0.0176	0.0116	0.0144	0.0096	0.0112	0.01
12.07	0.01	0.0052	0.008	0.004	0.0092	0.0048
12.08	-0.0088	-0.0104	-0.0088	-0.0064	-0.0052	-0.0052
12.09	-0.0136	-0.014	-0.0128	-0.0072	-0.0124	-0.0056
12.1	-0.0064	-0.0076	-0.006	-0.0012	-0.0104	0
12.11	0.0124	0.0076	0.0104	0.0088	0.004	0.0096
12.12	0.0172	0.0116	0.0144	0.0096	0.0108	0.01
12.13	0.01	0.0052	0.008	0.0036	0.0088	0.0048
12.14	-0.0088	-0.01	-0.0084	-0.0064	-0.0052	-0.0052
12.15	-0.0136	-0.014	-0.0128	-0.0068	-0.0124	-0.0056
12.16	-0.006	-0.0072	-0.006	-0.0012	-0.01	0
12.17	0.0124	0.008	0.0104	0.0092	0.004	0.0096
12.18	0.0172	0.0116	0.0144	0.0096	0.0112	0.01
12.19	0.0096	0.0052	0.0076	0.0036	0.0088	0.0044
12.2	-0.0088	-0.0104	-0.0088	-0.0064	-0.0052	-0.0052
12.21	-0.0136	-0.014	-0.0128	-0.0072	-0.0124	-0.0056
12.22	-0.006	-0.0072	-0.006	-0.0012	-0.01	0
12.23	0.0124	0.008	0.0104	0.0092	0.004	0.0096
12.24	0.0176	0.0116	0.0148	0.0096	0.0112	0.01
12.25	0.0096	0.0052	0.0076	0.0036	0.0088	0.0044
12.26	-0.0088	-0.0104	-0.0088	-0.0064	-0.0052	-0.0052
12.27	-0.0136	-0.014	-0.0128	-0.0068	-0.0124	-0.0056
12.28	-0.006	-0.0072	-0.0056	-0.0012	-0.01	0
12.29	0.0124	0.008	0.0104	0.0092	0.004	0.0096
12.3	0.0172	0.0116	0.0144	0.0096	0.0112	0.01
12.31	0.0096	0.0048	0.0076	0.0036	0.0084	0.0044
12.32	-0.0092	-0.0104	-0.0088	-0.0068	-0.0056	-0.0052
12.33	-0.014	-0.014	-0.0128	-0.0072	-0.0128	-0.0056
12.34	-0.006	-0.0072	-0.0056	-0.0008	-0.01	0.0004
12.35	0.0124	0.008	0.0104	0.0092	0.004	0.0096
12.36	0.0172	0.0116	0.0144	0.0096	0.0108	0.01
12.37	0.0092	0.0048	0.0072	0.0032	0.0084	0.0044
12.38	-0.0092	-0.0108	-0.0092	-0.0068	-0.006	-0.0052
12.39	-0.014	-0.0144	-0.0132	-0.0072	-0.0128	-0.0056
12.4	-0.006	-0.0072	-0.006	-0.0012	-0.0104	0
12.41	0.0124	0.008	0.0104	0.0088	0.0036	0.0096
12.42	0.0172	0.0116	0.0144	0.0096	0.0108	0.01
12.43	0.0092	0.0048	0.0072	0.0032	0.008	0.004
12.44	-0.0092	-0.0108	-0.0092	-0.0068	-0.006	-0.0052
12.45	-0.014	-0.0144	-0.0132	-0.0072	-0.0132	-0.0056
12.46	-0.006	-0.0072	-0.0056	-0.0008	-0.0104	0.0004
12.47	0.0124	0.008	0.0104	0.0092	0.004	0.0096
12.48	0.0172	0.0116	0.0144	0.0096	0.0108	0.01
12.49	0.0092	0.0044	0.0072	0.0032	0.008	0.004
12.5	-0.0092	-0.0108	-0.0092	-0.0068	-0.006	-0.0056
12.51	-0.014	-0.0144	-0.0132	-0.0072	-0.0136	-0.006
12.52	-0.0056	-0.0072	-0.0056	-0.0008	-0.0104	0.0004
12.53	0.0128	0.008	0.0104	0.0092	0.004	0.01
12.54	0.0176	0.0116	0.0144	0.0096	0.0112	0.0104
12.55	0.0092	0.0044	0.0072	0.0032	0.0084	0.0044
12.56	-0.0092	-0.0108	-0.0092	-0.0068	-0.006	-0.0052
12.57	-0.014	-0.0144	-0.0132	-0.0072	-0.0132	-0.0056
12.58	-0.0056	-0.0068	-0.0056	-0.0008	-0.01	0.0004
12.59	0.0128	0.008	0.0108	0.0092	0.004	0.0096
12.6	0.0172	0.0116	0.0144	0.0096	0.0112	0.01
12.61	0.0088	0.0044	0.0068	0.0032	0.0084	0.004
12.62	-0.0096	-0.0108	-0.0092	-0.0068	-0.006	-0.0056
12.63	-0.014	-0.0144	-0.0132	-0.0072	-0.0132	-0.006
12.64	-0.0056	-0.0068	-0.0056	-0.0008	-0.0104	0.0004
12.65	0.0128	0.008	0.0108	0.0092	0.004	0.01
12.66	0.0176	0.0116	0.0148	0.0096	0.0116	0.0104
12.67	0.0088	0.0044	0.0068	0.0032	0.0084	0.004
12.68	-0.0096	-0.0112	-0.0096	-0.0068	-0.006	-0.0056
12.69	-0.0144	-0.0144	-0.0132	-0.0072	-0.0132	-0.006
12.7	-0.0056	-0.0068	-0.0056	-0.0008	-0.01	0.0004
12.71	0.0128	0.008	0.0108	0.0092	0.0044	0.0096
12.72	0.0176	0.012	0.0148	0.0096	0.0116	0.0104
12.73	0.0088	0.0044	0.0072	0.0036	0.0088	0.0044
12.74	-0.01	-0.0112	-0.0096	-0.0068	-0.0056	-0.0056
12.75	-0.0144	-0.0148	-0.0136	-0.0076	-0.0136	-0.006
12.76	-0.0056	-0.0068	-0.0052	-0.0008	-0.0104	0
12.77	0.0132	0.0084	0.0112	0.0092	0.004	0.01
12.78	0.018	0.012	0.0148	0.01	0.012	0.0104
12.79	0.0088	0.0044	0.0068	0.0036	0.0092	0.0044
12.8	-0.01	-0.0112	-0.0096	-0.0068	-0.0056	-0.0056
12.81	-0.0144	-0.0148	-0.0136	-0.0076	-0.0132	-0.006
12.82	-0.0056	-0.0068	-0.0052	-0.0008	-0.0104	0.0004
12.83	0.0132	0.0084	0.0112	0.0092	0.0044	0.01
12.84	0.018	0.012	0.0152	0.01	0.012	0.0104
12.85	0.0088	0.0044	0.0068	0.0036	0.0092	0.0044
12.86	-0.0096	-0.0112	-0.0096	-0.0068	-0.0056	-0.0052
12.87	-0.0144	-0.0148	-0.0136	-0.0076	-0.0132	-0.006
12.88	-0.0052	-0.0068	-0.0052	-0.0008	-0.01	0.0004
12.89	0.0136	0.0088	0.0112	0.0096	0.0044	0.01
12.9	0.018	0.0124	0.0152	0.0104	0.0124	0.0108
12.91	0.0088	0.0044	0.0068	0.0036	0.0092	0.0044
12.92	-0.01	-0.0112	-0.01	-0.0068	-0.0056	-0.0056
12.93	-0.0144	-0.0148	-0.0136	-0.0076	-0.0132	-0.006
12.94	-0.0052	-0.0064	-0.0052	-0.0008	-0.01	0.0004
12.95	0.0136	0.0088	0.0112	0.0096	0.0044	0.01
12.96	0.018	0.012	0.0152	0.01	0.012	0.0108
12.97	0.0088	0.004	0.0068	0.0036	0.0092	0.0044
12.98	-0.01	-0.0112	-0.0096	-0.0068	-0.0056	-0.0056
12.99	-0.0144	-0.0148	-0.0136	-0.0076	-0.0132	-0.006
13	-0.0052	-0.0064	-0.0052	-0.0008	-0.01	0.0004
13.01	0.0136	0.0088	0.0112	0.0096	0.0048	0.01
13.02	0.018	0.012	0.0152	0.01	0.0124	0.0108
13.03	0.0084	0.004	0.0068	0.0032	0.0092	0.004
13.04	-0.0104	-0.0116	-0.01	-0.0072	-0.0056	-0.0056
13.05	-0.0144	-0.0148	-0.0136	-0.0076	-0.0132	-0.006
13.06	-0.0048	-0.0064	-0.0048	-0.0008	-0.01	0.0004
13.07	0.0136	0.0088	0.0112	0.0096	0.0048	0.01
13.08	0.018	0.0124	0.0152	0.01	0.0124	0.0108
13.09	0.0084	0.004	0.0064	0.0032	0.0092	0.0044
13.1	-0.01	-0.0116	-0.01	-0.0068	-0.0056	-0.0056
13.11	-0.0144	-0.0148	-0.0136	-0.0076	-0.0132	-0.006
13.12	-0.0052	-0.0064	-0.0048	-0.0008	-0.01	0.0004
13.13	0.0136	0.0088	0.0112	0.0096	0.0048	0.01
13.14	0.018	0.012	0.0152	0.01	0.0124	0.0108
13.15	0.0084	0.004	0.0064	0.0032	0.0088	0.004
13.16	-0.0104	-0.0116	-0.01	-0.0072	-0.006	-0.0056
13.17	-0.0144	-0.0148	-0.0136	-0.0076	-0.0136	-0.006
13.18	-0.0048	-0.0064	-0.0048	-0.0008	-0.01	0.0004
13.19	0.0136	0.0088	0.0112	0.0096	0.0048	0.01
13.2	0.018	0.012	0.0152	0.01	0.012	0.0104
13.21	0.008	0.0036	0.0064	0.0032	0.0084	0.004
13.22	-0.0104	-0.0116	-0.01	-0.0072	-0.006	-0.0056
13.23	-0.0148	-0.0148	-0.0136	-0.0076	-0.0136	-0.0064
13.24	-0.0048	-0.0064	-0.0048	-0.0008	-0.01	0.0004
13.25	0.0136	0.0088	0.0116	0.0096	0.0044	0.01
13.26	0.018	0.012	0.0152	0.01	0.012	0.0104
13.27	0.008	0.0036	0.0064	0.0032	0.0084	0.004
13.28	-0.0104	-0.0116	-0.01	-0.0068	-0.006	-0.0056
13.29	-0.0144	-0.0144	-0.0132	-0.0076	-0.0132	-0.006
13.3	-0.0044	-0.006	-0.0044	-0.0004	-0.0096	0.0008
13.31	0.014	0.0088	0.0116	0.0096	0.0048	0.01
13.32	0.018	0.012	0.0148	0.01	0.012	0.0104
13.33	0.008	0.0036	0.006	0.0028	0.0084	0.004
13.34	-0.0104	-0.0116	-0.01	-0.0068	-0.006	-0.0056
13.35	-0.0144	-0.0144	-0.0132	-0.0076	-0.0132	-0.006
13.36	-0.0044	-0.006	-0.0044	-0.0004	-0.0096	0.0008
13.37	0.014	0.0088	0.0116	0.0096	0.0048	0.01
13.38	0.018	0.0124	0.0152	0.01	0.0124	0.0108
13.39	0.008	0.0036	0.006	0.0032	0.0088	0.004
13.4	-0.0104	-0.0116	-0.01	-0.0068	-0.0056	-0.0056
13.41	-0.0144	-0.0144	-0.0132	-0.0072	-0.0128	-0.006
13.42	-0.0044	-0.006	-0.0044	-0.0004	-0.0092	0.0008
13.43	0.0136	0.0088	0.0116	0.0096	0.0052	0.01
13.44	0.018	0.012	0.0152	0.01	0.0124	0.0104
13.45	0.008	0.0036	0.006	0.0028	0.0084	0.0036
13.46	-0.0104	-0.0116	-0.01	-0.0068	-0.006	-0.0056
13.47	-0.0144	-0.0144	-0.0132	-0.0072	-0.0132	-0.006
13.48	-0.0044	-0.0056	-0.0044	0	-0.0092	0.0008
13.49	0.014	0.0092	0.0116	0.0096	0.0052	0.01
13.5	0.018	0.012	0.0152	0.01	0.0124	0.0104
13.51	0.008	0.0036	0.006	0.0028	0.0088	0.0036
13.52	-0.0104	-0.0116	-0.01	-0.0068	-0.0056	-0.0056
13.53	-0.0144	-0.0144	-0.0132	-0.0072	-0.0128	-0.0056
13.54	-0.004	-0.0056	-0.004	0	-0.0092	0.0012
13.55	0.014	0.0092	0.0116	0.0096	0.0052	0.01
13.56	0.018	0.012	0.0148	0.01	0.0124	0.0104
13.57	0.0076	0.0036	0.006	0.0028	0.0084	0.0036
13.58	-0.0104	-0.0116	-0.01	-0.0068	-0.0056	-0.0052
13.59	-0.014	-0.0144	-0.0132	-0.0072	-0.0128	-0.0056
13.6	-0.004	-0.0056	-0.004	0	-0.0088	0.0012
13.61	0.014	0.0092	0.0116	0.0096	0.0056	0.0104
13.62	0.018	0.012	0.0152	0.01	0.0128	0.0104
13.63	0.0076	0.0032	0.006	0.0028	0.0088	0.0036
13.64	-0.0104	-0.0116	-0.01	-0.0068	-0.0056	-0.0052
13.65	-0.014	-0.0144	-0.0132	-0.0072	-0.0124	-0.0056
13.66	-0.004	-0.0056	-0.004	0	-0.0084	0.0012
13.67	0.014	0.0092	0.0116	0.0096	0.006	0.0104
13.68	0.018	0.012	0.0152	0.01	0.0128	0.0104
13.69	0.0076	0.0032	0.006	0.0028	0.0088	0.0036
13.7	-0.01	-0.0116	-0.01	-0.0068	-0.0052	-0.0052
13.71	-0.014	-0.0144	-0.0132	-0.0068	-0.0124	-0.0056
13.72	-0.0036	-0.0052	-0.0036	0.0004	-0.008	0.0012
13.73	0.014	0.0092	0.012	0.0096	0.0064	0.0104
13.74	0.018	0.012	0.0152	0.01	0.0132	0.0104
13.75	0.0076	0.0032	0.0056	0.0028	0.0088	0.0036
13.76	-0.0104	-0.0116	-0.01	-0.0068	-0.0056	-0.0052
13.77	-0.014	-0.0144	-0.0132	-0.0068	-0.0124	-0.0056
13.78	-0.0036	-0.0052	-0.0036	0.0004	-0.0084	0.0012
13.79	0.0144	0.0092	0.012	0.0096	0.006	0.0104
13.8	0.018	0.012	0.0152	0.01	0.0128	0.0104
13.81	0.0076	0.0032	0.0056	0.0028	0.0088	0.0036
13.82	-0.0104	-0.0116	-0.01	-0.0068	-0.0056	-0.0056
13.83	-0.014	-0.0144	-0.0132	-0.0072	-0.0128	-0.0056
13.84	-0.0036	-0.0052	-0.0036	0	-0.0084	0.0012
13.85	0.014	0.0092	0.012	0.0096	0.0056	0.01
13.86	0.018	0.012	0.0152	0.0096	0.0124	0.0104
13.87	0.0072	0.0032	0.0056	0.0024	0.008	0.0032
13.88	-0.0104	-0.0116	-0.01	-0.0068	-0.006	-0.0056
13.89	-0.014	-0.0144	-0.0132	-0.0072	-0.0128	-0.0056
13.9	-0.0036	-0.0052	-0.0036	0.0004	-0.0088	0.0012
13.91	0.014	0.0092	0.012	0.0096	0.0056	0.01
13.92	0.018	0.012	0.0152	0.0096	0.0124	0.0104
13.93	0.0072	0.0028	0.0056	0.0024	0.008	0.0032
13.94	-0.0108	-0.012	-0.0104	-0.0072	-0.0064	-0.0056
13.95	-0.0144	-0.0144	-0.0132	-0.0072	-0.0132	-0.0056
13.96	-0.0036	-0.0052	-0.0036	0	-0.0088	0.0012
13.97	0.014	0.0092	0.0116	0.0096	0.0052	0.01
13.98	0.018	0.012	0.0148	0.0096	0.012	0.01
13.99	0.0072	0.0028	0.0052	0.0024	0.0076	0.0032
14	-0.0104	-0.0116	-0.0104	-0.0068	-0.0064	-0.0056
14.01	-0.0144	-0.0144	-0.0132	-0.0072	-0.0132	-0.0056
14.02	-0.0036	-0.0052	-0.0036	0	-0.0088	0.0012
14.03	0.014	0.0092	0.0116	0.0092	0.0052	0.01
14.04	0.0176	0.012	0.0148	0.0096	0.0116	0.01
14.05	0.0072	0.0028	0.0052	0.0024	0.0076	0.0032
14.06	-0.0108	-0.012	-0.0104	-0.0072	-0.0068	-0.0056
14.07	-0.0144	-0.0144	-0.0132	-0.0072	-0.0132	-0.0056
14.08	-0.0036	-0.0052	-0.0036	0	-0.0088	0.0012
14.09	0.014	0.0092	0.012	0.0092	0.0052	0.01
14.1	0.018	0.012	0.0152	0.0096	0.012	0.01
14.11	0.0068	0.0028	0.0052	0.0024	0.0076	0.0032
14.12	-0.0104	-0.0116	-0.0104	-0.0068	-0.0064	-0.0056
14.13	-0.014	-0.0144	-0.0132	-0.0072	-0.0132	-0.0056
14.14	-0.0036	-0.0052	-0.0036	0.0004	-0.0088	0.0012
14.15	0.0144	0.0092	0.012	0.0092	0.0052	0.01
14.16	0.0176	0.012	0.0148	0.0096	0.0116	0.01
14.17	0.0068	0.0028	0.0052	0.002	0.0076	0.0032
14.18	-0.0108	-0.012	-0.0104	-0.0068	-0.0064	-0.0056
14.19	-0.014	-0.0144	-0.0132	-0.0068	-0.0128	-0.0056
14.2	-0.0032	-0.0048	-0.0032	0.0008	-0.0084	0.0016
14.21	0.0144	0.0092	0.012	0.0096	0.0056	0.01
14.22	0.0176	0.012	0.0148	0.0096	0.012	0.01
14.23	0.0068	0.0024	0.0052	0.0024	0.0076	0.0032
14.24	-0.0108	-0.012	-0.0104	-0.0068	-0.006	-0.0052
14.25	-0.014	-0.0144	-0.0132	-0.0068	-0.0128	-0.0056
14.26	-0.0032	-0.0052	-0.0036	0.0004	-0.0084	0.0016
14.27	0.014	0.0092	0.0116	0.0092	0.0052	0.01
14.28	0.0176	0.012	0.0148	0.0096	0.012	0.01
14.29	0.0068	0.0028	0.0052	0.0024	0.0076	0.0032
14.3	-0.0104	-0.0116	-0.0104	-0.0068	-0.006	-0.0052
14.31	-0.014	-0.0144	-0.0132	-0.0068	-0.0124	-0.0052
14.32	-0.0032	-0.0048	-0.0032	0.0008	-0.008	0.0016
14.33	0.0144	0.0096	0.012	0.0096	0.006	0.01
14.34	0.0176	0.012	0.0148	0.0096	0.0124	0.01
14.35	0.0068	0.0024	0.0052	0.0024	0.0076	0.0032
14.36	-0.0108	-0.012	-0.0104	-0.0068	-0.006	-0.0052
14.37	-0.014	-0.0144	-0.0132	-0.0068	-0.0124	-0.0052
14.38	-0.0032	-0.0048	-0.0032	0.0008	-0.008	0.0016
14.39	0.0144	0.0092	0.012	0.0096	0.0056	0.01
14.4	0.0176	0.012	0.0148	0.0096	0.012	0.01
14.41	0.0068	0.0024	0.0048	0.002	0.0076	0.0032
14.42	-0.0108	-0.012	-0.0104	-0.0068	-0.006	-0.0052
14.43	-0.014	-0.014	-0.0132	-0.0068	-0.0124	-0.0052
14.44	-0.0028	-0.0048	-0.0032	0.0008	-0.008	0.002
14.45	0.0144	0.0092	0.012	0.0092	0.0056	0.01
14.46	0.0176	0.012	0.0148	0.0096	0.012	0.01
14.47	0.0064	0.0024	0.0048	0.002	0.0076	0.0028
14.48	-0.0108	-0.0116	-0.0104	-0.0068	-0.0064	-0.0052
14.49	-0.014	-0.014	-0.0132	-0.0068	-0.0124	-0.0052
14.5	-0.0028	-0.0048	-0.0032	0.0008	-0.008	0.0016
14.51	0.0144	0.0096	0.012	0.0096	0.0056	0.01
14.52	0.0176	0.012	0.0148	0.0096	0.012	0.01
14.53	0.0064	0.0024	0.0048	0.002	0.0076	0.0032
14.54	-0.0108	-0.012	-0.0104	-0.0068	-0.006	-0.0052
14.55	-0.014	-0.0144	-0.0132	-0.0068	-0.0124	-0.0052
14.56	-0.0028	-0.0048	-0.0032	0.0008	-0.0076	0.002
14.57	0.0144	0.0092	0.012	0.0096	0.006	0.01
14.58	0.0176	0.012	0.0148	0.0096	0.012	0.01
14.59	0.0064	0.0024	0.0048	0.002	0.0076	0.0028
14.6	-0.0108	-0.012	-0.0104	-0.0068	-0.0064	-0.0052
14.61	-0.014	-0.0144	-0.0132	-0.0068	-0.0124	-0.0052
14.62	-0.0028	-0.0044	-0.0028	0.0008	-0.0076	0.002
14.63	0.0144	0.0096	0.012	0.0096	0.006	0.01
14.64	0.0176	0.012	0.0148	0.0096	0.012	0.01
14.65	0.0064	0.0024	0.0048	0.002	0.0076	0.0028
14.66	-0.0108	-0.012	-0.0104	-0.0068	-0.0064	-0.0056
14.67	-0.014	-0.0144	-0.0132	-0.0068	-0.0128	-0.0052
14.68	-0.0028	-0.0044	-0.0028	0.0008	-0.008	0.002
14.69	0.0144	0.0096	0.012	0.0096	0.0056	0.01
14.7	0.0176	0.012	0.0148	0.0096	0.012	0.01
14.71	0.0064	0.002	0.0048	0.002	0.0072	0.0028
14.72	-0.0108	-0.012	-0.0104	-0.0068	-0.0064	-0.0052
14.73	-0.014	-0.0144	-0.0132	-0.0068	-0.0128	-0.0052
14.74	-0.0028	-0.0044	-0.0028	0.0008	-0.008	0.002
14.75	0.0144	0.0096	0.012	0.0096	0.006	0.01
14.76	0.0176	0.012	0.0148	0.0096	0.012	0.01
14.77	0.006	0.002	0.0044	0.002	0.0072	0.0028
14.78	-0.0108	-0.012	-0.0104	-0.0068	-0.0064	-0.0056
14.79	-0.014	-0.0144	-0.0132	-0.0068	-0.0128	-0.0052
14.8	-0.0024	-0.0044	-0.0028	0.0008	-0.008	0.002
14.81	0.0144	0.0096	0.0124	0.0096	0.006	0.01
14.82	0.0176	0.012	0.0148	0.0096	0.0124	0.01
14.83	0.006	0.002	0.0048	0.002	0.0076	0.0028
14.84	-0.0108	-0.012	-0.0104	-0.0068	-0.006	-0.0052
14.85	-0.014	-0.0144	-0.0132	-0.0068	-0.0124	-0.0052
14.86	-0.0024	-0.0044	-0.0028	0.0008	-0.0076	0.002
14.87	0.0148	0.0096	0.0124	0.0096	0.0064	0.01
14.88	0.0176	0.012	0.0148	0.0096	0.0124	0.01
14.89	0.006	0.002	0.0044	0.002	0.0072	0.0028
14.9	-0.0108	-0.012	-0.0104	-0.0068	-0.0064	-0.0056
14.91	-0.014	-0.014	-0.0132	-0.0068	-0.0124	-0.0052
14.92	-0.0024	-0.004	-0.0024	0.0012	-0.0076	0.002
14.93	0.0148	0.0096	0.0124	0.0096	0.0064	0.01
14.94	0.0176	0.012	0.0148	0.0096	0.0124	0.01
14.95	0.006	0.002	0.0044	0.002	0.0072	0.0028
14.96	-0.0108	-0.012	-0.0104	-0.0068	-0.0064	-0.0052
14.97	-0.014	-0.014	-0.0128	-0.0068	-0.0124	-0.0052
14.98	-0.0024	-0.004	-0.0024	0.0012	-0.0072	0.002
14.99	0.0148	0.0096	0.0124	0.0096	0.0064	0.0104
15	0.018	0.012	0.0148	0.0096	0.0124	0.01
15.01	0.006	0.002	0.0044	0.002	0.0076	0.0028
15.02	-0.0108	-0.012	-0.0104	-0.0068	-0.0064	-0.0056
15.03	-0.014	-0.014	-0.0128	-0.0068	-0.0128	-0.0052
15.04	-0.0024	-0.0044	-0.0028	0.0008	-0.0076	0.002
15.05	0.0144	0.0096	0.012	0.0092	0.0056	0.0096
15.06	0.0172	0.0116	0.0144	0.0088	0.0112	0.0096
15.07	0.0056	0.0016	0.004	0.0012	0.006	0.0024
15.08	-0.0112	-0.0124	-0.0108	-0.0072	-0.0076	-0.006
15.09	-0.014	-0.0144	-0.0132	-0.0068	-0.0136	-0.0056
15.1	-0.0024	-0.0044	-0.0028	0.0008	-0.0084	0.002
15.11	0.0144	0.0096	0.012	0.0092	0.0052	0.01
15.12	0.0176	0.0116	0.0148	0.0092	0.0112	0.0096
15.13	0.0056	0.0016	0.004	0.0016	0.0064	0.0024
15.14	-0.0112	-0.012	-0.0108	-0.0068	-0.0072	-0.0056
15.15	-0.014	-0.014	-0.0128	-0.0068	-0.0132	-0.0052
15.16	-0.002	-0.004	-0.0024	0.0012	-0.008	0.002
15.17	0.0148	0.0096	0.0124	0.0096	0.006	0.01
15.18	0.0176	0.0116	0.0148	0.0092	0.012	0.01
15.19	0.0056	0.0016	0.004	0.0016	0.0068	0.0024
15.2	-0.0112	-0.012	-0.0108	-0.0068	-0.0068	-0.0056
15.21	-0.014	-0.014	-0.0128	-0.0068	-0.0128	-0.0052
15.22	-0.002	-0.004	-0.0024	0.0012	-0.0076	0.002
15.23	0.0148	0.0096	0.0124	0.0096	0.006	0.0104
15.24	0.0176	0.012	0.0148	0.0092	0.012	0.01
15.25	0.0056	0.0016	0.004	0.0016	0.0068	0.0024
15.26	-0.0112	-0.0124	-0.0108	-0.0072	-0.0072	-0.0056
15.27	-0.014	-0.014	-0.0132	-0.0068	-0.0132	-0.0052
15.28	-0.0024	-0.004	-0.0024	0.0008	-0.008	0.002
15.29	0.0148	0.0096	0.0124	0.0096	0.006	0.01
15.3	0.0176	0.012	0.0148	0.0092	0.012	0.01
15.31	0.0056	0.0016	0.004	0.0016	0.0064	0.0024
15.32	-0.0112	-0.0124	-0.0108	-0.0072	-0.0076	-0.0056
15.33	-0.014	-0.0144	-0.0132	-0.0068	-0.0136	-0.0056
15.34	-0.002	-0.004	-0.0024	0.0012	-0.008	0.002
15.35	0.0148	0.0096	0.0124	0.0096	0.006	0.0104
15.36	0.0176	0.012	0.0148	0.0092	0.012	0.01
15.37	0.0056	0.0016	0.004	0.0016	0.0064	0.0024
15.38	-0.0112	-0.0124	-0.0108	-0.0072	-0.0072	-0.0056
15.39	-0.014	-0.014	-0.0132	-0.0068	-0.0132	-0.0052
15.4	-0.002	-0.004	-0.0024	0.0012	-0.0076	0.0024
15.41	0.0148	0.0096	0.0124	0.0096	0.006	0.01
15.42	0.0176	0.012	0.0148	0.0092	0.012	0.01
15.43	0.0056	0.0016	0.004	0.0012	0.0064	0.0024
15.44	-0.0112	-0.012	-0.0108	-0.0072	-0.0072	-0.0056
15.45	-0.014	-0.014	-0.0132	-0.0068	-0.0132	-0.0052
15.46	-0.002	-0.004	-0.0024	0.0012	-0.0076	0.0024
15.47	0.0148	0.0096	0.0124	0.0096	0.006	0.01
15.48	0.0176	0.0116	0.0148	0.0092	0.012	0.01
15.49	0.0052	0.0016	0.004	0.0012	0.0064	0.0024
15.5	-0.0112	-0.0124	-0.0108	-0.0072	-0.0072	-0.0056
15.51	-0.014	-0.014	-0.0132	-0.0068	-0.0132	-0.0052
15.52	-0.002	-0.004	-0.002	0.0012	-0.0076	0.0024
15.53	0.0148	0.0096	0.0124	0.0096	0.006	0.01
15.54	0.0176	0.0116	0.0148	0.0092	0.012	0.01
15.55	0.0056	0.0016	0.004	0.0012	0.0064	0.0024
15.56	-0.0112	-0.012	-0.0108	-0.0068	-0.0072	-0.0056
15.57	-0.014	-0.014	-0.0128	-0.0064	-0.0128	-0.0052
15.58	-0.002	-0.0036	-0.002	0.0012	-0.0072	0.0024
15.59	0.0148	0.0096	0.0124	0.0096	0.0064	0.0104
15.6	0.0176	0.0116	0.0148	0.0092	0.0124	0.01
15.61	0.0052	0.0016	0.004	0.0016	0.0068	0.0024
15.62	-0.0112	-0.0124	-0.0108	-0.0068	-0.0068	-0.0056
15.63	-0.014	-0.014	-0.0128	-0.0064	-0.0128	-0.0052
15.64	-0.0016	-0.0036	-0.002	0.0012	-0.0072	0.0024
15.65	0.0148	0.0096	0.0124	0.0096	0.0064	0.0104
15.66	0.0176	0.012	0.0148	0.0092	0.0124	0.01
15.67	0.0052	0.0016	0.004	0.0016	0.0068	0.0024
15.68	-0.0112	-0.012	-0.0108	-0.0068	-0.0068	-0.0056
15.69	-0.014	-0.014	-0.0128	-0.0064	-0.0128	-0.0052
15.7	-0.002	-0.0036	-0.002	0.0012	-0.0072	0.0024
15.71	0.0148	0.0096	0.0124	0.0096	0.0064	0.01
15.72	0.0176	0.0116	0.0148	0.0092	0.012	0.01
15.73	0.0052	0.0016	0.004	0.0012	0.0068	0.0024
15.74	-0.0112	-0.012	-0.0108	-0.0068	-0.0072	-0.0056
15.75	-0.014	-0.014	-0.0128	-0.0064	-0.0128	-0.0052
15.76	-0.0016	-0.0036	-0.002	0.0016	-0.0072	0.0024
15.77	0.0148	0.0096	0.0124	0.0096	0.0064	0.0104
15.78	0.0176	0.0116	0.0148	0.0092	0.0124	0.01
15.79	0.0052	0.0012	0.0036	0.0012	0.0068	0.0024
15.8	-0.0112	-0.0124	-0.0108	-0.0072	-0.0072	-0.0056
15.81	-0.014	-0.014	-0.0132	-0.0068	-0.0128	-0.0052
15.82	-0.0016	-0.0036	-0.002	0.0012	-0.0076	0.0024
15.83	0.0148	0.0096	0.0124	0.0096	0.006	0.01
15.84	0.0172	0.0116	0.0144	0.0092	0.0116	0.0096
15.85	0.0052	0.0012	0.0036	0.0012	0.006	0.002
15.86	-0.0112	-0.0124	-0.0108	-0.0072	-0.0076	-0.0056
15.87	-0.014	-0.014	-0.0132	-0.0068	-0.0132	-0.0052
15.88	-0.0016	-0.0036	-0.002	0.0012	-0.0076	0.0024
15.89	0.0148	0.0096	0.0124	0.0096	0.006	0.01
15.9	0.0172	0.0116	0.0144	0.0092	0.0116	0.0096
15.91	0.0052	0.0012	0.0036	0.0012	0.006	0.002
15.92	-0.0112	-0.0124	-0.0108	-0.0072	-0.0076	-0.0056
15.93	-0.014	-0.014	-0.0128	-0.0068	-0.0132	-0.0052
15.94	-0.0016	-0.0036	-0.002	0.0016	-0.0076	0.0024
15.95	0.0148	0.0096	0.0124	0.0096	0.006	0.01
15.96	0.0176	0.0116	0.0148	0.0092	0.012	0.01
15.97	0.0052	0.0012	0.0036	0.0012	0.0064	0.0024
15.98	-0.0112	-0.0124	-0.0108	-0.0072	-0.0072	-0.0056
15.99	-0.014	-0.014	-0.0128	-0.0064	-0.0128	-0.0052
16	-0.0016	-0.0036	-0.002	0.0016	-0.0072	0.0024
16.01	0.0148	0.0096	0.0124	0.0096	0.0064	0.0104
16.02	0.0172	0.0116	0.0144	0.0092	0.012	0.0096
16.03	0.0048	0.0012	0.0036	0.0012	0.0064	0.002
16.04	-0.0112	-0.0124	-0.0108	-0.0072	-0.0072	-0.0056
16.05	-0.014	-0.014	-0.0128	-0.0068	-0.0132	-0.0052
16.06	-0.0016	-0.0036	-0.002	0.0016	-0.0072	0.0024
16.07	0.0148	0.0096	0.0124	0.0096	0.006	0.01
16.08	0.0176	0.0116	0.0148	0.0092	0.012	0.0096
16.09	0.0052	0.0012	0.0036	0.0012	0.006	0.002
16.1	-0.0112	-0.0124	-0.0108	-0.0072	-0.0076	-0.0056
16.11	-0.014	-0.014	-0.0128	-0.0068	-0.0132	-0.0052
16.12	-0.0016	-0.0036	-0.002	0.0012	-0.0076	0.0024
16.13	0.0148	0.01	0.0124	0.0096	0.006	0.01
16.14	0.0176	0.0116	0.0144	0.0092	0.0116	0.0096
16.15	0.0052	0.0012	0.0036	0.0012	0.006	0.002
16.16	-0.0112	-0.0124	-0.0108	-0.0072	-0.0076	-0.0056
16.17	-0.014	-0.014	-0.0128	-0.0064	-0.0132	-0.0052
16.18	-0.0016	-0.0036	-0.0016	0.0016	-0.0072	0.0024
16.19	0.0148	0.0096	0.0124	0.0096	0.0064	0.01
16.2	0.0176	0.0116	0.0144	0.0092	0.012	0.0096
16.21	0.0048	0.0012	0.0032	0.0008	0.006	0.002
16.22	-0.0116	-0.0124	-0.0112	-0.0072	-0.0076	-0.006
16.23	-0.014	-0.014	-0.0128	-0.0068	-0.0132	-0.0052
16.24	-0.0016	-0.0036	-0.0016	0.0016	-0.0072	0.0024
16.25	0.0148	0.01	0.0124	0.0096	0.0064	0.0104
16.26	0.0176	0.0116	0.0148	0.0092	0.012	0.0096
16.27	0.0048	0.0012	0.0032	0.0012	0.006	0.002
16.28	-0.0112	-0.0124	-0.0108	-0.0072	-0.0076	-0.0056
16.29	-0.014	-0.014	-0.0128	-0.0064	-0.0132	-0.0052
16.3	-0.0012	-0.0032	-0.0016	0.0016	-0.0068	0.0028
16.31	0.0148	0.01	0.0124	0.0096	0.0064	0.0104
16.32	0.0176	0.0116	0.0144	0.0092	0.012	0.0096
16.33	0.0048	0.0008	0.0032	0.0008	0.006	0.002
16.34	-0.0116	-0.0124	-0.0108	-0.0072	-0.0076	-0.0056
16.35	-0.014	-0.014	-0.0128	-0.0064	-0.0132	-0.0052
16.36	-0.0012	-0.0032	-0.0016	0.0016	-0.0072	0.0028
16.37	0.0148	0.0096	0.0124	0.0096	0.0064	0.0104
16.38	0.0172	0.0116	0.0144	0.0092	0.012	0.0096
16.39	0.0048	0.0008	0.0032	0.0008	0.006	0.002
16.4	-0.0116	-0.0124	-0.0108	-0.0072	-0.0076	-0.0056
16.41	-0.014	-0.014	-0.0128	-0.0064	-0.0132	-0.0048
16.42	-0.0012	-0.0032	-0.0016	0.0016	-0.0072	0.0028
16.43	0.0148	0.0096	0.0124	0.0096	0.0064	0.0104
16.44	0.0172	0.0116	0.0144	0.0092	0.012	0.0096
16.45	0.0048	0.0012	0.0032	0.0008	0.006	0.002
16.46	-0.0112	-0.0124	-0.0108	-0.0072	-0.0076	-0.0056
16.47	-0.0136	-0.014	-0.0128	-0.0064	-0.0128	-0.0048
16.48	-0.0012	-0.0032	-0.0016	0.002	-0.0068	0.0028
16.49	0.0148	0.01	0.0124	0.0096	0.0068	0.0104
16.5	0.0172	0.0116	0.0144	0.0092	0.012	0.0096
16.51	0.0048	0.0008	0.0032	0.0012	0.0064	0.002
16.52	-0.0112	-0.0124	-0.0108	-0.0072	-0.0072	-0.0056
16.53	-0.0136	-0.014	-0.0128	-0.0064	-0.0128	-0.0048
16.54	-0.0012	-0.0032	-0.0016	0.0016	-0.0068	0.0028
16.55	0.0148	0.0096	0.0124	0.0096	0.0068	0.0104
16.56	0.0172	0.0116	0.0144	0.0092	0.012	0.0096
16.57	0.0048	0.0008	0.0032	0.0008	0.006	0.002
16.58	-0.0112	-0.012	-0.0108	-0.0068	-0.0072	-0.0056
16.59	-0.0136	-0.0136	-0.0128	-0.006	-0.0124	-0.0048
16.6	-0.0012	-0.0032	-0.0016	0.002	-0.0064	0.0032
16.61	0.0148	0.01	0.0124	0.0096	0.0068	0.0104
16.62	0.0172	0.0116	0.0144	0.0092	0.0124	0.0096
16.63	0.0048	0.0008	0.0032	0.0008	0.006	0.002
16.64	-0.0116	-0.0124	-0.0108	-0.0072	-0.0072	-0.0056
16.65	-0.014	-0.014	-0.0128	-0.0064	-0.0128	-0.0048
16.66	-0.0012	-0.0032	-0.0016	0.0016	-0.0068	0.0028
16.67	0.0148	0.0096	0.0124	0.0096	0.0064	0.01
16.68	0.0172	0.0116	0.0144	0.0088	0.0116	0.0096
16.69	0.0048	0.0008	0.0032	0.0008	0.0056	0.0016
16.7	-0.0116	-0.0124	-0.0108	-0.0072	-0.0076	-0.0056
16.71	-0.014	-0.014	-0.0128	-0.0064	-0.0132	-0.0052
16.72	-0.0012	-0.0032	-0.0016	0.0016	-0.0072	0.0028
16.73	0.0148	0.0096	0.0124	0.0096	0.0064	0.01
16.74	0.0172	0.0116	0.0144	0.0088	0.0116	0.0092
16.75	0.0044	0.0008	0.0032	0.0008	0.0052	0.0016
16.76	-0.0116	-0.0124	-0.0108	-0.0072	-0.008	-0.0056
16.77	-0.0136	-0.014	-0.0128	-0.0064	-0.0132	-0.0048
16.78	-0.0012	-0.0032	-0.0016	0.002	-0.0068	0.0028
16.79	0.0148	0.01	0.0124	0.0096	0.0064	0.0104
16.8	0.0172	0.0116	0.0144	0.0092	0.012	0.0096
16.81	0.0048	0.0008	0.0032	0.0008	0.006	0.002
16.82	-0.0116	-0.0124	-0.0108	-0.0072	-0.0076	-0.0056
16.83	-0.0136	-0.014	-0.0128	-0.0064	-0.0128	-0.0048
16.84	-0.0012	-0.0032	-0.0016	0.002	-0.0068	0.0028
16.85	0.0148	0.0096	0.0124	0.0096	0.0064	0.01
16.86	0.0172	0.0116	0.0144	0.0088	0.0116	0.0096
16.87	0.0044	0.0008	0.0032	0.0008	0.0056	0.0016
16.88	-0.0112	-0.0124	-0.0108	-0.0072	-0.0076	-0.0056
16.89	-0.0136	-0.014	-0.0128	-0.0064	-0.0128	-0.0048
16.9	-0.0012	-0.0032	-0.0016	0.002	-0.0068	0.0028
16.91	0.0148	0.01	0.0124	0.0096	0.0068	0.0104
16.92	0.0172	0.0116	0.0144	0.0092	0.012	0.0096
16.93	0.0048	0.0008	0.0032	0.0008	0.006	0.002
16.94	-0.0112	-0.0124	-0.0108	-0.0068	-0.0072	-0.0056
16.95	-0.0136	-0.014	-0.0128	-0.0064	-0.0124	-0.0048
16.96	-0.0012	-0.0032	-0.0012	0.002	-0.0064	0.0028
16.97	0.0148	0.01	0.0124	0.0096	0.0068	0.0104
16.98	0.0172	0.0116	0.0144	0.0092	0.012	0.0096
16.99	0.0048	0.0008	0.0032	0.0008	0.006	0.002
17	-0.0112	-0.0124	-0.0108	-0.0068	-0.0072	-0.0056
17.01	-0.0136	-0.014	-0.0128	-0.006	-0.0124	-0.0048
17.02	-0.0012	-0.0032	-0.0016	0.002	-0.0064	0.0028
17.03	0.0148	0.01	0.0124	0.0096	0.0068	0.01
17.04	0.0172	0.0116	0.0144	0.0092	0.012	0.0096
17.05	0.0048	0.0008	0.0032	0.0008	0.006	0.0016
17.06	-0.0112	-0.0124	-0.0108	-0.0068	-0.0072	-0.0056
17.07	-0.0136	-0.014	-0.0128	-0.0064	-0.0128	-0.0048
17.08	-0.0012	-0.0032	-0.0016	0.002	-0.0068	0.0028
17.09	0.0148	0.0096	0.0124	0.0096	0.0064	0.01
17.1	0.0176	0.0116	0.0148	0.0092	0.012	0.0096
17.11	0.0048	0.0008	0.0032	0.0012	0.0064	0.002
17.12	-0.0112	-0.012	-0.0108	-0.0068	-0.0068	-0.0052
17.13	-0.0136	-0.0136	-0.0128	-0.006	-0.012	-0.0048
17.14	-0.0012	-0.0032	-0.0016	0.002	-0.006	0.0032
17.15	0.0148	0.0096	0.0124	0.0096	0.0068	0.0104
17.16	0.0172	0.0116	0.0144	0.0092	0.012	0.0096
17.17	0.0044	0.0008	0.0032	0.0008	0.006	0.0016
17.18	-0.0116	-0.0124	-0.0108	-0.0068	-0.0072	-0.0056
17.19	-0.014	-0.014	-0.0128	-0.0064	-0.0128	-0.0048
17.2	-0.0012	-0.0032	-0.0016	0.002	-0.0064	0.0028
17.21	0.0148	0.0096	0.0124	0.0096	0.0068	0.01
17.22	0.0172	0.0116	0.0144	0.0088	0.012	0.0096
17.23	0.0044	0.0008	0.0032	0.0008	0.0056	0.0016
17.24	-0.0116	-0.0124	-0.0108	-0.0072	-0.0076	-0.0056
17.25	-0.014	-0.014	-0.0128	-0.0064	-0.0128	-0.0048
17.26	-0.0012	-0.0032	-0.0016	0.002	-0.0068	0.0028
17.27	0.0148	0.0096	0.0124	0.0096	0.0064	0.01
17.28	0.0172	0.0116	0.0144	0.0088	0.0116	0.0096
17.29	0.0044	0.0008	0.0032	0.0008	0.0056	0.0016
17.3	-0.0112	-0.0124	-0.0108	-0.0068	-0.0076	-0.0056
17.31	-0.0136	-0.014	-0.0128	-0.0064	-0.0128	-0.0048
17.32	-0.0012	-0.0032	-0.0016	0.002	-0.0068	0.0032
17.33	0.0148	0.01	0.0124	0.0096	0.0068	0.0104
17.34	0.0172	0.0116	0.0144	0.0088	0.012	0.0096
17.35	0.0044	0.0008	0.0032	0.0008	0.0056	0.0016
17.36	-0.0116	-0.0124	-0.0112	-0.0072	-0.0076	-0.0056
17.37	-0.0136	-0.014	-0.0128	-0.0064	-0.0128	-0.0048
17.38	-0.0012	-0.0032	-0.0016	0.002	-0.0068	0.0032
17.39	0.0148	0.01	0.0124	0.0096	0.0064	0.0104
17.4	0.0176	0.0116	0.0144	0.0092	0.012	0.0096
17.41	0.0044	0.0008	0.0032	0.0008	0.0056	0.0016
17.42	-0.0116	-0.0124	-0.0108	-0.0068	-0.0076	-0.0056
17.43	-0.0136	-0.014	-0.0128	-0.0064	-0.0128	-0.0048
17.44	-0.0008	-0.0028	-0.0012	0.002	-0.0064	0.0032
17.45	0.0148	0.01	0.0124	0.0096	0.0068	0.0104
17.46	0.0172	0.0116	0.0144	0.0088	0.0116	0.0096
17.47	0.0044	0.0008	0.0028	0.0004	0.0056	0.0016
17.48	-0.0116	-0.0124	-0.0112	-0.0072	-0.0076	-0.0056
17.49	-0.0136	-0.014	-0.0128	-0.0064	-0.0128	-0.0048
17.5	-0.0008	-0.0028	-0.0012	0.002	-0.0064	0.0032
17.51	0.0152	0.01	0.0124	0.0096	0.0068	0.0104
17.52	0.0176	0.0116	0.0148	0.0092	0.012	0.0096
17.53	0.0044	0.0008	0.0032	0.0008	0.006	0.0016
17.54	-0.0112	-0.0124	-0.0108	-0.0072	-0.0076	-0.0056
17.55	-0.0136	-0.014	-0.0128	-0.0064	-0.0128	-0.0048
17.56	-0.0008	-0.0028	-0.0012	0.002	-0.0064	0.0032
17.57	0.0152	0.01	0.0124	0.0096	0.0068	0.0104
17.58	0.0172	0.0116	0.0144	0.0092	0.012	0.0096
17.59	0.0044	0.0008	0.0032	0.0008	0.0056	0.0016
17.6	-0.0116	-0.0124	-0.0108	-0.0068	-0.0076	-0.0056
17.61	-0.014	-0.014	-0.0128	-0.0064	-0.0128	-0.0048
17.62	-0.0008	-0.0028	-0.0012	0.002	-0.0064	0.0032
17.63	0.0152	0.01	0.0124	0.0096	0.0068	0.0104
17.64	0.0172	0.0116	0.0144	0.0092	0.012	0.0096
17.65	0.0044	0.0008	0.0028	0.0008	0.006	0.0016
17.66	-0.0116	-0.0124	-0.0112	-0.0072	-0.0076	-0.0056
17.67	-0.014	-0.014	-0.0128	-0.0064	-0.0128	-0.0048
17.68	-0.0008	-0.0032	-0.0012	0.002	-0.0064	0.0032
17.69	0.0148	0.01	0.0124	0.0096	0.0068	0.0104
17.7	0.0172	0.0116	0.0144	0.0092	0.012	0.0096
17.71	0.0044	0.0008	0.0028	0.0008	0.006	0.0016
17.72	-0.0112	-0.0124	-0.0108	-0.0068	-0.0072	-0.0052
17.73	-0.0136	-0.014	-0.0128	-0.006	-0.0124	-0.0048
17.74	-0.0008	-0.0032	-0.0012	0.002	-0.006	0.0032
17.75	0.0152	0.01	0.0124	0.01	0.0072	0.0104
17.76	0.0172	0.0116	0.0144	0.0092	0.0124	0.0096
17.77	0.0044	0.0008	0.0032	0.0012	0.0064	0.002
17.78	-0.0112	-0.0124	-0.0108	-0.0064	-0.0064	-0.0052
17.79	-0.0136	-0.0136	-0.0128	-0.0056	-0.0116	-0.0044
17.8	-0.0008	-0.0028	-0.0012	0.0024	-0.0052	0.0036
17.81	0.0152	0.01	0.0124	0.01	0.008	0.0104
17.82	0.0172	0.0116	0.0144	0.0092	0.0132	0.01
17.83	0.0044	0.0004	0.0028	0.0008	0.0068	0.002
17.84	-0.0116	-0.0124	-0.0112	-0.0068	-0.0068	-0.0056
17.85	-0.014	-0.014	-0.0132	-0.0064	-0.0124	-0.0048
17.86	-0.0012	-0.0032	-0.0016	0.002	-0.006	0.0028
17.87	0.0148	0.0096	0.0124	0.0096	0.0068	0.0104
17.88	0.0172	0.0116	0.0144	0.0088	0.012	0.0096
17.89	0.0044	0.0004	0.0028	0.0008	0.0056	0.0016
17.9	-0.0116	-0.0128	-0.0112	-0.0072	-0.0076	-0.0056
17.91	-0.014	-0.014	-0.0132	-0.0064	-0.0132	-0.0048
17.92	-0.0012	-0.0032	-0.0016	0.0016	-0.0068	0.0028
17.93	0.0148	0.01	0.0124	0.0096	0.0064	0.0104
17.94	0.0172	0.0116	0.0144	0.0092	0.0116	0.0096
17.95	0.0044	0.0004	0.0028	0.0008	0.0056	0.002
17.96	-0.0116	-0.0128	-0.0112	-0.0072	-0.0076	-0.0056
17.97	-0.014	-0.014	-0.0132	-0.0064	-0.0132	-0.0052
17.98	-0.0012	-0.0032	-0.0016	0.0016	-0.0072	0.0028
17.99	0.0148	0.01	0.0124	0.0096	0.0064	0.01
18	0.0176	0.0116	0.0144	0.0092	0.0116	0.0096
18.01	0.0044	0.0008	0.0028	0.0008	0.0056	0.002
18.02	-0.0116	-0.0124	-0.0112	-0.0072	-0.0076	-0.0056
18.03	-0.0136	-0.014	-0.0128	-0.0064	-0.0128	-0.0048
18.04	-0.0008	-0.0028	-0.0012	0.002	-0.0068	0.0028
18.05	0.0152	0.01	0.0128	0.0096	0.0068	0.0104
18.06	0.0176	0.0116	0.0148	0.0092	0.012	0.0096
18.07	0.0044	0.0008	0.0032	0.0008	0.006	0.002
18.08	-0.0116	-0.0124	-0.0112	-0.0068	-0.0072	-0.0056
18.09	-0.014	-0.014	-0.0128	-0.0064	-0.0124	-0.0048
18.1	-0.0008	-0.0028	-0.0012	0.002	-0.0064	0.0028
18.11	0.0152	0.01	0.0124	0.01	0.0068	0.0104
18.12	0.0176	0.012	0.0148	0.0092	0.0124	0.0096
18.13	0.0044	0.0008	0.0032	0.0008	0.0064	0.002
18.14	-0.0116	-0.0124	-0.0112	-0.0068	-0.0068	-0.0056
18.15	-0.0136	-0.014	-0.0128	-0.006	-0.0124	-0.0048
18.16	-0.0008	-0.0032	-0.0012	0.002	-0.006	0.0032
18.17	0.0152	0.01	0.0128	0.01	0.0072	0.0104
18.18	0.0172	0.0116	0.0144	0.0092	0.0124	0.0096
18.19	0.0044	0.0008	0.0032	0.0008	0.0064	0.002
18.2	-0.0116	-0.0124	-0.0112	-0.0068	-0.0072	-0.0056
18.21	-0.0136	-0.014	-0.0128	-0.0064	-0.0124	-0.0048
18.22	-0.0008	-0.0028	-0.0012	0.002	-0.0064	0.0032
18.23	0.0152	0.01	0.0124	0.01	0.0068	0.0104
18.24	0.0176	0.0116	0.0148	0.0092	0.0124	0.0096
18.25	0.0048	0.0008	0.0032	0.0012	0.0064	0.002
18.26	-0.0116	-0.0124	-0.0112	-0.0068	-0.0068	-0.0056
18.27	-0.0136	-0.014	-0.0128	-0.006	-0.0124	-0.0048
18.28	-0.0012	-0.0032	-0.0012	0.002	-0.006	0.0028
18.29	0.0152	0.01	0.0124	0.01	0.0072	0.0104
18.3	0.0172	0.0116	0.0144	0.0092	0.0124	0.0096
18.31	0.0044	0.0008	0.0032	0.0012	0.0064	0.002
18.32	-0.0112	-0.0124	-0.0108	-0.0068	-0.0068	-0.0052
18.33	-0.0136	-0.014	-0.0128	-0.006	-0.012	-0.0048
18.34	-0.0008	-0.0028	-0.0012	0.002	-0.006	0.0032
18.35	0.0152	0.01	0.0124	0.01	0.0072	0.0104
18.36	0.0172	0.0116	0.0144	0.0092	0.0124	0.0096
18.37	0.0044	0.0008	0.0032	0.0012	0.0064	0.002
18.38	-0.0116	-0.0124	-0.0108	-0.0068	-0.0068	-0.0056
18.39	-0.0136	-0.014	-0.0128	-0.006	-0.012	-0.0048
18.4	-0.0008	-0.0028	-0.0012	0.002	-0.006	0.0032
18.41	0.0152	0.01	0.0128	0.01	0.0072	0.0104
18.42	0.0176	0.0116	0.0148	0.0092	0.0128	0.0096
18.43	0.0048	0.0008	0.0032	0.0012	0.0068	0.002
18.44	-0.0112	-0.012	-0.0108	-0.0068	-0.0064	-0.0052
18.45	-0.0136	-0.0136	-0.0128	-0.006	-0.012	-0.0048
18.46	-0.0008	-0.0032	-0.0012	0.002	-0.006	0.0028
18.47	0.0152	0.01	0.0124	0.0096	0.0072	0.0104
18.48	0.0176	0.0116	0.0148	0.0092	0.0124	0.0096
18.49	0.0048	0.0008	0.0032	0.0008	0.0064	0.002
18.5	-0.0112	-0.0124	-0.0108	-0.0068	-0.0068	-0.0056
18.51	-0.0136	-0.014	-0.0128	-0.0064	-0.0124	-0.0048
18.52	-0.0008	-0.0028	-0.0012	0.002	-0.0064	0.0028
18.53	0.0152	0.01	0.0124	0.0096	0.0068	0.0104
18.54	0.0172	0.0116	0.0144	0.0092	0.012	0.0096
18.55	0.0044	0.0008	0.0032	0.0012	0.0064	0.002
18.56	-0.0112	-0.0124	-0.0108	-0.0068	-0.0068	-0.0052
18.57	-0.0136	-0.014	-0.0128	-0.006	-0.012	-0.0048
18.58	-0.0008	-0.0032	-0.0012	0.002	-0.0064	0.0028
18.59	0.0148	0.01	0.0124	0.0096	0.0068	0.01
18.6	0.0172	0.0116	0.0144	0.0088	0.012	0.0096
18.61	0.0044	0.0008	0.0028	0.0008	0.006	0.002
18.62	-0.0116	-0.0124	-0.0112	-0.0068	-0.0072	-0.0056
18.63	-0.0136	-0.014	-0.0128	-0.006	-0.0124	-0.0048
18.64	-0.0008	-0.0028	-0.0012	0.002	-0.0064	0.0032
18.65	0.0148	0.01	0.0124	0.0096	0.0064	0.01
18.66	0.0172	0.0116	0.0144	0.0088	0.0116	0.0096
18.67	0.0044	0.0008	0.0032	0.0008	0.0056	0.002
18.68	-0.0112	-0.0124	-0.0108	-0.0068	-0.0072	-0.0052
18.69	-0.0136	-0.014	-0.0128	-0.006	-0.0124	-0.0044
18.7	-0.0012	-0.0032	-0.0016	0.002	-0.0064	0.0028
18.71	0.0148	0.01	0.0124	0.0096	0.0064	0.01
18.72	0.0172	0.0116	0.0144	0.0088	0.0116	0.0092
18.73	0.0044	0.0008	0.0032	0.0008	0.0056	0.002
18.74	-0.0112	-0.0124	-0.0108	-0.0068	-0.0072	-0.0052
18.75	-0.0136	-0.0136	-0.0128	-0.006	-0.012	-0.0044
18.76	-0.0008	-0.0028	-0.0012	0.002	-0.006	0.0032
18.77	0.0148	0.01	0.0124	0.0096	0.0068	0.01
18.78	0.0172	0.0116	0.0144	0.0088	0.012	0.0096
18.79	0.0044	0.0008	0.0032	0.0008	0.006	0.002
18.8	-0.0112	-0.0124	-0.0108	-0.0068	-0.0068	-0.0052
18.81	-0.0136	-0.0136	-0.0128	-0.006	-0.012	-0.0044
18.82	-0.0008	-0.0032	-0.0012	0.002	-0.006	0.0028
18.83	0.0148	0.0096	0.0124	0.0096	0.0068	0.01
18.84	0.0172	0.0116	0.0144	0.0088	0.012	0.0092
18.85	0.0044	0.0008	0.0032	0.0008	0.006	0.002
18.86	-0.0112	-0.012	-0.0108	-0.0064	-0.0068	-0.0052
18.87	-0.0136	-0.0136	-0.0124	-0.0056	-0.012	-0.0044
18.88	-0.0008	-0.0028	-0.0012	0.002	-0.006	0.0032
18.89	0.0148	0.01	0.0124	0.0096	0.0068	0.01
18.9	0.0172	0.0116	0.0144	0.0088	0.012	0.0096
18.91	0.0044	0.0008	0.0032	0.0008	0.006	0.002
18.92	-0.0112	-0.012	-0.0108	-0.0068	-0.0068	-0.0052
18.93	-0.0136	-0.0136	-0.0124	-0.006	-0.012	-0.0044
18.94	-0.0008	-0.0032	-0.0012	0.002	-0.006	0.0032
18.95	0.0148	0.01	0.0124	0.0096	0.0068	0.01
18.96	0.0172	0.0116	0.0144	0.0088	0.012	0.0096
18.97	0.0044	0.0008	0.0032	0.0008	0.006	0.002
18.98	-0.0112	-0.012	-0.0108	-0.0068	-0.0068	-0.0052
18.99	-0.0136	-0.0136	-0.0128	-0.006	-0.012	-0.0044
19	-0.0008	-0.0032	-0.0012	0.002	-0.006	0.0028
19.01	0.0148	0.01	0.0124	0.0092	0.0068	0.01
19.02	0.0172	0.0116	0.0144	0.0088	0.0116	0.0092
19.03	0.0044	0.0008	0.0032	0.0008	0.0056	0.002
19.04	-0.0112	-0.0124	-0.0108	-0.0068	-0.0072	-0.0052
19.05	-0.0136	-0.014	-0.0128	-0.006	-0.012	-0.0044
19.06	-0.0008	-0.0028	-0.0012	0.002	-0.0064	0.0028
19.07	0.0152	0.01	0.0124	0.0096	0.0068	0.01
19.08	0.0172	0.0116	0.0144	0.0088	0.0116	0.0092
19.09	0.0044	0.0008	0.0032	0.0008	0.006	0.002
19.1	-0.0112	-0.0124	-0.0108	-0.0068	-0.0072	-0.0052
19.11	-0.0136	-0.0136	-0.0128	-0.006	-0.0124	-0.0044
19.12	-0.0012	-0.0032	-0.0012	0.0016	-0.0064	0.0028
19.13	0.0148	0.0096	0.0124	0.0092	0.0064	0.01
19.14	0.0172	0.0116	0.0144	0.0088	0.0112	0.0092
19.15	0.0044	0.0008	0.0032	0.0008	0.0056	0.002
19.16	-0.0112	-0.0124	-0.0108	-0.0068	-0.0072	-0.0052
19.17	-0.0136	-0.014	-0.0128	-0.006	-0.0124	-0.0048
19.18	-0.0012	-0.0032	-0.0016	0.0016	-0.0064	0.0028
19.19	0.0148	0.01	0.0124	0.0096	0.0064	0.01
19.2	0.0172	0.0116	0.0144	0.0088	0.0116	0.0092
19.21	0.0044	0.0008	0.0032	0.0008	0.0056	0.002
19.22	-0.0116	-0.0124	-0.0112	-0.0068	-0.0072	-0.0056
19.23	-0.0136	-0.014	-0.0128	-0.006	-0.0124	-0.0048
19.24	-0.0012	-0.0032	-0.0016	0.0016	-0.0068	0.0028
19.25	0.0148	0.01	0.0124	0.0096	0.0064	0.01
19.26	0.0172	0.0116	0.0144	0.0088	0.0116	0.0092
19.27	0.0044	0.0008	0.0032	0.0008	0.0056	0.002
19.28	-0.0116	-0.0124	-0.0108	-0.0068	-0.0072	-0.0056
19.29	-0.0136	-0.014	-0.0128	-0.006	-0.0124	-0.0048
19.3	-0.0012	-0.0032	-0.0016	0.0016	-0.0064	0.0028
19.31	0.0148	0.01	0.0124	0.0096	0.0064	0.01
19.32	0.0172	0.0116	0.0144	0.0088	0.0116	0.0092
19.33	0.0044	0.0008	0.0028	0.0008	0.0056	0.0016
19.34	-0.0116	-0.0124	-0.0112	-0.0072	-0.0076	-0.0056
19.35	-0.0136	-0.014	-0.0128	-0.0064	-0.0128	-0.0048
19.36	-0.0012	-0.0032	-0.0016	0.0016	-0.0068	0.0028
19.37	0.0148	0.01	0.0124	0.0096	0.0064	0.01
19.38	0.0172	0.0116	0.0144	0.0088	0.0116	0.0096
19.39	0.0044	0.0008	0.0032	0.0008	0.0056	0.002
19.4	-0.0116	-0.0124	-0.0108	-0.0068	-0.0076	-0.0056
19.41	-0.0136	-0.014	-0.0128	-0.0064	-0.0128	-0.0048
19.42	-0.0012	-0.0032	-0.0016	0.0016	-0.0068	0.0028
19.43	0.0148	0.01	0.0124	0.0096	0.0064	0.01
19.44	0.0172	0.0116	0.0144	0.0088	0.0116	0.0096
19.45	0.0044	0.0008	0.0032	0.0008	0.006	0.002
19.46	-0.0116	-0.0124	-0.0108	-0.0068	-0.0072	-0.0056
19.47	-0.0136	-0.014	-0.0128	-0.006	-0.0124	-0.0048
19.48	-0.0008	-0.0032	-0.0012	0.002	-0.0064	0.0028
19.49	0.0148	0.01	0.0124	0.0096	0.0068	0.0104
19.5	0.0172	0.0116	0.0144	0.0088	0.012	0.0096
19.51	0.0048	0.0008	0.0032	0.0008	0.006	0.002
19.52	-0.0116	-0.0124	-0.0112	-0.0072	-0.0072	-0.0056
19.53	-0.014	-0.014	-0.0128	-0.0064	-0.0128	-0.0048
19.54	-0.0012	-0.0032	-0.0016	0.0016	-0.0068	0.0028
19.55	0.0148	0.01	0.0124	0.0096	0.0064	0.01
19.56	0.0172	0.0116	0.0144	0.0088	0.0116	0.0096
19.57	0.0044	0.0008	0.0032	0.0008	0.0056	0.0016
19.58	-0.0116	-0.0124	-0.0108	-0.0072	-0.0076	-0.0056
19.59	-0.014	-0.014	-0.0128	-0.0064	-0.0128	-0.0048
19.6	-0.0012	-0.0032	-0.0016	0.0016	-0.0068	0.0028
19.61	0.0148	0.01	0.0124	0.0096	0.0064	0.01
19.62	0.0172	0.0116	0.0144	0.0088	0.0116	0.0092
19.63	0.0044	0.0008	0.0028	0.0008	0.0056	0.0016
19.64	-0.0116	-0.0124	-0.0112	-0.0072	-0.008	-0.0056
19.65	-0.014	-0.014	-0.0128	-0.0064	-0.0132	-0.0048
19.66	-0.0012	-0.0032	-0.0016	0.0016	-0.0072	0.0028
19.67	0.0148	0.01	0.0124	0.0096	0.0064	0.01
19.68	0.0172	0.0116	0.0144	0.0088	0.0116	0.0096
19.69	0.0044	0.0008	0.0032	0.0008	0.0056	0.002
19.7	-0.0116	-0.0124	-0.0112	-0.0072	-0.0076	-0.0056
19.71	-0.014	-0.014	-0.0128	-0.0064	-0.0128	-0.0048
19.72	-0.0012	-0.0032	-0.0016	0.002	-0.0068	0.0028
19.73	0.0148	0.01	0.0124	0.0096	0.0064	0.0104
19.74	0.0172	0.0116	0.0144	0.0088	0.0116	0.0096
19.75	0.0044	0.0008	0.0028	0.0008	0.0056	0.002
19.76	-0.0116	-0.0124	-0.0112	-0.0072	-0.0076	-0.0056
19.77	-0.014	-0.014	-0.0128	-0.0064	-0.0128	-0.0048
19.78	-0.0012	-0.0032	-0.0016	0.0016	-0.0068	0.0028
19.79	0.0148	0.01	0.0124	0.0096	0.0068	0.0104
19.8	0.0172	0.0116	0.0144	0.0088	0.0116	0.0096
19.81	0.0044	0.0008	0.0032	0.0008	0.006	0.002
19.82	-0.0116	-0.0124	-0.0112	-0.0072	-0.0076	-0.0056
19.83	-0.014	-0.014	-0.0128	-0.0064	-0.0128	-0.0048
19.84	-0.0012	-0.0032	-0.0016	0.0016	-0.0068	0.0028
19.85	0.0148	0.01	0.0124	0.0096	0.0064	0.01
19.86	0.0172	0.0116	0.0144	0.0088	0.0116	0.0096
19.87	0.0044	0.0008	0.0032	0.0008	0.0056	0.002
19.88	-0.0116	-0.0124	-0.0108	-0.0072	-0.0076	-0.0056
19.89	-0.0136	-0.014	-0.0128	-0.0064	-0.0128	-0.0048
19.9	-0.0012	-0.0032	-0.0016	0.002	-0.0068	0.0028
19.91	0.0148	0.01	0.0124	0.0096	0.0064	0.0104
19.92	0.0172	0.0116	0.0144	0.0092	0.012	0.0096
19.93	0.0044	0.0008	0.0032	0.0008	0.006	0.002
19.94	-0.0116	-0.0124	-0.0112	-0.0072	-0.0076	-0.0056
19.95	-0.014	-0.014	-0.0128	-0.0064	-0.0132	-0.0048
19.96	-0.0012	-0.0032	-0.0016	0.0016	-0.0068	0.0028
19.97	0.0148	0.0096	0.0124	0.0096	0.0064	0.0104
19.98	0.0172	0.0116	0.0144	0.0088	0.0116	0.0096
[truncated: 26,683 more rows]
