# Supplementary material for: Data of piezoelectric vibration energy harvesting of a bridge undergoing vibration testing and train passage
Source: Data Brief. 2018 Jan 28;17:261–6. doi: 10.1016/j.dib.2018.01.009 (PMC5789150; doi:10.1016/j.dib.2018.01.009)
Supplement: Supplementary file 9 — Supplementary material [file mmc9.xlsx]

## Sheet: Sheet1
Time	Cant. 1	Cant. 2	Cant. 3	Cant. 4	Cant. 5	Cant. 6
0	-0.0144	-0.014	-0.0132	-0.0112	-0.0216	-0.0096
0.01	0.0064	0.0032	0.0056	0.0056	-0.0068	0.0064
0.02	0.0192	0.0136	0.0164	0.0172	0.0152	0.0172
0.03	0.0176	0.012	0.0148	0.0148	0.0228	0.0148
0.04	-0.0032	-0.0056	-0.0036	-0.0024	0.008	-0.0012
0.05	-0.016	-0.0156	-0.0144	-0.0132	-0.014	-0.012
0.06	-0.0144	-0.014	-0.0128	-0.0112	-0.022	-0.01
0.07	0.0064	0.0036	0.0056	0.0056	-0.0072	0.0064
0.08	0.0196	0.0136	0.0168	0.0172	0.0152	0.0172
0.09	0.0176	0.012	0.0152	0.0148	0.0228	0.0148
0.1	-0.0032	-0.0056	-0.0036	-0.002	0.008	-0.0012
0.11	-0.016	-0.0156	-0.0144	-0.0132	-0.0144	-0.012
0.12	-0.0144	-0.014	-0.0128	-0.0112	-0.0216	-0.0096
0.13	0.0064	0.0036	0.0056	0.006	-0.0068	0.0064
0.14	0.0192	0.0136	0.0164	0.0172	0.0152	0.0172
0.15	0.0176	0.012	0.0152	0.0148	0.0228	0.0148
0.16	-0.0032	-0.0056	-0.0036	-0.002	0.008	-0.0012
0.17	-0.016	-0.016	-0.0148	-0.0136	-0.0144	-0.012
0.18	-0.0144	-0.014	-0.0128	-0.0112	-0.0216	-0.0096
0.19	0.0064	0.0036	0.0056	0.006	-0.0064	0.0068
0.2	0.0192	0.0132	0.0164	0.0168	0.0152	0.0168
0.21	0.0176	0.012	0.0148	0.0144	0.022	0.0144
0.22	-0.0028	-0.0056	-0.0032	-0.002	0.0076	-0.0012
0.23	-0.016	-0.0156	-0.0144	-0.0136	-0.0148	-0.012
0.24	-0.0144	-0.014	-0.0128	-0.0112	-0.022	-0.0096
0.25	0.0064	0.0032	0.0056	0.0056	-0.0072	0.0064
0.26	0.0192	0.0132	0.0164	0.0168	0.0148	0.0168
0.27	0.0176	0.012	0.0152	0.0148	0.0224	0.0148
0.28	-0.0028	-0.0052	-0.0032	-0.002	0.008	-0.0012
0.29	-0.016	-0.016	-0.0144	-0.0136	-0.0144	-0.012
0.3	-0.0144	-0.014	-0.0128	-0.0112	-0.022	-0.0096
0.31	0.006	0.0032	0.0052	0.0056	-0.0072	0.006
0.32	0.0192	0.0136	0.0164	0.0168	0.0148	0.0172
0.33	0.0176	0.012	0.0152	0.0148	0.0224	0.0148
0.34	-0.0032	-0.0056	-0.0032	-0.002	0.008	-0.0012
0.35	-0.016	-0.016	-0.0144	-0.0136	-0.0144	-0.012
0.36	-0.0144	-0.014	-0.0128	-0.0112	-0.022	-0.0096
0.37	0.0064	0.0032	0.0052	0.0056	-0.0076	0.0064
0.38	0.0192	0.0136	0.0168	0.0172	0.0148	0.0172
0.39	0.0176	0.012	0.0152	0.0148	0.0224	0.0148
0.4	-0.0028	-0.0052	-0.0032	-0.002	0.008	-0.0012
0.41	-0.016	-0.0156	-0.0144	-0.0132	-0.0144	-0.012
0.42	-0.0144	-0.014	-0.0128	-0.0112	-0.022	-0.0096
0.43	0.006	0.0032	0.0052	0.0056	-0.0076	0.006
0.44	0.0192	0.0132	0.0164	0.0168	0.0148	0.0168
0.45	0.0176	0.012	0.0152	0.0148	0.0224	0.0148
0.46	-0.0024	-0.0052	-0.0028	-0.0016	0.0084	-0.0008
0.47	-0.016	-0.0156	-0.0148	-0.0132	-0.014	-0.012
0.48	-0.0144	-0.014	-0.0132	-0.0112	-0.022	-0.01
0.49	0.0064	0.0032	0.0056	0.0056	-0.0072	0.0064
0.5	0.0192	0.0132	0.0164	0.0168	0.0148	0.0168
0.51	0.0176	0.012	0.0152	0.0148	0.022	0.0148
0.52	-0.0028	-0.0052	-0.0032	-0.0016	0.008	-0.0008
0.53	-0.016	-0.016	-0.0148	-0.0136	-0.0144	-0.012
0.54	-0.014	-0.014	-0.0128	-0.0112	-0.0216	-0.0096
0.55	0.006	0.0028	0.0052	0.0052	-0.0076	0.006
0.56	0.0192	0.0132	0.0164	0.0168	0.0144	0.0168
0.57	0.018	0.0124	0.0152	0.0148	0.022	0.0148
0.58	-0.0024	-0.0048	-0.0028	-0.0016	0.008	-0.0008
0.59	-0.016	-0.016	-0.0148	-0.0136	-0.0144	-0.0124
0.6	-0.0144	-0.014	-0.0132	-0.0116	-0.0224	-0.01
0.61	0.0056	0.0028	0.0048	0.0048	-0.0084	0.0056
0.62	0.0188	0.0132	0.0164	0.0164	0.0136	0.0164
0.63	0.0176	0.012	0.0152	0.0148	0.0212	0.0148
0.64	-0.0024	-0.0052	-0.0028	-0.0016	0.0076	-0.0008
0.65	-0.016	-0.016	-0.0148	-0.0136	-0.0148	-0.0124
0.66	-0.0148	-0.0144	-0.0132	-0.0116	-0.0228	-0.0104
0.67	0.006	0.0028	0.0052	0.0052	-0.0088	0.0056
0.68	0.0192	0.0136	0.0164	0.0168	0.014	0.0168
0.69	0.0176	0.012	0.0152	0.0148	0.0216	0.0148
0.7	-0.0024	-0.0052	-0.0032	-0.002	0.0076	-0.0008
0.71	-0.0156	-0.0156	-0.0144	-0.0132	-0.0144	-0.012
0.72	-0.0148	-0.0144	-0.0132	-0.0116	-0.0224	-0.01
0.73	0.0056	0.0028	0.0048	0.0048	-0.0088	0.0056
0.74	0.0192	0.0132	0.0164	0.0164	0.0136	0.0168
0.75	0.018	0.0124	0.0156	0.0148	0.0216	0.0148
0.76	-0.0024	-0.0048	-0.0028	-0.0016	0.008	-0.0008
0.77	-0.016	-0.016	-0.0148	-0.0136	-0.0148	-0.0124
0.78	-0.0148	-0.0144	-0.0132	-0.012	-0.0232	-0.0104
0.79	0.006	0.0032	0.0052	0.0052	-0.0088	0.006
0.8	0.0188	0.0132	0.0164	0.0168	0.014	0.0168
0.81	0.0176	0.012	0.0148	0.0144	0.0212	0.0144
0.82	-0.0024	-0.0048	-0.0028	-0.0016	0.008	-0.0008
0.83	-0.016	-0.016	-0.0148	-0.0136	-0.0148	-0.012
0.84	-0.0144	-0.0144	-0.0132	-0.0116	-0.0228	-0.01
0.85	0.006	0.0032	0.0052	0.0052	-0.0084	0.006
0.86	0.0192	0.0132	0.0164	0.0168	0.014	0.0168
0.87	0.018	0.012	0.0152	0.0148	0.022	0.0148
0.88	-0.0028	-0.0052	-0.0032	-0.0016	0.008	-0.0008
0.89	-0.016	-0.016	-0.0148	-0.0136	-0.0148	-0.0124
0.9	-0.0148	-0.0144	-0.0132	-0.0116	-0.0228	-0.0104
0.91	0.0056	0.0028	0.0048	0.0048	-0.0088	0.0056
0.92	0.0192	0.0132	0.0164	0.0164	0.0132	0.0164
0.93	0.018	0.0124	0.0156	0.0148	0.0212	0.0148
0.94	-0.0024	-0.0048	-0.0028	-0.0016	0.0076	-0.0008
0.95	-0.0164	-0.016	-0.0148	-0.0136	-0.0152	-0.0124
0.96	-0.0148	-0.0144	-0.0132	-0.0116	-0.0232	-0.0104
0.97	0.0056	0.0028	0.0048	0.0048	-0.0092	0.0056
0.98	0.0196	0.0136	0.0168	0.0172	0.014	0.0172
0.99	0.018	0.0124	0.0156	0.0152	0.022	0.0152
1	-0.0024	-0.0052	-0.0028	-0.0016	0.008	-0.0008
1.01	-0.016	-0.0156	-0.0144	-0.0136	-0.0144	-0.012
1.02	-0.0144	-0.0144	-0.0132	-0.0116	-0.0224	-0.01
1.03	0.006	0.0028	0.0052	0.0052	-0.0084	0.0056
1.04	0.0196	0.014	0.0168	0.0172	0.0148	0.0172
1.05	0.0176	0.012	0.0152	0.0152	0.0224	0.0152
1.06	-0.0028	-0.0052	-0.0032	-0.0016	0.0084	-0.0008
1.07	-0.0156	-0.0156	-0.0144	-0.0132	-0.0136	-0.0116
1.08	-0.0144	-0.0144	-0.0132	-0.0112	-0.0216	-0.0096
1.09	0.006	0.0032	0.0052	0.0052	-0.0076	0.006
1.1	0.0192	0.0136	0.0168	0.0172	0.0152	0.0172
1.11	0.018	0.012	0.0152	0.0148	0.0224	0.0148
1.12	-0.002	-0.0048	-0.0024	-0.0012	0.0088	-0.0004
1.13	-0.016	-0.016	-0.0148	-0.0136	-0.014	-0.012
1.14	-0.0148	-0.0144	-0.0132	-0.0116	-0.0224	-0.0104
1.15	0.0056	0.0028	0.0048	0.0048	-0.0084	0.0056
1.16	0.0192	0.0136	0.0168	0.0172	0.0144	0.0172
1.17	0.0176	0.012	0.0152	0.0148	0.022	0.0148
1.18	-0.0024	-0.0052	-0.0028	-0.002	0.008	-0.0008
1.19	-0.016	-0.016	-0.0144	-0.0136	-0.0148	-0.0124
1.2	-0.0144	-0.014	-0.0128	-0.0116	-0.0224	-0.01
1.21	0.0056	0.0028	0.0048	0.0048	-0.0088	0.0056
1.22	0.0192	0.0132	0.0164	0.0168	0.0136	0.0168
1.23	0.018	0.012	0.0152	0.0148	0.0216	0.0148
1.24	-0.0024	-0.0048	-0.0028	-0.0012	0.0084	-0.0004
1.25	-0.016	-0.016	-0.0148	-0.0136	-0.0144	-0.012
1.26	-0.0148	-0.0144	-0.0132	-0.0116	-0.0224	-0.01
1.27	0.0056	0.0028	0.0048	0.0048	-0.0088	0.0056
1.28	0.0196	0.0136	0.0168	0.0172	0.0144	0.0172
1.29	0.018	0.0124	0.0156	0.0148	0.0224	0.0152
1.3	-0.0024	-0.0052	-0.0028	-0.0016	0.008	-0.0008
1.31	-0.0156	-0.0156	-0.0144	-0.0136	-0.0144	-0.012
1.32	-0.0144	-0.014	-0.0128	-0.0112	-0.022	-0.01
1.33	0.0056	0.0028	0.0048	0.0048	-0.0084	0.0056
1.34	0.0192	0.0136	0.0164	0.0168	0.014	0.0168
1.35	0.018	0.0124	0.0156	0.0148	0.022	0.0152
1.36	-0.002	-0.0048	-0.0024	-0.0012	0.0088	-0.0004
1.37	-0.016	-0.016	-0.0148	-0.0136	-0.0144	-0.012
1.38	-0.0148	-0.0144	-0.0132	-0.0116	-0.0224	-0.0104
1.39	0.0056	0.0028	0.0048	0.0048	-0.0088	0.0052
1.4	0.0192	0.0136	0.0168	0.0172	0.0144	0.0172
1.41	0.018	0.0124	0.0152	0.0152	0.0224	0.0152
1.42	-0.0024	-0.0048	-0.0028	-0.0016	0.0084	-0.0004
1.43	-0.016	-0.016	-0.0148	-0.0136	-0.0144	-0.0124
1.44	-0.0148	-0.0144	-0.0136	-0.0116	-0.0224	-0.0104
1.45	0.0052	0.0024	0.0048	0.0044	-0.0092	0.0052
1.46	0.0192	0.0132	0.0164	0.0168	0.0136	0.0168
1.47	0.018	0.012	0.0152	0.0148	0.0216	0.0148
1.48	-0.002	-0.0048	-0.0024	-0.0012	0.0084	-0.0004
1.49	-0.0156	-0.0156	-0.0144	-0.0136	-0.0144	-0.012
1.5	-0.0148	-0.0144	-0.0132	-0.0116	-0.0224	-0.0104
1.51	0.0056	0.0028	0.0048	0.0048	-0.0088	0.0056
1.52	0.0192	0.0136	0.0164	0.0172	0.0144	0.0172
1.53	0.0176	0.012	0.0152	0.0148	0.0216	0.0148
1.54	-0.002	-0.0048	-0.0024	-0.0016	0.0084	-0.0008
1.55	-0.016	-0.0156	-0.0144	-0.0136	-0.0148	-0.0124
1.56	-0.0144	-0.014	-0.0128	-0.0112	-0.0224	-0.01
1.57	0.0056	0.0028	0.0048	0.0048	-0.0084	0.0056
1.58	0.0192	0.0132	0.0164	0.0168	0.014	0.0168
1.59	0.018	0.0124	0.0152	0.0148	0.022	0.0152
1.6	-0.002	-0.0044	-0.0024	-0.0008	0.0092	0
1.61	-0.0164	-0.016	-0.0148	-0.0136	-0.014	-0.0124
1.62	-0.0148	-0.0144	-0.0132	-0.0116	-0.022	-0.01
1.63	0.0052	0.0024	0.0048	0.0048	-0.0084	0.0056
1.64	0.0192	0.0136	0.0168	0.0172	0.0144	0.0172
1.65	0.018	0.0124	0.0156	0.0152	0.0224	0.0152
1.66	-0.002	-0.0048	-0.0024	-0.0012	0.0088	-0.0004
1.67	-0.016	-0.0156	-0.0144	-0.0136	-0.0144	-0.012
1.68	-0.0144	-0.014	-0.0128	-0.0112	-0.022	-0.01
1.69	0.0052	0.0024	0.0044	0.0044	-0.0088	0.0052
1.7	0.0192	0.0136	0.0164	0.0168	0.014	0.0172
1.71	0.0176	0.012	0.0152	0.0148	0.022	0.0148
1.72	-0.002	-0.0048	-0.0024	-0.0016	0.0084	-0.0004
1.73	-0.016	-0.016	-0.0144	-0.0136	-0.0148	-0.0124
1.74	-0.0148	-0.0144	-0.0132	-0.0116	-0.0224	-0.01
1.75	0.0052	0.0024	0.0048	0.0048	-0.0088	0.0056
1.76	0.0192	0.0136	0.0168	0.0172	0.0144	0.0172
1.77	0.0176	0.012	0.0152	0.0148	0.0224	0.0148
1.78	-0.002	-0.0048	-0.0028	-0.0016	0.0084	-0.0004
1.79	-0.016	-0.016	-0.0148	-0.014	-0.0144	-0.0124
1.8	-0.0144	-0.0144	-0.0132	-0.0116	-0.0224	-0.0104
1.81	0.0052	0.0024	0.0044	0.0044	-0.0088	0.0052
1.82	0.0192	0.0136	0.0164	0.0168	0.014	0.0168
1.83	0.018	0.012	0.0152	0.0148	0.022	0.0148
1.84	-0.002	-0.0048	-0.0024	-0.0012	0.0088	-0.0004
1.85	-0.016	-0.016	-0.0148	-0.0136	-0.0144	-0.0124
1.86	-0.0148	-0.0144	-0.0132	-0.012	-0.0228	-0.0104
1.87	0.0052	0.0024	0.0048	0.0044	-0.0092	0.0052
1.88	0.0192	0.0136	0.0168	0.0172	0.014	0.0172
1.89	0.018	0.012	0.0152	0.0148	0.022	0.0152
1.9	-0.0016	-0.0044	-0.0024	-0.0012	0.0088	0
1.91	-0.016	-0.016	-0.0148	-0.014	-0.0144	-0.0124
1.92	-0.0148	-0.0144	-0.0132	-0.0116	-0.0228	-0.0104
1.93	0.0052	0.0024	0.0048	0.0048	-0.0088	0.0052
1.94	0.0192	0.0136	0.0164	0.0172	0.0144	0.0172
1.95	0.018	0.0124	0.0152	0.0152	0.0224	0.0152
1.96	-0.002	-0.0044	-0.0024	-0.0012	0.0088	-0.0004
1.97	-0.016	-0.016	-0.0148	-0.0136	-0.0144	-0.0124
1.98	-0.0148	-0.0144	-0.0132	-0.0116	-0.0224	-0.01
1.99	0.0052	0.0024	0.0044	0.0044	-0.0088	0.0052
2	0.0192	0.0136	0.0168	0.0172	0.0144	0.0172
2.01	0.018	0.0124	0.0156	0.0152	0.0224	0.0152
2.02	-0.002	-0.0048	-0.0024	-0.0012	0.0088	-0.0004
2.03	-0.016	-0.016	-0.0148	-0.0136	-0.0144	-0.0124
2.04	-0.0144	-0.0144	-0.0132	-0.0112	-0.022	-0.01
2.05	0.0052	0.0024	0.0044	0.0048	-0.0088	0.0056
2.06	0.0192	0.0136	0.0168	0.0172	0.0148	0.0172
2.07	0.018	0.012	0.0152	0.0148	0.0224	0.0152
2.08	-0.002	-0.0048	-0.0024	-0.0012	0.0092	-0.0004
2.09	-0.016	-0.016	-0.0148	-0.014	-0.014	-0.0124
2.1	-0.0148	-0.0144	-0.0132	-0.0116	-0.0224	-0.0104
2.11	0.0052	0.0024	0.0044	0.0048	-0.0088	0.0056
2.12	0.0192	0.0136	0.0168	0.0172	0.0148	0.0172
2.13	0.018	0.012	0.0152	0.0152	0.0224	0.0152
2.14	-0.002	-0.0048	-0.0024	-0.0012	0.0092	-0.0004
2.15	-0.016	-0.016	-0.0148	-0.0136	-0.014	-0.0124
2.16	-0.0148	-0.0144	-0.0132	-0.0116	-0.022	-0.0104
2.17	0.0052	0.0024	0.0044	0.0048	-0.0088	0.0052
2.18	0.0192	0.0132	0.0164	0.0172	0.0144	0.0168
2.19	0.018	0.012	0.0152	0.0148	0.0216	0.0148
2.2	-0.002	-0.0044	-0.0024	-0.0012	0.0088	-0.0004
2.21	-0.016	-0.0156	-0.0144	-0.0136	-0.0144	-0.0124
2.22	-0.0144	-0.014	-0.0128	-0.0112	-0.022	-0.01
2.23	0.0052	0.0024	0.0044	0.0044	-0.0088	0.0052
2.24	0.0192	0.0132	0.0164	0.0168	0.014	0.0168
2.25	0.0176	0.012	0.0152	0.0144	0.0216	0.0148
2.26	-0.0016	-0.0044	-0.002	-0.0012	0.0084	-0.0004
2.27	-0.016	-0.016	-0.0148	-0.014	-0.0148	-0.0124
2.28	-0.0148	-0.0144	-0.0132	-0.0116	-0.0228	-0.0104
2.29	0.0048	0.0024	0.0044	0.004	-0.0096	0.0048
2.3	0.0192	0.0136	0.0164	0.0168	0.0132	0.0168
2.31	0.018	0.0124	0.0152	0.0148	0.0212	0.0148
2.32	-0.002	-0.0048	-0.0024	-0.0012	0.008	-0.0004
2.33	-0.016	-0.016	-0.0148	-0.0136	-0.0148	-0.0124
2.34	-0.0148	-0.0144	-0.0132	-0.0116	-0.0228	-0.01
2.35	0.0052	0.0024	0.0044	0.0044	-0.0096	0.0052
2.36	0.0192	0.0136	0.0164	0.0172	0.0136	0.0172
2.37	0.0176	0.012	0.0152	0.0144	0.0212	0.0144
2.38	-0.0016	-0.0044	-0.0024	-0.0016	0.008	-0.0004
2.39	-0.0156	-0.0156	-0.0144	-0.0136	-0.0148	-0.012
2.4	-0.0148	-0.0144	-0.0132	-0.0116	-0.0224	-0.0104
2.41	0.0052	0.0024	0.0044	0.0044	-0.0096	0.0052
2.42	0.0192	0.0136	0.0164	0.0168	0.0136	0.0168
2.43	0.0176	0.012	0.0152	0.0144	0.0212	0.0144
2.44	-0.0016	-0.004	-0.002	-0.0012	0.0084	-0.0004
2.45	-0.016	-0.016	-0.0144	-0.0136	-0.0144	-0.012
2.46	-0.0148	-0.0148	-0.0136	-0.012	-0.0228	-0.0104
2.47	0.0048	0.0024	0.0044	0.0044	-0.0096	0.0052
2.48	0.0188	0.0132	0.0164	0.0168	0.0132	0.0168
2.49	0.018	0.012	0.0152	0.0144	0.0208	0.0148
2.5	-0.0016	-0.0044	-0.002	-0.0012	0.0084	-0.0004
2.51	-0.016	-0.016	-0.0144	-0.0136	-0.0148	-0.012
2.52	-0.0148	-0.0144	-0.0132	-0.0112	-0.0224	-0.01
2.53	0.0044	0.002	0.004	0.004	-0.0092	0.0048
2.54	0.0184	0.0128	0.016	0.0164	0.0128	0.0164
2.55	0.018	0.0124	0.0152	0.0144	0.0208	0.0144
2.56	-0.0016	-0.004	-0.002	-0.0012	0.008	-0.0004
2.57	-0.0156	-0.0156	-0.0144	-0.0136	-0.0148	-0.012
2.58	-0.0144	-0.014	-0.0128	-0.0112	-0.0224	-0.01
2.59	0.0048	0.002	0.0044	0.0044	-0.0092	0.0052
2.6	0.0188	0.0132	0.016	0.0164	0.0132	0.0164
2.61	0.018	0.0124	0.0156	0.0144	0.0208	0.0144
2.62	-0.0012	-0.004	-0.002	-0.0012	0.008	-0.0004
2.63	-0.0156	-0.0152	-0.014	-0.0132	-0.0144	-0.012
2.64	-0.0144	-0.014	-0.0128	-0.0112	-0.022	-0.0096
2.65	0.0048	0.002	0.004	0.004	-0.0092	0.0048
2.66	0.0188	0.0132	0.016	0.0164	0.0132	0.0164
2.67	0.018	0.0124	0.0156	0.0144	0.0208	0.0144
2.68	-0.0016	-0.0044	-0.002	-0.0012	0.008	-0.0004
2.69	-0.0156	-0.0156	-0.0144	-0.0132	-0.0144	-0.012
2.7	-0.0148	-0.0144	-0.0132	-0.0112	-0.022	-0.01
2.71	0.0048	0.002	0.004	0.0044	-0.0092	0.0052
2.72	0.0192	0.0132	0.0164	0.0168	0.0136	0.0168
2.73	0.0176	0.012	0.0152	0.0144	0.0212	0.0144
2.74	-0.0016	-0.004	-0.002	-0.0012	0.0084	-0.0004
2.75	-0.0152	-0.0152	-0.014	-0.0132	-0.014	-0.0116
2.76	-0.0148	-0.0144	-0.0132	-0.0112	-0.022	-0.01
2.77	0.0048	0.002	0.004	0.004	-0.0092	0.0048
2.78	0.0188	0.0132	0.0164	0.0164	0.0132	0.0164
2.79	0.018	0.012	0.0152	0.0144	0.0208	0.0144
2.8	-0.0012	-0.004	-0.0016	-0.0012	0.008	-0.0004
2.81	-0.0156	-0.0156	-0.0144	-0.0136	-0.0144	-0.012
2.82	-0.0148	-0.0144	-0.0132	-0.0116	-0.0224	-0.01
2.83	0.0044	0.002	0.004	0.004	-0.0096	0.0048
2.84	0.0188	0.0132	0.016	0.0164	0.0128	0.0164
2.85	0.0176	0.012	0.0152	0.014	0.02	0.014
2.86	-0.0012	-0.0036	-0.0016	-0.0008	0.008	0
2.87	-0.0156	-0.0156	-0.0144	-0.0136	-0.0148	-0.012
2.88	-0.0148	-0.0144	-0.0132	-0.0116	-0.0224	-0.01
2.89	0.0044	0.002	0.004	0.004	-0.0096	0.0048
2.9	0.0184	0.0128	0.016	0.016	0.0124	0.0164
2.91	0.018	0.0124	0.0156	0.0144	0.0204	0.0144
2.92	-0.0012	-0.004	-0.0016	-0.0012	0.008	-0.0004
2.93	-0.0156	-0.0156	-0.0144	-0.0136	-0.0148	-0.012
2.94	-0.0144	-0.0144	-0.0132	-0.0112	-0.0224	-0.01
2.95	0.0044	0.0016	0.0036	0.004	-0.01	0.0048
2.96	0.0192	0.0132	0.0164	0.0164	0.0128	0.0164
2.97	0.018	0.0124	0.0156	0.014	0.02	0.0144
2.98	-0.0012	-0.004	-0.0016	-0.0012	0.0076	-0.0004
2.99	-0.0156	-0.0156	-0.014	-0.0136	-0.0152	-0.012
3	-0.0148	-0.0144	-0.0132	-0.0112	-0.0224	-0.01
3.01	0.0044	0.0016	0.0036	0.0036	-0.0104	0.0044
3.02	0.0188	0.0132	0.0164	0.0164	0.0124	0.0164
3.03	0.018	0.012	0.0152	0.014	0.02	0.014
3.04	-0.0012	-0.004	-0.002	-0.0012	0.0072	-0.0004
3.05	-0.0156	-0.0156	-0.014	-0.0132	-0.0148	-0.0116
3.06	-0.0148	-0.0148	-0.0136	-0.0112	-0.0224	-0.01
3.07	0.004	0.0016	0.0036	0.004	-0.01	0.0048
3.08	0.0188	0.0132	0.0164	0.0164	0.0132	0.0168
3.09	0.018	0.0124	0.0156	0.014	0.0204	0.0144
3.1	-0.0012	-0.004	-0.0016	-0.0012	0.0076	-0.0004
3.11	-0.0156	-0.0156	-0.0144	-0.0136	-0.0148	-0.012
3.12	-0.0148	-0.0144	-0.0136	-0.0112	-0.0224	-0.01
3.13	0.004	0.0016	0.0036	0.004	-0.01	0.0048
3.14	0.0192	0.0132	0.0164	0.0164	0.0128	0.0164
3.15	0.0184	0.0128	0.016	0.0144	0.0208	0.0144
3.16	-0.0004	-0.0036	-0.0012	-0.0004	0.0088	0.0004
3.17	-0.0156	-0.0156	-0.0144	-0.0136	-0.014	-0.012
3.18	-0.0152	-0.0148	-0.0136	-0.0116	-0.022	-0.01
3.19	0.004	0.0016	0.0036	0.004	-0.0096	0.0048
3.2	0.0192	0.0136	0.0164	0.0168	0.0132	0.0168
3.21	0.0184	0.0124	0.0156	0.0144	0.0208	0.0144
3.22	-0.0008	-0.0036	-0.0012	-0.0008	0.0088	0
3.23	-0.016	-0.016	-0.0148	-0.0136	-0.014	-0.012
3.24	-0.0152	-0.0148	-0.0136	-0.0116	-0.0224	-0.01
3.25	0.004	0.0012	0.0032	0.0036	-0.01	0.0044
3.26	0.0188	0.0132	0.016	0.0164	0.0128	0.0164
3.27	0.018	0.0124	0.0156	0.014	0.0204	0.0144
3.28	-0.0008	-0.004	-0.0016	-0.0012	0.008	-0.0004
3.29	-0.016	-0.0156	-0.0144	-0.0136	-0.0148	-0.0124
3.3	-0.0148	-0.0148	-0.0136	-0.0116	-0.0228	-0.01
3.31	0.004	0.0016	0.0036	0.0036	-0.0104	0.0044
3.32	0.0188	0.0132	0.0164	0.0164	0.0124	0.0164
3.33	0.018	0.0124	0.0156	0.014	0.02	0.0144
3.34	-0.0008	-0.0036	-0.0012	-0.0012	0.008	-0.0004
3.35	-0.0156	-0.0156	-0.0144	-0.0136	-0.0148	-0.012
3.36	-0.0152	-0.0148	-0.0136	-0.0116	-0.0224	-0.01
3.37	0.0036	0.0012	0.0032	0.0036	-0.0108	0.0044
3.38	0.0188	0.0132	0.016	0.0164	0.0124	0.0164
3.39	0.018	0.0124	0.0156	0.014	0.0196	0.014
3.4	-0.0004	-0.0036	-0.0012	-0.0008	0.008	0
3.41	-0.0156	-0.0156	-0.0144	-0.0132	-0.0144	-0.012
3.42	-0.0156	-0.0152	-0.014	-0.012	-0.0228	-0.0104
3.43	0.004	0.0012	0.0036	0.0036	-0.0104	0.0044
3.44	0.0184	0.0128	0.016	0.016	0.012	0.016
3.45	0.018	0.0124	0.0156	0.014	0.0196	0.014
3.46	-0.0004	-0.0032	-0.0012	-0.0008	0.008	0.0004
3.47	-0.0156	-0.0156	-0.0144	-0.0132	-0.0144	-0.012
3.48	-0.0148	-0.0144	-0.0136	-0.0112	-0.0224	-0.01
3.49	0.0036	0.0012	0.0032	0.0036	-0.0104	0.0044
3.5	0.0188	0.0128	0.016	0.016	0.012	0.016
3.51	0.0184	0.0124	0.0156	0.014	0.0196	0.014
3.52	-0.0004	-0.0032	-0.0012	-0.0008	0.008	0
3.53	-0.0156	-0.0156	-0.0144	-0.0132	-0.0148	-0.012
3.54	-0.0148	-0.0144	-0.0132	-0.0112	-0.022	-0.0096
3.55	0.0036	0.0012	0.0032	0.0036	-0.01	0.0044
3.56	0.0184	0.0128	0.0156	0.0156	0.0116	0.016
3.57	0.0184	0.0124	0.0156	0.014	0.0196	0.014
3.58	-0.0004	-0.0032	-0.0012	-0.0008	0.008	0
3.59	-0.0156	-0.0156	-0.014	-0.0132	-0.0144	-0.012
3.6	-0.0148	-0.0144	-0.0132	-0.0108	-0.0216	-0.0096
3.61	0.0036	0.0008	0.0028	0.0036	-0.01	0.0044
3.62	0.0184	0.0128	0.016	0.016	0.012	0.016
3.63	0.018	0.0124	0.0156	0.014	0.02	0.0144
3.64	-0.0004	-0.0036	-0.0012	-0.0008	0.0084	0.0004
3.65	-0.0152	-0.0152	-0.014	-0.0128	-0.014	-0.0116
3.66	-0.0148	-0.0148	-0.0136	-0.0112	-0.0216	-0.0096
3.67	0.0036	0.0008	0.0028	0.0032	-0.0104	0.004
3.68	0.0188	0.0132	0.016	0.016	0.0124	0.0164
3.69	0.018	0.0124	0.0152	0.014	0.02	0.014
3.7	-0.0004	-0.0032	-0.0012	-0.0008	0.008	0
3.71	-0.0148	-0.0152	-0.0136	-0.0128	-0.0136	-0.0112
3.72	-0.0148	-0.0144	-0.0132	-0.0108	-0.0212	-0.0096
3.73	0.0036	0.0012	0.0032	0.0036	-0.01	0.0044
3.74	0.0188	0.0128	0.016	0.0164	0.0124	0.0164
3.75	0.018	0.0124	0.0152	0.014	0.02	0.014
3.76	-0.0004	-0.0032	-0.0008	-0.0004	0.0088	0.0004
3.77	-0.0152	-0.0152	-0.014	-0.0132	-0.0136	-0.0116
3.78	-0.0148	-0.0144	-0.0132	-0.0112	-0.0212	-0.0096
3.79	0.0036	0.0012	0.0032	0.0036	-0.0096	0.0044
3.8	0.0184	0.0128	0.016	0.0164	0.0128	0.0164
3.81	0.018	0.012	0.0152	0.014	0.0204	0.0144
3.82	-0.0004	-0.0032	-0.0008	-0.0004	0.0088	0.0004
3.83	-0.0156	-0.0156	-0.0144	-0.0132	-0.0136	-0.0116
3.84	-0.0152	-0.0148	-0.0136	-0.0112	-0.0216	-0.01
3.85	0.0032	0.0008	0.0028	0.0032	-0.0104	0.004
3.86	0.0184	0.0128	0.016	0.016	0.012	0.016
3.87	0.018	0.0124	0.0152	0.014	0.0196	0.014
3.88	0	-0.0032	-0.0008	-0.0004	0.0084	0.0004
3.89	-0.0156	-0.0156	-0.014	-0.0132	-0.014	-0.0116
3.9	-0.0148	-0.0144	-0.0132	-0.0112	-0.022	-0.0096
3.91	0.0032	0.0008	0.0028	0.0032	-0.0108	0.004
3.92	0.0184	0.0128	0.016	0.016	0.0116	0.016
3.93	0.018	0.0124	0.0156	0.0144	0.02	0.0144
3.94	0	-0.0032	-0.0008	0	0.0088	0.0008
3.95	-0.0152	-0.0152	-0.014	-0.0128	-0.0132	-0.0112
3.96	-0.0148	-0.0144	-0.0132	-0.0108	-0.0212	-0.0096
3.97	0.0036	0.0012	0.0032	0.0036	-0.0096	0.0044
3.98	0.0184	0.0128	0.0156	0.016	0.0128	0.0164
3.99	0.0176	0.012	0.0152	0.014	0.02	0.014
4	0	-0.0032	-0.0008	-0.0004	0.0092	0.0004
4.01	-0.0152	-0.0152	-0.014	-0.0128	-0.0132	-0.0112
4.02	-0.0148	-0.0148	-0.0136	-0.0112	-0.0212	-0.0096
4.03	0.0032	0.0008	0.0028	0.0032	-0.01	0.004
4.04	0.0184	0.0128	0.0156	0.016	0.012	0.016
4.05	0.018	0.012	0.0152	0.014	0.0196	0.014
4.06	0	-0.0032	-0.0008	-0.0004	0.0084	0.0004
4.07	-0.0148	-0.0148	-0.0136	-0.0128	-0.0132	-0.0112
4.08	-0.0148	-0.0144	-0.0132	-0.0108	-0.0212	-0.0096
4.09	0.0032	0.0008	0.0028	0.0032	-0.01	0.004
4.1	0.0184	0.0128	0.016	0.016	0.0124	0.016
4.11	0.0176	0.012	0.0152	0.0136	0.0196	0.014
4.12	0	-0.0028	-0.0004	0	0.0088	0.0008
4.13	-0.0148	-0.0152	-0.0136	-0.0128	-0.0132	-0.0112
4.14	-0.0148	-0.0144	-0.0132	-0.0108	-0.0212	-0.0096
4.15	0.0036	0.0008	0.0028	0.0032	-0.01	0.0044
4.16	0.018	0.0128	0.0156	0.016	0.0124	0.016
4.17	0.018	0.012	0.0152	0.014	0.0196	0.014
4.18	0	-0.0028	-0.0008	0	0.0088	0.0008
4.19	-0.0152	-0.0152	-0.014	-0.0128	-0.0132	-0.0116
4.2	-0.0144	-0.0144	-0.0132	-0.0108	-0.0208	-0.0092
4.21	0.0032	0.0008	0.0028	0.0032	-0.0096	0.004
4.22	0.018	0.0124	0.0156	0.0156	0.012	0.0156
4.23	0.018	0.012	0.0152	0.0136	0.0192	0.014
4.24	0.0004	-0.0028	-0.0004	0	0.0088	0.0008
4.25	-0.0152	-0.0152	-0.014	-0.0128	-0.0132	-0.0116
4.26	-0.0144	-0.014	-0.0132	-0.0108	-0.0208	-0.0092
4.27	0.0032	0.0008	0.0028	0.0036	-0.0096	0.0044
4.28	0.0184	0.0128	0.0156	0.016	0.0124	0.016
4.29	0.018	0.012	0.0152	0.014	0.02	0.014
4.3	0	-0.0032	-0.0008	-0.0004	0.0088	0.0004
4.31	-0.0152	-0.0152	-0.0136	-0.0128	-0.0136	-0.0116
4.32	-0.0148	-0.0144	-0.0132	-0.0112	-0.0212	-0.0096
4.33	0.0032	0.0008	0.0028	0.0032	-0.0104	0.004
4.34	0.018	0.0124	0.0156	0.0156	0.0116	0.0156
4.35	0.018	0.012	0.0152	0.0136	0.0192	0.014
4.36	0	-0.0032	-0.0008	-0.0004	0.008	0.0004
4.37	-0.0148	-0.0152	-0.0136	-0.0128	-0.014	-0.0112
4.38	-0.0148	-0.0144	-0.0132	-0.0112	-0.0216	-0.0096
4.39	0.0032	0.0008	0.0028	0.0032	-0.0104	0.004
4.4	0.0184	0.0128	0.0156	0.0156	0.0116	0.016
4.41	0.018	0.0124	0.0152	0.014	0.0192	0.014
4.42	0	-0.0028	-0.0008	-0.0004	0.0084	0.0004
4.43	-0.0152	-0.0152	-0.014	-0.0128	-0.014	-0.0116
4.44	-0.0148	-0.0144	-0.0132	-0.0108	-0.0212	-0.0092
4.45	0.0028	0.0004	0.0024	0.0032	-0.01	0.004
4.46	0.018	0.0128	0.0156	0.0156	0.0116	0.0156
4.47	0.0176	0.012	0.0152	0.0136	0.0192	0.0136
4.48	0	-0.0028	-0.0008	-0.0004	0.0084	0.0004
4.49	-0.0152	-0.0152	-0.014	-0.0128	-0.014	-0.0116
4.5	-0.0148	-0.0144	-0.0132	-0.0108	-0.0216	-0.0096
4.51	0.0032	0.0008	0.0028	0.0032	-0.0104	0.004
4.52	0.018	0.0128	0.0156	0.0156	0.0116	0.0156
4.53	0.018	0.0124	0.0152	0.0136	0.0192	0.014
4.54	0.0004	-0.0028	-0.0004	0	0.0084	0.0008
4.55	-0.0152	-0.0152	-0.014	-0.0128	-0.0136	-0.0116
4.56	-0.0148	-0.0144	-0.0136	-0.0112	-0.0216	-0.0096
4.57	0.0032	0.0004	0.0024	0.0028	-0.0108	0.004
4.58	0.0184	0.0128	0.0156	0.0156	0.0116	0.016
4.59	0.0184	0.0124	0.0156	0.014	0.0196	0.014
4.6	0.0004	-0.0028	-0.0004	0	0.0088	0.0008
4.61	-0.0148	-0.0148	-0.0136	-0.0124	-0.0132	-0.0112
4.62	-0.0144	-0.0144	-0.0132	-0.0104	-0.0204	-0.0092
4.63	0.0028	0.0004	0.0024	0.0028	-0.01	0.0036
4.64	0.0184	0.0128	0.016	0.016	0.0124	0.016
4.65	0.018	0.0124	0.0156	0.0144	0.0204	0.0144
4.66	0.0004	-0.0028	-0.0004	0	0.0092	0.0008
4.67	-0.0148	-0.0148	-0.0136	-0.0128	-0.0128	-0.0112
4.68	-0.0148	-0.0144	-0.0132	-0.0108	-0.0204	-0.0092
4.69	0.0028	0.0004	0.0024	0.0028	-0.01	0.0036
4.7	0.0184	0.0128	0.0156	0.016	0.0124	0.016
4.71	0.0184	0.0124	0.0156	0.014	0.02	0.0144
4.72	0	-0.0028	-0.0004	-0.0004	0.0092	0.0004
4.73	-0.0148	-0.0152	-0.0136	-0.0128	-0.0136	-0.0116
4.74	-0.0148	-0.0144	-0.0132	-0.0108	-0.0208	-0.0096
4.75	0.0028	0.0004	0.0024	0.0032	-0.01	0.004
4.76	0.018	0.0128	0.0156	0.0156	0.012	0.016
4.77	0.018	0.0124	0.0152	0.0136	0.0192	0.014
4.78	0.0008	-0.0024	0	0	0.0088	0.0008
4.79	-0.0148	-0.0148	-0.0136	-0.0128	-0.0132	-0.0112
4.8	-0.0148	-0.0148	-0.0136	-0.0112	-0.0212	-0.0096
4.81	0.0032	0.0008	0.0028	0.0032	-0.01	0.004
4.82	0.0184	0.0128	0.0156	0.016	0.0124	0.016
4.83	0.018	0.0124	0.0156	0.014	0.0196	0.014
4.84	0.0004	-0.0024	-0.0004	0	0.0092	0.0008
4.85	-0.0148	-0.0148	-0.0136	-0.0128	-0.0132	-0.0112
4.86	-0.0148	-0.0144	-0.0132	-0.0108	-0.0208	-0.0096
4.87	0.0032	0.0008	0.0024	0.0036	-0.0096	0.004
4.88	0.018	0.0124	0.0156	0.016	0.0124	0.016
4.89	0.0184	0.0124	0.0156	0.0144	0.02	0.0144
4.9	0.0004	-0.0024	0	0.0004	0.0096	0.0008
4.91	-0.0148	-0.0152	-0.0136	-0.0128	-0.0128	-0.0112
4.92	-0.0144	-0.0144	-0.0132	-0.0104	-0.02	-0.0092
4.93	0.0028	0.0004	0.0024	0.0032	-0.0092	0.004
4.94	0.018	0.0124	0.0156	0.0156	0.0124	0.016
4.95	0.018	0.0124	0.0156	0.014	0.0204	0.0144
4.96	0.0004	-0.0024	0	0.0004	0.0096	0.0008
4.97	-0.0148	-0.0152	-0.0136	-0.0128	-0.0128	-0.0112
4.98	-0.0144	-0.0144	-0.0132	-0.0104	-0.02	-0.0092
4.99	0.0024	0.0004	0.0024	0.0032	-0.0096	0.004
5	0.0184	0.0128	0.0156	0.016	0.0128	0.016
5.01	0.018	0.0124	0.0156	0.0144	0.0204	0.0144
5.02	0.0004	-0.0028	-0.0004	0	0.0096	0.0008
5.03	-0.0148	-0.0152	-0.0136	-0.0128	-0.0128	-0.0112
5.04	-0.0148	-0.0144	-0.0132	-0.0108	-0.02	-0.0092
5.05	0.0028	0.0004	0.0024	0.0032	-0.0096	0.004
5.06	0.0184	0.0128	0.0156	0.016	0.0128	0.016
5.07	0.018	0.0124	0.0156	0.0144	0.0204	0.0144
5.08	0.0004	-0.0024	-0.0004	0.0004	0.01	0.0012
5.09	-0.0148	-0.0148	-0.0136	-0.0124	-0.0124	-0.0112
5.1	-0.0148	-0.0144	-0.0132	-0.0104	-0.0196	-0.0092
5.11	0.0028	0.0004	0.0024	0.0032	-0.0092	0.004
5.12	0.018	0.0128	0.0156	0.016	0.0128	0.016
5.13	0.018	0.012	0.0152	0.014	0.02	0.014
5.14	0.0004	-0.0024	0	0	0.0096	0.0008
5.15	-0.0148	-0.0148	-0.0136	-0.0124	-0.0124	-0.0112
5.16	-0.0148	-0.0144	-0.0132	-0.0108	-0.02	-0.0092
5.17	0.0028	0.0004	0.0024	0.0032	-0.0096	0.004
5.18	0.0184	0.0128	0.0156	0.016	0.0128	0.016
5.19	0.018	0.012	0.0152	0.0136	0.02	0.0136
5.2	0.0008	-0.0024	0	0.0004	0.0096	0.0008
5.21	-0.0148	-0.0148	-0.0136	-0.0124	-0.0124	-0.0112
5.22	-0.0148	-0.0148	-0.0136	-0.0108	-0.0204	-0.0096
5.23	0.0024	0.0004	0.002	0.0028	-0.01	0.0036
5.24	0.018	0.0128	0.0156	0.0156	0.012	0.016
5.25	0.0184	0.0128	0.0156	0.014	0.02	0.014
5.26	0.0008	-0.0024	0	0.0004	0.01	0.0012
5.27	-0.0152	-0.0152	-0.014	-0.0128	-0.0128	-0.0112
5.28	-0.0144	-0.0144	-0.0132	-0.0104	-0.02	-0.0092
5.29	0.0024	0.0004	0.002	0.0028	-0.0096	0.0036
5.3	0.018	0.0124	0.0156	0.0156	0.012	0.0156
5.31	0.018	0.0124	0.0156	0.0136	0.0192	0.0136
5.32	0.0008	-0.0024	0	0.0004	0.0096	0.0012
5.33	-0.0148	-0.0152	-0.0136	-0.0124	-0.0128	-0.0112
5.34	-0.0144	-0.0144	-0.0132	-0.0104	-0.0196	-0.0088
5.35	0.0024	0	0.002	0.0028	-0.0096	0.0036
5.36	0.018	0.0128	0.0156	0.0156	0.012	0.0156
5.37	0.0184	0.0124	0.0156	0.014	0.0196	0.014
5.38	0.0004	-0.0024	-0.0004	0	0.0092	0.0008
5.39	-0.0152	-0.0152	-0.014	-0.0128	-0.0136	-0.0116
5.4	-0.0148	-0.0144	-0.0132	-0.0108	-0.0204	-0.0092
5.41	0.0024	0	0.002	0.0024	-0.0108	0.0036
5.42	0.018	0.0124	0.0152	0.0152	0.0112	0.0156
5.43	0.018	0.012	0.0152	0.0136	0.0184	0.0136
5.44	0.0008	-0.002	0	0.0004	0.0088	0.0012
5.45	-0.0148	-0.0148	-0.0136	-0.0124	-0.0128	-0.0108
5.46	-0.0148	-0.0144	-0.0132	-0.0104	-0.0204	-0.0092
5.47	0.0024	0	0.002	0.0028	-0.0104	0.0036
5.48	0.018	0.0124	0.0156	0.0152	0.0112	0.0156
5.49	0.018	0.0124	0.0156	0.0136	0.0188	0.0136
5.5	0.0008	-0.0024	0	0	0.0088	0.0008
5.51	-0.0148	-0.0152	-0.0136	-0.0128	-0.0132	-0.0112
5.52	-0.0148	-0.0144	-0.0136	-0.0108	-0.0208	-0.0092
5.53	0.0024	0	0.002	0.0028	-0.0108	0.0036
5.54	0.0184	0.0128	0.016	0.016	0.012	0.016
5.55	0.018	0.0124	0.0156	0.0136	0.0192	0.0136
5.56	0.0008	-0.0024	0	0.0004	0.0092	0.0012
5.57	-0.0148	-0.0148	-0.0136	-0.0124	-0.0128	-0.0112
5.58	-0.0148	-0.0144	-0.0132	-0.0104	-0.0204	-0.0092
5.59	0.0024	0	0.002	0.0028	-0.0104	0.0036
5.6	0.0184	0.0128	0.0156	0.0156	0.012	0.016
5.61	0.018	0.0124	0.0156	0.014	0.0196	0.014
5.62	0.0008	-0.0024	0	0.0004	0.0092	0.0008
5.63	-0.0148	-0.0148	-0.0136	-0.0128	-0.0128	-0.0112
5.64	-0.0144	-0.0144	-0.0132	-0.0104	-0.02	-0.0092
5.65	0.0024	0	0.002	0.0028	-0.01	0.0036
5.66	0.018	0.0124	0.0156	0.0156	0.012	0.0156
5.67	0.018	0.0124	0.0152	0.0136	0.0192	0.0136
5.68	0.0008	-0.0024	0	0.0004	0.0092	0.0012
5.69	-0.0148	-0.0152	-0.0136	-0.0128	-0.0128	-0.0112
5.7	-0.0148	-0.0144	-0.0132	-0.0108	-0.0204	-0.0092
5.71	0.0024	0	0.002	0.0028	-0.0104	0.0036
5.72	0.018	0.0128	0.0156	0.0156	0.012	0.016
5.73	0.018	0.012	0.0152	0.0136	0.0192	0.0136
5.74	0.0008	-0.0024	0	0	0.0088	0.0008
5.75	-0.0144	-0.0148	-0.0136	-0.0124	-0.0128	-0.0112
5.76	-0.0148	-0.0144	-0.0132	-0.0108	-0.0204	-0.0092
5.77	0.002	-0.0004	0.0016	0.0024	-0.0108	0.0032
5.78	0.018	0.0124	0.0156	0.0156	0.0116	0.0156
5.79	0.0176	0.012	0.0152	0.0132	0.0188	0.0136
5.8	0.0008	-0.0024	0	0.0004	0.0088	0.0008
5.81	-0.0148	-0.0148	-0.0136	-0.0128	-0.0132	-0.0112
5.82	-0.0148	-0.0144	-0.0132	-0.0108	-0.0208	-0.0092
5.83	0.0024	0	0.002	0.0024	-0.0108	0.0032
5.84	0.018	0.0124	0.0156	0.0156	0.0116	0.0156
5.85	0.018	0.012	0.0152	0.0136	0.0188	0.0136
5.86	0.0008	-0.0024	0	0.0004	0.0088	0.0008
5.87	-0.0148	-0.0148	-0.0136	-0.0124	-0.0132	-0.0112
5.88	-0.0148	-0.0144	-0.0132	-0.0108	-0.0208	-0.0092
5.89	0.0024	0	0.002	0.0028	-0.0108	0.0036
5.9	0.018	0.0124	0.0156	0.0156	0.0116	0.0156
5.91	0.018	0.012	0.0152	0.0136	0.0188	0.0136
5.92	0.0012	-0.002	0.0004	0.0004	0.0088	0.0008
5.93	-0.0148	-0.0148	-0.0136	-0.0124	-0.0132	-0.0112
5.94	-0.0144	-0.0144	-0.0132	-0.0104	-0.0204	-0.0092
5.95	0.002	0	0.0016	0.0028	-0.0104	0.0036
5.96	0.018	0.0124	0.0152	0.0156	0.0116	0.0156
5.97	0.018	0.0124	0.0156	0.014	0.0196	0.014
5.98	0.0008	-0.0024	0.0004	0.0004	0.0092	0.0012
5.99	-0.0148	-0.0148	-0.0136	-0.0124	-0.0128	-0.0112
6	-0.0144	-0.0144	-0.0132	-0.0104	-0.02	-0.0092
6.01	0.002	-0.0004	0.0016	0.0028	-0.0104	0.0036
6.02	0.018	0.0124	0.0156	0.0156	0.012	0.016
6.03	0.018	0.0124	0.0156	0.0136	0.0192	0.014
6.04	0.0012	-0.0024	0	0.0004	0.0096	0.0012
6.05	-0.0144	-0.0144	-0.0132	-0.012	-0.012	-0.0104
6.06	-0.0144	-0.0144	-0.0132	-0.0104	-0.0196	-0.0088
6.07	0.002	-0.0004	0.0016	0.0024	-0.01	0.0032
6.08	0.018	0.0124	0.0156	0.0156	0.012	0.016
6.09	0.018	0.0124	0.0156	0.0136	0.0196	0.0136
6.1	0.0012	-0.002	0.0004	0.0004	0.0096	0.0012
6.11	-0.0144	-0.0144	-0.0132	-0.0116	-0.0116	-0.0104
6.12	-0.0148	-0.0144	-0.0132	-0.01	-0.0192	-0.0088
6.13	0.002	-0.0004	0.0016	0.0028	-0.01	0.0036
6.14	0.018	0.0124	0.0156	0.0156	0.0124	0.0156
6.15	0.0176	0.012	0.0152	0.0136	0.0192	0.0136
6.16	0.0012	-0.002	0.0004	0.0004	0.0096	0.0012
6.17	-0.0144	-0.0144	-0.0132	-0.012	-0.0116	-0.0104
6.18	-0.0148	-0.0144	-0.0132	-0.0104	-0.0196	-0.0092
6.19	0.002	0	0.0016	0.0028	-0.0096	0.0036
6.2	0.018	0.0124	0.0156	0.016	0.0124	0.016
6.21	0.018	0.0124	0.0156	0.014	0.0196	0.014
6.22	0.0012	-0.002	0.0004	0.0008	0.01	0.0012
6.23	-0.0144	-0.0148	-0.0132	-0.012	-0.012	-0.0108
6.24	-0.0148	-0.0144	-0.0132	-0.0104	-0.0192	-0.0088
6.25	0.002	-0.0004	0.0016	0.0028	-0.0092	0.0036
6.26	0.018	0.0124	0.0152	0.0156	0.0124	0.016
6.27	0.018	0.0124	0.0152	0.0136	0.0196	0.014
6.28	0.0012	-0.002	0.0004	0.0004	0.0096	0.0012
6.29	-0.0148	-0.0148	-0.0136	-0.0124	-0.0124	-0.0108
6.3	-0.0148	-0.0144	-0.0132	-0.0104	-0.0196	-0.0088
6.31	0.002	0	0.002	0.0028	-0.0096	0.004
6.32	0.0176	0.0124	0.0152	0.0156	0.0124	0.0156
6.33	0.018	0.0124	0.0152	0.0136	0.0192	0.0136
6.34	0.0012	-0.002	0.0004	0.0004	0.0092	0.0012
6.35	-0.0148	-0.0148	-0.0136	-0.0124	-0.0128	-0.0112
6.36	-0.0148	-0.0144	-0.0132	-0.0104	-0.0196	-0.0088
6.37	0.002	-0.0004	0.0016	0.0028	-0.01	0.0036
6.38	0.018	0.0124	0.0156	0.016	0.0124	0.016
6.39	0.018	0.0124	0.0152	0.0136	0.0192	0.0136
6.4	0.0012	-0.002	0.0004	0.0004	0.0096	0.0012
6.41	-0.0144	-0.0148	-0.0136	-0.0124	-0.0124	-0.0108
6.42	-0.0148	-0.0144	-0.0132	-0.0104	-0.0196	-0.0092
6.43	0.002	-0.0004	0.0016	0.0028	-0.01	0.0036
6.44	0.018	0.0128	0.0156	0.016	0.0124	0.016
6.45	0.018	0.0124	0.0156	0.0136	0.0196	0.014
6.46	0.0012	-0.002	0.0004	0.0004	0.0096	0.0012
6.47	-0.0144	-0.0148	-0.0132	-0.0124	-0.0124	-0.0108
6.48	-0.0148	-0.0148	-0.0136	-0.0104	-0.02	-0.0092
6.49	0.002	-0.0004	0.0016	0.0028	-0.01	0.0036
6.5	0.018	0.0124	0.0156	0.0156	0.012	0.016
6.51	0.018	0.0124	0.0152	0.0136	0.0192	0.0136
6.52	0.0012	-0.002	0.0004	0.0004	0.0096	0.0012
6.53	-0.0148	-0.0148	-0.0136	-0.0128	-0.0128	-0.0112
6.54	-0.0148	-0.0144	-0.0132	-0.0104	-0.02	-0.0092
6.55	0.002	-0.0004	0.0016	0.0028	-0.01	0.0036
6.56	0.018	0.0124	0.0156	0.0156	0.012	0.016
6.57	0.018	0.0124	0.0156	0.0136	0.0192	0.0136
6.58	0.0016	-0.0016	0.0008	0.0008	0.01	0.0016
6.59	-0.0148	-0.0148	-0.0136	-0.0124	-0.012	-0.0108
6.6	-0.0148	-0.0148	-0.0136	-0.0104	-0.0196	-0.0088
6.61	0.002	-0.0004	0.0016	0.0028	-0.01	0.0036
6.62	0.0176	0.0124	0.0152	0.0152	0.0112	0.0152
6.63	0.018	0.0124	0.0156	0.0136	0.0188	0.0136
6.64	0.0012	-0.002	0.0004	0.0004	0.0092	0.0012
6.65	-0.0144	-0.0148	-0.0132	-0.012	-0.0128	-0.0108
6.66	-0.0148	-0.0144	-0.0132	-0.01	-0.0196	-0.0088
6.67	0.0016	-0.0004	0.0012	0.0024	-0.0104	0.0032
6.68	0.018	0.0124	0.0152	0.0152	0.0112	0.0156
6.69	0.018	0.0124	0.0156	0.0136	0.0192	0.0136
6.7	0.0012	-0.002	0.0004	0.0004	0.0092	0.0012
6.71	-0.0144	-0.0148	-0.0132	-0.012	-0.0124	-0.0108
6.72	-0.0148	-0.0144	-0.0132	-0.01	-0.0196	-0.0088
6.73	0.0016	-0.0008	0.0012	0.002	-0.0112	0.0028
6.74	0.018	0.0124	0.0156	0.0152	0.0112	0.0156
6.75	0.018	0.0124	0.0156	0.0136	0.0184	0.0136
6.76	0.0012	-0.002	0.0004	0.0008	0.0092	0.0016
6.77	-0.0144	-0.0148	-0.0132	-0.012	-0.0124	-0.0108
6.78	-0.0148	-0.0144	-0.0132	-0.0104	-0.02	-0.0092
6.79	0.002	-0.0004	0.0016	0.0024	-0.0104	0.0032
6.8	0.0176	0.0124	0.0152	0.0152	0.0112	0.0156
6.81	0.018	0.012	0.0152	0.0132	0.0184	0.0132
6.82	0.0012	-0.002	0.0004	0.0004	0.0088	0.0012
6.83	-0.014	-0.0144	-0.0132	-0.012	-0.0124	-0.0104
6.84	-0.0148	-0.0144	-0.0132	-0.01	-0.0192	-0.0088
6.85	0.0016	-0.0004	0.0012	0.0024	-0.0108	0.0032
6.86	0.0176	0.012	0.0152	0.0152	0.0112	0.0152
6.87	0.0176	0.012	0.0152	0.0132	0.018	0.0132
6.88	0.0016	-0.0016	0.0008	0.0008	0.0092	0.0016
6.89	-0.0144	-0.0144	-0.0132	-0.012	-0.0124	-0.0104
6.9	-0.0148	-0.0144	-0.0132	-0.0104	-0.02	-0.0088
6.91	0.002	-0.0004	0.0016	0.0024	-0.0104	0.0032
6.92	0.0176	0.0124	0.0152	0.0152	0.0112	0.0156
6.93	0.018	0.012	0.0152	0.0132	0.0184	0.0136
6.94	0.0016	-0.002	0.0004	0.0004	0.0092	0.0012
6.95	-0.014	-0.0144	-0.0132	-0.012	-0.012	-0.0104
6.96	-0.0144	-0.014	-0.0128	-0.01	-0.0192	-0.0084
6.97	0.0016	-0.0004	0.0012	0.0024	-0.01	0.0032
6.98	0.0176	0.012	0.0152	0.0152	0.0116	0.0152
6.99	0.0176	0.012	0.0152	0.0132	0.0184	0.0132
7	0.0016	-0.0016	0.0004	0.0008	0.0092	0.0016
7.01	-0.0144	-0.0148	-0.0132	-0.012	-0.0124	-0.0108
7.02	-0.0144	-0.014	-0.0128	-0.01	-0.0192	-0.0084
7.03	0.0016	-0.0008	0.0012	0.0024	-0.01	0.0032
7.04	0.0172	0.012	0.0148	0.0148	0.0108	0.0148
7.05	0.018	0.012	0.0152	0.0132	0.018	0.0132
7.06	0.0016	-0.0016	0.0008	0.0008	0.0092	0.0016
7.07	-0.0144	-0.0144	-0.0132	-0.012	-0.012	-0.0104
7.08	-0.0148	-0.0144	-0.0132	-0.01	-0.0196	-0.0088
7.09	0.0016	-0.0008	0.0012	0.0024	-0.0104	0.0032
7.1	0.0176	0.012	0.0152	0.0152	0.0112	0.0152
7.11	0.0176	0.012	0.0152	0.0132	0.0184	0.0132
7.12	0.0016	-0.0016	0.0008	0.0008	0.0092	0.0016
7.13	-0.014	-0.0144	-0.0132	-0.012	-0.012	-0.0104
7.14	-0.0148	-0.0144	-0.0132	-0.01	-0.0192	-0.0088
7.15	0.0016	-0.0008	0.0012	0.002	-0.0108	0.0028
7.16	0.0176	0.0124	0.0152	0.0152	0.0112	0.0156
7.17	0.0176	0.0116	0.0148	0.0128	0.0176	0.0128
7.18	0.002	-0.0016	0.0008	0.0008	0.0092	0.0016
7.19	-0.014	-0.0144	-0.0128	-0.0116	-0.012	-0.0104
7.2	-0.0144	-0.0144	-0.0132	-0.01	-0.0188	-0.0084
7.21	0.0016	-0.0008	0.0012	0.002	-0.0108	0.0028
7.22	0.0176	0.0124	0.0152	0.0152	0.0112	0.0152
7.23	0.018	0.012	0.0152	0.0132	0.0184	0.0132
7.24	0.002	-0.0012	0.0008	0.0012	0.0096	0.002
7.25	-0.014	-0.0144	-0.0132	-0.0116	-0.0116	-0.0104
7.26	-0.0144	-0.0144	-0.0132	-0.01	-0.0188	-0.0084
7.27	0.0016	-0.0008	0.0012	0.0024	-0.01	0.0032
7.28	0.0176	0.012	0.0152	0.0152	0.0116	0.0152
7.29	0.018	0.0124	0.0156	0.0132	0.0184	0.0136
7.3	0.002	-0.0016	0.0012	0.0012	0.01	0.002
7.31	-0.0144	-0.0148	-0.0132	-0.0124	-0.012	-0.0108
7.32	-0.0144	-0.014	-0.0128	-0.01	-0.0188	-0.0084
7.33	0.0016	-0.0008	0.0012	0.0024	-0.01	0.0032
7.34	0.0176	0.0124	0.0152	0.0152	0.0112	0.0152
7.35	0.018	0.0124	0.0152	0.0132	0.0184	0.0132
7.36	0.002	-0.0012	0.0012	0.0008	0.0096	0.0016
7.37	-0.0144	-0.0144	-0.0132	-0.012	-0.012	-0.0104
7.38	-0.0144	-0.0144	-0.0132	-0.01	-0.0192	-0.0088
7.39	0.0012	-0.0008	0.0012	0.002	-0.0108	0.0028
7.4	0.0176	0.0124	0.0152	0.0152	0.0108	0.0152
7.41	0.018	0.012	0.0152	0.0132	0.018	0.0132
7.42	0.0016	-0.0016	0.0008	0.0008	0.0088	0.0012
7.43	-0.0144	-0.0148	-0.0132	-0.012	-0.0128	-0.0108
7.44	-0.0144	-0.0144	-0.0132	-0.01	-0.0196	-0.0088
7.45	0.0012	-0.0008	0.0012	0.002	-0.0108	0.0028
7.46	0.0176	0.0124	0.0152	0.0152	0.0112	0.0152
7.47	0.0176	0.012	0.0152	0.0128	0.0176	0.0132
7.48	0.002	-0.0016	0.0008	0.0008	0.0092	0.0016
7.49	-0.0144	-0.0148	-0.0132	-0.012	-0.012	-0.0104
7.5	-0.0148	-0.0148	-0.0136	-0.0104	-0.0196	-0.0092
7.51	0.0012	-0.0008	0.0012	0.002	-0.0112	0.0028
7.52	0.0176	0.0124	0.0152	0.0152	0.0108	0.0152
7.53	0.018	0.012	0.0152	0.0132	0.018	0.0132
7.54	0.002	-0.0012	0.0012	0.0012	0.0092	0.0016
7.55	-0.0144	-0.0148	-0.0132	-0.012	-0.0124	-0.0108
7.56	-0.0148	-0.0144	-0.0132	-0.0104	-0.0196	-0.0088
7.57	0.0012	-0.0008	0.0012	0.002	-0.0112	0.0028
7.58	0.0176	0.0124	0.0152	0.0152	0.0108	0.0152
7.59	0.0176	0.012	0.0152	0.0128	0.0176	0.0132
7.6	0.002	-0.0012	0.0012	0.0012	0.0096	0.002
7.61	-0.0144	-0.0148	-0.0132	-0.012	-0.0124	-0.0108
7.62	-0.0148	-0.0144	-0.0132	-0.01	-0.0192	-0.0088
7.63	0.0012	-0.0008	0.0012	0.002	-0.0108	0.0028
7.64	0.0176	0.0124	0.0152	0.0152	0.0108	0.0152
7.65	0.018	0.0124	0.0156	0.0132	0.0184	0.0136
7.66	0.002	-0.0012	0.0008	0.0012	0.01	0.002
7.67	-0.0144	-0.0148	-0.0136	-0.012	-0.0124	-0.0108
7.68	-0.0144	-0.014	-0.0128	-0.01	-0.0192	-0.0084
7.69	0.0016	-0.0004	0.0012	0.0024	-0.01	0.0032
7.7	0.0176	0.012	0.0152	0.0152	0.0116	0.0152
7.71	0.0176	0.012	0.0152	0.0132	0.0184	0.0132
7.72	0.002	-0.0016	0.0008	0.0012	0.0096	0.0016
7.73	-0.0144	-0.0144	-0.0132	-0.012	-0.012	-0.0108
7.74	-0.0144	-0.0144	-0.0132	-0.01	-0.0192	-0.0088
7.75	0.0012	-0.0008	0.0008	0.002	-0.0108	0.0028
7.76	0.0176	0.0124	0.0152	0.0152	0.0108	0.0152
7.77	0.018	0.012	0.0152	0.0132	0.018	0.0132
7.78	0.002	-0.0016	0.0008	0.0008	0.0092	0.0016
7.79	-0.0144	-0.0144	-0.0132	-0.012	-0.0124	-0.0108
7.8	-0.0144	-0.0144	-0.0132	-0.01	-0.0192	-0.0084
7.81	0.0012	-0.0008	0.0008	0.002	-0.0108	0.0028
7.82	0.0176	0.0124	0.0152	0.0152	0.0108	0.0152
7.83	0.018	0.0124	0.0156	0.0132	0.018	0.0132
7.84	0.002	-0.0012	0.0012	0.0012	0.01	0.002
7.85	-0.0144	-0.0148	-0.0132	-0.012	-0.012	-0.0108
7.86	-0.0148	-0.0144	-0.0132	-0.0104	-0.0192	-0.0088
7.87	0.0016	-0.0008	0.0012	0.002	-0.0108	0.0028
7.88	0.018	0.0124	0.0156	0.0156	0.0116	0.0156
7.89	0.018	0.012	0.0152	0.0132	0.0184	0.0132
7.9	0.002	-0.0012	0.0012	0.0012	0.01	0.002
7.91	-0.0144	-0.0148	-0.0132	-0.012	-0.0116	-0.0108
7.92	-0.0148	-0.0144	-0.0136	-0.0104	-0.0192	-0.0088
7.93	0.0016	-0.0008	0.0012	0.0024	-0.0104	0.0032
7.94	0.018	0.0124	0.0156	0.0156	0.0116	0.0156
7.95	0.0184	0.0124	0.0156	0.0136	0.0192	0.014
7.96	0.002	-0.0012	0.0012	0.0016	0.0108	0.002
7.97	-0.0144	-0.0148	-0.0132	-0.012	-0.0116	-0.0108
7.98	-0.0148	-0.0144	-0.0132	-0.01	-0.0184	-0.0084
7.99	0.0016	-0.0008	0.0012	0.0024	-0.01	0.0032
8	0.018	0.0124	0.0152	0.0156	0.012	0.0156
8.01	0.018	0.0124	0.0152	0.0136	0.0192	0.0136
8.02	0.002	-0.0016	0.0008	0.0012	0.0104	0.002
8.03	-0.0144	-0.0148	-0.0136	-0.012	-0.012	-0.0108
8.04	-0.0144	-0.0144	-0.0132	-0.01	-0.0188	-0.0084
8.05	0.0012	-0.0008	0.0012	0.002	-0.0104	0.0028
8.06	0.018	0.0124	0.0156	0.0156	0.012	0.0156
8.07	0.018	0.0124	0.0156	0.0136	0.0192	0.0136
8.08	0.002	-0.0016	0.0012	0.0012	0.0104	0.002
8.09	-0.0144	-0.0148	-0.0132	-0.012	-0.012	-0.0108
8.1	-0.0144	-0.0144	-0.0132	-0.01	-0.0188	-0.0084
8.11	0.0012	-0.0008	0.0012	0.0024	-0.0104	0.0028
8.12	0.018	0.0128	0.0156	0.0156	0.012	0.016
8.13	0.0184	0.0124	0.0156	0.0136	0.0192	0.014
8.14	0.002	-0.0012	0.0012	0.0012	0.0104	0.002
8.15	-0.0144	-0.0148	-0.0132	-0.012	-0.0116	-0.0108
8.16	-0.0148	-0.0144	-0.0132	-0.01	-0.0188	-0.0084
8.17	0.0012	-0.0008	0.0008	0.002	-0.0104	0.0028
8.18	0.018	0.0124	0.0156	0.0156	0.012	0.0156
8.19	0.018	0.0124	0.0156	0.0136	0.0192	0.0136
8.2	0.002	-0.0012	0.0012	0.0016	0.0108	0.002
8.21	-0.0148	-0.0148	-0.0136	-0.0124	-0.012	-0.0108
8.22	-0.0144	-0.0144	-0.0132	-0.01	-0.0188	-0.0084
8.23	0.0016	-0.0008	0.0012	0.0024	-0.0096	0.0032
8.24	0.018	0.0124	0.0156	0.0156	0.0124	0.0156
8.25	0.018	0.012	0.0152	0.0132	0.0192	0.0136
8.26	0.0024	-0.0012	0.0012	0.0016	0.0108	0.002
8.27	-0.0144	-0.0148	-0.0136	-0.012	-0.0112	-0.0108
8.28	-0.0144	-0.0144	-0.0132	-0.01	-0.0184	-0.0084
8.29	0.0016	-0.0008	0.0012	0.0024	-0.0096	0.0032
8.3	0.0176	0.0124	0.0152	0.0152	0.012	0.0156
8.31	0.018	0.0124	0.0152	0.0132	0.0188	0.0136
8.32	0.002	-0.0012	0.0012	0.0012	0.0104	0.002
8.33	-0.0148	-0.0152	-0.0136	-0.0124	-0.0124	-0.0112
8.34	-0.0144	-0.0144	-0.0132	-0.01	-0.0192	-0.0088
8.35	0.0012	-0.0008	0.0012	0.0024	-0.0104	0.0032
8.36	0.018	0.0124	0.0152	0.0156	0.012	0.0156
8.37	0.018	0.0124	0.0156	0.0136	0.0192	0.0136
8.38	0.002	-0.0012	0.0012	0.0016	0.0108	0.002
8.39	-0.0148	-0.0148	-0.0136	-0.012	-0.0116	-0.0108
8.4	-0.0144	-0.0144	-0.0132	-0.0096	-0.0184	-0.0084
8.41	0.0012	-0.0008	0.0012	0.0024	-0.0096	0.0032
8.42	0.018	0.0124	0.0152	0.0156	0.012	0.0156
8.43	0.018	0.0124	0.0156	0.0136	0.0192	0.0136
8.44	0.002	-0.0012	0.0012	0.0016	0.0112	0.002
8.45	-0.0144	-0.0148	-0.0132	-0.012	-0.0112	-0.0108
8.46	-0.0148	-0.0144	-0.0132	-0.01	-0.0184	-0.0084
8.47	0.0008	-0.0012	0.0008	0.0016	-0.0104	0.0024
8.48	0.018	0.0128	0.0156	0.016	0.0124	0.016
8.49	0.018	0.012	0.0152	0.0132	0.0188	0.0136
8.5	0.002	-0.0012	0.0012	0.0012	0.0104	0.002
8.51	-0.0144	-0.0148	-0.0132	-0.012	-0.0116	-0.0108
8.52	-0.0148	-0.0148	-0.0136	-0.0104	-0.0192	-0.0088
8.53	0.0012	-0.0008	0.0012	0.002	-0.0104	0.0028
8.54	0.018	0.0124	0.0156	0.0156	0.012	0.0156
8.55	0.0176	0.012	0.0152	0.0132	0.0184	0.0132
8.56	0.002	-0.0012	0.0012	0.0012	0.0104	0.002
8.57	-0.0148	-0.0148	-0.0136	-0.0124	-0.012	-0.0108
8.58	-0.0148	-0.0144	-0.0132	-0.0104	-0.0196	-0.0092
8.59	0.0012	-0.0008	0.0012	0.002	-0.0108	0.0028
8.6	0.018	0.0124	0.0156	0.0156	0.0116	0.0156
8.61	0.0176	0.012	0.0152	0.0132	0.0184	0.0132
8.62	0.002	-0.0012	0.0012	0.0012	0.01	0.002
8.63	-0.0148	-0.0148	-0.0136	-0.0128	-0.0128	-0.0112
8.64	-0.0148	-0.0144	-0.0132	-0.0104	-0.02	-0.0092
8.65	0.0012	-0.0008	0.0008	0.0016	-0.0116	0.0024
8.66	0.0176	0.0124	0.0152	0.0152	0.0108	0.0152
8.67	0.0176	0.012	0.0152	0.0132	0.0176	0.0132
8.68	0.002	-0.0012	0.0012	0.0012	0.0096	0.002
8.69	-0.0148	-0.0152	-0.0136	-0.0128	-0.0132	-0.0116
8.7	-0.0144	-0.0144	-0.0132	-0.0104	-0.0204	-0.0088
8.71	0.0012	-0.0008	0.0008	0.0016	-0.0116	0.0028
8.72	0.0176	0.012	0.0152	0.0148	0.01	0.0152
8.73	0.0176	0.012	0.0152	0.0132	0.0176	0.0132
8.74	0.002	-0.0012	0.0012	0.0012	0.0096	0.002
8.75	-0.0144	-0.0148	-0.0132	-0.0124	-0.0128	-0.0112
8.76	-0.0148	-0.0144	-0.0132	-0.0104	-0.02	-0.0092
8.77	0.0012	-0.0008	0.0008	0.0016	-0.012	0.0024
8.78	0.018	0.0124	0.0156	0.0156	0.0108	0.0156
8.79	0.018	0.0124	0.0152	0.0136	0.018	0.0136
8.8	0.0016	-0.0016	0.0008	0.0012	0.0096	0.0016
8.81	-0.0144	-0.0148	-0.0132	-0.0124	-0.0128	-0.0108
8.82	-0.0144	-0.014	-0.0128	-0.01	-0.0196	-0.0088
8.83	0.0012	-0.0008	0.0012	0.002	-0.0112	0.0028
8.84	0.018	0.0128	0.0156	0.016	0.012	0.016
8.85	0.0176	0.012	0.0152	0.0132	0.0188	0.0136
8.86	0.002	-0.0012	0.0012	0.0016	0.0108	0.0024
8.87	-0.0144	-0.0148	-0.0136	-0.0124	-0.0116	-0.0108
8.88	-0.014	-0.014	-0.0128	-0.0096	-0.0184	-0.0084
8.89	0.0016	-0.0008	0.0012	0.0024	-0.01	0.0032
8.9	0.018	0.0124	0.0156	0.016	0.0128	0.016
8.91	0.0176	0.012	0.0152	0.0136	0.0196	0.0136
8.92	0.002	-0.0012	0.0012	0.0016	0.0108	0.002
8.93	-0.0144	-0.0148	-0.0132	-0.012	-0.0116	-0.0108
8.94	-0.0144	-0.014	-0.0128	-0.01	-0.0184	-0.0084
8.95	0.0016	-0.0008	0.0012	0.002	-0.01	0.0028
8.96	0.0176	0.0124	0.0152	0.0156	0.012	0.0156
8.97	0.0176	0.012	0.0152	0.0132	0.0188	0.0136
8.98	0.002	-0.0012	0.0012	0.0016	0.0108	0.0024
8.99	-0.0144	-0.0148	-0.0132	-0.0124	-0.0116	-0.0108
9	-0.014	-0.014	-0.0128	-0.0096	-0.0184	-0.0084
9.01	0.0012	-0.0012	0.0008	0.002	-0.0104	0.0024
9.02	0.0176	0.0124	0.0152	0.0156	0.012	0.0156
9.03	0.0176	0.012	0.0152	0.0132	0.0188	0.0132
9.04	0.002	-0.0012	0.0012	0.0012	0.0104	0.002
9.05	-0.0144	-0.0144	-0.0132	-0.012	-0.0116	-0.0108
9.06	-0.014	-0.014	-0.0128	-0.0096	-0.018	-0.008
9.07	0.0012	-0.0008	0.0008	0.002	-0.0104	0.0028
9.08	0.018	0.0124	0.0152	0.0156	0.0124	0.0156
9.09	0.0176	0.012	0.0152	0.0136	0.0192	0.0136
9.1	0.002	-0.0012	0.0012	0.0016	0.0108	0.0024
9.11	-0.0144	-0.0148	-0.0132	-0.012	-0.0112	-0.0108
9.12	-0.014	-0.014	-0.0128	-0.0096	-0.018	-0.0084
9.13	0.0012	-0.0008	0.0008	0.002	-0.01	0.0028
9.14	0.0176	0.0124	0.0152	0.0156	0.012	0.0156
9.15	0.0176	0.012	0.0148	0.0132	0.0184	0.0132
9.16	0.002	-0.0012	0.0012	0.0016	0.0108	0.0024
9.17	-0.0144	-0.0148	-0.0132	-0.012	-0.0112	-0.0108
9.18	-0.0144	-0.014	-0.0128	-0.01	-0.0188	-0.0084
9.19	0.0012	-0.0008	0.0008	0.002	-0.0104	0.0028
9.2	0.018	0.0124	0.0156	0.0156	0.012	0.0156
9.21	0.0172	0.0116	0.0148	0.0128	0.018	0.0128
9.22	0.0024	-0.0008	0.0016	0.0016	0.0108	0.0024
9.23	-0.0144	-0.0148	-0.0132	-0.012	-0.0116	-0.0108
9.24	-0.0144	-0.0144	-0.0132	-0.01	-0.0188	-0.0084
9.25	0.0012	-0.0012	0.0008	0.0016	-0.0108	0.0024
9.26	0.0176	0.0124	0.0152	0.0152	0.0116	0.0156
9.27	0.018	0.012	0.0152	0.0132	0.0184	0.0136
9.28	0.0024	-0.0012	0.0012	0.002	0.0108	0.0024
9.29	-0.0144	-0.0148	-0.0132	-0.0116	-0.0112	-0.0104
9.3	-0.0144	-0.0144	-0.0132	-0.01	-0.0184	-0.0084
9.31	0.0008	-0.0012	0.0008	0.0016	-0.0108	0.0024
9.32	0.0176	0.0124	0.0152	0.0152	0.0116	0.0156
9.33	0.018	0.0124	0.0156	0.0136	0.0188	0.0136
9.34	0.0024	-0.0008	0.0016	0.002	0.0112	0.0028
9.35	-0.0144	-0.0148	-0.0132	-0.012	-0.0112	-0.0108
9.36	-0.014	-0.014	-0.0128	-0.0096	-0.0176	-0.008
9.37	0.0008	-0.0012	0.0008	0.0016	-0.0104	0.0024
9.38	0.018	0.0128	0.0156	0.0156	0.012	0.0156
9.39	0.018	0.0124	0.0152	0.0136	0.0188	0.0136
9.4	0.0024	-0.0008	0.0016	0.002	0.0116	0.0028
9.41	-0.0144	-0.0148	-0.0132	-0.0116	-0.0108	-0.0104
9.42	-0.0144	-0.014	-0.0128	-0.0096	-0.0176	-0.0084
9.43	0.0008	-0.0012	0.0008	0.0016	-0.01	0.0024
9.44	0.018	0.0124	0.0156	0.0156	0.0124	0.0156
9.45	0.0176	0.012	0.0152	0.0132	0.0188	0.0132
9.46	0.002	-0.0012	0.0012	0.0016	0.0112	0.0024
9.47	-0.0148	-0.0148	-0.0136	-0.012	-0.0116	-0.0108
9.48	-0.0144	-0.0144	-0.0132	-0.01	-0.0184	-0.0084
9.49	0.0012	-0.0012	0.0008	0.0016	-0.0108	0.0024
9.5	0.018	0.0128	0.0156	0.0156	0.012	0.016
9.51	0.0176	0.012	0.0152	0.0132	0.0188	0.0132
9.52	0.0024	-0.0008	0.0016	0.002	0.0112	0.0024
9.53	-0.0144	-0.0148	-0.0132	-0.012	-0.0112	-0.0108
9.54	-0.0144	-0.0144	-0.0132	-0.01	-0.0184	-0.0084
9.55	0.0012	-0.0012	0.0008	0.0016	-0.0104	0.0028
9.56	0.018	0.0124	0.0156	0.0156	0.0116	0.0156
9.57	0.0176	0.012	0.0152	0.0128	0.0184	0.0132
9.58	0.0028	-0.0008	0.0016	0.002	0.0112	0.0028
9.59	-0.0144	-0.0148	-0.0132	-0.012	-0.0108	-0.0104
9.6	-0.0148	-0.0144	-0.0132	-0.01	-0.0184	-0.0088
9.61	0.0012	-0.0012	0.0008	0.0016	-0.0108	0.0024
9.62	0.018	0.0128	0.0156	0.0156	0.012	0.0156
9.63	0.018	0.012	0.0152	0.0132	0.0188	0.0136
9.64	0.0024	-0.0012	0.0016	0.002	0.0112	0.0024
9.65	-0.0148	-0.0152	-0.0136	-0.0124	-0.0116	-0.0108
9.66	-0.0144	-0.0144	-0.0132	-0.01	-0.0184	-0.0084
9.67	0.0008	-0.0012	0.0008	0.0016	-0.0108	0.0024
9.68	0.018	0.0124	0.0156	0.0156	0.0116	0.0156
9.69	0.0176	0.012	0.0148	0.0128	0.018	0.0128
9.7	0.0024	-0.0008	0.0012	0.0016	0.0104	0.0024
9.71	-0.0148	-0.0148	-0.0136	-0.0124	-0.012	-0.0108
9.72	-0.0144	-0.0144	-0.0132	-0.01	-0.0188	-0.0084
9.73	0.0008	-0.0012	0.0008	0.0016	-0.0112	0.0024
9.74	0.018	0.0124	0.0156	0.0152	0.0112	0.0156
9.75	0.018	0.0124	0.0152	0.0132	0.018	0.0132
9.76	0.0024	-0.0008	0.0012	0.0016	0.0104	0.0024
9.77	-0.0148	-0.0148	-0.0136	-0.012	-0.012	-0.0108
9.78	-0.0144	-0.0144	-0.0132	-0.01	-0.0188	-0.0084
9.79	0.0008	-0.0012	0.0004	0.0016	-0.0112	0.0024
9.8	0.018	0.0124	0.0152	0.0152	0.0108	0.0152
9.81	0.018	0.012	0.0152	0.0128	0.018	0.0132
9.82	0.0024	-0.0012	0.0012	0.0016	0.01	0.002
9.83	-0.0148	-0.0152	-0.0136	-0.0124	-0.0124	-0.0112
9.84	-0.0148	-0.0144	-0.0132	-0.01	-0.0192	-0.0088
9.85	0.0008	-0.0012	0.0004	0.0012	-0.0116	0.0024
9.86	0.018	0.0124	0.0156	0.0152	0.0108	0.0156
9.87	0.0176	0.012	0.0152	0.0128	0.0176	0.0132
9.88	0.0028	-0.0008	0.0016	0.002	0.0104	0.0024
9.89	-0.0144	-0.0148	-0.0136	-0.012	-0.0116	-0.0108
9.9	-0.0148	-0.0148	-0.0136	-0.0104	-0.0192	-0.0088
9.91	0.0008	-0.0012	0.0008	0.0016	-0.0116	0.0024
9.92	0.018	0.0128	0.0156	0.0156	0.0116	0.0156
9.93	0.0176	0.012	0.0148	0.0128	0.0176	0.0128
9.94	0.0024	-0.0008	0.0016	0.002	0.0104	0.0024
9.95	-0.0148	-0.0152	-0.0136	-0.0124	-0.0124	-0.0112
9.96	-0.0148	-0.0144	-0.0132	-0.01	-0.0192	-0.0088
9.97	0.0004	-0.0016	0.0004	0.0012	-0.012	0.002
9.98	0.018	0.0124	0.0156	0.0152	0.0108	0.0156
9.99	0.018	0.012	0.0152	0.0132	0.0176	0.0132
10	0.0024	-0.0008	0.0016	0.002	0.0104	0.0024
10.01	-0.0148	-0.0148	-0.0136	-0.0124	-0.012	-0.0108
10.02	-0.0144	-0.0144	-0.0132	-0.01	-0.0188	-0.0084
10.03	0.0008	-0.0012	0.0004	0.0012	-0.0116	0.0024
10.04	0.018	0.0124	0.0152	0.0152	0.0108	0.0152
10.05	0.018	0.012	0.0152	0.0128	0.0176	0.0132
10.06	0.0024	-0.0012	0.0016	0.0016	0.0104	0.0024
10.07	-0.0148	-0.0152	-0.0136	-0.0124	-0.0124	-0.0112
10.08	-0.0144	-0.0144	-0.0132	-0.01	-0.0192	-0.0088
10.09	0.0008	-0.0012	0.0004	0.0016	-0.0116	0.0024
10.1	0.018	0.0124	0.0152	0.0152	0.0108	0.0152
10.11	0.018	0.012	0.0152	0.0132	0.0176	0.0132
10.12	0.0024	-0.0008	0.0016	0.002	0.0108	0.0028
10.13	-0.0144	-0.0148	-0.0136	-0.012	-0.0116	-0.0108
10.14	-0.0148	-0.0144	-0.0132	-0.01	-0.0188	-0.0088
10.15	0.0008	-0.0012	0.0004	0.0012	-0.0116	0.0024
10.16	0.018	0.0128	0.0156	0.0156	0.0116	0.0156
10.17	0.018	0.0124	0.0156	0.0132	0.0184	0.0136
10.18	0.0024	-0.0008	0.0016	0.0016	0.0108	0.0024
10.19	-0.0148	-0.0152	-0.0136	-0.0124	-0.012	-0.0108
10.2	-0.0144	-0.0144	-0.0132	-0.01	-0.0188	-0.0084
10.21	0.0012	-0.0012	0.0008	0.0016	-0.0108	0.0024
10.22	0.018	0.0124	0.0152	0.0152	0.0112	0.0156
10.23	0.0176	0.012	0.0152	0.0132	0.0184	0.0132
10.24	0.0028	-0.0008	0.0016	0.002	0.0112	0.0028
10.25	-0.0148	-0.0148	-0.0136	-0.0124	-0.012	-0.0108
10.26	-0.0144	-0.0144	-0.0132	-0.01	-0.0188	-0.0088
10.27	0.0008	-0.0012	0.0008	0.0016	-0.0108	0.0024
10.28	0.018	0.0124	0.0156	0.0156	0.0116	0.0156
10.29	0.0176	0.012	0.0152	0.0132	0.0184	0.0132
10.3	0.0024	-0.0008	0.0016	0.002	0.0112	0.0028
10.31	-0.0148	-0.0152	-0.0136	-0.0124	-0.0116	-0.0112
10.32	-0.0144	-0.014	-0.0128	-0.0096	-0.0184	-0.0084
10.33	0.0012	-0.0012	0.0008	0.0016	-0.0108	0.0024
10.34	0.018	0.0124	0.0156	0.0156	0.0116	0.0156
10.35	0.018	0.012	0.0152	0.0132	0.0184	0.0136
10.36	0.0024	-0.0008	0.0016	0.002	0.0112	0.0028
10.37	-0.0148	-0.0152	-0.0136	-0.0124	-0.012	-0.0112
10.38	-0.0144	-0.014	-0.0128	-0.0096	-0.018	-0.0084
10.39	0.0008	-0.0012	0.0004	0.0012	-0.0112	0.002
10.4	0.018	0.0128	0.0156	0.0156	0.0116	0.0156
10.41	0.0176	0.012	0.0152	0.0132	0.0188	0.0136
10.42	0.0024	-0.0008	0.0016	0.002	0.0112	0.0028
10.43	-0.0148	-0.0148	-0.0136	-0.0124	-0.0116	-0.0108
10.44	-0.0144	-0.0144	-0.0132	-0.01	-0.0188	-0.0084
10.45	0.0004	-0.0016	0.0004	0.0012	-0.0116	0.002
10.46	0.018	0.0124	0.0156	0.0156	0.0112	0.0156
10.47	0.0176	0.012	0.0152	0.0132	0.0184	0.0132
10.48	0.0024	-0.0012	0.0012	0.0016	0.0104	0.0024
10.49	-0.0148	-0.0152	-0.0136	-0.0124	-0.012	-0.0112
10.5	-0.0144	-0.0144	-0.0132	-0.01	-0.0192	-0.0088
10.51	0.0008	-0.0012	0.0004	0.0012	-0.012	0.002
10.52	0.018	0.0124	0.0156	0.0156	0.0112	0.0156
10.53	0.0176	0.012	0.0152	0.0128	0.0176	0.0132
10.54	0.0024	-0.0008	0.0016	0.002	0.0104	0.0024
10.55	-0.0148	-0.0148	-0.0136	-0.0124	-0.0124	-0.0112
10.56	-0.0144	-0.0144	-0.0132	-0.01	-0.0192	-0.0088
10.57	0.0008	-0.0012	0.0004	0.0012	-0.012	0.002
10.58	0.018	0.0124	0.0156	0.0156	0.0108	0.0156
10.59	0.018	0.012	0.0152	0.0132	0.018	0.0132
10.6	0.0028	-0.0008	0.0016	0.0024	0.0112	0.0028
10.61	-0.0152	-0.0152	-0.014	-0.0128	-0.0124	-0.0112
10.62	-0.0144	-0.0144	-0.0132	-0.01	-0.0192	-0.0088
10.63	0.0008	-0.0012	0.0004	0.0012	-0.012	0.002
10.64	0.018	0.0128	0.0156	0.0156	0.0112	0.0156
10.65	0.018	0.012	0.0152	0.0132	0.0184	0.0136
10.66	0.0024	-0.0012	0.0012	0.0016	0.0104	0.0024
10.67	-0.0148	-0.0148	-0.0136	-0.0124	-0.0124	-0.0112
10.68	-0.0144	-0.014	-0.0128	-0.01	-0.0192	-0.0088
10.69	0.0008	-0.0012	0.0004	0.0012	-0.012	0.002
10.7	0.018	0.0128	0.0156	0.0156	0.0108	0.0156
10.71	0.018	0.0124	0.0152	0.0132	0.018	0.0136
10.72	0.0024	-0.0008	0.0016	0.002	0.0108	0.0028
10.73	-0.0148	-0.0152	-0.0136	-0.0124	-0.012	-0.0112
10.74	-0.0144	-0.0144	-0.0132	-0.01	-0.0192	-0.0088
10.75	0.0008	-0.0012	0.0004	0.0012	-0.012	0.002
10.76	0.018	0.0124	0.0156	0.0156	0.0112	0.0156
10.77	0.0176	0.012	0.0152	0.0132	0.018	0.0132
10.78	0.0024	-0.0008	0.0016	0.002	0.0108	0.0028
10.79	-0.0148	-0.0148	-0.0136	-0.0124	-0.012	-0.0108
10.8	-0.0148	-0.0144	-0.0132	-0.0104	-0.0192	-0.0088
10.81	0.0008	-0.0012	0.0004	0.0012	-0.012	0.002
10.82	0.018	0.0128	0.0156	0.0156	0.0112	0.016
10.83	0.018	0.012	0.0152	0.0136	0.0184	0.0136
10.84	0.0024	-0.0012	0.0012	0.0016	0.0104	0.0024
10.85	-0.0148	-0.0148	-0.0136	-0.0124	-0.0124	-0.0112
10.86	-0.0144	-0.014	-0.0128	-0.01	-0.0192	-0.0088
10.87	0.0008	-0.0012	0.0008	0.0012	-0.012	0.002
10.88	0.0184	0.0128	0.0156	0.0156	0.0112	0.0156
10.89	0.0176	0.012	0.0152	0.0132	0.018	0.0132
10.9	0.0024	-0.0008	0.0016	0.002	0.0108	0.0028
10.91	-0.0148	-0.0148	-0.0136	-0.0124	-0.012	-0.0108
10.92	-0.0144	-0.0144	-0.0132	-0.01	-0.0188	-0.0084
10.93	0.0008	-0.0012	0.0008	0.0012	-0.0116	0.0024
10.94	0.018	0.0128	0.0156	0.0156	0.0116	0.016
10.95	0.018	0.012	0.0152	0.0132	0.0188	0.0136
10.96	0.0024	-0.0012	0.0012	0.0016	0.0108	0.0024
10.97	-0.0148	-0.0148	-0.0136	-0.0124	-0.012	-0.0108
10.98	-0.0144	-0.014	-0.0128	-0.0096	-0.0184	-0.0084
10.99	0.0008	-0.0012	0.0008	0.0016	-0.0108	0.0024
11	0.0184	0.0128	0.0156	0.016	0.012	0.016
11.01	0.018	0.0124	0.0152	0.0136	0.0192	0.0136
11.02	0.0028	-0.0008	0.0016	0.0024	0.012	0.0032
11.03	-0.0148	-0.0152	-0.0136	-0.0124	-0.0112	-0.0108
11.04	-0.0144	-0.014	-0.0128	-0.01	-0.018	-0.0084
11.05	0.0008	-0.0012	0.0008	0.0012	-0.0108	0.0024
11.06	0.0184	0.0128	0.0156	0.016	0.0124	0.016
11.07	0.018	0.012	0.0152	0.0136	0.0192	0.0136
11.08	0.0024	-0.0008	0.0016	0.002	0.0116	0.0028
11.09	-0.0148	-0.0152	-0.0136	-0.0124	-0.0116	-0.0112
11.1	-0.0144	-0.0144	-0.0132	-0.01	-0.0184	-0.0084
11.11	0.0008	-0.0012	0.0004	0.0012	-0.0112	0.0024
11.12	0.0184	0.0128	0.0156	0.016	0.012	0.016
11.13	0.0176	0.012	0.0148	0.0128	0.0184	0.0132
11.14	0.0024	-0.0012	0.0012	0.002	0.0112	0.0024
11.15	-0.0152	-0.0152	-0.014	-0.0124	-0.012	-0.0112
11.16	-0.0148	-0.0144	-0.0132	-0.01	-0.0192	-0.0088
11.17	0.0008	-0.0012	0.0004	0.0012	-0.0116	0.002
11.18	0.0184	0.0128	0.016	0.016	0.0116	0.016
11.19	0.0176	0.012	0.0152	0.0132	0.0184	0.0132
11.2	0.0024	-0.0008	0.0016	0.002	0.0108	0.0024
11.21	-0.0148	-0.0148	-0.0136	-0.0124	-0.012	-0.0112
11.22	-0.0144	-0.0144	-0.0132	-0.01	-0.0192	-0.0088
11.23	0.0008	-0.0012	0.0008	0.0012	-0.0116	0.0024
11.24	0.018	0.0128	0.0156	0.0156	0.0112	0.0156
11.25	0.0176	0.012	0.0152	0.0132	0.018	0.0132
11.26	0.0024	-0.0008	0.0016	0.002	0.0108	0.0024
11.27	-0.0152	-0.0152	-0.014	-0.0128	-0.0124	-0.0112
11.28	-0.0148	-0.0144	-0.0132	-0.01	-0.0192	-0.0088
11.29	0.0008	-0.0012	0.0008	0.0012	-0.0116	0.002
11.3	0.018	0.0128	0.0156	0.0156	0.0112	0.0156
11.31	0.018	0.012	0.0152	0.0132	0.0184	0.0132
11.32	0.0024	-0.0008	0.0016	0.002	0.0108	0.0024
11.33	-0.0152	-0.0152	-0.014	-0.0128	-0.0124	-0.0112
11.34	-0.0144	-0.0144	-0.0132	-0.01	-0.0192	-0.0084
11.35	0.0008	-0.0012	0.0008	0.0012	-0.0116	0.0024
11.36	0.0184	0.0128	0.0156	0.016	0.0116	0.016
11.37	0.018	0.0124	0.0156	0.0132	0.0184	0.0132
11.38	0.0028	-0.0008	0.0016	0.0024	0.0116	0.0028
11.39	-0.0152	-0.0152	-0.014	-0.0128	-0.0124	-0.0116
11.4	-0.0144	-0.014	-0.0128	-0.0096	-0.0188	-0.0084
11.41	0.0008	-0.0012	0.0008	0.0016	-0.0112	0.0024
11.42	0.0184	0.0128	0.0156	0.0156	0.0116	0.0156
11.43	0.018	0.0124	0.0156	0.0132	0.0184	0.0132
11.44	0.0024	-0.0008	0.0016	0.002	0.0112	0.0028
11.45	-0.0148	-0.0152	-0.014	-0.0124	-0.0124	-0.0112
11.46	-0.0148	-0.0144	-0.0132	-0.01	-0.0192	-0.0088
11.47	0.0008	-0.0012	0.0004	0.0012	-0.012	0.002
11.48	0.0184	0.0132	0.016	0.016	0.0112	0.016
11.49	0.018	0.012	0.0152	0.0132	0.0184	0.0132
11.5	0.002	-0.0012	0.0012	0.0016	0.0104	0.0024
11.51	-0.0152	-0.0152	-0.014	-0.0128	-0.0128	-0.0112
11.52	-0.0148	-0.0144	-0.0132	-0.01	-0.0196	-0.0088
11.53	0.0008	-0.0012	0.0008	0.0012	-0.012	0.002
11.54	0.0184	0.0128	0.0156	0.0156	0.0112	0.016
11.55	0.0176	0.012	0.0152	0.0128	0.018	0.0132
11.56	0.0024	-0.0008	0.0016	0.0016	0.0104	0.0024
11.57	-0.0152	-0.0152	-0.0136	-0.0128	-0.0128	-0.0116
11.58	-0.0144	-0.0144	-0.0132	-0.01	-0.0196	-0.0088
11.59	0.0008	-0.0012	0.0004	0.0008	-0.0124	0.002
11.6	0.0184	0.0132	0.016	0.0156	0.0112	0.016
11.61	0.018	0.012	0.0152	0.0132	0.018	0.0132
11.62	0.0024	-0.0008	0.0016	0.0016	0.01	0.0024
11.63	-0.0152	-0.0152	-0.014	-0.0128	-0.0128	-0.0112
11.64	-0.0148	-0.0144	-0.0132	-0.01	-0.02	-0.0088
11.65	0.0012	-0.0012	0.0008	0.0016	-0.0116	0.0024
11.66	0.018	0.0128	0.0156	0.0156	0.0112	0.0156
11.67	0.018	0.0124	0.0152	0.0132	0.018	0.0132
11.68	0.0024	-0.0008	0.0016	0.002	0.0108	0.0028
11.69	-0.0152	-0.0152	-0.014	-0.0128	-0.0124	-0.0112
11.7	-0.0148	-0.0144	-0.0132	-0.01	-0.0192	-0.0088
11.71	0.0008	-0.0012	0.0004	0.0012	-0.012	0.002
11.72	0.0184	0.0128	0.016	0.016	0.0116	0.016
11.73	0.018	0.012	0.0152	0.0132	0.018	0.0132
11.74	0.0024	-0.0008	0.0016	0.002	0.0108	0.0024
11.75	-0.0152	-0.0152	-0.014	-0.0128	-0.0128	-0.0112
11.76	-0.0144	-0.014	-0.0128	-0.0096	-0.0192	-0.0084
11.77	0.0008	-0.0012	0.0008	0.0016	-0.0116	0.0024
11.78	0.018	0.0124	0.0156	0.0152	0.0108	0.0156
11.79	0.018	0.012	0.0152	0.0128	0.0176	0.0132
11.8	0.0024	-0.0008	0.0016	0.0016	0.0104	0.0024
11.81	-0.0152	-0.0152	-0.014	-0.0128	-0.0128	-0.0112
11.82	-0.0148	-0.0144	-0.0132	-0.01	-0.0196	-0.0088
11.83	0.0008	-0.0012	0.0004	0.0012	-0.0124	0.002
11.84	0.0184	0.0128	0.016	0.0156	0.0112	0.016
11.85	0.0176	0.012	0.0148	0.0128	0.0172	0.0128
11.86	0.0024	-0.0012	0.0012	0.0016	0.01	0.0024
11.87	-0.0148	-0.0152	-0.0136	-0.0128	-0.0128	-0.0112
11.88	-0.0144	-0.0144	-0.0132	-0.01	-0.0196	-0.0084
11.89	0.0008	-0.0012	0.0004	0.0012	-0.012	0.002
11.9	0.0184	0.0128	0.016	0.016	0.0112	0.016
11.91	0.0172	0.0116	0.0148	0.0124	0.0168	0.0124
11.92	0.0024	-0.0008	0.0016	0.0016	0.0096	0.0024
11.93	-0.0152	-0.0152	-0.014	-0.0128	-0.0132	-0.0116
11.94	-0.0144	-0.014	-0.0132	-0.01	-0.0196	-0.0084
11.95	0.0008	-0.0012	0.0004	0.0012	-0.0124	0.002
11.96	0.018	0.0128	0.0156	0.0156	0.0108	0.0156
11.97	0.0176	0.012	0.0148	0.0124	0.0168	0.0128
11.98	0.002	-0.0012	0.0012	0.0012	0.0092	0.002
11.99	-0.0152	-0.0152	-0.014	-0.0132	-0.014	-0.0116
12	-0.0144	-0.0144	-0.0132	-0.01	-0.0204	-0.0088
12.01	0.0004	-0.0016	0	0.0004	-0.0132	0.0016
12.02	0.018	0.0124	0.0156	0.0152	0.0096	0.0152
12.03	0.0172	0.0116	0.0148	0.012	0.016	0.0124
12.04	0.002	-0.0012	0.0012	0.0012	0.0084	0.002
12.05	-0.0152	-0.0156	-0.014	-0.0132	-0.0148	-0.012
12.06	-0.0144	-0.0144	-0.0132	-0.0104	-0.0212	-0.0088
12.07	0.0004	-0.0016	0.0004	0.0004	-0.014	0.0016
12.08	0.018	0.0128	0.0156	0.0152	0.0092	0.0152
12.09	0.0176	0.012	0.0148	0.0124	0.0156	0.0124
12.1	0.0024	-0.0012	0.0016	0.0012	0.0088	0.002
12.11	-0.0152	-0.0152	-0.014	-0.0132	-0.0144	-0.0116
12.12	-0.0144	-0.014	-0.0128	-0.01	-0.0204	-0.0088
12.13	0.0004	-0.0016	0.0004	0.0004	-0.0136	0.0012
12.14	0.0184	0.0128	0.016	0.0156	0.01	0.0156
12.15	0.0176	0.012	0.0148	0.0124	0.016	0.0124
12.16	0.0028	-0.0008	0.0016	0.0016	0.0088	0.002
12.17	-0.0148	-0.0148	-0.0136	-0.0128	-0.0136	-0.0112
12.18	-0.0144	-0.0144	-0.0132	-0.01	-0.0204	-0.0088
12.19	0.0008	-0.0012	0.0004	0.0012	-0.0128	0.002
12.2	0.0184	0.0128	0.0156	0.0156	0.0104	0.0156
12.21	0.0176	0.012	0.0152	0.0128	0.0168	0.0128
12.22	0.0024	-0.0008	0.0016	0.0016	0.0096	0.0024
12.23	-0.0152	-0.0152	-0.014	-0.0128	-0.0132	-0.0112
12.24	-0.0144	-0.014	-0.0128	-0.01	-0.0196	-0.0084
12.25	0.0008	-0.0012	0.0004	0.0012	-0.0124	0.002
12.26	0.0184	0.0128	0.0156	0.0156	0.0108	0.0156
12.27	0.0176	0.012	0.0152	0.0128	0.0172	0.0128
12.28	0.0024	-0.0012	0.0012	0.0016	0.0096	0.002
12.29	-0.0148	-0.0152	-0.0136	-0.0128	-0.0136	-0.0116
12.3	-0.0144	-0.014	-0.0128	-0.01	-0.0196	-0.0084
12.31	0.0008	-0.0012	0.0008	0.0012	-0.012	0.002
12.32	0.0184	0.0128	0.016	0.0156	0.0112	0.016
12.33	0.0176	0.012	0.0148	0.0124	0.0172	0.0128
12.34	0.0028	-0.0008	0.0016	0.002	0.01	0.0024
12.35	-0.0148	-0.0148	-0.0136	-0.0124	-0.0128	-0.0112
12.36	-0.014	-0.0136	-0.0128	-0.0096	-0.0188	-0.008
12.37	0.0012	-0.0012	0.0008	0.0016	-0.0108	0.0024
12.38	0.0184	0.0128	0.0156	0.016	0.012	0.016
12.39	0.0176	0.012	0.0152	0.0128	0.0184	0.0132
12.4	0.0024	-0.0012	0.0012	0.0016	0.0108	0.0024
12.41	-0.0152	-0.0152	-0.014	-0.0128	-0.0124	-0.0112
12.42	-0.014	-0.014	-0.0128	-0.0096	-0.0184	-0.008
12.43	0.0008	-0.0012	0.0004	0.0016	-0.0108	0.0024
12.44	0.018	0.0124	0.0156	0.0156	0.0116	0.0156
12.45	0.0176	0.012	0.0148	0.0128	0.018	0.0128
12.46	0.0024	-0.0008	0.0012	0.0016	0.0108	0.0024
12.47	-0.0152	-0.0152	-0.014	-0.0132	-0.0132	-0.0116
12.48	-0.014	-0.014	-0.0128	-0.0096	-0.0192	-0.0084
12.49	0.0008	-0.0012	0.0004	0.0012	-0.0116	0.002
12.5	0.018	0.0128	0.0156	0.0156	0.0112	0.0156
12.51	0.0176	0.012	0.0152	0.0128	0.0176	0.0128
12.52	0.0024	-0.0008	0.0016	0.0016	0.0104	0.0024
12.53	-0.0148	-0.0148	-0.0136	-0.0124	-0.0128	-0.0112
12.54	-0.014	-0.014	-0.0128	-0.0092	-0.0184	-0.008
12.55	0.0008	-0.0012	0.0008	0.0016	-0.0108	0.0024
12.56	0.018	0.0128	0.0156	0.016	0.012	0.016
12.57	0.0172	0.012	0.0148	0.0128	0.0184	0.0128
12.58	0.0024	-0.0008	0.0012	0.0016	0.0108	0.0024
12.59	-0.0148	-0.0152	-0.0136	-0.0124	-0.0124	-0.0112
12.6	-0.014	-0.014	-0.0128	-0.0096	-0.0184	-0.008
12.61	0.0004	-0.0016	0.0004	0.0008	-0.0116	0.002
12.62	0.0184	0.0128	0.0156	0.016	0.012	0.016
12.63	0.0176	0.012	0.0148	0.0128	0.018	0.0132
12.64	0.0024	-0.0012	0.0012	0.0016	0.0104	0.0024
12.65	-0.0148	-0.0148	-0.0136	-0.0124	-0.0124	-0.0112
12.66	-0.014	-0.014	-0.0128	-0.0096	-0.0184	-0.008
12.67	0.0008	-0.0012	0.0008	0.0016	-0.0108	0.0024
12.68	0.018	0.0124	0.0156	0.0156	0.0116	0.0156
12.69	0.0176	0.012	0.0148	0.0124	0.0176	0.0128
12.7	0.0028	-0.0008	0.0016	0.002	0.0108	0.0028
12.71	-0.0148	-0.0148	-0.0136	-0.0124	-0.012	-0.0112
12.72	-0.0144	-0.014	-0.0128	-0.0096	-0.0188	-0.0084
12.73	0.0008	-0.0012	0.0004	0.0016	-0.0112	0.0024
12.74	0.018	0.0128	0.0156	0.016	0.012	0.016
12.75	0.0176	0.012	0.0152	0.0128	0.0184	0.0132
12.76	0.0024	-0.0008	0.0016	0.002	0.0112	0.0028
12.77	-0.0152	-0.0152	-0.014	-0.0128	-0.0124	-0.0112
12.78	-0.014	-0.014	-0.0128	-0.0092	-0.0184	-0.008
12.79	0.0008	-0.0012	0.0004	0.0016	-0.0112	0.0024
12.8	0.0184	0.0128	0.0156	0.016	0.012	0.016
12.81	0.0172	0.0116	0.0148	0.0124	0.018	0.0128
12.82	0.0028	-0.0008	0.0016	0.002	0.0108	0.0028
12.83	-0.0148	-0.0148	-0.0136	-0.0124	-0.012	-0.0108
12.84	-0.014	-0.014	-0.0128	-0.0096	-0.0184	-0.0084
12.85	0.0008	-0.0012	0.0008	0.0016	-0.0108	0.0024
12.86	0.0184	0.0128	0.016	0.016	0.012	0.016
12.87	0.0176	0.012	0.0148	0.0128	0.018	0.0128
12.88	0.0028	-0.0008	0.0016	0.002	0.0108	0.0028
12.89	-0.0144	-0.0148	-0.0136	-0.0124	-0.0116	-0.0108
12.9	-0.014	-0.0136	-0.0124	-0.0088	-0.0172	-0.0076
12.91	0.0008	-0.0012	0.0004	0.0016	-0.0104	0.0024
12.92	0.0184	0.0128	0.016	0.0164	0.0128	0.0164
12.93	0.0172	0.0116	0.0148	0.0128	0.0188	0.0132
12.94	0.0024	-0.0008	0.0016	0.002	0.0116	0.0028
12.95	-0.0148	-0.0148	-0.0136	-0.0124	-0.0116	-0.0112
12.96	-0.0144	-0.014	-0.0128	-0.0096	-0.0176	-0.008
12.97	0.0008	-0.0012	0.0004	0.0012	-0.0104	0.0024
12.98	0.0184	0.0128	0.0156	0.016	0.0124	0.016
12.99	0.0176	0.0116	0.0148	0.0128	0.0184	0.0128
13	0.0024	-0.0008	0.0016	0.002	0.0112	0.0028
13.01	-0.0152	-0.0152	-0.014	-0.0128	-0.012	-0.0112
13.02	-0.014	-0.014	-0.0128	-0.0092	-0.0176	-0.008
13.03	0.0008	-0.0012	0.0008	0.0016	-0.0104	0.0024
13.04	0.0184	0.0128	0.0156	0.016	0.0124	0.016
13.05	0.0176	0.012	0.0148	0.0128	0.0184	0.0132
13.06	0.0024	-0.0008	0.0016	0.002	0.0112	0.0028
13.07	-0.0148	-0.0148	-0.0136	-0.012	-0.0112	-0.0108
13.08	-0.014	-0.014	-0.0128	-0.0092	-0.0176	-0.008
13.09	0.0008	-0.0012	0.0008	0.002	-0.01	0.0028
13.1	0.0184	0.0128	0.0156	0.0164	0.0132	0.0164
13.11	0.0172	0.0116	0.0148	0.0128	0.0184	0.0128
13.12	0.0024	-0.0008	0.0016	0.002	0.0116	0.0028
13.13	-0.0148	-0.0152	-0.0136	-0.0124	-0.0116	-0.0112
13.14	-0.014	-0.014	-0.0128	-0.0092	-0.018	-0.008
13.15	0.0008	-0.0012	0.0004	0.0016	-0.0104	0.0024
13.16	0.018	0.0128	0.0156	0.016	0.0124	0.016
13.17	0.0172	0.0116	0.0148	0.0124	0.018	0.0128
13.18	0.0024	-0.0008	0.0016	0.0016	0.0108	0.0024
13.19	-0.0152	-0.0152	-0.014	-0.0128	-0.0128	-0.0116
13.2	-0.014	-0.014	-0.0128	-0.0092	-0.0184	-0.008
13.21	0.0004	-0.0016	0	0.0008	-0.012	0.0016
13.22	0.0184	0.0128	0.0156	0.0156	0.0116	0.016
13.23	0.0172	0.0116	0.0148	0.0124	0.0172	0.0124
13.24	0.0028	-0.0008	0.0016	0.0016	0.01	0.0024
13.25	-0.0144	-0.0148	-0.0136	-0.0124	-0.012	-0.0108
13.26	-0.014	-0.014	-0.0128	-0.0096	-0.0184	-0.008
13.27	0.0008	-0.0012	0.0004	0.0016	-0.0112	0.0024
13.28	0.0184	0.0128	0.0156	0.016	0.012	0.016
13.29	0.0176	0.012	0.0148	0.0128	0.018	0.0128
13.3	0.0024	-0.0008	0.0016	0.002	0.0108	0.0024
13.31	-0.0148	-0.0148	-0.0136	-0.0124	-0.012	-0.0112
13.32	-0.014	-0.014	-0.0128	-0.0092	-0.018	-0.008
13.33	0.0008	-0.0012	0.0004	0.0016	-0.0108	0.0024
13.34	0.018	0.0128	0.0156	0.016	0.012	0.016
13.35	0.0172	0.0116	0.0148	0.0124	0.0176	0.0128
13.36	0.0024	-0.0008	0.0016	0.002	0.0108	0.0024
13.37	-0.0148	-0.0152	-0.0136	-0.0128	-0.0124	-0.0112
13.38	-0.014	-0.014	-0.0128	-0.0092	-0.0184	-0.008
13.39	0.0008	-0.0012	0.0008	0.0016	-0.0104	0.0028
13.4	0.018	0.0124	0.0156	0.0156	0.012	0.016
13.41	0.0172	0.0116	0.0148	0.0124	0.0176	0.0128
13.42	0.0028	-0.0008	0.0016	0.002	0.0108	0.0024
13.43	-0.0152	-0.0152	-0.014	-0.0128	-0.0128	-0.0116
13.44	-0.014	-0.0136	-0.0124	-0.0092	-0.018	-0.0076
13.45	0.0004	-0.0016	0.0004	0.0012	-0.0112	0.0024
13.46	0.018	0.0124	0.0156	0.0156	0.0112	0.0156
13.47	0.0172	0.0116	0.0148	0.0124	0.0172	0.0128
13.48	0.0028	-0.0008	0.0016	0.002	0.0104	0.0024
13.49	-0.0148	-0.0148	-0.0136	-0.0128	-0.0128	-0.0112
13.5	-0.014	-0.014	-0.0128	-0.0092	-0.0184	-0.008
13.51	0.0008	-0.0016	0.0004	0.0012	-0.0112	0.002
13.52	0.018	0.0128	0.0156	0.016	0.012	0.016
13.53	0.0172	0.0116	0.0148	0.0124	0.0176	0.0128
13.54	0.0028	-0.0008	0.0016	0.002	0.0108	0.0028
13.55	-0.0148	-0.0148	-0.0136	-0.0124	-0.0124	-0.0112
13.56	-0.014	-0.0136	-0.0128	-0.0092	-0.018	-0.0076
13.57	0.0004	-0.0016	0.0004	0.0012	-0.0112	0.002
13.58	0.018	0.0128	0.0156	0.016	0.012	0.016
13.59	0.0168	0.0116	0.0144	0.012	0.0172	0.0124
13.6	0.0028	-0.0008	0.0016	0.002	0.0104	0.0024
13.61	-0.0148	-0.0152	-0.0136	-0.0128	-0.0128	-0.0112
13.62	-0.014	-0.0136	-0.0124	-0.0092	-0.0184	-0.008
13.63	0.0004	-0.0016	0.0004	0.0012	-0.0116	0.002
13.64	0.018	0.0124	0.0156	0.0156	0.0112	0.0156
13.65	0.0168	0.0112	0.0144	0.012	0.0168	0.012
13.66	0.0028	-0.0004	0.0016	0.002	0.01	0.0024
13.67	-0.0148	-0.0148	-0.0136	-0.0124	-0.0128	-0.0112
13.68	-0.014	-0.014	-0.0128	-0.0096	-0.0188	-0.008
13.69	0.0004	-0.0016	0.0004	0.0012	-0.0116	0.002
13.7	0.018	0.0124	0.0152	0.0156	0.0112	0.0156
13.71	0.0172	0.0116	0.0144	0.012	0.0164	0.0124
13.72	0.0028	-0.0008	0.0016	0.0016	0.0096	0.0024
13.73	-0.0148	-0.0148	-0.0136	-0.0128	-0.0128	-0.0112
13.74	-0.014	-0.0136	-0.0124	-0.0092	-0.0184	-0.0076
13.75	0.0008	-0.0012	0.0004	0.0016	-0.0112	0.0024
13.76	0.018	0.0124	0.0156	0.0156	0.0116	0.0156
13.77	0.0172	0.0116	0.0144	0.012	0.0168	0.0124
13.78	0.0024	-0.0008	0.0016	0.0016	0.01	0.0024
13.79	-0.0144	-0.0148	-0.0132	-0.0124	-0.0124	-0.0108
13.8	-0.0136	-0.0136	-0.0124	-0.0088	-0.0176	-0.0076
13.81	0.0004	-0.0016	0.0004	0.0012	-0.0112	0.002
13.82	0.018	0.0124	0.0152	0.0156	0.0116	0.0156
13.83	0.0172	0.0116	0.0148	0.012	0.0172	0.0124
13.84	0.0028	-0.0008	0.0016	0.002	0.0104	0.0028
13.85	-0.0148	-0.0148	-0.0136	-0.0124	-0.0124	-0.0112
13.86	-0.014	-0.0136	-0.0124	-0.0092	-0.018	-0.0076
13.87	0.0008	-0.0016	0.0004	0.0016	-0.0108	0.0024
13.88	0.018	0.0124	0.0156	0.0156	0.012	0.016
13.89	0.0168	0.0116	0.0144	0.012	0.0172	0.0124
13.9	0.0028	-0.0004	0.002	0.002	0.0104	0.0028
13.91	-0.0148	-0.0148	-0.0136	-0.0124	-0.0124	-0.0112
13.92	-0.014	-0.014	-0.0128	-0.0092	-0.018	-0.0076
13.93	0.0004	-0.0016	0.0004	0.0012	-0.0112	0.002
13.94	0.018	0.0124	0.0156	0.0156	0.0116	0.0156
13.95	0.0172	0.0116	0.0144	0.012	0.0168	0.0124
13.96	0.0028	-0.0008	0.0016	0.002	0.0104	0.0028
13.97	-0.0148	-0.0148	-0.0136	-0.0124	-0.0128	-0.0112
13.98	-0.014	-0.014	-0.0128	-0.0092	-0.0184	-0.008
13.99	0.0008	-0.0012	0.0008	0.0016	-0.0104	0.0024
14	0.0176	0.0124	0.0152	0.0152	0.0112	0.0152
14.01	0.0168	0.0116	0.0144	0.012	0.0164	0.012
14.02	0.0028	-0.0004	0.002	0.002	0.01	0.0028
14.03	-0.0148	-0.0148	-0.0136	-0.0124	-0.0124	-0.0108
14.04	-0.014	-0.0136	-0.0124	-0.0088	-0.0176	-0.0076
14.05	0.0008	-0.0012	0.0004	0.0016	-0.0108	0.0024
14.06	0.018	0.0124	0.0152	0.0156	0.0116	0.0156
14.07	0.0172	0.0116	0.0144	0.012	0.0172	0.0124
14.08	0.0028	-0.0008	0.0016	0.0016	0.01	0.0024
14.09	-0.0148	-0.0148	-0.0136	-0.0124	-0.0124	-0.0112
14.1	-0.0136	-0.0136	-0.0124	-0.0088	-0.0176	-0.0072
14.11	0.0008	-0.0016	0.0004	0.0016	-0.0104	0.0024
14.12	0.0176	0.0124	0.0152	0.0152	0.0116	0.0152
14.13	0.0172	0.0116	0.0148	0.012	0.0172	0.0124
14.14	0.0028	-0.0008	0.0016	0.002	0.0104	0.0028
14.15	-0.0148	-0.0148	-0.0136	-0.012	-0.012	-0.0108
14.16	-0.014	-0.0136	-0.0128	-0.0092	-0.0176	-0.0076
14.17	0.0004	-0.0016	0	0.0012	-0.0112	0.002
14.18	0.0176	0.0124	0.0152	0.0152	0.0112	0.0156
14.19	0.0172	0.0116	0.0144	0.012	0.0168	0.012
14.2	0.0028	-0.0008	0.0016	0.002	0.01	0.0028
14.21	-0.0144	-0.0148	-0.0132	-0.012	-0.0124	-0.0108
14.22	-0.0136	-0.0136	-0.0124	-0.0084	-0.0172	-0.0072
14.23	0.0004	-0.0016	0	0.0012	-0.0108	0.002
14.24	0.0176	0.0124	0.0152	0.0152	0.0116	0.0156
14.25	0.0168	0.0112	0.0144	0.0116	0.0164	0.012
14.26	0.0028	-0.0008	0.0016	0.0016	0.0096	0.0024
14.27	-0.0144	-0.0148	-0.0136	-0.0124	-0.0128	-0.0108
14.28	-0.014	-0.0136	-0.0124	-0.0088	-0.018	-0.0076
14.29	0.0004	-0.0016	0.0004	0.0012	-0.0112	0.002
14.3	0.018	0.0124	0.0152	0.0152	0.0112	0.0156
14.31	0.0168	0.0112	0.0144	0.0116	0.016	0.0116
14.32	0.0028	-0.0008	0.0016	0.0016	0.0096	0.0024
14.33	-0.0148	-0.0148	-0.0136	-0.0124	-0.0132	-0.0112
14.34	-0.0136	-0.0136	-0.0124	-0.0088	-0.018	-0.0076
14.35	0.0004	-0.0016	0.0004	0.0012	-0.0112	0.002
14.36	0.018	0.0124	0.0156	0.0156	0.0116	0.0156
14.37	0.0168	0.0112	0.0144	0.0116	0.0164	0.012
14.38	0.0028	-0.0008	0.002	0.0016	0.01	0.0024
14.39	-0.0148	-0.0148	-0.0136	-0.0124	-0.0124	-0.0108
14.4	-0.0136	-0.0136	-0.0124	-0.0084	-0.0172	-0.0072
14.41	0.0004	-0.0016	0.0004	0.0016	-0.0104	0.0024
14.42	0.0176	0.0124	0.0152	0.0156	0.012	0.0156
14.43	0.0172	0.0116	0.0144	0.012	0.0172	0.012
14.44	0.0024	-0.0008	0.0016	0.0016	0.01	0.0024
14.45	-0.0148	-0.0148	-0.0136	-0.0124	-0.0124	-0.0112
14.46	-0.0136	-0.0136	-0.0124	-0.0084	-0.0176	-0.0072
14.47	0.0004	-0.0016	0	0.0012	-0.0108	0.002
14.48	0.018	0.0124	0.0152	0.0152	0.0116	0.0156
14.49	0.0172	0.0116	0.0144	0.012	0.0168	0.012
14.5	0.0028	-0.0008	0.0016	0.0016	0.01	0.0024
14.51	-0.0144	-0.0148	-0.0136	-0.0124	-0.0124	-0.0108
14.52	-0.0136	-0.0136	-0.0124	-0.0084	-0.0176	-0.0072
14.53	0.0004	-0.0016	0.0004	0.0012	-0.0108	0.002
14.54	0.018	0.0124	0.0156	0.0156	0.0116	0.0156
14.55	0.0172	0.0116	0.0148	0.012	0.0172	0.0124
14.56	0.0028	-0.0008	0.0016	0.0016	0.01	0.0024
14.57	-0.0144	-0.0148	-0.0132	-0.0124	-0.0124	-0.0108
14.58	-0.0136	-0.0136	-0.0124	-0.0088	-0.0172	-0.0072
14.59	0.0004	-0.0016	0.0004	0.0012	-0.0104	0.0024
14.6	0.018	0.0124	0.0156	0.0156	0.012	0.016
14.61	0.0168	0.0112	0.0144	0.012	0.0172	0.012
14.62	0.0028	-0.0008	0.0016	0.0016	0.01	0.0024
14.63	-0.0144	-0.0148	-0.0136	-0.0124	-0.0124	-0.0108
14.64	-0.0136	-0.0136	-0.0124	-0.0088	-0.0172	-0.0072
14.65	0	-0.002	0	0.0012	-0.0112	0.002
14.66	0.018	0.0124	0.0156	0.0156	0.0116	0.0156
14.67	0.0168	0.0112	0.0144	0.0116	0.0164	0.012
14.68	0.0028	-0.0008	0.0016	0.0016	0.01	0.0024
14.69	-0.0148	-0.0148	-0.0136	-0.0124	-0.0128	-0.0112
14.7	-0.0136	-0.0136	-0.0124	-0.0088	-0.018	-0.0076
14.71	0.0004	-0.0016	0.0004	0.0012	-0.0108	0.0024
14.72	0.018	0.0124	0.0156	0.0156	0.012	0.0156
14.73	0.0168	0.0112	0.0144	0.0116	0.0168	0.012
14.74	0.0028	-0.0004	0.002	0.002	0.01	0.0024
14.75	-0.0148	-0.0148	-0.0136	-0.0124	-0.0128	-0.0112
14.76	-0.0136	-0.0136	-0.0124	-0.0084	-0.0176	-0.0072
14.77	0.0004	-0.0016	0	0.0012	-0.0112	0.002
14.78	0.0176	0.0124	0.0152	0.0152	0.0112	0.0156
14.79	0.0172	0.0116	0.0148	0.012	0.0168	0.012
14.8	0.0028	-0.0008	0.0016	0.0016	0.01	0.0024
14.81	-0.0148	-0.0152	-0.0136	-0.0128	-0.0132	-0.0116
14.82	-0.0136	-0.0136	-0.0124	-0.0088	-0.0184	-0.0076
14.83	0.0004	-0.0016	0.0004	0.0012	-0.0112	0.0024
14.84	0.018	0.0124	0.0152	0.0156	0.0112	0.0156
14.85	0.0172	0.0116	0.0144	0.012	0.0164	0.012
14.86	0.0032	-0.0004	0.002	0.002	0.01	0.0024
14.87	-0.0144	-0.0144	-0.0132	-0.012	-0.0124	-0.0108
14.88	-0.0136	-0.0136	-0.0124	-0.0088	-0.0176	-0.0076
14.89	0.0004	-0.0016	0.0004	0.0016	-0.0108	0.0024
14.9	0.018	0.0128	0.0156	0.016	0.0124	0.016
14.91	0.0172	0.0116	0.0148	0.012	0.0176	0.0124
14.92	0.0028	-0.0008	0.002	0.0016	0.0104	0.0024
14.93	-0.0148	-0.0148	-0.0136	-0.0128	-0.0124	-0.0112
14.94	-0.0136	-0.0136	-0.0124	-0.0088	-0.018	-0.0076
14.95	0.0004	-0.0016	0.0004	0.0012	-0.0108	0.0024
14.96	0.018	0.0124	0.0156	0.0156	0.012	0.016
14.97	0.0172	0.0116	0.0148	0.012	0.0172	0.0124
14.98	0.0028	-0.0008	0.002	0.0016	0.01	0.0024
14.99	-0.0144	-0.0148	-0.0136	-0.0128	-0.0124	-0.0112
15	-0.0136	-0.0136	-0.0124	-0.0088	-0.018	-0.0076
15.01	0.0008	-0.0016	0.0004	0.0016	-0.0108	0.0024
15.02	0.018	0.0124	0.0156	0.016	0.012	0.016
15.03	0.0172	0.0116	0.0148	0.012	0.0172	0.0124
15.04	0.0028	-0.0004	0.002	0.002	0.0104	0.0024
15.05	-0.0148	-0.0148	-0.0136	-0.0124	-0.0124	-0.0112
15.06	-0.0136	-0.0136	-0.0124	-0.0088	-0.0176	-0.0072
15.07	0	-0.0016	0	0.0012	-0.0112	0.002
15.08	0.018	0.0124	0.0156	0.0156	0.0116	0.0156
15.09	0.0168	0.0116	0.0144	0.012	0.0168	0.012
15.1	0.0028	-0.0008	0.0016	0.0016	0.01	0.0024
15.11	-0.0148	-0.0148	-0.0136	-0.0128	-0.0128	-0.0112
15.12	-0.0136	-0.0136	-0.0124	-0.0088	-0.018	-0.0076
15.13	0.0004	-0.0016	0	0.0012	-0.0112	0.002
15.14	0.018	0.0124	0.0156	0.0156	0.0116	0.0156
15.15	0.0172	0.0116	0.0144	0.012	0.0168	0.012
15.16	0.0028	-0.0004	0.002	0.002	0.0104	0.0024
15.17	-0.0148	-0.0148	-0.0136	-0.0128	-0.0132	-0.0116
15.18	-0.0136	-0.0136	-0.0124	-0.0088	-0.018	-0.0072
15.19	0	-0.0016	0	0.0012	-0.0112	0.002
15.2	0.018	0.0124	0.0156	0.0156	0.0116	0.016
15.21	0.0168	0.0112	0.0144	0.012	0.0168	0.012
15.22	0.0028	-0.0008	0.002	0.0016	0.0096	0.0024
15.23	-0.0144	-0.0148	-0.0132	-0.0124	-0.0128	-0.0112
15.24	-0.0136	-0.0136	-0.0124	-0.0084	-0.0176	-0.0072
15.25	0	-0.002	0	0.0012	-0.0112	0.002
15.26	0.018	0.0124	0.0156	0.0156	0.0116	0.0156
15.27	0.0168	0.0112	0.0144	0.0116	0.0164	0.012
15.28	0.0028	-0.0008	0.002	0.0016	0.0096	0.0024
15.29	-0.0144	-0.0148	-0.0132	-0.0124	-0.0128	-0.0108
15.3	-0.0136	-0.0136	-0.0124	-0.0084	-0.0176	-0.0072
15.31	0.0004	-0.0016	0	0.0012	-0.0108	0.0024
15.32	0.0176	0.0124	0.0152	0.0156	0.012	0.0156
15.33	0.0168	0.0112	0.0144	0.0116	0.0164	0.0116
15.34	0.0028	-0.0004	0.002	0.0016	0.01	0.0024
15.35	-0.0148	-0.0152	-0.0136	-0.0128	-0.0132	-0.0116
15.36	-0.0136	-0.0136	-0.0124	-0.0088	-0.018	-0.0072
15.37	0.0004	-0.0016	0.0004	0.0012	-0.0108	0.0024
15.38	0.0176	0.0124	0.0152	0.0156	0.0116	0.0156
15.39	0.0168	0.0112	0.0144	0.0116	0.0168	0.012
15.4	0.0028	-0.0008	0.0016	0.0016	0.0096	0.002
15.41	-0.0148	-0.0148	-0.0136	-0.0128	-0.0132	-0.0116
15.42	-0.0136	-0.0136	-0.0124	-0.0088	-0.018	-0.0072
15.43	0.0004	-0.0016	0.0004	0.0012	-0.0108	0.0024
15.44	0.0176	0.0124	0.0152	0.0156	0.0116	0.0156
15.45	0.0164	0.0108	0.014	0.0112	0.0156	0.0112
15.46	0.0028	-0.0004	0.002	0.0016	0.0092	0.002
15.47	-0.0144	-0.0148	-0.0132	-0.0124	-0.0128	-0.0112
15.48	-0.014	-0.014	-0.0128	-0.0092	-0.0184	-0.0076
15.49	0.0004	-0.0016	0	0.0012	-0.0112	0.002
15.5	0.0176	0.0124	0.0152	0.0156	0.0112	0.0156
15.51	0.0168	0.0112	0.014	0.0112	0.0156	0.0116
15.52	0.0024	-0.0008	0.0016	0.0012	0.0088	0.002
15.53	-0.0144	-0.0148	-0.0132	-0.0124	-0.0132	-0.0112
15.54	-0.014	-0.014	-0.0128	-0.0092	-0.0188	-0.008
15.55	0	-0.002	0	0.0008	-0.0124	0.0016
15.56	0.0176	0.0124	0.0152	0.0152	0.0104	0.0156
15.57	0.0168	0.0112	0.0144	0.0112	0.0152	0.0116
15.58	0.0028	-0.0008	0.0016	0.0012	0.0084	0.002
15.59	-0.014	-0.0144	-0.0132	-0.0124	-0.0132	-0.0108
15.6	-0.0132	-0.0132	-0.012	-0.008	-0.0172	-0.0068
15.61	0.0004	-0.0016	0.0004	0.0016	-0.0104	0.0024
15.62	0.0176	0.012	0.0148	0.0152	0.0116	0.0152
15.63	0.0164	0.0112	0.014	0.0112	0.016	0.0112
15.64	0.0028	-0.0008	0.002	0.0016	0.0092	0.002
15.65	-0.0144	-0.0148	-0.0132	-0.0124	-0.0128	-0.0112
15.66	-0.0132	-0.0132	-0.012	-0.0084	-0.0172	-0.0068
15.67	0.0008	-0.0016	0.0004	0.002	-0.01	0.0028
15.68	0.0176	0.012	0.0148	0.0152	0.012	0.0156
15.69	0.0164	0.0112	0.014	0.0112	0.0164	0.0116
15.7	0.0028	-0.0004	0.002	0.0016	0.0096	0.0024
15.71	-0.0144	-0.0148	-0.0132	-0.0124	-0.0128	-0.0108
15.72	-0.0132	-0.0132	-0.012	-0.008	-0.0164	-0.0068
15.73	0.0004	-0.0016	0.0004	0.0016	-0.0096	0.0024
15.74	0.0172	0.0116	0.0148	0.0148	0.0116	0.0152
15.75	0.0164	0.0112	0.014	0.0112	0.016	0.0112
15.76	0.0028	-0.0004	0.002	0.0016	0.0096	0.0024
15.77	-0.0144	-0.0144	-0.0132	-0.0124	-0.0128	-0.0112
15.78	-0.0132	-0.0132	-0.012	-0.008	-0.0168	-0.0068
15.79	0	-0.002	0	0.0012	-0.0104	0.002
15.8	0.0176	0.012	0.0148	0.0152	0.0116	0.0152
15.81	0.0168	0.0112	0.014	0.0112	0.016	0.0116
15.82	0.0024	-0.0008	0.0016	0.0012	0.0088	0.002
15.83	-0.0144	-0.0144	-0.0132	-0.0124	-0.0132	-0.0112
15.84	-0.0132	-0.0132	-0.012	-0.008	-0.0172	-0.0068
15.85	0.0004	-0.002	0	0.0012	-0.0104	0.002
15.86	0.0172	0.012	0.0148	0.0148	0.0108	0.0152
15.87	0.0164	0.0112	0.014	0.0112	0.0156	0.0116
15.88	0.0024	-0.0008	0.0016	0.0012	0.0084	0.002
15.89	-0.014	-0.0144	-0.0128	-0.0124	-0.0132	-0.0108
15.9	-0.0132	-0.0132	-0.012	-0.0084	-0.0176	-0.0072
15.91	0.0004	-0.0016	0	0.0016	-0.0108	0.0024
15.92	0.0176	0.012	0.0152	0.0152	0.0112	0.0152
15.93	0.0164	0.0108	0.014	0.0108	0.0152	0.0112
15.94	0.0032	-0.0004	0.002	0.0016	0.0088	0.002
15.95	-0.014	-0.0144	-0.0128	-0.012	-0.0128	-0.0108
15.96	-0.0132	-0.0136	-0.012	-0.0084	-0.0176	-0.0072
15.97	0.0008	-0.0016	0.0004	0.0016	-0.0104	0.0024
15.98	0.0172	0.0116	0.0148	0.0148	0.0108	0.0148
15.99	0.0164	0.0108	0.014	0.0108	0.0152	0.0112
16	0.0032	-0.0004	0.002	0.0016	0.0092	0.0024
16.01	-0.014	-0.0144	-0.0128	-0.012	-0.0124	-0.0108
16.02	-0.0136	-0.0136	-0.0124	-0.0084	-0.0176	-0.0072
16.03	0.0004	-0.002	0	0.0012	-0.0108	0.002
16.04	0.0172	0.012	0.0148	0.0152	0.0112	0.0152
16.05	0.0164	0.0108	0.014	0.0108	0.0152	0.0112
16.06	0.0028	-0.0004	0.002	0.0012	0.0088	0.002
16.07	-0.014	-0.0144	-0.0128	-0.0124	-0.0132	-0.0108
16.08	-0.0136	-0.0136	-0.012	-0.0084	-0.018	-0.0072
16.09	0.0004	-0.002	0	0.0012	-0.0112	0.002
16.1	0.0172	0.0116	0.0148	0.0148	0.0104	0.0148
16.11	0.0164	0.0108	0.014	0.0108	0.0148	0.0112
16.12	0.0032	-0.0004	0.002	0.0016	0.0088	0.0024
16.13	-0.0144	-0.0144	-0.0132	-0.0124	-0.0136	-0.0112
16.14	-0.0132	-0.0132	-0.012	-0.008	-0.0176	-0.0068
16.15	0	-0.002	0	0.0012	-0.0112	0.002
16.16	0.0172	0.012	0.0148	0.0152	0.0108	0.0152
16.17	0.0164	0.0112	0.014	0.0112	0.0152	0.0112
16.18	0.0032	-0.0004	0.002	0.0016	0.0092	0.0024
16.19	-0.0144	-0.0144	-0.0132	-0.0124	-0.0136	-0.0112
16.2	-0.0128	-0.0132	-0.0116	-0.008	-0.0172	-0.0068
16.21	0.0004	-0.0016	0.0004	0.0016	-0.0104	0.0024
16.22	0.0176	0.0124	0.0152	0.0156	0.0116	0.0156
16.23	0.0164	0.0112	0.014	0.0112	0.016	0.0112
16.24	0.0032	-0.0004	0.002	0.0016	0.0096	0.0024
16.25	-0.014	-0.0144	-0.0128	-0.012	-0.0124	-0.0108
16.26	-0.0132	-0.0132	-0.012	-0.008	-0.0168	-0.0068
16.27	0.0004	-0.002	0	0.0012	-0.0104	0.002
16.28	0.0176	0.012	0.0152	0.0152	0.0116	0.0152
16.29	0.0164	0.0108	0.014	0.0108	0.0152	0.0108
16.3	0.0032	0	0.0024	0.0016	0.0092	0.0024
16.31	-0.0144	-0.0148	-0.0132	-0.0124	-0.0132	-0.0112
16.32	-0.0128	-0.0132	-0.0116	-0.008	-0.0168	-0.0064
16.33	0.0004	-0.0016	0.0004	0.0016	-0.0104	0.0024
16.34	0.0176	0.0124	0.0152	0.0156	0.012	0.0156
16.35	0.0164	0.0108	0.014	0.0108	0.0156	0.0112
16.36	0.0032	0	0.0024	0.002	0.0096	0.0024
16.37	-0.0136	-0.014	-0.0128	-0.0116	-0.012	-0.0104
16.38	-0.0124	-0.0128	-0.0116	-0.0072	-0.0156	-0.006
16.39	0.0008	-0.0012	0.0004	0.002	-0.0088	0.0028
16.4	0.0176	0.0124	0.0152	0.0156	0.0128	0.0156
16.41	0.0168	0.0112	0.0144	0.0112	0.0168	0.0116
16.42	0.0036	0	0.0024	0.002	0.0104	0.0028
16.43	-0.0136	-0.014	-0.0128	-0.012	-0.0116	-0.0104
16.44	-0.0128	-0.0132	-0.0116	-0.008	-0.016	-0.0064
16.45	0.0004	-0.0016	0	0.0012	-0.0096	0.0024
16.46	0.0176	0.0124	0.0152	0.0152	0.0124	0.0156
16.47	0.0164	0.0108	0.014	0.0108	0.016	0.0108
16.48	0.0028	-0.0004	0.002	0.0012	0.0088	0.002
16.49	-0.014	-0.0144	-0.0128	-0.0124	-0.0128	-0.0108
16.5	-0.0132	-0.0132	-0.012	-0.0084	-0.0176	-0.0072
16.51	0	-0.002	0	0.0012	-0.0112	0.002
16.52	0.0176	0.012	0.0152	0.0152	0.0112	0.0152
16.53	0.0164	0.0108	0.014	0.0108	0.0148	0.0108
16.54	0.0032	-0.0004	0.002	0.0016	0.0088	0.002
16.55	-0.0136	-0.014	-0.0128	-0.0116	-0.0124	-0.0104
16.56	-0.0132	-0.0132	-0.012	-0.008	-0.0168	-0.0068
16.57	0	-0.002	0	0.0012	-0.0104	0.0024
16.58	0.0176	0.012	0.0152	0.0152	0.0116	0.0156
16.59	0.0164	0.0112	0.014	0.0112	0.016	0.0112
16.6	0.0032	-0.0004	0.0024	0.002	0.0096	0.0024
16.61	-0.014	-0.014	-0.0128	-0.012	-0.012	-0.0104
16.62	-0.0128	-0.0128	-0.0116	-0.0076	-0.016	-0.0064
16.63	0.0004	-0.0016	0	0.0016	-0.0096	0.0024
16.64	0.0172	0.012	0.0148	0.0152	0.0124	0.0152
16.65	0.0164	0.0112	0.014	0.0112	0.016	0.0112
16.66	0.0032	0	0.0024	0.002	0.01	0.0024
16.67	-0.014	-0.0144	-0.0132	-0.012	-0.012	-0.0104
16.68	-0.0128	-0.0128	-0.0116	-0.0072	-0.0152	-0.006
16.69	0	-0.002	0	0.0012	-0.0096	0.0024
16.7	0.0172	0.012	0.0148	0.0152	0.0124	0.0152
16.71	0.0168	0.0112	0.0144	0.0112	0.0164	0.0112
16.72	0.0028	-0.0004	0.002	0.0016	0.0096	0.002
16.73	-0.014	-0.0144	-0.0128	-0.012	-0.012	-0.0108
16.74	-0.0132	-0.0132	-0.012	-0.0076	-0.016	-0.0064
16.75	0.0004	-0.0016	0.0004	0.002	-0.0092	0.0028
16.76	0.0168	0.0116	0.0144	0.0148	0.0116	0.0148
16.77	0.0164	0.0108	0.014	0.0108	0.016	0.0112
16.78	0.0028	-0.0004	0.002	0.0016	0.0092	0.0024
16.79	-0.0144	-0.0144	-0.0132	-0.0124	-0.0128	-0.0108
16.8	-0.0132	-0.0132	-0.012	-0.0076	-0.0164	-0.0064
16.81	0.0004	-0.0016	0	0.0016	-0.0096	0.0024
16.82	0.0172	0.012	0.0148	0.0148	0.0116	0.0152
16.83	0.0164	0.0112	0.014	0.0108	0.0156	0.0112
16.84	0.0032	-0.0004	0.0024	0.0016	0.0092	0.0024
16.85	-0.0136	-0.014	-0.0124	-0.0116	-0.0116	-0.01
16.86	-0.0132	-0.0132	-0.012	-0.0076	-0.016	-0.0064
16.87	0	-0.002	-0.0004	0.0012	-0.01	0.002
16.88	0.0176	0.012	0.0152	0.0152	0.012	0.0156
16.89	0.0164	0.0108	0.014	0.0108	0.016	0.0112
16.9	0.0036	0	0.0024	0.002	0.01	0.0028
16.91	-0.014	-0.0144	-0.0128	-0.012	-0.012	-0.0104
16.92	-0.0132	-0.0132	-0.012	-0.0076	-0.016	-0.0064
16.93	0	-0.002	0	0.0012	-0.0096	0.0024
16.94	0.0176	0.0124	0.0156	0.0156	0.0128	0.016
16.95	0.016	0.0108	0.014	0.0108	0.016	0.0108
16.96	0.0036	0	0.0024	0.002	0.01	0.0028
16.97	-0.014	-0.014	-0.0128	-0.0116	-0.0116	-0.0104
16.98	-0.0128	-0.0128	-0.0116	-0.0068	-0.0148	-0.0056
16.99	0	-0.002	0	0.0016	-0.0092	0.0024
17	0.0172	0.012	0.0148	0.0152	0.0128	0.0156
17.01	0.0164	0.0108	0.014	0.0108	0.016	0.0112
17.02	0.0032	0	0.0024	0.002	0.01	0.0028
17.03	-0.014	-0.0144	-0.0132	-0.012	-0.012	-0.0104
17.04	-0.0132	-0.0132	-0.012	-0.0072	-0.0156	-0.006
17.05	0	-0.002	0	0.0016	-0.0088	0.0028
17.06	0.0172	0.012	0.0148	0.0152	0.0124	0.0152
17.07	0.0164	0.0108	0.014	0.0108	0.016	0.0108
17.08	0.0032	0	0.0024	0.0016	0.0096	0.0024
17.09	-0.0144	-0.0144	-0.0132	-0.0124	-0.0124	-0.0108
17.1	-0.0132	-0.0132	-0.0116	-0.0076	-0.016	-0.006
17.11	0	-0.002	0	0.0016	-0.0096	0.0024
17.12	0.0172	0.012	0.0152	0.0152	0.012	0.0156
17.13	0.0164	0.0108	0.014	0.0108	0.0156	0.0108
17.14	0.0032	0	0.0024	0.002	0.0096	0.0024
17.15	-0.0144	-0.0148	-0.0132	-0.0124	-0.0128	-0.0112
17.16	-0.0132	-0.0132	-0.012	-0.0076	-0.0164	-0.0064
17.17	0	-0.002	-0.0004	0.0012	-0.0104	0.002
17.18	0.0172	0.012	0.0148	0.0148	0.0112	0.0152
17.19	0.0164	0.0108	0.014	0.0104	0.0148	0.0108
17.2	0.0032	-0.0004	0.002	0.0012	0.0084	0.002
17.21	-0.014	-0.0144	-0.0132	-0.0124	-0.0132	-0.0108
17.22	-0.0132	-0.0132	-0.012	-0.0076	-0.0168	-0.0064
17.23	0	-0.002	-0.0004	0.0012	-0.0108	0.002
17.24	0.0172	0.012	0.0148	0.0148	0.0112	0.0152
17.25	0.0168	0.0112	0.0144	0.0108	0.0152	0.0112
17.26	0.0028	-0.0008	0.0016	0.0008	0.008	0.0016
17.27	-0.014	-0.0144	-0.0132	-0.0124	-0.0136	-0.0108
17.28	-0.0132	-0.0132	-0.012	-0.0076	-0.0172	-0.0064
17.29	0.0004	-0.002	0	0.0016	-0.0104	0.0024
17.3	0.0176	0.012	0.0152	0.0152	0.0116	0.0152
17.31	0.0164	0.0108	0.014	0.0104	0.0148	0.0108
17.32	0.0032	0	0.0024	0.0016	0.0092	0.0024
17.33	-0.014	-0.0144	-0.0128	-0.0116	-0.0124	-0.0104
17.34	-0.0132	-0.0132	-0.012	-0.0076	-0.0164	-0.0064
17.35	0	-0.002	-0.0004	0.0012	-0.01	0.0024
17.36	0.0172	0.012	0.0148	0.0148	0.0112	0.0148
17.37	0.016	0.0108	0.0136	0.0104	0.0148	0.0104
17.38	0.0032	-0.0004	0.002	0.0012	0.0084	0.002
17.39	-0.014	-0.0144	-0.0132	-0.0124	-0.0136	-0.0108
17.4	-0.014	-0.014	-0.0128	-0.0088	-0.0184	-0.0076
17.41	-0.0008	-0.0024	-0.0008	0.0004	-0.0128	0.0012
17.42	0.0172	0.0116	0.0148	0.0144	0.0092	0.0144
17.43	0.0164	0.0108	0.014	0.0104	0.0132	0.0104
17.44	0.0032	-0.0004	0.002	0.0012	0.0068	0.0016
17.45	-0.0144	-0.0144	-0.0132	-0.0124	-0.0148	-0.0112
17.46	-0.0132	-0.0132	-0.012	-0.008	-0.018	-0.0064
17.47	-0.0004	-0.0024	-0.0004	0.0008	-0.012	0.0016
17.48	0.0172	0.012	0.0148	0.0148	0.0096	0.0148
17.49	0.0164	0.0108	0.014	0.0104	0.0136	0.0104
17.5	0.0036	0	0.0024	0.0016	0.008	0.0024
17.51	-0.014	-0.0144	-0.0132	-0.0124	-0.014	-0.0108
17.52	-0.0128	-0.0128	-0.0116	-0.0076	-0.0172	-0.0064
17.53	0	-0.002	0	0.0016	-0.0104	0.0024
17.54	0.0172	0.012	0.0148	0.0152	0.0112	0.0152
17.55	0.0164	0.0112	0.014	0.0108	0.0152	0.0112
17.56	0.0032	0	0.0024	0.0016	0.0092	0.0024
17.57	-0.0136	-0.014	-0.0128	-0.0116	-0.012	-0.0104
17.58	-0.0132	-0.0132	-0.012	-0.0076	-0.016	-0.0064
17.59	0	-0.002	-0.0004	0.0012	-0.01	0.0024
17.6	0.0176	0.0124	0.0152	0.0156	0.012	0.0156
17.61	0.0168	0.0112	0.014	0.0108	0.016	0.0112
17.62	0.0036	0	0.0024	0.002	0.0096	0.0024
17.63	-0.014	-0.0144	-0.0132	-0.0124	-0.0124	-0.0108
17.64	-0.0132	-0.0132	-0.012	-0.008	-0.0168	-0.0068
17.65	-0.0004	-0.0024	-0.0008	0.0008	-0.0112	0.0016
17.66	0.0168	0.0116	0.0144	0.0144	0.0104	0.0148
17.67	0.0164	0.0108	0.014	0.0104	0.0144	0.0108
17.68	0.0032	-0.0004	0.002	0.0012	0.008	0.002
17.69	-0.014	-0.0144	-0.0128	-0.0124	-0.0136	-0.0112
17.7	-0.0128	-0.0128	-0.0116	-0.0076	-0.0168	-0.0064
17.71	0	-0.002	-0.0004	0.0012	-0.0104	0.0024
17.72	0.0172	0.012	0.0148	0.0152	0.0112	0.0152
17.73	0.0164	0.0108	0.014	0.0108	0.0152	0.0108
17.74	0.0036	0	0.0024	0.0016	0.0092	0.0024
17.75	-0.014	-0.014	-0.0128	-0.012	-0.0124	-0.0108
17.76	-0.0128	-0.0128	-0.0116	-0.0072	-0.016	-0.006
17.77	0	-0.002	-0.0004	0.0016	-0.01	0.0024
17.78	0.0176	0.012	0.0152	0.0156	0.012	0.0156
17.79	0.0164	0.0108	0.014	0.0108	0.0156	0.0108
17.8	0.0036	0	0.0024	0.0016	0.0096	0.0024
17.81	-0.014	-0.0144	-0.0128	-0.012	-0.0124	-0.0108
17.82	-0.0128	-0.0128	-0.0116	-0.0076	-0.016	-0.0064
17.83	0	-0.002	0	0.0016	-0.01	0.0024
17.84	0.0172	0.012	0.0148	0.0148	0.0116	0.0152
17.85	0.0164	0.0112	0.014	0.0108	0.0156	0.0108
17.86	0.0036	0	0.0024	0.0016	0.0092	0.0024
17.87	-0.0136	-0.014	-0.0124	-0.012	-0.0124	-0.0108
17.88	-0.0128	-0.0132	-0.012	-0.0076	-0.0164	-0.0064
17.89	-0.0004	-0.0024	-0.0004	0.0012	-0.0104	0.002
17.9	0.0172	0.012	0.0148	0.0148	0.0112	0.0152
17.91	0.0164	0.0108	0.014	0.0104	0.0148	0.0104
17.92	0.0036	0	0.0024	0.0016	0.0084	0.002
17.93	-0.014	-0.014	-0.0128	-0.0124	-0.0132	-0.0108
17.94	-0.0132	-0.0132	-0.012	-0.008	-0.0172	-0.0068
17.95	0	-0.002	-0.0004	0.0012	-0.0108	0.002
17.96	0.0172	0.012	0.0148	0.0152	0.0112	0.0152
17.97	0.0164	0.0112	0.014	0.0108	0.0148	0.0108
17.98	0.0036	0	0.0024	0.0016	0.0088	0.0024
17.99	-0.014	-0.0144	-0.0132	-0.0124	-0.0132	-0.0112
18	-0.0128	-0.0128	-0.0116	-0.0076	-0.0168	-0.0064
18.01	-0.0004	-0.002	-0.0004	0.0012	-0.0104	0.002
18.02	0.0172	0.012	0.0148	0.0148	0.0108	0.0148
18.03	0.0164	0.0108	0.014	0.0104	0.0144	0.0104
18.04	0.0036	0	0.0028	0.0016	0.0088	0.0024
18.05	-0.0136	-0.014	-0.0128	-0.012	-0.0128	-0.0108
18.06	-0.0128	-0.0128	-0.0116	-0.0076	-0.0164	-0.0064
18.07	0	-0.002	-0.0004	0.0012	-0.0104	0.002
18.08	0.0172	0.012	0.0148	0.0152	0.0112	0.0152
18.09	0.0164	0.0108	0.014	0.0108	0.0152	0.0108
18.1	0.0032	0	0.0024	0.0016	0.0088	0.0024
18.11	-0.0132	-0.0136	-0.0124	-0.0116	-0.012	-0.0104
18.12	-0.0132	-0.0132	-0.012	-0.0076	-0.0164	-0.0064
18.13	-0.0004	-0.002	-0.0004	0.0012	-0.01	0.0024
18.14	0.0172	0.012	0.0148	0.0152	0.012	0.0152
18.15	0.0168	0.0112	0.0144	0.0112	0.0164	0.0116
18.16	0.0036	0	0.0024	0.0016	0.0096	0.0024
18.17	-0.0136	-0.014	-0.0128	-0.012	-0.012	-0.0104
18.18	-0.0128	-0.0128	-0.0116	-0.0072	-0.0156	-0.006
18.19	-0.0004	-0.002	-0.0004	0.0016	-0.0096	0.0024
18.2	0.0176	0.012	0.0152	0.0156	0.0124	0.0156
18.21	0.0164	0.0108	0.014	0.0108	0.016	0.0112
18.22	0.0036	0	0.0024	0.0016	0.0096	0.0024
18.23	-0.0136	-0.014	-0.0124	-0.012	-0.012	-0.0104
18.24	-0.0132	-0.0132	-0.012	-0.0076	-0.0156	-0.006
18.25	0	-0.002	0	0.0016	-0.0092	0.0024
18.26	0.0176	0.0124	0.0152	0.016	0.0132	0.016
18.27	0.016	0.0108	0.0136	0.0108	0.0164	0.0108
18.28	0.0032	0	0.0024	0.0016	0.0096	0.0024
18.29	-0.014	-0.014	-0.0128	-0.012	-0.012	-0.0108
18.3	-0.0132	-0.0132	-0.012	-0.0076	-0.016	-0.0064
18.31	-0.0004	-0.0024	-0.0004	0.0016	-0.0096	0.0024
18.32	0.0172	0.012	0.0148	0.0156	0.0124	0.0156
18.33	0.0164	0.0108	0.014	0.0108	0.016	0.0108
18.34	0.0036	0	0.0028	0.002	0.01	0.0028
18.35	-0.014	-0.0144	-0.0128	-0.012	-0.0124	-0.0108
18.36	-0.0128	-0.0128	-0.0116	-0.0072	-0.0156	-0.006
18.37	-0.0004	-0.0024	-0.0004	0.0016	-0.0096	0.0024
18.38	0.0176	0.0124	0.0152	0.016	0.0128	0.016
18.39	0.0164	0.0108	0.014	0.0108	0.016	0.0108
18.4	0.0036	0	0.0024	0.002	0.01	0.0024
18.41	-0.014	-0.0144	-0.0128	-0.012	-0.012	-0.0108
18.42	-0.0132	-0.0132	-0.012	-0.0076	-0.016	-0.0064
18.43	0	-0.002	-0.0004	0.0016	-0.0092	0.0024
18.44	0.0172	0.012	0.0148	0.0156	0.0124	0.0156
18.45	0.0164	0.0112	0.014	0.0108	0.0164	0.0112
18.46	0.0032	0	0.0024	0.0016	0.0096	0.0024
18.47	-0.014	-0.0144	-0.0128	-0.0124	-0.0124	-0.0108
18.48	-0.0128	-0.0128	-0.0116	-0.0072	-0.0156	-0.006
18.49	-0.0004	-0.0024	-0.0004	0.0012	-0.01	0.002
18.5	0.0172	0.012	0.0148	0.0152	0.012	0.0152
18.51	0.016	0.0108	0.014	0.0104	0.0156	0.0108
18.52	0.0036	0	0.0024	0.0016	0.0092	0.0024
18.53	-0.0136	-0.014	-0.0124	-0.012	-0.0124	-0.0108
18.54	-0.0132	-0.0132	-0.012	-0.0076	-0.0164	-0.0064
18.55	-0.0004	-0.0024	-0.0004	0.0012	-0.01	0.002
18.56	0.0172	0.012	0.0148	0.0152	0.0116	0.0152
18.57	0.016	0.0108	0.014	0.0104	0.0148	0.0108
18.58	0.0036	0	0.0024	0.0016	0.0088	0.0024
18.59	-0.0136	-0.014	-0.0124	-0.0116	-0.0124	-0.0104
18.6	-0.0132	-0.0132	-0.012	-0.0076	-0.0164	-0.0064
18.61	0	-0.002	0	0.002	-0.0092	0.0028
18.62	0.0172	0.012	0.0148	0.0152	0.012	0.0152
18.63	0.0164	0.0108	0.014	0.0104	0.0156	0.0108
18.64	0.004	0.0004	0.0028	0.002	0.0096	0.0028
18.65	-0.0136	-0.014	-0.0124	-0.012	-0.012	-0.0104
18.66	-0.0128	-0.0128	-0.0116	-0.0068	-0.0152	-0.0056
18.67	0	-0.002	-0.0004	0.0016	-0.0088	0.0024
18.68	0.0172	0.012	0.0148	0.0156	0.0128	0.0156
18.69	0.016	0.0108	0.0136	0.0104	0.016	0.0108
18.7	0.0036	0	0.0024	0.002	0.01	0.0024
18.71	-0.0136	-0.0136	-0.0124	-0.0112	-0.0108	-0.01
18.72	-0.0132	-0.0132	-0.012	-0.0072	-0.0148	-0.006
18.73	0	-0.002	-0.0004	0.0024	-0.008	0.0032
18.74	0.0172	0.012	0.0148	0.0156	0.0136	0.016
18.75	0.0164	0.0108	0.014	0.0112	0.0172	0.0112
18.76	0.0036	0	0.0028	0.0024	0.0112	0.0028
18.77	-0.0136	-0.014	-0.0124	-0.0112	-0.01	-0.01
18.78	-0.0128	-0.0128	-0.0116	-0.0064	-0.0136	-0.0052
18.79	-0.0004	-0.0024	-0.0004	0.002	-0.0076	0.0028
18.8	0.0164	0.0116	0.0144	0.0152	0.0136	0.0156
18.81	0.016	0.0108	0.0136	0.0108	0.0168	0.0108
18.82	0.0032	0	0.0024	0.0016	0.01	0.002
18.83	-0.014	-0.0144	-0.0128	-0.012	-0.012	-0.0108
18.84	-0.0132	-0.0132	-0.012	-0.0076	-0.016	-0.0064
18.85	0	-0.002	-0.0004	0.0004	-0.0104	0.0016
18.86	0.0172	0.012	0.0148	0.0144	0.0104	0.0144
18.87	0.0164	0.0108	0.014	0.0104	0.0144	0.0104
18.88	0.0032	0	0.0024	0.0016	0.0084	0.002
18.89	-0.014	-0.0144	-0.0128	-0.012	-0.0128	-0.0104
18.9	-0.0132	-0.0132	-0.012	-0.0068	-0.016	-0.0056
18.91	-0.0004	-0.0024	-0.0008	0.0016	-0.0096	0.0024
18.92	0.0176	0.012	0.0152	0.016	0.0128	0.016
18.93	0.016	0.0104	0.0136	0.0104	0.0156	0.0104
18.94	0.0036	0	0.0024	0.0016	0.0096	0.0024
18.95	-0.0136	-0.014	-0.0128	-0.0116	-0.0116	-0.0104
18.96	-0.0132	-0.0132	-0.012	-0.0072	-0.0152	-0.006
18.97	0	-0.002	-0.0004	0.002	-0.0084	0.0028
18.98	0.0172	0.012	0.0148	0.016	0.0132	0.016
18.99	0.0164	0.0108	0.014	0.0112	0.0172	0.0112
19	0.0032	-0.0004	0.002	0.0016	0.01	0.0024
19.01	-0.014	-0.014	-0.0128	-0.0116	-0.0112	-0.0104
19.02	-0.0132	-0.0132	-0.012	-0.0072	-0.0148	-0.006
19.03	-0.0004	-0.0024	-0.0004	0.002	-0.0084	0.0028
19.04	0.0172	0.012	0.0148	0.0156	0.0132	0.0156
19.05	0.0164	0.0112	0.014	0.0112	0.0172	0.0112
19.06	0.0032	-0.0004	0.002	0.0016	0.01	0.002
19.07	-0.014	-0.014	-0.0128	-0.0116	-0.0116	-0.0104
19.08	-0.0132	-0.0132	-0.012	-0.0072	-0.0152	-0.006
19.09	0	-0.002	-0.0004	0.002	-0.0084	0.0028
19.1	0.0172	0.012	0.0148	0.0156	0.0136	0.0156
19.11	0.0164	0.0108	0.014	0.0108	0.0168	0.0108
19.12	0.0036	0	0.0024	0.002	0.0104	0.0024
19.13	-0.014	-0.014	-0.0128	-0.0116	-0.0112	-0.0104
19.14	-0.0136	-0.0132	-0.012	-0.0076	-0.0152	-0.006
19.15	-0.0004	-0.0024	-0.0008	0.0016	-0.0088	0.0024
19.16	0.0168	0.0116	0.0148	0.0156	0.0128	0.0156
19.17	0.0164	0.0112	0.014	0.0112	0.0168	0.0112
19.18	0.0028	-0.0004	0.002	0.0012	0.0096	0.002
19.19	-0.014	-0.014	-0.0128	-0.0116	-0.0116	-0.0104
19.2	-0.0132	-0.0132	-0.012	-0.0072	-0.0152	-0.006
19.21	-0.0004	-0.0024	-0.0008	0.0016	-0.0088	0.0024
19.22	0.0172	0.012	0.0148	0.0156	0.0128	0.0156
19.23	0.016	0.0108	0.0136	0.0108	0.0164	0.0108
19.24	0.0032	0	0.0024	0.0016	0.0096	0.0024
19.25	-0.0136	-0.014	-0.0128	-0.0116	-0.0116	-0.0104
19.26	-0.0128	-0.0128	-0.0116	-0.0068	-0.0144	-0.0056
19.27	0	-0.002	0	0.0024	-0.0076	0.0032
19.28	0.0168	0.0116	0.0144	0.0152	0.0132	0.0152
19.29	0.0164	0.0108	0.014	0.0108	0.0168	0.0108
19.3	0.0032	0	0.0024	0.0016	0.01	0.0024
19.31	-0.0136	-0.014	-0.0128	-0.0116	-0.0112	-0.0104
19.32	-0.0128	-0.0128	-0.0116	-0.0068	-0.0144	-0.0056
19.33	-0.0004	-0.0024	-0.0004	0.002	-0.008	0.0028
19.34	0.0172	0.0116	0.0148	0.0156	0.0136	0.0156
19.35	0.016	0.0104	0.0136	0.0104	0.016	0.0104
19.36	0.0036	0	0.0024	0.0016	0.0096	0.0024
19.37	-0.0136	-0.014	-0.0128	-0.012	-0.0116	-0.0104
19.38	-0.0132	-0.0132	-0.012	-0.0072	-0.0152	-0.006
19.39	-0.0004	-0.0024	-0.0004	0.002	-0.0084	0.0028
19.4	0.0164	0.0116	0.0144	0.0148	0.012	0.0148
19.41	0.016	0.0108	0.0136	0.01	0.0152	0.0104
19.42	0.0036	0	0.0028	0.0016	0.0092	0.0024
19.43	-0.0136	-0.014	-0.0128	-0.012	-0.0124	-0.0104
19.44	-0.0128	-0.0128	-0.0116	-0.0068	-0.0156	-0.0056
19.45	-0.0004	-0.0024	-0.0004	0.0016	-0.0092	0.0024
19.46	0.0172	0.012	0.0148	0.0152	0.0124	0.0152
19.47	0.0164	0.0108	0.014	0.0104	0.0156	0.0108
19.48	0.004	0.0004	0.0028	0.0016	0.0092	0.0024
19.49	-0.0132	-0.0136	-0.012	-0.0112	-0.0112	-0.01
19.5	-0.0128	-0.0128	-0.0116	-0.0072	-0.0152	-0.0056
19.51	0	-0.002	-0.0004	0.002	-0.0088	0.0028
19.52	0.0176	0.012	0.0152	0.0156	0.0132	0.0156
19.53	0.016	0.0108	0.0136	0.0104	0.0156	0.0104
19.54	0.004	0.0004	0.0028	0.002	0.01	0.0028
19.55	-0.0136	-0.014	-0.0128	-0.0116	-0.0116	-0.0104
19.56	-0.0128	-0.0128	-0.0116	-0.0068	-0.0148	-0.0056
19.57	-0.0004	-0.0024	-0.0004	0.002	-0.0084	0.0028
19.58	0.0172	0.012	0.0148	0.0156	0.0132	0.0156
19.59	0.016	0.0108	0.0136	0.0104	0.016	0.0104
19.6	0.0036	0	0.0024	0.0016	0.0096	0.0024
19.61	-0.0132	-0.0136	-0.0124	-0.0116	-0.0116	-0.01
19.62	-0.0128	-0.0128	-0.0116	-0.0068	-0.0148	-0.0056
19.63	-0.0004	-0.0024	-0.0004	0.0016	-0.0088	0.0024
19.64	0.0172	0.012	0.0148	0.0152	0.0124	0.0152
19.65	0.0164	0.0108	0.014	0.0104	0.0156	0.0104
19.66	0.0036	0	0.0024	0.0012	0.0088	0.002
19.67	-0.0136	-0.014	-0.0124	-0.0116	-0.012	-0.0104
19.68	-0.0124	-0.0128	-0.0116	-0.0068	-0.0148	-0.0056
19.69	-0.0004	-0.0024	-0.0004	0.0016	-0.0088	0.0028
19.7	0.0172	0.0116	0.0148	0.0152	0.0124	0.0152
19.71	0.016	0.0108	0.0136	0.0096	0.0148	0.01
19.72	0.0036	0.0004	0.0028	0.0016	0.0088	0.002
19.73	-0.0136	-0.014	-0.0124	-0.012	-0.0128	-0.0108
19.74	-0.0124	-0.0128	-0.0112	-0.0064	-0.0152	-0.0052
19.75	0	-0.002	-0.0004	0.002	-0.0084	0.0028
19.76	0.0168	0.0116	0.0144	0.0148	0.012	0.0148
19.77	0.016	0.0104	0.0136	0.0096	0.0144	0.01
19.78	0.0036	0	0.0028	0.0016	0.0084	0.002
19.79	-0.0136	-0.014	-0.0128	-0.012	-0.0128	-0.0104
19.8	-0.0124	-0.0128	-0.0112	-0.0064	-0.0152	-0.0052
19.81	0	-0.002	0	0.0024	-0.0084	0.0032
19.82	0.0164	0.0112	0.014	0.0144	0.0116	0.0148
19.83	0.016	0.0108	0.0136	0.01	0.0144	0.01
19.84	0.0036	0.0004	0.0028	0.0016	0.0084	0.002
19.85	-0.0132	-0.0136	-0.0124	-0.0116	-0.012	-0.01
19.86	-0.0128	-0.0132	-0.0116	-0.0068	-0.0152	-0.0056
19.87	0	-0.002	-0.0004	0.002	-0.0088	0.0028
19.88	0.0168	0.0116	0.0144	0.0152	0.0124	0.0152
19.89	0.0156	0.0104	0.0136	0.0096	0.0148	0.01
19.9	0.0036	0	0.0024	0.0012	0.0084	0.002
19.91	-0.0132	-0.0136	-0.0124	-0.0116	-0.012	-0.01
19.92	-0.0128	-0.0128	-0.0116	-0.0068	-0.0152	-0.0056
19.93	-0.0004	-0.0024	-0.0008	0.0016	-0.0088	0.0024
19.94	0.0172	0.012	0.0148	0.0156	0.0124	0.0156
19.95	0.0156	0.0104	0.0136	0.0096	0.0148	0.01
19.96	0.0036	0	0.0024	0.0012	0.0084	0.002
19.97	-0.0136	-0.014	-0.0124	-0.0116	-0.0124	-0.0104
19.98	-0.0124	-0.0128	-0.0112	-0.0064	-0.0148	-0.0052
[truncated: 31,856 more rows]
