# Supplementary material for: Data of piezoelectric vibration energy harvesting of a bridge undergoing vibration testing and train passage
Source: Data Brief. 2018 Jan 28;17:261–6. doi: 10.1016/j.dib.2018.01.009 (PMC5789150; doi:10.1016/j.dib.2018.01.009)
Supplement: Supplementary file 10 — Supplementary material [file mmc10.xlsx]

## Sheet: Sheet1
Time	Cant. 1	Cant. 2	Cant. 3	Cant. 4	Cant. 5	Cant. 6
0	-0.0044	-0.0068	-0.0048	-0.0052	-0.0024	-0.004
0.01	-0.0128	-0.0132	-0.012	-0.008	-0.0128	-0.0068
0.02	-0.0104	-0.0108	-0.0096	-0.0032	-0.0128	-0.002
0.03	0.008	0.0044	0.0064	0.008	0.0012	0.0088
0.04	0.0164	0.0108	0.0136	0.0112	0.0116	0.0116
0.05	0.014	0.0088	0.0116	0.0064	0.0116	0.0068
0.06	-0.0044	-0.0064	-0.0048	-0.0048	-0.002	-0.004
0.07	-0.0128	-0.0132	-0.012	-0.008	-0.0128	-0.0068
0.08	-0.0104	-0.0108	-0.0096	-0.0032	-0.0128	-0.002
0.09	0.0076	0.004	0.0064	0.008	0.0008	0.0084
0.1	0.0164	0.0108	0.0136	0.0112	0.0116	0.0116
0.11	0.014	0.0088	0.0116	0.0064	0.0116	0.0068
0.12	-0.0044	-0.0064	-0.0044	-0.0048	-0.002	-0.004
0.13	-0.0128	-0.0132	-0.012	-0.008	-0.0128	-0.0068
0.14	-0.0108	-0.0112	-0.01	-0.0032	-0.0128	-0.002
0.15	0.0076	0.004	0.0064	0.008	0.0008	0.0084
0.16	0.0164	0.0108	0.0136	0.0112	0.0116	0.0116
0.17	0.014	0.0088	0.0116	0.0064	0.0116	0.0068
0.18	-0.004	-0.0064	-0.0044	-0.0048	-0.002	-0.0036
0.19	-0.0128	-0.0132	-0.012	-0.008	-0.0128	-0.0068
0.2	-0.0108	-0.0112	-0.01	-0.0032	-0.0128	-0.002
0.21	0.0076	0.004	0.0064	0.008	0.0008	0.0084
0.22	0.0164	0.0108	0.0136	0.0112	0.0116	0.0116
0.23	0.014	0.0088	0.0116	0.0064	0.012	0.0072
0.24	-0.0044	-0.0064	-0.0044	-0.0048	-0.002	-0.0036
0.25	-0.0128	-0.0132	-0.012	-0.008	-0.0124	-0.0068
0.26	-0.0108	-0.0112	-0.01	-0.0032	-0.0128	-0.0024
0.27	0.0072	0.004	0.006	0.0076	0.0004	0.0084
0.28	0.0164	0.0108	0.0136	0.0112	0.0112	0.0112
0.29	0.014	0.0088	0.0116	0.0064	0.0116	0.0068
0.3	-0.004	-0.0064	-0.0044	-0.0048	-0.002	-0.0036
0.31	-0.0128	-0.0132	-0.012	-0.008	-0.0124	-0.0068
0.32	-0.0108	-0.0112	-0.01	-0.0032	-0.0128	-0.0024
0.33	0.0072	0.004	0.006	0.0076	0.0004	0.0084
0.34	0.016	0.0108	0.0136	0.0112	0.0112	0.0112
0.35	0.014	0.0092	0.012	0.0064	0.0116	0.0072
0.36	-0.004	-0.0064	-0.0044	-0.0048	-0.002	-0.0036
0.37	-0.0128	-0.0132	-0.012	-0.008	-0.0128	-0.0068
0.38	-0.0108	-0.0112	-0.01	-0.0036	-0.0132	-0.0024
0.39	0.0072	0.0036	0.006	0.0076	0.0004	0.0084
0.4	0.0164	0.0108	0.0136	0.0112	0.0112	0.0112
0.41	0.0144	0.0092	0.012	0.0064	0.0116	0.0072
0.42	-0.004	-0.006	-0.0044	-0.0044	-0.0016	-0.0036
0.43	-0.0128	-0.0132	-0.012	-0.008	-0.0124	-0.0068
0.44	-0.0108	-0.0112	-0.01	-0.0036	-0.0132	-0.0024
0.45	0.0072	0.0036	0.006	0.0076	0.0004	0.0084
0.46	0.016	0.0108	0.0136	0.0112	0.0112	0.0112
0.47	0.0144	0.0092	0.012	0.0064	0.0116	0.0072
0.48	-0.004	-0.006	-0.004	-0.0044	-0.0016	-0.0036
0.49	-0.0128	-0.0132	-0.012	-0.008	-0.0128	-0.0068
0.5	-0.0108	-0.0112	-0.01	-0.0036	-0.0132	-0.0024
0.51	0.0072	0.0036	0.0056	0.0076	0.0004	0.008
0.52	0.0164	0.0108	0.0136	0.0112	0.0112	0.0116
0.53	0.0144	0.0092	0.012	0.0068	0.012	0.0072
0.54	-0.0036	-0.006	-0.004	-0.0044	-0.0016	-0.0036
0.55	-0.0128	-0.0132	-0.012	-0.008	-0.0124	-0.0068
0.56	-0.0112	-0.0116	-0.0104	-0.0036	-0.0128	-0.0024
0.57	0.0072	0.0036	0.0056	0.0076	0.0004	0.0084
0.58	0.0164	0.0108	0.0136	0.0112	0.0116	0.0116
0.59	0.0144	0.0092	0.012	0.0068	0.012	0.0072
0.6	-0.0036	-0.006	-0.004	-0.0044	-0.0012	-0.0032
0.61	-0.0128	-0.0132	-0.012	-0.008	-0.012	-0.0068
0.62	-0.0112	-0.0112	-0.01	-0.0036	-0.0128	-0.0024
0.63	0.0068	0.0036	0.0056	0.0076	0.0008	0.0084
0.64	0.0164	0.0108	0.0136	0.0112	0.0116	0.0116
0.65	0.0144	0.0092	0.012	0.0068	0.0124	0.0076
0.66	-0.0036	-0.006	-0.004	-0.0044	-0.0008	-0.0032
0.67	-0.0128	-0.0132	-0.012	-0.008	-0.0116	-0.0068
0.68	-0.0112	-0.0116	-0.0104	-0.0036	-0.0124	-0.0024
0.69	0.0068	0.0036	0.0056	0.0076	0.0004	0.008
0.7	0.0164	0.0108	0.0136	0.0112	0.0116	0.0116
0.71	0.0144	0.0092	0.012	0.0068	0.0124	0.0076
0.72	-0.0036	-0.0056	-0.004	-0.0044	-0.0008	-0.0032
0.73	-0.0128	-0.0132	-0.012	-0.008	-0.012	-0.0068
0.74	-0.0112	-0.0116	-0.0104	-0.0036	-0.0128	-0.0024
0.75	0.0068	0.0036	0.0056	0.0076	0.0004	0.008
0.76	0.0164	0.0108	0.0136	0.0112	0.0116	0.0116
0.77	0.0144	0.0092	0.0124	0.0068	0.0124	0.0076
0.78	-0.0036	-0.0056	-0.004	-0.0044	-0.0008	-0.0032
0.79	-0.0128	-0.0132	-0.012	-0.008	-0.012	-0.0068
0.8	-0.0112	-0.0116	-0.0104	-0.0036	-0.0128	-0.0028
0.81	0.0068	0.0032	0.0056	0.0076	0	0.008
0.82	0.0164	0.0108	0.0136	0.0112	0.0112	0.0116
0.83	0.0148	0.0096	0.0124	0.0068	0.0124	0.0076
0.84	-0.0032	-0.0056	-0.0036	-0.0044	-0.0008	-0.0032
0.85	-0.0128	-0.0132	-0.012	-0.008	-0.012	-0.0068
0.86	-0.0112	-0.0116	-0.0104	-0.0036	-0.0128	-0.0028
0.87	0.0068	0.0032	0.0052	0.0072	0	0.008
0.88	0.016	0.0108	0.0136	0.0112	0.0112	0.0116
0.89	0.0148	0.0096	0.0124	0.0068	0.0124	0.0076
0.9	-0.0032	-0.0056	-0.0036	-0.0044	-0.0008	-0.0032
0.91	-0.0128	-0.0132	-0.012	-0.008	-0.012	-0.0068
0.92	-0.0112	-0.0116	-0.0104	-0.0036	-0.0132	-0.0028
0.93	0.0064	0.0032	0.0052	0.0072	0	0.008
0.94	0.016	0.0108	0.0136	0.0112	0.0112	0.0116
0.95	0.0148	0.0096	0.0124	0.0072	0.012	0.0076
0.96	-0.0032	-0.0056	-0.0036	-0.0044	-0.0008	-0.0032
0.97	-0.0128	-0.0132	-0.012	-0.008	-0.012	-0.0068
0.98	-0.0116	-0.012	-0.0104	-0.004	-0.0132	-0.0028
0.99	0.0064	0.0032	0.0052	0.0072	-0.0004	0.0076
1	0.016	0.0108	0.0136	0.0112	0.0108	0.0116
1.01	0.0148	0.0096	0.0124	0.0072	0.012	0.0076
1.02	-0.0032	-0.0056	-0.0036	-0.004	-0.0008	-0.0032
1.03	-0.0128	-0.0132	-0.012	-0.008	-0.012	-0.0068
1.04	-0.0112	-0.0116	-0.0104	-0.0036	-0.0132	-0.0028
1.05	0.0064	0.0032	0.0052	0.0072	-0.0004	0.008
1.06	0.016	0.0108	0.0136	0.0112	0.0112	0.0116
1.07	0.0148	0.0096	0.0124	0.0072	0.0124	0.0076
1.08	-0.0028	-0.0052	-0.0036	-0.004	-0.0004	-0.0028
1.09	-0.0128	-0.0132	-0.012	-0.008	-0.0116	-0.0064
1.1	-0.0112	-0.0116	-0.0104	-0.0036	-0.0128	-0.0028
1.11	0.0064	0.0032	0.0052	0.0072	0	0.008
1.12	0.016	0.0108	0.0136	0.0112	0.0112	0.0116
1.13	0.0148	0.0096	0.0124	0.0072	0.0124	0.0076
1.14	-0.0028	-0.0052	-0.0036	-0.004	-0.0004	-0.0028
1.15	-0.0128	-0.0132	-0.012	-0.0076	-0.0116	-0.0064
1.16	-0.0112	-0.0116	-0.0104	-0.0036	-0.0128	-0.0024
1.17	0.006	0.0028	0.0052	0.0072	0	0.0076
1.18	0.016	0.0108	0.0132	0.0112	0.0112	0.0116
1.19	0.0148	0.0096	0.0124	0.0072	0.0124	0.0076
1.2	-0.0028	-0.0052	-0.0032	-0.0036	0	-0.0028
1.21	-0.0124	-0.0128	-0.0116	-0.0076	-0.0112	-0.0064
1.22	-0.0112	-0.0116	-0.0104	-0.0036	-0.0124	-0.0024
1.23	0.006	0.0028	0.0048	0.0072	0	0.0076
1.24	0.0156	0.0104	0.0132	0.0112	0.0112	0.0116
1.25	0.0148	0.0096	0.0124	0.0072	0.0124	0.0076
1.26	-0.0028	-0.0052	-0.0032	-0.0036	0	-0.0028
1.27	-0.0124	-0.0128	-0.0116	-0.0076	-0.0112	-0.0064
1.28	-0.0112	-0.0116	-0.0104	-0.0036	-0.0124	-0.0024
1.29	0.006	0.0028	0.0048	0.0072	0	0.0076
1.3	0.016	0.0108	0.0132	0.0112	0.0112	0.0116
1.31	0.0148	0.0096	0.0124	0.0072	0.0128	0.008
1.32	-0.0024	-0.0048	-0.0032	-0.0036	0.0004	-0.0024
1.33	-0.0124	-0.0128	-0.0116	-0.0076	-0.0108	-0.0064
1.34	-0.0112	-0.0116	-0.0104	-0.0036	-0.012	-0.0024
1.35	0.006	0.0028	0.0048	0.0072	0	0.0076
1.36	0.0156	0.0104	0.0132	0.0112	0.0112	0.0112
1.37	0.0148	0.0096	0.0124	0.0072	0.0124	0.0076
1.38	-0.0024	-0.0052	-0.0032	-0.0036	0.0004	-0.0024
1.39	-0.0124	-0.0128	-0.0116	-0.0076	-0.0112	-0.0064
1.4	-0.0116	-0.012	-0.0108	-0.0036	-0.0124	-0.0028
1.41	0.0056	0.0024	0.0044	0.0068	-0.0004	0.0076
1.42	0.0156	0.0104	0.0132	0.0108	0.0108	0.0112
1.43	0.0148	0.0096	0.0124	0.0072	0.0124	0.0076
1.44	-0.0024	-0.0048	-0.0032	-0.0036	0	-0.0028
1.45	-0.0124	-0.0128	-0.0116	-0.0076	-0.0112	-0.0064
1.46	-0.0116	-0.012	-0.0108	-0.004	-0.0128	-0.0028
1.47	0.0056	0.0024	0.0044	0.0068	-0.0008	0.0072
1.48	0.0156	0.0104	0.0132	0.0108	0.0108	0.0112
1.49	0.0148	0.0096	0.0124	0.0072	0.012	0.0076
1.5	-0.0024	-0.0048	-0.0028	-0.0036	0	-0.0024
1.51	-0.0124	-0.0128	-0.0116	-0.0076	-0.0112	-0.0064
1.52	-0.0116	-0.0116	-0.0108	-0.004	-0.0124	-0.0028
1.53	0.0056	0.0024	0.0044	0.0068	-0.0004	0.0072
1.54	0.0156	0.0104	0.0132	0.0108	0.0104	0.0112
1.55	0.0148	0.0096	0.0124	0.0072	0.012	0.0076
1.56	-0.002	-0.0048	-0.0028	-0.0036	0	-0.0024
1.57	-0.0124	-0.0128	-0.0116	-0.0076	-0.0112	-0.0064
1.58	-0.0116	-0.012	-0.0108	-0.004	-0.0128	-0.0028
1.59	0.0052	0.0024	0.0044	0.0064	-0.0008	0.0072
1.6	0.0156	0.0104	0.0132	0.0108	0.0104	0.0112
1.61	0.0148	0.0096	0.0124	0.0072	0.012	0.0076
1.62	-0.002	-0.0048	-0.0028	-0.0036	0	-0.0024
1.63	-0.012	-0.0128	-0.0112	-0.0076	-0.0112	-0.0064
1.64	-0.0116	-0.012	-0.0108	-0.004	-0.0128	-0.0028
1.65	0.0056	0.0024	0.0044	0.0068	-0.0008	0.0072
1.66	0.0156	0.0104	0.0132	0.0108	0.0104	0.0112
1.67	0.0148	0.0096	0.0124	0.0072	0.012	0.0076
1.68	-0.002	-0.0044	-0.0028	-0.0036	0	-0.0024
1.69	-0.012	-0.0128	-0.0116	-0.0076	-0.0112	-0.0064
1.7	-0.0116	-0.012	-0.0108	-0.004	-0.0128	-0.0028
1.71	0.0052	0.002	0.0044	0.0064	-0.0012	0.0072
1.72	0.0156	0.0104	0.0132	0.0108	0.0104	0.0112
1.73	0.0152	0.01	0.0128	0.0072	0.012	0.008
1.74	-0.002	-0.0044	-0.0024	-0.0032	0.0004	-0.0024
1.75	-0.012	-0.0128	-0.0112	-0.0076	-0.0112	-0.0064
1.76	-0.0116	-0.012	-0.0108	-0.004	-0.0128	-0.0028
1.77	0.0052	0.002	0.004	0.0064	-0.0008	0.0072
1.78	0.0156	0.0104	0.0132	0.0108	0.0104	0.0112
1.79	0.0152	0.01	0.0128	0.0072	0.012	0.0076
1.8	-0.002	-0.0044	-0.0024	-0.0032	0.0004	-0.0024
1.81	-0.0124	-0.0128	-0.0116	-0.0076	-0.0112	-0.0064
1.82	-0.0116	-0.012	-0.0108	-0.004	-0.0128	-0.0028
1.83	0.0052	0.002	0.004	0.0064	-0.0012	0.0072
1.84	0.0156	0.0104	0.0132	0.0108	0.0104	0.0112
1.85	0.0152	0.01	0.0128	0.0072	0.012	0.008
1.86	-0.0016	-0.0044	-0.0024	-0.0032	0.0004	-0.0024
1.87	-0.0124	-0.0128	-0.0116	-0.0076	-0.0112	-0.0064
1.88	-0.012	-0.012	-0.0112	-0.004	-0.0128	-0.0032
1.89	0.0048	0.002	0.004	0.0064	-0.0016	0.0068
1.9	0.0156	0.0104	0.0132	0.0108	0.01	0.0112
1.91	0.0152	0.01	0.0128	0.0072	0.012	0.008
1.92	-0.0016	-0.0044	-0.0024	-0.0032	0.0004	-0.0024
1.93	-0.0124	-0.0128	-0.0116	-0.0076	-0.0112	-0.0064
1.94	-0.012	-0.012	-0.0112	-0.0044	-0.0132	-0.0032
1.95	0.0048	0.002	0.004	0.0064	-0.0016	0.0068
1.96	0.0156	0.0104	0.0132	0.0108	0.01	0.0112
1.97	0.0156	0.01	0.0128	0.0076	0.012	0.008
1.98	-0.0016	-0.0044	-0.0024	-0.0032	0.0004	-0.0024
1.99	-0.0124	-0.0128	-0.0116	-0.008	-0.0112	-0.0064
2	-0.012	-0.0124	-0.0112	-0.0044	-0.0132	-0.0032
2.01	0.0048	0.002	0.004	0.006	-0.002	0.0068
2.02	0.0156	0.0104	0.0132	0.0108	0.01	0.0112
2.03	0.0156	0.0104	0.0132	0.0076	0.012	0.008
2.04	-0.0016	-0.004	-0.002	-0.0032	0.0004	-0.002
2.05	-0.0124	-0.0128	-0.0116	-0.008	-0.0116	-0.0068
2.06	-0.012	-0.0124	-0.0112	-0.0044	-0.0136	-0.0032
2.07	0.0048	0.002	0.004	0.0064	-0.0016	0.0068
2.08	0.016	0.0104	0.0132	0.0112	0.0104	0.0112
2.09	0.0156	0.0104	0.0132	0.0076	0.0124	0.008
2.1	-0.0016	-0.004	-0.002	-0.0032	0.0008	-0.002
2.11	-0.0124	-0.0128	-0.0116	-0.008	-0.0116	-0.0068
2.12	-0.0124	-0.0124	-0.0112	-0.0044	-0.0136	-0.0032
2.13	0.0048	0.0016	0.0036	0.006	-0.002	0.0068
2.14	0.016	0.0104	0.0132	0.0112	0.01	0.0116
2.15	0.0156	0.0104	0.0132	0.0076	0.0124	0.008
2.16	-0.0012	-0.004	-0.002	-0.0032	0.0008	-0.002
2.17	-0.0124	-0.0128	-0.0116	-0.008	-0.0112	-0.0068
2.18	-0.0124	-0.0124	-0.0116	-0.0044	-0.0136	-0.0036
2.19	0.0044	0.0016	0.0036	0.006	-0.002	0.0068
2.2	0.016	0.0108	0.0132	0.0112	0.01	0.0116
2.21	0.0156	0.0104	0.0132	0.008	0.0124	0.0084
2.22	-0.0012	-0.004	-0.002	-0.0032	0.0008	-0.002
2.23	-0.0124	-0.0128	-0.0116	-0.008	-0.0116	-0.0068
2.24	-0.0124	-0.0124	-0.0116	-0.0048	-0.014	-0.0036
2.25	0.0044	0.0016	0.0036	0.006	-0.002	0.0068
2.26	0.016	0.0104	0.0132	0.0112	0.01	0.0116
2.27	0.0156	0.0104	0.0132	0.008	0.0124	0.0084
2.28	-0.0012	-0.004	-0.002	-0.0032	0.0008	-0.002
2.29	-0.0124	-0.0128	-0.0116	-0.008	-0.0116	-0.0068
2.3	-0.0124	-0.0128	-0.0116	-0.0048	-0.014	-0.0036
2.31	0.0044	0.0016	0.0036	0.006	-0.0024	0.0068
2.32	0.0156	0.0104	0.0132	0.0112	0.01	0.0116
2.33	0.0156	0.0104	0.0132	0.0076	0.0124	0.0084
2.34	-0.0012	-0.004	-0.002	-0.0032	0.0008	-0.002
2.35	-0.0128	-0.0132	-0.012	-0.0084	-0.012	-0.0072
2.36	-0.0124	-0.0128	-0.0116	-0.0048	-0.0144	-0.0036
2.37	0.0044	0.0016	0.0036	0.006	-0.0028	0.0064
2.38	0.016	0.0104	0.0132	0.0112	0.01	0.0116
2.39	0.016	0.0104	0.0132	0.008	0.0124	0.0084
2.4	-0.0012	-0.0036	-0.0016	-0.0028	0.0008	-0.002
2.41	-0.0124	-0.0128	-0.0116	-0.0084	-0.0116	-0.0068
2.42	-0.0124	-0.0128	-0.0116	-0.0048	-0.014	-0.0036
2.43	0.0044	0.0016	0.0032	0.006	-0.0024	0.0068
2.44	0.0156	0.0104	0.0132	0.0112	0.01	0.0116
2.45	0.0156	0.0104	0.0132	0.008	0.0124	0.0084
2.46	-0.0008	-0.0036	-0.0016	-0.0028	0.0012	-0.002
2.47	-0.0124	-0.0128	-0.0116	-0.0084	-0.0116	-0.0068
2.48	-0.0124	-0.0128	-0.0116	-0.0048	-0.014	-0.0036
2.49	0.0044	0.0016	0.0032	0.006	-0.0024	0.0068
2.5	0.0156	0.0104	0.0132	0.0112	0.01	0.0116
2.51	0.016	0.0104	0.0132	0.008	0.0128	0.0084
2.52	-0.0008	-0.0036	-0.0016	-0.0028	0.0012	-0.002
2.53	-0.0124	-0.0128	-0.0116	-0.008	-0.0116	-0.0068
2.54	-0.0124	-0.0128	-0.0116	-0.0048	-0.014	-0.0036
2.55	0.004	0.0012	0.0032	0.0056	-0.0028	0.0064
2.56	0.0156	0.0104	0.0132	0.0112	0.01	0.0116
2.57	0.0156	0.0104	0.0132	0.008	0.0124	0.0084
2.58	-0.0008	-0.0036	-0.0016	-0.0028	0.0012	-0.002
2.59	-0.0124	-0.0128	-0.0116	-0.0084	-0.0116	-0.0068
2.6	-0.0124	-0.0128	-0.0116	-0.0048	-0.014	-0.0036
2.61	0.004	0.0012	0.0032	0.006	-0.0028	0.0064
2.62	0.0156	0.0104	0.0128	0.0112	0.01	0.0116
2.63	0.0156	0.0104	0.0132	0.008	0.0128	0.0084
2.64	-0.0008	-0.0036	-0.0016	-0.0028	0.0012	-0.0016
2.65	-0.0124	-0.0128	-0.0116	-0.0084	-0.0112	-0.0068
2.66	-0.0128	-0.0128	-0.0116	-0.0048	-0.014	-0.0036
2.67	0.0036	0.0012	0.0028	0.0056	-0.0028	0.0064
2.68	0.0156	0.0104	0.0128	0.0112	0.01	0.0116
2.69	0.0156	0.0104	0.0132	0.008	0.0124	0.0084
2.7	-0.0008	-0.0036	-0.0016	-0.0028	0.0012	-0.0016
2.71	-0.012	-0.0128	-0.0116	-0.008	-0.0112	-0.0068
2.72	-0.0124	-0.0128	-0.0116	-0.0048	-0.014	-0.0036
2.73	0.004	0.0012	0.0028	0.0056	-0.0028	0.0064
2.74	0.0156	0.0104	0.0128	0.0112	0.01	0.0116
2.75	0.016	0.0104	0.0132	0.008	0.0124	0.0084
2.76	-0.0004	-0.0032	-0.0012	-0.0028	0.0012	-0.0016
2.77	-0.0124	-0.0128	-0.0116	-0.0084	-0.0112	-0.0068
2.78	-0.0124	-0.0128	-0.0116	-0.0048	-0.014	-0.004
2.79	0.0036	0.0008	0.0028	0.0056	-0.0032	0.0064
2.8	0.0156	0.01	0.0128	0.0112	0.0096	0.0116
2.81	0.0156	0.0104	0.0132	0.008	0.0124	0.0084
2.82	-0.0004	-0.0032	-0.0012	-0.0028	0.0012	-0.0016
2.83	-0.0124	-0.0128	-0.0116	-0.008	-0.0112	-0.0068
2.84	-0.0124	-0.0128	-0.0116	-0.0048	-0.0136	-0.0036
2.85	0.0036	0.0008	0.0028	0.0056	-0.0028	0.0064
2.86	0.0152	0.0104	0.0128	0.0112	0.0096	0.0116
2.87	0.016	0.0104	0.0132	0.008	0.0124	0.0084
2.88	-0.0004	-0.0032	-0.0012	-0.0024	0.0016	-0.0016
2.89	-0.012	-0.0128	-0.0116	-0.008	-0.0112	-0.0068
2.9	-0.0124	-0.0128	-0.0116	-0.0048	-0.014	-0.0036
2.91	0.0036	0.0008	0.0028	0.0056	-0.0032	0.006
2.92	0.0156	0.01	0.0128	0.0112	0.0096	0.0116
2.93	0.016	0.0104	0.0132	0.008	0.0124	0.0084
2.94	0	-0.0032	-0.0008	-0.0024	0.0016	-0.0016
2.95	-0.012	-0.0128	-0.0112	-0.008	-0.0112	-0.0068
2.96	-0.0124	-0.0128	-0.0116	-0.0048	-0.014	-0.0036
2.97	0.0032	0.0004	0.0024	0.0056	-0.0032	0.006
2.98	0.0152	0.01	0.0128	0.0112	0.0092	0.0116
2.99	0.0156	0.0104	0.0132	0.008	0.012	0.0084
3	0	-0.0032	-0.0008	-0.0024	0.0012	-0.0012
3.01	-0.012	-0.0128	-0.0112	-0.008	-0.0112	-0.0068
3.02	-0.0124	-0.0128	-0.0116	-0.0048	-0.014	-0.0036
3.03	0.0032	0.0004	0.0024	0.0052	-0.0032	0.006
3.04	0.0152	0.01	0.0128	0.0108	0.0096	0.0112
3.05	0.016	0.0104	0.0136	0.008	0.0124	0.0084
3.06	0	-0.0028	-0.0008	-0.0024	0.0016	-0.0012
3.07	-0.012	-0.0124	-0.0112	-0.008	-0.0108	-0.0068
3.08	-0.0124	-0.0128	-0.0116	-0.0048	-0.0136	-0.0036
3.09	0.0032	0.0004	0.0024	0.0052	-0.0032	0.006
3.1	0.0152	0.01	0.0128	0.0108	0.0096	0.0112
3.11	0.0156	0.0104	0.0132	0.008	0.012	0.0084
3.12	0	-0.0028	-0.0008	-0.0024	0.0016	-0.0012
3.13	-0.012	-0.0124	-0.0112	-0.008	-0.0112	-0.0068
3.14	-0.0124	-0.0128	-0.0116	-0.0048	-0.0136	-0.0036
3.15	0.0028	0.0004	0.0024	0.0052	-0.0032	0.006
3.16	0.0152	0.01	0.0128	0.0108	0.0092	0.0112
3.17	0.0156	0.0104	0.0132	0.008	0.012	0.0084
3.18	0	-0.0028	-0.0008	-0.0024	0.0016	-0.0012
3.19	-0.012	-0.0124	-0.0112	-0.008	-0.0112	-0.0068
3.2	-0.0124	-0.0128	-0.0116	-0.0048	-0.0136	-0.0036
3.21	0.0028	0.0004	0.002	0.0052	-0.0036	0.0056
3.22	0.0152	0.01	0.0128	0.0108	0.0088	0.0112
3.23	0.0156	0.0104	0.0132	0.0076	0.0116	0.0084
3.24	0.0004	-0.0028	-0.0008	-0.0024	0.0012	-0.0012
3.25	-0.012	-0.0124	-0.0112	-0.008	-0.0112	-0.0068
3.26	-0.0116	-0.012	-0.0108	-0.0036	-0.0124	-0.0028
3.27	0.0032	0.0008	0.0024	0.0068	-0.0004	0.0076
3.28	0.0132	0.0084	0.0108	0.008	0.0068	0.0088
3.29	0.0148	0.0096	0.0124	0.0052	0.008	0.006
3.3	0.0004	-0.0028	-0.0004	-0.0036	-0.0028	-0.0028
3.31	-0.0096	-0.0108	-0.0092	-0.0048	-0.0088	-0.0036
3.32	-0.0112	-0.012	-0.0108	-0.002	-0.0096	-0.0012
3.33	0.0028	0	0.002	0.0068	0.0008	0.0072
3.34	0.0128	0.008	0.0108	0.0076	0.0072	0.0084
3.35	0.0144	0.0092	0.012	0.0052	0.008	0.0056
3.36	0.0004	-0.0024	-0.0004	-0.0036	-0.0028	-0.0028
3.37	-0.0096	-0.0104	-0.0092	-0.0044	-0.0088	-0.0036
3.38	-0.0112	-0.0116	-0.0104	-0.002	-0.0096	-0.0008
3.39	0.0028	0	0.002	0.0068	0.0008	0.0072
3.4	0.0128	0.008	0.0104	0.0076	0.0072	0.0084
3.41	0.0148	0.0096	0.0124	0.0052	0.0084	0.006
3.42	0.0004	-0.0024	-0.0004	-0.0036	-0.0024	-0.0028
3.43	-0.0096	-0.0108	-0.0092	-0.0048	-0.0088	-0.0036
3.44	-0.0112	-0.012	-0.0104	-0.002	-0.01	-0.0012
3.45	0.0028	0	0.002	0.0068	0.0008	0.0072
3.46	0.0128	0.008	0.0108	0.008	0.0072	0.0084
3.47	0.0148	0.0096	0.0124	0.0052	0.0084	0.006
3.48	0.0004	-0.0024	-0.0004	-0.0036	-0.0024	-0.0028
3.49	-0.0096	-0.0104	-0.0092	-0.0048	-0.0088	-0.0036
3.5	-0.0112	-0.012	-0.0108	-0.002	-0.0096	-0.0012
3.51	0.0028	0	0.002	0.0068	0.0008	0.0076
3.52	0.0128	0.008	0.0104	0.008	0.0076	0.0084
3.53	0.0148	0.0096	0.0124	0.0052	0.0084	0.006
3.54	0.0004	-0.0024	-0.0004	-0.0036	-0.0024	-0.0028
3.55	-0.0096	-0.0104	-0.0092	-0.0048	-0.0088	-0.0036
3.56	-0.0112	-0.012	-0.0108	-0.002	-0.01	-0.0012
3.57	0.0024	0	0.0016	0.0068	0.0008	0.0072
3.58	0.0128	0.008	0.0108	0.008	0.0072	0.0084
3.59	0.0148	0.0096	0.0124	0.0056	0.0088	0.006
3.6	0.0008	-0.0024	0	-0.0036	-0.002	-0.0024
3.61	-0.0096	-0.0104	-0.0092	-0.0048	-0.0088	-0.0036
3.62	-0.0116	-0.012	-0.0108	-0.0024	-0.0096	-0.0012
3.63	0.0024	0	0.0016	0.0068	0.0008	0.0072
3.64	0.0128	0.008	0.0108	0.008	0.0076	0.0084
3.65	0.0148	0.0096	0.0124	0.0056	0.0088	0.006
3.66	0.0008	-0.0024	0	-0.0036	-0.002	-0.0024
3.67	-0.0096	-0.0104	-0.0092	-0.0048	-0.0088	-0.0036
3.68	-0.0112	-0.012	-0.0108	-0.0024	-0.0096	-0.0012
3.69	0.0024	0	0.0016	0.0068	0.0008	0.0072
3.7	0.0136	0.0088	0.0112	0.0092	0.0092	0.0096
3.71	0.0148	0.0096	0.0124	0.0056	0.0096	0.006
3.72	0.0008	-0.0024	0	-0.004	-0.0016	-0.0028
3.73	-0.0104	-0.0112	-0.0096	-0.006	-0.01	-0.0048
3.74	-0.0112	-0.012	-0.0108	-0.0028	-0.0112	-0.0016
3.75	0.0024	-0.0004	0.0016	0.006	-0.0012	0.0064
3.76	0.0148	0.0096	0.0124	0.0112	0.0112	0.0116
3.77	0.0148	0.0096	0.0124	0.0064	0.0112	0.0068
3.78	0.0008	-0.0024	0	-0.0032	0.0004	-0.002
3.79	-0.0116	-0.012	-0.0108	-0.0084	-0.0124	-0.0072
3.8	-0.0116	-0.012	-0.0108	-0.0032	-0.0124	-0.0024
3.81	0.0024	0	0.002	0.0064	-0.0016	0.0068
3.82	0.0148	0.01	0.0124	0.0116	0.0116	0.012
3.83	0.0148	0.0096	0.0124	0.0064	0.0116	0.0072
3.84	0.0008	-0.002	0	-0.0032	0.0008	-0.002
3.85	-0.0116	-0.012	-0.0108	-0.0084	-0.012	-0.0072
3.86	-0.0116	-0.012	-0.0108	-0.0032	-0.0124	-0.0024
3.87	0.0024	-0.0004	0.0016	0.006	-0.0016	0.0068
3.88	0.0152	0.01	0.0124	0.012	0.0112	0.012
3.89	0.0148	0.0096	0.0124	0.0068	0.0116	0.0072
3.9	0.0012	-0.002	0	-0.0028	0.0008	-0.002
3.91	-0.0116	-0.0124	-0.0108	-0.0084	-0.012	-0.0072
3.92	-0.0116	-0.012	-0.0108	-0.0032	-0.0124	-0.0024
3.93	0.0024	-0.0004	0.0016	0.006	-0.0016	0.0068
3.94	0.0148	0.01	0.0124	0.012	0.0112	0.012
3.95	0.0148	0.0096	0.0124	0.0068	0.0116	0.0072
3.96	0.0012	-0.002	0	-0.0028	0.0008	-0.002
3.97	-0.0116	-0.0124	-0.0108	-0.0084	-0.012	-0.0072
3.98	-0.0116	-0.012	-0.0108	-0.0036	-0.0124	-0.0024
3.99	0.002	-0.0004	0.0016	0.006	-0.002	0.0068
4	0.0148	0.01	0.0124	0.0116	0.0112	0.012
4.01	0.0152	0.01	0.0124	0.0068	0.0116	0.0072
4.02	0.0012	-0.002	0.0004	-0.0028	0.0012	-0.0016
4.03	-0.0116	-0.0124	-0.0108	-0.0084	-0.012	-0.0072
4.04	-0.0116	-0.012	-0.0108	-0.0036	-0.0124	-0.0024
4.05	0.002	-0.0004	0.0016	0.006	-0.0016	0.0068
4.06	0.0148	0.01	0.0124	0.012	0.0112	0.012
4.07	0.0152	0.01	0.0128	0.0068	0.0116	0.0076
4.08	0.0012	-0.0016	0.0004	-0.0024	0.0016	-0.0016
4.09	-0.0116	-0.012	-0.0108	-0.0084	-0.0116	-0.0072
4.1	-0.0116	-0.012	-0.0108	-0.0032	-0.012	-0.0024
4.11	0.002	-0.0004	0.0012	0.006	-0.0016	0.0064
4.12	0.0148	0.01	0.0124	0.012	0.0116	0.0124
4.13	0.0152	0.01	0.0128	0.0068	0.012	0.0076
4.14	0.0012	-0.0016	0.0004	-0.0024	0.0016	-0.0016
4.15	-0.0116	-0.012	-0.0108	-0.0084	-0.0116	-0.0072
4.16	-0.0116	-0.012	-0.0108	-0.0036	-0.012	-0.0024
4.17	0.002	-0.0004	0.0012	0.006	-0.0016	0.0064
4.18	0.0148	0.01	0.0124	0.012	0.0116	0.012
4.19	0.0152	0.01	0.0128	0.0068	0.012	0.0076
4.2	0.0016	-0.0016	0.0004	-0.0024	0.0016	-0.0016
4.21	-0.0116	-0.0124	-0.0108	-0.0084	-0.0116	-0.0072
4.22	-0.0116	-0.012	-0.0108	-0.0036	-0.012	-0.0024
4.23	0.0016	-0.0008	0.0012	0.0056	-0.002	0.0064
4.24	0.0148	0.01	0.0124	0.0116	0.0112	0.012
4.25	0.0152	0.01	0.0128	0.0068	0.0116	0.0072
4.26	0.0016	-0.0016	0.0008	-0.0024	0.0016	-0.0016
4.27	-0.0116	-0.012	-0.0108	-0.0084	-0.0116	-0.0072
4.28	-0.012	-0.012	-0.0108	-0.0036	-0.012	-0.0024
4.29	0.0016	-0.0008	0.0012	0.0056	-0.002	0.0064
4.3	0.0148	0.01	0.0124	0.0116	0.0112	0.012
4.31	0.0152	0.01	0.0128	0.0068	0.0116	0.0072
4.32	0.0016	-0.0016	0.0008	-0.0024	0.0016	-0.0016
4.33	-0.0116	-0.0124	-0.0108	-0.0084	-0.012	-0.0072
4.34	-0.012	-0.0124	-0.0112	-0.0036	-0.0124	-0.0024
4.35	0.0016	-0.0008	0.0008	0.0056	-0.0024	0.0064
4.36	0.0148	0.01	0.0124	0.012	0.0112	0.012
4.37	0.0152	0.01	0.0128	0.0068	0.0116	0.0076
4.38	0.002	-0.0012	0.0008	-0.0024	0.0016	-0.0012
4.39	-0.0116	-0.012	-0.0108	-0.0084	-0.0116	-0.0072
4.4	-0.012	-0.0124	-0.0112	-0.0036	-0.0124	-0.0024
4.41	0.0016	-0.0008	0.0008	0.0056	-0.0024	0.0064
4.42	0.0148	0.0096	0.0124	0.0116	0.0108	0.012
4.43	0.0152	0.01	0.0128	0.0068	0.0116	0.0072
4.44	0.002	-0.0012	0.0008	-0.0024	0.0016	-0.0012
4.45	-0.0112	-0.012	-0.0108	-0.0084	-0.012	-0.0072
4.46	-0.012	-0.0124	-0.0112	-0.0036	-0.0124	-0.0028
4.47	0.0012	-0.0012	0.0008	0.0056	-0.0024	0.006
4.48	0.0148	0.0096	0.0124	0.012	0.0108	0.012
4.49	0.0152	0.01	0.0128	0.0072	0.0116	0.0076
4.5	0.002	-0.0012	0.0008	-0.0024	0.0016	-0.0012
4.51	-0.0112	-0.012	-0.0108	-0.0084	-0.0116	-0.0072
4.52	-0.012	-0.012	-0.0112	-0.0036	-0.0124	-0.0024
4.53	0.0012	-0.0012	0.0008	0.0056	-0.0024	0.006
4.54	0.0148	0.0096	0.0124	0.012	0.0108	0.012
4.55	0.0152	0.01	0.0128	0.0068	0.0116	0.0072
4.56	0.002	-0.0012	0.0012	-0.0024	0.0016	-0.0012
4.57	-0.0112	-0.012	-0.0108	-0.0088	-0.012	-0.0072
4.58	-0.012	-0.012	-0.0112	-0.0036	-0.0124	-0.0028
4.59	0.0012	-0.0012	0.0004	0.0052	-0.0028	0.006
4.6	0.0148	0.0096	0.0124	0.012	0.0108	0.012
4.61	0.0152	0.01	0.0128	0.0068	0.0116	0.0076
4.62	0.0024	-0.0008	0.0012	-0.002	0.002	-0.0012
4.63	-0.0112	-0.012	-0.0108	-0.0088	-0.0116	-0.0072
4.64	-0.012	-0.012	-0.0108	-0.0036	-0.0124	-0.0028
4.65	0.0008	-0.0016	0.0004	0.0052	-0.0028	0.006
4.66	0.0144	0.0096	0.012	0.012	0.0108	0.012
4.67	0.0152	0.01	0.0128	0.0068	0.0116	0.0076
4.68	0.0024	-0.0008	0.0012	-0.002	0.002	-0.0012
4.69	-0.0112	-0.012	-0.0108	-0.0088	-0.012	-0.0076
4.7	-0.012	-0.0124	-0.0112	-0.004	-0.0128	-0.0028
4.71	0.0008	-0.0016	0.0004	0.0052	-0.0032	0.0056
4.72	0.0144	0.0096	0.012	0.012	0.0108	0.0124
4.73	0.0152	0.01	0.0128	0.0072	0.0116	0.0076
4.74	0.0024	-0.0008	0.0016	-0.002	0.0024	-0.0008
4.75	-0.0112	-0.012	-0.0108	-0.0088	-0.0116	-0.0076
4.76	-0.012	-0.012	-0.0108	-0.004	-0.0128	-0.0028
4.77	0.0008	-0.0016	0	0.0048	-0.0036	0.0056
4.78	0.0148	0.0096	0.0124	0.012	0.0108	0.0124
4.79	0.0152	0.01	0.0128	0.0072	0.0116	0.0076
4.8	0.0028	-0.0008	0.0016	-0.0016	0.0024	-0.0008
4.81	-0.0112	-0.012	-0.0108	-0.0088	-0.012	-0.0076
4.82	-0.012	-0.0124	-0.0112	-0.004	-0.0128	-0.0028
4.83	0.0008	-0.0016	0	0.0048	-0.0036	0.0056
4.84	0.0148	0.0096	0.0124	0.0124	0.0108	0.0124
4.85	0.0152	0.01	0.0128	0.0076	0.012	0.008
4.86	0.0028	-0.0004	0.0016	-0.0016	0.0028	-0.0008
4.87	-0.0116	-0.012	-0.0108	-0.0092	-0.012	-0.008
4.88	-0.012	-0.0124	-0.0112	-0.0044	-0.0132	-0.0032
4.89	0.0004	-0.0016	0	0.0048	-0.004	0.0052
4.9	0.0148	0.0096	0.0124	0.0124	0.0108	0.0128
4.91	0.0156	0.01	0.0128	0.0076	0.012	0.008
4.92	0.0028	-0.0004	0.002	-0.0016	0.0032	-0.0004
4.93	-0.0112	-0.012	-0.0108	-0.0092	-0.012	-0.008
4.94	-0.012	-0.0124	-0.0112	-0.0044	-0.0132	-0.0032
4.95	0.0004	-0.0016	0	0.0044	-0.0044	0.0052
4.96	0.0148	0.0096	0.0124	0.0124	0.0108	0.0128
4.97	0.0156	0.0104	0.0132	0.0076	0.0124	0.008
4.98	0.0028	-0.0004	0.0016	-0.0012	0.0032	-0.0004
4.99	-0.0116	-0.012	-0.0108	-0.0096	-0.012	-0.008
5	-0.0124	-0.0124	-0.0112	-0.0048	-0.0136	-0.0036
5.01	0.0004	-0.002	0	0.0044	-0.0048	0.0052
5.02	0.0148	0.01	0.0124	0.0128	0.0108	0.0128
5.03	0.0156	0.0104	0.0132	0.008	0.0124	0.0084
5.04	0.0032	-0.0004	0.002	-0.0012	0.0036	-0.0004
5.05	-0.0116	-0.012	-0.0108	-0.0092	-0.012	-0.008
5.06	-0.0124	-0.0124	-0.0116	-0.0048	-0.0136	-0.0036
5.07	0.0004	-0.002	0	0.0044	-0.0044	0.0052
5.08	0.0148	0.01	0.0124	0.0128	0.0112	0.0128
5.09	0.0156	0.0104	0.0132	0.008	0.0128	0.0084
5.1	0.0032	-0.0004	0.002	-0.0012	0.004	-0.0004
5.11	-0.0116	-0.0124	-0.0108	-0.0096	-0.012	-0.0084
5.12	-0.0124	-0.0128	-0.0116	-0.0048	-0.0136	-0.0036
5.13	0	-0.002	-0.0004	0.0044	-0.0048	0.0052
5.14	0.0148	0.0096	0.0124	0.0128	0.0112	0.0132
5.15	0.0156	0.0104	0.0132	0.008	0.0128	0.0088
5.16	0.0032	0	0.002	-0.0012	0.004	0
5.17	-0.0116	-0.012	-0.0108	-0.0096	-0.0116	-0.008
5.18	-0.0124	-0.0128	-0.0116	-0.0052	-0.0136	-0.004
5.19	0	-0.002	-0.0004	0.004	-0.0048	0.0048
5.2	0.0148	0.01	0.0124	0.0128	0.0108	0.0128
5.21	0.016	0.0108	0.0136	0.0084	0.0132	0.0088
5.22	0.0036	0	0.0024	-0.0012	0.004	0
5.23	-0.0116	-0.0124	-0.0108	-0.0096	-0.012	-0.0084
5.24	-0.0124	-0.0128	-0.0116	-0.0052	-0.014	-0.004
5.25	0	-0.002	-0.0004	0.004	-0.0052	0.0048
5.26	0.0148	0.01	0.0124	0.0128	0.0108	0.0128
5.27	0.016	0.0108	0.0136	0.0084	0.0132	0.0088
5.28	0.0032	0	0.002	-0.0008	0.0044	0
5.29	-0.0116	-0.0124	-0.0108	-0.0096	-0.0116	-0.0084
5.3	-0.0128	-0.0128	-0.0116	-0.0052	-0.014	-0.004
5.31	-0.0004	-0.0024	-0.0008	0.004	-0.0056	0.0048
5.32	0.0148	0.0096	0.0124	0.0128	0.0108	0.0132
5.33	0.016	0.0108	0.0136	0.0084	0.0132	0.0088
5.34	0.0036	0	0.0024	-0.0008	0.0044	0
5.35	-0.0116	-0.012	-0.0108	-0.0096	-0.012	-0.0084
5.36	-0.0128	-0.0128	-0.0116	-0.0052	-0.0144	-0.004
5.37	0	-0.0024	-0.0008	0.004	-0.0056	0.0048
5.38	0.0148	0.01	0.0124	0.0128	0.0108	0.0132
5.39	0.016	0.0108	0.0136	0.0088	0.0132	0.0092
5.4	0.0036	0.0004	0.0024	-0.0008	0.0048	0
5.41	-0.0112	-0.012	-0.0108	-0.0096	-0.0116	-0.0084
5.42	-0.0128	-0.0132	-0.012	-0.0056	-0.0144	-0.0044
5.43	-0.0004	-0.0024	-0.0008	0.004	-0.0056	0.0044
5.44	0.0148	0.0096	0.0124	0.0128	0.0108	0.0132
5.45	0.016	0.0108	0.0136	0.0088	0.0136	0.0092
5.46	0.0036	0	0.0024	-0.0008	0.0048	0
5.47	-0.0116	-0.012	-0.0108	-0.0096	-0.012	-0.0084
5.48	-0.0128	-0.0128	-0.0116	-0.0056	-0.0148	-0.0044
5.49	-0.0004	-0.0024	-0.0008	0.004	-0.0056	0.0048
5.5	0.0148	0.01	0.0124	0.0128	0.0108	0.0132
5.51	0.0164	0.0108	0.0136	0.0088	0.0136	0.0092
5.52	0.0036	0.0004	0.0024	-0.0008	0.0048	0.0004
5.53	-0.0116	-0.0124	-0.0108	-0.01	-0.0116	-0.0084
5.54	-0.0132	-0.0132	-0.012	-0.0056	-0.0148	-0.0048
5.55	-0.0008	-0.0028	-0.0008	0.0036	-0.006	0.0044
5.56	0.0148	0.01	0.0124	0.0128	0.0104	0.0132
5.57	0.0164	0.0108	0.0136	0.0088	0.0136	0.0092
5.58	0.004	0.0004	0.0028	-0.0008	0.0048	0.0004
5.59	-0.0116	-0.0124	-0.0108	-0.01	-0.0116	-0.0084
5.6	-0.0128	-0.0132	-0.012	-0.0056	-0.0148	-0.0044
5.61	-0.0004	-0.0028	-0.0008	0.0036	-0.006	0.0044
5.62	0.0148	0.01	0.0124	0.0128	0.0104	0.0132
5.63	0.0164	0.0108	0.0136	0.0092	0.0136	0.0092
5.64	0.004	0.0004	0.0028	-0.0004	0.0052	0.0004
5.65	-0.0112	-0.012	-0.0108	-0.01	-0.0116	-0.0084
5.66	-0.0128	-0.0132	-0.012	-0.006	-0.0148	-0.0048
5.67	-0.0008	-0.0028	-0.0012	0.0036	-0.0064	0.0044
5.68	0.0148	0.01	0.0124	0.0128	0.0104	0.0132
5.69	0.0164	0.0108	0.0136	0.0092	0.0136	0.0096
5.7	0.004	0.0004	0.0028	-0.0004	0.0052	0.0004
5.71	-0.0116	-0.0124	-0.0108	-0.01	-0.0116	-0.0084
5.72	-0.0132	-0.0132	-0.012	-0.006	-0.0148	-0.0048
5.73	-0.0012	-0.0032	-0.0016	0.0032	-0.0068	0.004
5.74	0.0152	0.01	0.0128	0.0132	0.0104	0.0136
5.75	0.0168	0.0112	0.014	0.0092	0.014	0.0096
5.76	0.0048	0.0012	0.0036	0	0.006	0.0008
5.77	-0.0116	-0.0124	-0.0112	-0.01	-0.0116	-0.0088
5.78	-0.0132	-0.0132	-0.012	-0.006	-0.0152	-0.0048
5.79	-0.0016	-0.0032	-0.0016	0.0028	-0.0072	0.0036
5.8	0.0152	0.01	0.0128	0.0132	0.0104	0.0136
5.81	0.0164	0.0112	0.014	0.0092	0.014	0.0096
5.82	0.0048	0.0012	0.0036	0.0004	0.006	0.0012
5.83	-0.0116	-0.0124	-0.0112	-0.01	-0.0112	-0.0088
5.84	-0.0132	-0.0132	-0.012	-0.006	-0.0148	-0.0048
5.85	-0.0016	-0.0036	-0.002	0.0028	-0.0072	0.0036
5.86	0.0148	0.01	0.0124	0.0132	0.0104	0.0136
5.87	0.0164	0.0108	0.0136	0.0096	0.014	0.0096
5.88	0.0048	0.0012	0.0036	0.0004	0.0064	0.0012
5.89	-0.0116	-0.0124	-0.0112	-0.01	-0.0116	-0.0088
5.9	-0.0132	-0.0132	-0.012	-0.0064	-0.0152	-0.0048
5.91	-0.0016	-0.0036	-0.002	0.0024	-0.0076	0.0032
5.92	0.0152	0.0104	0.0128	0.0136	0.0104	0.0136
5.93	0.0168	0.0112	0.014	0.0096	0.014	0.01
5.94	0.0052	0.0016	0.004	0.0008	0.0068	0.0016
5.95	-0.0116	-0.0124	-0.0112	-0.0104	-0.0112	-0.0088
5.96	-0.0132	-0.0132	-0.012	-0.0064	-0.0152	-0.0052
5.97	-0.002	-0.0036	-0.002	0.0024	-0.0076	0.0032
5.98	0.0152	0.01	0.0128	0.0132	0.0104	0.0136
5.99	0.0164	0.0108	0.014	0.0096	0.014	0.01
6	0.0052	0.0016	0.004	0.0008	0.0068	0.0016
6.01	-0.012	-0.0124	-0.0112	-0.0104	-0.0112	-0.0088
6.02	-0.0132	-0.0132	-0.012	-0.0064	-0.0152	-0.0052
6.03	-0.0024	-0.004	-0.0024	0.002	-0.008	0.0032
6.04	0.0148	0.01	0.0128	0.0132	0.01	0.0136
6.05	0.0164	0.0108	0.014	0.0096	0.014	0.01
6.06	0.0056	0.0016	0.004	0.0012	0.0072	0.002
6.07	-0.0116	-0.0124	-0.0112	-0.01	-0.0112	-0.0088
6.08	-0.0128	-0.0128	-0.012	-0.0064	-0.0152	-0.0052
6.09	-0.002	-0.004	-0.0024	0.002	-0.008	0.0028
6.1	0.0152	0.0104	0.0128	0.0136	0.01	0.0136
6.11	0.0164	0.0112	0.014	0.0096	0.014	0.01
6.12	0.006	0.002	0.0044	0.0012	0.0072	0.002
6.13	-0.012	-0.0124	-0.0112	-0.0104	-0.0108	-0.0088
6.14	-0.0132	-0.0132	-0.012	-0.0064	-0.0152	-0.0052
6.15	-0.0024	-0.0044	-0.0028	0.0016	-0.0084	0.0028
6.16	0.0152	0.0104	0.0128	0.0136	0.01	0.0136
6.17	0.0164	0.0112	0.014	0.01	0.0144	0.0104
6.18	0.006	0.002	0.0044	0.0016	0.0076	0.0024
6.19	-0.012	-0.0128	-0.0112	-0.0104	-0.0108	-0.0088
6.2	-0.0132	-0.0132	-0.0124	-0.0064	-0.0148	-0.0052
6.21	-0.0028	-0.0044	-0.0028	0.0016	-0.0084	0.0024
6.22	0.0152	0.0104	0.0128	0.0136	0.01	0.0136
6.23	0.0164	0.0112	0.014	0.01	0.0144	0.0104
6.24	0.006	0.0024	0.0048	0.0016	0.008	0.0024
6.25	-0.012	-0.0124	-0.0112	-0.0104	-0.0108	-0.0088
6.26	-0.0132	-0.0132	-0.012	-0.0064	-0.0152	-0.0056
6.27	-0.0028	-0.0044	-0.0028	0.0012	-0.0092	0.002
6.28	0.0152	0.0104	0.0128	0.0136	0.0096	0.0136
6.29	0.0168	0.0112	0.014	0.01	0.0144	0.0104
6.3	0.0064	0.0024	0.0048	0.002	0.0084	0.0028
6.31	-0.012	-0.0128	-0.0116	-0.0104	-0.0104	-0.0092
6.32	-0.0132	-0.0136	-0.0124	-0.0068	-0.0152	-0.0056
6.33	-0.0032	-0.0048	-0.0032	0.0012	-0.0092	0.002
6.34	0.0156	0.0104	0.0132	0.0136	0.0096	0.014
6.35	0.0164	0.0112	0.014	0.01	0.0144	0.0104
6.36	0.0068	0.0028	0.0052	0.0024	0.0084	0.0032
6.37	-0.012	-0.0128	-0.0116	-0.0104	-0.0104	-0.0092
6.38	-0.0132	-0.0132	-0.0124	-0.0068	-0.0152	-0.0056
6.39	-0.0036	-0.0052	-0.0036	0.0008	-0.0096	0.0016
6.4	0.0152	0.0104	0.0128	0.0136	0.0092	0.014
6.41	0.0168	0.0112	0.014	0.0104	0.0144	0.0104
6.42	0.0068	0.0028	0.0052	0.0024	0.0088	0.0032
6.43	-0.012	-0.0128	-0.0112	-0.0104	-0.01	-0.0092
6.44	-0.0132	-0.0132	-0.012	-0.0068	-0.0152	-0.0056
6.45	-0.0036	-0.0052	-0.0036	0.0004	-0.01	0.0016
6.46	0.0156	0.0104	0.0132	0.0136	0.0092	0.014
6.47	0.0164	0.0112	0.014	0.01	0.0144	0.0104
6.48	0.0072	0.0032	0.0056	0.0028	0.0092	0.0036
6.49	-0.012	-0.0128	-0.0116	-0.0104	-0.01	-0.0092
6.5	-0.0132	-0.0132	-0.0124	-0.0068	-0.0152	-0.0056
6.51	-0.004	-0.0056	-0.004	0	-0.0104	0.0012
6.52	0.0156	0.0104	0.0132	0.0136	0.0088	0.014
6.53	0.0168	0.0112	0.014	0.0104	0.0144	0.0108
6.54	0.0072	0.0032	0.0056	0.0032	0.0096	0.004
6.55	-0.0124	-0.0128	-0.0116	-0.0104	-0.01	-0.0092
6.56	-0.0132	-0.0132	-0.0124	-0.0068	-0.0152	-0.0056
6.57	-0.0044	-0.0056	-0.004	0	-0.0104	0.0008
6.58	0.0156	0.0104	0.0132	0.0136	0.0088	0.0136
6.59	0.0168	0.0112	0.014	0.0104	0.014	0.0104
6.6	0.0076	0.0036	0.006	0.0032	0.0096	0.004
6.61	-0.012	-0.0128	-0.0112	-0.0104	-0.0096	-0.0092
6.62	-0.0132	-0.0132	-0.012	-0.0072	-0.0152	-0.0056
6.63	-0.0044	-0.0056	-0.0044	-0.0004	-0.0108	0.0004
6.64	0.0156	0.0104	0.0132	0.0136	0.0084	0.0136
6.65	0.0168	0.0112	0.014	0.0104	0.0144	0.0108
6.66	0.008	0.0036	0.006	0.0036	0.01	0.0044
6.67	-0.012	-0.0128	-0.0116	-0.0104	-0.0092	-0.0092
6.68	-0.0132	-0.0132	-0.012	-0.0072	-0.0152	-0.006
6.69	-0.0044	-0.006	-0.0044	-0.0004	-0.0108	0.0004
6.7	0.0156	0.0104	0.0132	0.0136	0.0084	0.0136
6.71	0.0168	0.0112	0.014	0.0104	0.014	0.0108
6.72	0.008	0.004	0.0064	0.004	0.0104	0.0048
6.73	-0.0124	-0.0128	-0.0116	-0.0104	-0.0092	-0.0088
6.74	-0.0132	-0.0132	-0.0124	-0.0072	-0.0152	-0.006
6.75	-0.0048	-0.006	-0.0048	-0.0008	-0.0112	0
6.76	0.0156	0.0104	0.0132	0.0136	0.008	0.0136
6.77	0.0168	0.0112	0.014	0.0104	0.0144	0.0108
6.78	0.0084	0.004	0.0068	0.004	0.0108	0.0048
6.79	-0.012	-0.0128	-0.0116	-0.0104	-0.0088	-0.0088
6.8	-0.0132	-0.0132	-0.012	-0.0072	-0.0152	-0.006
6.81	-0.0048	-0.0064	-0.0048	-0.0012	-0.0116	0
6.82	0.0156	0.0104	0.0132	0.0136	0.008	0.0136
6.83	0.0168	0.0112	0.014	0.0104	0.014	0.0108
6.84	0.0084	0.0044	0.0068	0.0044	0.0108	0.0052
6.85	-0.012	-0.0128	-0.0116	-0.0104	-0.0088	-0.0088
6.86	-0.0132	-0.0132	-0.0124	-0.0072	-0.0152	-0.006
6.87	-0.0052	-0.0064	-0.0052	-0.0012	-0.012	-0.0004
6.88	0.0156	0.0108	0.0132	0.0136	0.0076	0.0136
6.89	0.0168	0.0112	0.014	0.0108	0.0144	0.0108
6.9	0.0088	0.0044	0.0068	0.0044	0.0112	0.0052
6.91	-0.012	-0.0128	-0.0116	-0.01	-0.0088	-0.0088
6.92	-0.0132	-0.0132	-0.0124	-0.0072	-0.0152	-0.006
6.93	-0.0056	-0.0068	-0.0052	-0.0016	-0.012	-0.0004
6.94	0.0156	0.0108	0.0132	0.0132	0.0076	0.0136
6.95	0.0168	0.0112	0.014	0.0108	0.014	0.0108
6.96	0.0088	0.0048	0.0072	0.0048	0.0112	0.0056
6.97	-0.012	-0.0128	-0.0116	-0.0104	-0.0084	-0.0088
6.98	-0.0132	-0.0132	-0.0124	-0.0076	-0.0152	-0.0064
6.99	-0.0056	-0.0068	-0.0056	-0.002	-0.0124	-0.0008
7	0.0156	0.0108	0.0132	0.0136	0.0076	0.0136
7.01	0.0168	0.0112	0.014	0.0108	0.0144	0.0112
7.02	0.0088	0.0048	0.0072	0.0052	0.0116	0.0056
7.03	-0.0124	-0.0128	-0.0116	-0.0104	-0.0084	-0.0088
7.04	-0.0136	-0.0136	-0.0124	-0.0076	-0.0152	-0.0064
7.05	-0.006	-0.0072	-0.0056	-0.002	-0.0128	-0.0008
7.06	0.0156	0.0108	0.0132	0.0136	0.0072	0.0136
7.07	0.0168	0.0112	0.014	0.0108	0.0144	0.0112
7.08	0.0092	0.0048	0.0076	0.0052	0.012	0.006
7.09	-0.012	-0.0128	-0.0116	-0.0104	-0.008	-0.0088
7.1	-0.0132	-0.0136	-0.0124	-0.0076	-0.0152	-0.0064
7.11	-0.006	-0.0072	-0.0056	-0.0024	-0.0132	-0.0012
7.12	0.0156	0.0108	0.0132	0.0136	0.0072	0.0136
7.13	0.0172	0.0116	0.0144	0.0112	0.0148	0.0116
7.14	0.0096	0.0052	0.0076	0.0056	0.0124	0.0064
7.15	-0.0124	-0.0128	-0.0116	-0.0104	-0.008	-0.0088
7.16	-0.0136	-0.0136	-0.0124	-0.008	-0.0152	-0.0068
7.17	-0.0064	-0.0072	-0.006	-0.0024	-0.0132	-0.0016
7.18	0.0156	0.0104	0.0132	0.0136	0.0068	0.0136
7.19	0.0168	0.0112	0.014	0.0112	0.0148	0.0116
7.2	0.0096	0.0052	0.0076	0.0056	0.0128	0.0064
7.21	-0.0124	-0.0132	-0.0116	-0.0104	-0.008	-0.0092
7.22	-0.0136	-0.0136	-0.0124	-0.008	-0.0156	-0.0068
7.23	-0.0064	-0.0076	-0.006	-0.0028	-0.014	-0.0016
7.24	0.0156	0.0108	0.0132	0.0136	0.0068	0.0136
7.25	0.0172	0.0116	0.0144	0.0116	0.0148	0.012
7.26	0.01	0.0052	0.008	0.006	0.0132	0.0068
7.27	-0.0124	-0.0132	-0.0116	-0.0104	-0.0076	-0.0088
7.28	-0.0136	-0.0136	-0.0124	-0.0084	-0.0156	-0.0068
7.29	-0.0064	-0.0076	-0.0064	-0.0028	-0.014	-0.002
7.3	0.0156	0.0108	0.0132	0.0136	0.0064	0.0136
7.31	0.0172	0.0112	0.0144	0.0116	0.0148	0.0116
7.32	0.01	0.0056	0.008	0.006	0.0132	0.0068
7.33	-0.0124	-0.0132	-0.0116	-0.0104	-0.0076	-0.0092
7.34	-0.0136	-0.0136	-0.0128	-0.0084	-0.016	-0.0072
7.35	-0.0068	-0.008	-0.0064	-0.0032	-0.0144	-0.002
7.36	0.0156	0.0108	0.0132	0.0136	0.0064	0.0136
7.37	0.0172	0.0116	0.0144	0.0116	0.0148	0.012
7.38	0.0104	0.0056	0.0084	0.0064	0.0136	0.0068
7.39	-0.012	-0.0132	-0.0116	-0.0104	-0.0072	-0.0088
7.4	-0.0136	-0.0136	-0.0128	-0.0084	-0.016	-0.0072
7.41	-0.0068	-0.008	-0.0064	-0.0032	-0.0144	-0.0024
7.42	0.0156	0.0108	0.0132	0.0132	0.006	0.0136
7.43	0.0172	0.0116	0.0144	0.0116	0.0148	0.012
7.44	0.0104	0.006	0.0084	0.0064	0.0136	0.0072
7.45	-0.0124	-0.0132	-0.0116	-0.0104	-0.0072	-0.0088
7.46	-0.014	-0.014	-0.0128	-0.0084	-0.016	-0.0072
7.47	-0.0072	-0.008	-0.0068	-0.0036	-0.0148	-0.0024
7.48	0.0156	0.0108	0.0132	0.0132	0.006	0.0136
7.49	0.0172	0.0116	0.0144	0.012	0.0148	0.012
7.5	0.0104	0.006	0.0084	0.0068	0.014	0.0072
7.51	-0.0124	-0.0132	-0.0116	-0.01	-0.0068	-0.0088
7.52	-0.014	-0.0136	-0.0128	-0.0088	-0.016	-0.0072
7.53	-0.0072	-0.0084	-0.0068	-0.0036	-0.0152	-0.0024
7.54	0.0156	0.0108	0.0132	0.0132	0.0056	0.0136
7.55	0.0172	0.0116	0.0144	0.012	0.0148	0.0124
7.56	0.0108	0.006	0.0088	0.0068	0.014	0.0076
7.57	-0.012	-0.0132	-0.0116	-0.01	-0.0068	-0.0088
7.58	-0.0136	-0.0136	-0.0128	-0.0088	-0.016	-0.0072
7.59	-0.0076	-0.0084	-0.0072	-0.004	-0.0152	-0.0028
7.6	0.0156	0.0108	0.0132	0.0132	0.0056	0.0136
7.61	0.0172	0.0116	0.0144	0.012	0.0152	0.0124
7.62	0.0108	0.006	0.0088	0.0072	0.0144	0.0076
7.63	-0.0124	-0.0132	-0.0116	-0.01	-0.0064	-0.0088
7.64	-0.014	-0.014	-0.0128	-0.0088	-0.016	-0.0076
7.65	-0.0076	-0.0084	-0.0072	-0.004	-0.0156	-0.0028
7.66	0.0156	0.0104	0.0132	0.0132	0.0052	0.0136
7.67	0.0172	0.0116	0.0144	0.012	0.0148	0.0124
7.68	0.0108	0.0064	0.0088	0.0072	0.0144	0.0076
7.69	-0.012	-0.0132	-0.0116	-0.01	-0.0064	-0.0088
7.7	-0.014	-0.0136	-0.0128	-0.0088	-0.016	-0.0076
7.71	-0.0076	-0.0084	-0.0072	-0.004	-0.0156	-0.0032
7.72	0.0156	0.0108	0.0132	0.0132	0.0052	0.0136
7.73	0.0172	0.0116	0.0144	0.0124	0.0152	0.0124
7.74	0.0112	0.0064	0.0092	0.0072	0.0148	0.008
7.75	-0.012	-0.0128	-0.0116	-0.01	-0.006	-0.0088
7.76	-0.014	-0.014	-0.0128	-0.0088	-0.016	-0.0076
7.77	-0.008	-0.0088	-0.0076	-0.0044	-0.0156	-0.0032
7.78	0.0152	0.0104	0.0128	0.0132	0.0048	0.0132
7.79	0.0172	0.0116	0.0144	0.0124	0.0148	0.0124
7.8	0.0112	0.0064	0.0092	0.0076	0.0148	0.008
7.81	-0.012	-0.0128	-0.0116	-0.01	-0.006	-0.0088
7.82	-0.014	-0.0136	-0.0128	-0.0092	-0.0164	-0.0076
7.83	-0.008	-0.0088	-0.0076	-0.0044	-0.016	-0.0032
7.84	0.0156	0.0104	0.0132	0.0128	0.0048	0.0132
7.85	0.0176	0.0116	0.0144	0.0124	0.0152	0.0128
7.86	0.0116	0.0068	0.0092	0.0076	0.0152	0.0084
7.87	-0.012	-0.0128	-0.0116	-0.01	-0.0056	-0.0084
7.88	-0.0136	-0.0136	-0.0128	-0.0092	-0.016	-0.008
7.89	-0.008	-0.0088	-0.0076	-0.0044	-0.016	-0.0036
7.9	0.0156	0.0108	0.0132	0.0128	0.0044	0.0132
7.91	0.0176	0.0116	0.0144	0.0124	0.0152	0.0128
7.92	0.0116	0.0068	0.0096	0.008	0.0152	0.0084
7.93	-0.012	-0.0128	-0.0116	-0.0096	-0.0056	-0.0084
7.94	-0.014	-0.014	-0.0128	-0.0092	-0.016	-0.008
7.95	-0.0084	-0.0092	-0.008	-0.0048	-0.0164	-0.0036
7.96	0.0152	0.0104	0.0128	0.0128	0.0044	0.0132
7.97	0.0172	0.0116	0.0144	0.0128	0.0156	0.0128
7.98	0.0116	0.0068	0.0096	0.008	0.0156	0.0084
7.99	-0.012	-0.0128	-0.0116	-0.0096	-0.0052	-0.0084
8	-0.014	-0.014	-0.0128	-0.0092	-0.016	-0.008
8.01	-0.0084	-0.0092	-0.0076	-0.0048	-0.016	-0.0036
8.02	0.0152	0.0104	0.0128	0.0128	0.0044	0.0132
8.03	0.0172	0.0116	0.0144	0.0128	0.0152	0.0128
8.04	0.0116	0.0068	0.0096	0.008	0.0156	0.0088
8.05	-0.012	-0.0128	-0.0112	-0.0096	-0.0052	-0.0084
8.06	-0.014	-0.014	-0.0128	-0.0092	-0.016	-0.008
8.07	-0.0084	-0.0092	-0.008	-0.0052	-0.0164	-0.004
8.08	0.0152	0.0104	0.0128	0.0128	0.004	0.0128
8.09	0.0172	0.0116	0.0144	0.0128	0.0152	0.0128
8.1	0.012	0.0072	0.0096	0.0084	0.0156	0.0088
8.11	-0.0116	-0.0128	-0.0112	-0.0096	-0.0048	-0.008
8.12	-0.014	-0.014	-0.0128	-0.0092	-0.016	-0.008
8.13	-0.0088	-0.0096	-0.008	-0.0052	-0.0168	-0.004
8.14	0.0148	0.01	0.0128	0.0124	0.004	0.0128
8.15	0.0172	0.0116	0.0144	0.0128	0.0152	0.0128
8.16	0.012	0.0072	0.01	0.0084	0.0156	0.0088
8.17	-0.0116	-0.0128	-0.0112	-0.0096	-0.0048	-0.008
8.18	-0.0136	-0.0136	-0.0128	-0.0096	-0.016	-0.008
8.19	-0.0084	-0.0092	-0.008	-0.0052	-0.0168	-0.004
8.2	0.0152	0.0104	0.0128	0.0124	0.0036	0.0128
8.21	0.0176	0.012	0.0148	0.0128	0.0152	0.0132
8.22	0.0124	0.0076	0.01	0.0084	0.016	0.0092
8.23	-0.0116	-0.0124	-0.0112	-0.0092	-0.0044	-0.008
8.24	-0.014	-0.0136	-0.0128	-0.0096	-0.016	-0.0084
8.25	-0.0088	-0.0096	-0.0084	-0.0056	-0.0168	-0.0044
8.26	0.0148	0.01	0.0128	0.0124	0.0032	0.0128
8.27	0.0172	0.0116	0.0144	0.0128	0.0152	0.0132
8.28	0.012	0.0072	0.01	0.0084	0.016	0.0092
8.29	-0.0116	-0.0124	-0.0112	-0.0092	-0.0044	-0.008
8.3	-0.014	-0.014	-0.0128	-0.0096	-0.0164	-0.0084
8.31	-0.0092	-0.0096	-0.0084	-0.0056	-0.0172	-0.0044
8.32	0.0148	0.01	0.0124	0.0124	0.0028	0.0124
8.33	0.0172	0.0116	0.0144	0.0132	0.0152	0.0132
8.34	0.0124	0.0072	0.01	0.0088	0.016	0.0092
8.35	-0.0116	-0.0124	-0.0112	-0.0092	-0.0044	-0.008
8.36	-0.014	-0.014	-0.0128	-0.0096	-0.0164	-0.0084
8.37	-0.0088	-0.0096	-0.0084	-0.0056	-0.0172	-0.0044
8.38	0.0148	0.01	0.0128	0.012	0.0028	0.0124
8.39	0.0176	0.0116	0.0148	0.0132	0.0152	0.0132
8.4	0.0124	0.0076	0.0104	0.0088	0.016	0.0092
8.41	-0.0116	-0.0124	-0.0108	-0.0092	-0.004	-0.008
8.42	-0.014	-0.014	-0.0128	-0.01	-0.0164	-0.0084
8.43	-0.0092	-0.01	-0.0088	-0.006	-0.0176	-0.0048
8.44	0.0148	0.01	0.0124	0.012	0.0028	0.0124
8.45	0.0176	0.012	0.0148	0.0132	0.0156	0.0136
8.46	0.0128	0.0076	0.0104	0.0092	0.0164	0.0096
8.47	-0.0116	-0.0124	-0.0112	-0.0092	-0.004	-0.008
8.48	-0.0144	-0.014	-0.0132	-0.01	-0.0168	-0.0088
8.49	-0.0096	-0.01	-0.0088	-0.006	-0.0176	-0.0048
8.5	0.0148	0.01	0.0124	0.0124	0.0024	0.0124
8.51	0.0176	0.0116	0.0148	0.0132	0.0156	0.0136
8.52	0.0128	0.0076	0.0104	0.0092	0.0168	0.0096
8.53	-0.0116	-0.0124	-0.0112	-0.0092	-0.0036	-0.008
8.54	-0.0144	-0.014	-0.0132	-0.01	-0.0168	-0.0088
8.55	-0.0092	-0.01	-0.0088	-0.006	-0.018	-0.0048
8.56	0.0148	0.0104	0.0128	0.012	0.0024	0.0124
8.57	0.018	0.012	0.0152	0.0136	0.016	0.014
8.58	0.0132	0.008	0.0108	0.0092	0.0172	0.01
8.59	-0.0116	-0.0124	-0.0112	-0.0092	-0.0032	-0.0076
8.6	-0.0144	-0.0144	-0.0132	-0.0104	-0.0168	-0.0092
8.61	-0.0096	-0.0104	-0.0092	-0.0064	-0.018	-0.0052
8.62	0.0148	0.01	0.0124	0.012	0.0024	0.0124
8.63	0.018	0.012	0.0148	0.0136	0.016	0.014
8.64	0.0132	0.008	0.0108	0.0096	0.0176	0.01
8.65	-0.0116	-0.0124	-0.0112	-0.0092	-0.0032	-0.0076
8.66	-0.0144	-0.0144	-0.0132	-0.0108	-0.0172	-0.0092
8.67	-0.0096	-0.0104	-0.0092	-0.0064	-0.0184	-0.0052
8.68	0.0148	0.0104	0.0128	0.012	0.002	0.0124
8.69	0.0184	0.0124	0.0152	0.014	0.016	0.014
8.7	0.0132	0.0084	0.0112	0.0096	0.0176	0.01
8.71	-0.0116	-0.0124	-0.0108	-0.0088	-0.0032	-0.0076
8.72	-0.0148	-0.0144	-0.0136	-0.0108	-0.0172	-0.0092
8.73	-0.01	-0.0104	-0.0092	-0.0064	-0.0188	-0.0052
8.74	0.0148	0.0104	0.0128	0.012	0.002	0.0124
8.75	0.0184	0.0124	0.0152	0.014	0.016	0.014
8.76	0.0132	0.0084	0.0112	0.0096	0.0176	0.01
8.77	-0.0116	-0.0124	-0.0112	-0.0088	-0.0028	-0.0076
8.78	-0.0148	-0.0144	-0.0136	-0.0108	-0.0172	-0.0096
8.79	-0.01	-0.0104	-0.0092	-0.0068	-0.0188	-0.0056
8.8	0.0148	0.01	0.0124	0.012	0.002	0.0124
8.81	0.0184	0.0124	0.0152	0.0144	0.0164	0.0144
8.82	0.0136	0.0084	0.0112	0.01	0.018	0.0104
8.83	-0.0112	-0.0124	-0.0112	-0.0088	-0.0028	-0.0076
8.84	-0.0148	-0.0148	-0.0136	-0.0108	-0.0172	-0.0096
8.85	-0.01	-0.0104	-0.0096	-0.0068	-0.0188	-0.0056
8.86	0.0148	0.01	0.0124	0.012	0.0016	0.0124
8.87	0.0184	0.0124	0.0152	0.0144	0.0164	0.0144
8.88	0.0136	0.0084	0.0112	0.01	0.018	0.0104
8.89	-0.0116	-0.0124	-0.0112	-0.0088	-0.0024	-0.0076
8.9	-0.0148	-0.0148	-0.0136	-0.0112	-0.0176	-0.0096
8.91	-0.0104	-0.0108	-0.0096	-0.0068	-0.0192	-0.0056
8.92	0.0148	0.01	0.0124	0.012	0.0016	0.0124
8.93	0.0184	0.0124	0.0156	0.0148	0.0168	0.0148
8.94	0.0136	0.0084	0.0116	0.0104	0.0184	0.0108
8.95	-0.0112	-0.0124	-0.0112	-0.0088	-0.0024	-0.0076
8.96	-0.0152	-0.0148	-0.0136	-0.0112	-0.0176	-0.01
8.97	-0.0104	-0.0108	-0.0096	-0.0068	-0.0192	-0.0056
8.98	0.0144	0.01	0.0124	0.012	0.0012	0.0124
8.99	0.0184	0.0124	0.0156	0.0148	0.0168	0.0148
9	0.014	0.0088	0.0116	0.0104	0.0188	0.0108
9.01	-0.0112	-0.0124	-0.0108	-0.0088	-0.002	-0.0076
9.02	-0.0152	-0.0148	-0.014	-0.0112	-0.0176	-0.01
9.03	-0.0108	-0.0112	-0.01	-0.0072	-0.0196	-0.006
9.04	0.0144	0.01	0.0124	0.012	0.0012	0.0124
9.05	0.0184	0.0128	0.0156	0.0148	0.0168	0.0152
9.06	0.014	0.0088	0.0116	0.0104	0.0188	0.0108
9.07	-0.0112	-0.0124	-0.0108	-0.0088	-0.002	-0.0076
9.08	-0.0152	-0.0148	-0.0136	-0.0116	-0.0176	-0.01
9.09	-0.0104	-0.0108	-0.01	-0.0072	-0.0192	-0.006
9.1	0.0144	0.01	0.0124	0.0116	0.0012	0.012
9.11	0.0184	0.0128	0.0156	0.0148	0.0168	0.0152
9.12	0.014	0.0088	0.0116	0.0104	0.0188	0.0108
9.13	-0.0112	-0.0124	-0.0108	-0.0084	-0.0016	-0.0072
9.14	-0.0152	-0.0148	-0.014	-0.0116	-0.0176	-0.0104
9.15	-0.0108	-0.0112	-0.01	-0.0072	-0.0196	-0.006
9.16	0.0144	0.01	0.0124	0.0116	0.0008	0.012
9.17	0.0188	0.0128	0.0156	0.0152	0.0168	0.0152
9.18	0.014	0.0088	0.0116	0.0108	0.0192	0.0112
9.19	-0.0112	-0.0124	-0.0108	-0.0084	-0.0016	-0.0072
9.2	-0.0152	-0.0148	-0.014	-0.0116	-0.0176	-0.0104
9.21	-0.0108	-0.0112	-0.01	-0.0072	-0.0196	-0.006
9.22	0.0144	0.0096	0.012	0.0116	0.0008	0.012
9.23	0.0184	0.0124	0.0156	0.0152	0.0168	0.0152
9.24	0.014	0.0088	0.012	0.0108	0.0188	0.0112
9.25	-0.0108	-0.012	-0.0108	-0.0084	-0.0012	-0.0072
9.26	-0.0152	-0.0148	-0.014	-0.0116	-0.0176	-0.0104
9.27	-0.0108	-0.0112	-0.01	-0.0076	-0.0196	-0.006
9.28	0.0144	0.0096	0.012	0.0116	0.0004	0.012
9.29	0.0184	0.0128	0.0156	0.0152	0.0168	0.0152
9.3	0.0144	0.0092	0.012	0.0108	0.0192	0.0112
9.31	-0.0108	-0.012	-0.0108	-0.008	-0.0012	-0.0068
9.32	-0.0152	-0.0148	-0.014	-0.0116	-0.0172	-0.0104
9.33	-0.0108	-0.0112	-0.01	-0.0072	-0.0196	-0.006
9.34	0.014	0.0096	0.012	0.0112	0.0004	0.0116
9.35	0.0184	0.0124	0.0156	0.0152	0.0168	0.0152
9.36	0.0144	0.0088	0.012	0.0108	0.0192	0.0112
9.37	-0.0108	-0.012	-0.0104	-0.008	-0.0012	-0.0068
9.38	-0.0152	-0.0148	-0.014	-0.0116	-0.0176	-0.0104
9.39	-0.0108	-0.0112	-0.01	-0.0076	-0.0196	-0.0064
9.4	0.014	0.0096	0.012	0.0112	0	0.0116
9.41	0.0188	0.0128	0.0156	0.0152	0.0168	0.0152
9.42	0.0144	0.0092	0.012	0.0108	0.0192	0.0112
9.43	-0.0108	-0.012	-0.0104	-0.008	-0.0008	-0.0068
9.44	-0.0152	-0.0148	-0.014	-0.0116	-0.0176	-0.0104
9.45	-0.0112	-0.0112	-0.0104	-0.0076	-0.0196	-0.006
9.46	0.014	0.0092	0.012	0.0112	0	0.0116
9.47	0.0184	0.0124	0.0156	0.0152	0.0168	0.0152
9.48	0.0144	0.0092	0.012	0.0108	0.0188	0.0112
9.49	-0.0108	-0.012	-0.0104	-0.008	-0.0004	-0.0068
9.5	-0.0152	-0.0148	-0.014	-0.0116	-0.0172	-0.0104
9.51	-0.0112	-0.0116	-0.0104	-0.0076	-0.0196	-0.0064
9.52	0.0136	0.0092	0.0116	0.0108	-0.0004	0.0112
9.53	0.0188	0.0128	0.0156	0.0152	0.0164	0.0152
9.54	0.0144	0.0092	0.012	0.0108	0.0188	0.0112
9.55	-0.0104	-0.0116	-0.01	-0.0076	-0.0004	-0.0064
9.56	-0.0152	-0.0148	-0.014	-0.0116	-0.0176	-0.0104
9.57	-0.0112	-0.0116	-0.0104	-0.0076	-0.0196	-0.0064
9.58	0.0136	0.0092	0.0116	0.0104	-0.0008	0.0112
9.59	0.0184	0.0128	0.0156	0.0152	0.016	0.0152
9.6	0.0144	0.0092	0.012	0.0108	0.0184	0.0112
9.61	-0.0104	-0.0116	-0.01	-0.0076	-0.0004	-0.0064
9.62	-0.0152	-0.0148	-0.014	-0.0116	-0.0176	-0.0104
9.63	-0.0112	-0.0116	-0.0104	-0.0076	-0.02	-0.0064
9.64	0.0136	0.0092	0.0116	0.0104	-0.0012	0.0108
9.65	0.0184	0.0128	0.0156	0.0148	0.016	0.0152
9.66	0.0148	0.0092	0.012	0.0108	0.0184	0.0112
9.67	-0.0104	-0.0116	-0.01	-0.0076	-0.0004	-0.0064
9.68	-0.0152	-0.0148	-0.014	-0.0116	-0.0172	-0.0104
9.69	-0.0112	-0.0116	-0.0104	-0.0076	-0.0196	-0.0064
9.7	0.0136	0.0088	0.0116	0.0104	-0.0008	0.0108
9.71	0.0184	0.0124	0.0156	0.0148	0.016	0.0152
9.72	0.0144	0.0092	0.012	0.0108	0.0184	0.0112
9.73	-0.0104	-0.0116	-0.01	-0.0072	-0.0004	-0.006
9.74	-0.0152	-0.0148	-0.014	-0.0116	-0.0172	-0.0104
9.75	-0.0112	-0.0116	-0.0104	-0.0076	-0.0196	-0.0064
9.76	0.0132	0.0088	0.0112	0.0104	-0.0012	0.0108
9.77	0.0188	0.0128	0.0156	0.0152	0.016	0.0152
9.78	0.0148	0.0092	0.0124	0.0108	0.0184	0.0112
9.79	-0.01	-0.0116	-0.01	-0.0072	0	-0.006
9.8	-0.0152	-0.0148	-0.014	-0.012	-0.0172	-0.0104
9.81	-0.0112	-0.0116	-0.0104	-0.0076	-0.0196	-0.0064
9.82	0.0132	0.0088	0.0112	0.01	-0.0012	0.0104
9.83	0.0188	0.0128	0.0156	0.0152	0.016	0.0152
9.84	0.0148	0.0092	0.0124	0.0108	0.0184	0.0112
9.85	-0.01	-0.0116	-0.01	-0.0072	0	-0.006
9.86	-0.0152	-0.0148	-0.014	-0.012	-0.0176	-0.0104
9.87	-0.0116	-0.0116	-0.0108	-0.0076	-0.02	-0.0064
9.88	0.0132	0.0088	0.0112	0.01	-0.0016	0.0104
9.89	0.0188	0.0128	0.0156	0.0152	0.016	0.0152
9.9	0.0148	0.0096	0.0124	0.0108	0.0184	0.0112
9.91	-0.01	-0.0112	-0.0096	-0.0072	0.0004	-0.006
9.92	-0.0152	-0.0152	-0.014	-0.012	-0.0176	-0.0104
9.93	-0.0116	-0.0116	-0.0108	-0.008	-0.02	-0.0064
9.94	0.0132	0.0088	0.0112	0.01	-0.002	0.0104
9.95	0.0188	0.0128	0.0156	0.0152	0.016	0.0152
9.96	0.0148	0.0096	0.0124	0.0108	0.0184	0.0112
9.97	-0.01	-0.0112	-0.0096	-0.0068	0.0004	-0.0056
9.98	-0.0152	-0.0152	-0.014	-0.012	-0.0176	-0.0108
9.99	-0.0116	-0.012	-0.0108	-0.008	-0.02	-0.0064
10	0.0132	0.0088	0.0112	0.01	-0.002	0.0104
10.01	0.0188	0.0128	0.016	0.0152	0.0164	0.0156
10.02	0.0152	0.0096	0.0124	0.0108	0.0184	0.0112
10.03	-0.0096	-0.0112	-0.0096	-0.0068	0.0004	-0.0056
10.04	-0.0156	-0.0152	-0.014	-0.012	-0.0176	-0.0108
10.05	-0.0116	-0.012	-0.0108	-0.008	-0.02	-0.0064
10.06	0.0128	0.0088	0.0112	0.0096	-0.002	0.0104
10.07	0.0188	0.0128	0.0156	0.0152	0.016	0.0152
10.08	0.0152	0.0096	0.0128	0.0108	0.0184	0.0112
10.09	-0.0096	-0.0112	-0.0096	-0.0068	0.0004	-0.0056
10.1	-0.0156	-0.0152	-0.014	-0.0124	-0.018	-0.0108
10.11	-0.012	-0.012	-0.0108	-0.008	-0.0204	-0.0068
10.12	0.0128	0.0084	0.0108	0.0096	-0.0024	0.01
10.13	0.0188	0.0128	0.016	0.0156	0.016	0.0156
10.14	0.0152	0.01	0.0128	0.0112	0.0184	0.0116
10.15	-0.0096	-0.0108	-0.0092	-0.0068	0.0008	-0.0056
10.16	-0.0156	-0.0152	-0.0144	-0.012	-0.0176	-0.0108
10.17	-0.012	-0.012	-0.0112	-0.008	-0.02	-0.0068
10.18	0.0128	0.0084	0.0108	0.0096	-0.0024	0.01
10.19	0.0188	0.0128	0.016	0.0156	0.0164	0.0156
10.2	0.0152	0.01	0.0128	0.0112	0.0188	0.0116
10.21	-0.0096	-0.0112	-0.0092	-0.0064	0.0008	-0.0052
10.22	-0.0156	-0.0152	-0.014	-0.0124	-0.0176	-0.0108
10.23	-0.012	-0.012	-0.0112	-0.008	-0.0204	-0.0068
10.24	0.0128	0.0084	0.0108	0.0096	-0.0024	0.01
10.25	0.0192	0.0132	0.016	0.0156	0.0164	0.016
10.26	0.0156	0.01	0.0128	0.0112	0.0192	0.0116
10.27	-0.0096	-0.0108	-0.0092	-0.0064	0.0012	-0.0052
10.28	-0.0156	-0.0152	-0.0144	-0.0124	-0.0176	-0.0112
10.29	-0.012	-0.012	-0.0112	-0.008	-0.02	-0.0068
10.3	0.0128	0.0084	0.0108	0.0096	-0.0024	0.01
10.31	0.0192	0.0132	0.016	0.0156	0.0164	0.016
10.32	0.0156	0.01	0.0132	0.0112	0.0192	0.0116
10.33	-0.0096	-0.0108	-0.0092	-0.0064	0.0012	-0.0052
10.34	-0.016	-0.0156	-0.0144	-0.0124	-0.0176	-0.0112
10.35	-0.0124	-0.0124	-0.0112	-0.0084	-0.0204	-0.0068
10.36	0.0128	0.0084	0.0108	0.0096	-0.0028	0.01
10.37	0.0196	0.0132	0.0164	0.016	0.0168	0.016
10.38	0.0156	0.0104	0.0132	0.0116	0.0192	0.012
10.39	-0.0096	-0.0108	-0.0092	-0.0064	0.0016	-0.0052
10.4	-0.016	-0.0156	-0.0148	-0.0128	-0.018	-0.0112
10.41	-0.0124	-0.0124	-0.0116	-0.0084	-0.0204	-0.0072
10.42	0.0128	0.0084	0.0108	0.0092	-0.0028	0.01
10.43	0.0196	0.0136	0.0164	0.016	0.0168	0.0164
10.44	0.016	0.0104	0.0132	0.0116	0.0196	0.012
10.45	-0.0096	-0.0108	-0.0092	-0.0064	0.002	-0.0052
10.46	-0.016	-0.0156	-0.0148	-0.0128	-0.0176	-0.0112
10.47	-0.0124	-0.0124	-0.0116	-0.0084	-0.0204	-0.0072
10.48	0.0128	0.0088	0.0112	0.0096	-0.0024	0.01
10.49	0.0196	0.0136	0.0164	0.0164	0.0172	0.0164
10.5	0.016	0.0104	0.0136	0.0116	0.02	0.012
10.51	-0.0096	-0.0108	-0.0092	-0.0064	0.002	-0.0052
10.52	-0.0164	-0.016	-0.0148	-0.0128	-0.0176	-0.0116
10.53	-0.0128	-0.0128	-0.0116	-0.0084	-0.0204	-0.0072
10.54	0.0128	0.0084	0.0108	0.0096	-0.0028	0.01
10.55	0.0196	0.0136	0.0164	0.0164	0.0172	0.0164
10.56	0.016	0.0104	0.0132	0.0116	0.02	0.012
10.57	-0.0096	-0.0112	-0.0096	-0.0064	0.002	-0.0052
10.58	-0.0164	-0.016	-0.0148	-0.0132	-0.018	-0.0116
10.59	-0.0128	-0.0128	-0.0116	-0.0088	-0.0212	-0.0072
10.6	0.0128	0.0084	0.0108	0.0096	-0.0032	0.01
10.61	0.02	0.0136	0.0168	0.0168	0.0172	0.0164
10.62	0.016	0.0108	0.0136	0.012	0.02	0.012
10.63	-0.0092	-0.0108	-0.0092	-0.0064	0.0024	-0.0052
10.64	-0.016	-0.0156	-0.0148	-0.0132	-0.018	-0.0116
10.65	-0.0124	-0.0124	-0.0116	-0.0088	-0.0208	-0.0072
10.66	0.0128	0.0084	0.0108	0.0096	-0.0032	0.01
10.67	0.0196	0.0136	0.0164	0.0164	0.0172	0.0168
10.68	0.016	0.0104	0.0136	0.012	0.02	0.0124
10.69	-0.0096	-0.0108	-0.0092	-0.0064	0.0024	-0.0052
10.7	-0.0164	-0.016	-0.0148	-0.0132	-0.0184	-0.012
10.71	-0.0128	-0.0128	-0.0116	-0.0088	-0.0212	-0.0076
10.72	0.0124	0.0084	0.0108	0.0092	-0.0032	0.01
10.73	0.0196	0.0136	0.0164	0.0168	0.0172	0.0168
10.74	0.016	0.0104	0.0132	0.012	0.02	0.0124
10.75	-0.0096	-0.0108	-0.0092	-0.0064	0.002	-0.0052
10.76	-0.0164	-0.016	-0.0148	-0.0136	-0.0184	-0.012
10.77	-0.0128	-0.0128	-0.0116	-0.0088	-0.0212	-0.0076
10.78	0.0124	0.0084	0.0104	0.0092	-0.0036	0.0096
10.79	0.0196	0.0136	0.0164	0.0164	0.0168	0.0164
10.8	0.016	0.0104	0.0136	0.0116	0.02	0.012
10.81	-0.0092	-0.0108	-0.0092	-0.0064	0.002	-0.0052
10.82	-0.016	-0.0156	-0.0148	-0.0136	-0.0188	-0.012
10.83	-0.0128	-0.0128	-0.0116	-0.0088	-0.0212	-0.0076
10.84	0.012	0.008	0.0104	0.0092	-0.0036	0.0096
10.85	0.0192	0.0132	0.0164	0.0168	0.0172	0.0168
10.86	0.016	0.0104	0.0136	0.012	0.02	0.0124
10.87	-0.0088	-0.0104	-0.0088	-0.006	0.0024	-0.0048
10.88	-0.016	-0.0156	-0.0148	-0.0136	-0.0184	-0.012
10.89	-0.0128	-0.0128	-0.0116	-0.0088	-0.0212	-0.0076
10.9	0.012	0.008	0.0104	0.0088	-0.0036	0.0096
10.91	0.0192	0.0132	0.016	0.0168	0.0172	0.0168
10.92	0.016	0.0104	0.0132	0.0116	0.02	0.012
10.93	-0.0088	-0.0104	-0.0088	-0.006	0.0024	-0.0048
10.94	-0.016	-0.0156	-0.0144	-0.0136	-0.0184	-0.012
10.95	-0.0124	-0.0124	-0.0116	-0.0088	-0.0212	-0.0076
10.96	0.012	0.008	0.0104	0.0088	-0.004	0.0096
10.97	0.0196	0.0136	0.0164	0.0168	0.0172	0.0168
10.98	0.016	0.0104	0.0136	0.012	0.02	0.0124
10.99	-0.0084	-0.01	-0.0084	-0.0056	0.0032	-0.0044
11	-0.016	-0.0156	-0.0144	-0.0132	-0.018	-0.012
11.01	-0.0128	-0.0128	-0.0116	-0.0088	-0.0208	-0.0072
11.02	0.012	0.008	0.01	0.0088	-0.004	0.0092
11.03	0.0196	0.0132	0.0164	0.0168	0.0172	0.0168
11.04	0.016	0.0104	0.0132	0.012	0.02	0.0124
11.05	-0.0084	-0.01	-0.0084	-0.0056	0.0028	-0.0044
11.06	-0.016	-0.0156	-0.0144	-0.0132	-0.018	-0.0116
11.07	-0.0128	-0.0128	-0.012	-0.0088	-0.0208	-0.0072
11.08	0.0116	0.0076	0.01	0.0088	-0.004	0.0092
11.09	0.0192	0.0132	0.016	0.0168	0.0172	0.0168
11.1	0.0156	0.0104	0.0132	0.012	0.0196	0.0124
11.11	-0.0084	-0.01	-0.0084	-0.0056	0.0032	-0.0044
11.12	-0.0156	-0.0152	-0.0144	-0.0132	-0.018	-0.0116
11.13	-0.0124	-0.0124	-0.0116	-0.0084	-0.0204	-0.0072
11.14	0.0116	0.0076	0.01	0.0084	-0.004	0.0092
11.15	0.0192	0.0132	0.0164	0.0164	0.0168	0.0164
11.16	0.016	0.0104	0.0136	0.0116	0.0196	0.012
11.17	-0.0084	-0.01	-0.0084	-0.0056	0.0028	-0.0044
11.18	-0.0156	-0.0152	-0.0144	-0.0132	-0.018	-0.0116
11.19	-0.0124	-0.0124	-0.0116	-0.0088	-0.0204	-0.0072
11.2	0.0116	0.0076	0.0096	0.0084	-0.004	0.0092
11.21	0.0192	0.0132	0.016	0.0164	0.0168	0.0168
11.22	0.016	0.0104	0.0132	0.0116	0.0196	0.012
11.23	-0.008	-0.0096	-0.008	-0.0052	0.0032	-0.0044
11.24	-0.0156	-0.0152	-0.0144	-0.0132	-0.0176	-0.0116
11.25	-0.0124	-0.0128	-0.0116	-0.0084	-0.0204	-0.0072
11.26	0.0112	0.0072	0.0092	0.0084	-0.004	0.0088
11.27	0.0188	0.0128	0.0156	0.0164	0.0168	0.0164
11.28	0.016	0.0104	0.0132	0.0116	0.0196	0.012
11.29	-0.008	-0.0096	-0.008	-0.0052	0.0032	-0.004
11.3	-0.0156	-0.0152	-0.0144	-0.0132	-0.0176	-0.0116
11.31	-0.0124	-0.0124	-0.0116	-0.0084	-0.0204	-0.0072
11.32	0.0112	0.0072	0.0096	0.0084	-0.0044	0.0088
11.33	0.0188	0.0128	0.016	0.0164	0.0168	0.0164
11.34	0.016	0.0104	0.0132	0.0116	0.0196	0.012
11.35	-0.0076	-0.0096	-0.008	-0.0052	0.0036	-0.004
11.36	-0.0152	-0.0152	-0.014	-0.0132	-0.0176	-0.0116
11.37	-0.0124	-0.0124	-0.0116	-0.0084	-0.0204	-0.0072
11.38	0.0112	0.0072	0.0096	0.008	-0.0044	0.0088
11.39	0.0188	0.0132	0.016	0.0164	0.0168	0.0164
11.4	0.016	0.0104	0.0132	0.0116	0.0196	0.012
11.41	-0.008	-0.0096	-0.008	-0.0052	0.0036	-0.004
11.42	-0.0156	-0.0152	-0.0144	-0.0132	-0.0176	-0.0116
11.43	-0.0128	-0.0128	-0.0116	-0.0088	-0.0204	-0.0072
11.44	0.0112	0.0072	0.0092	0.008	-0.0048	0.0088
11.45	0.0192	0.0132	0.016	0.0164	0.0168	0.0168
11.46	0.016	0.0104	0.0132	0.0116	0.0192	0.012
11.47	-0.0076	-0.0096	-0.008	-0.0048	0.0036	-0.004
11.48	-0.0156	-0.0152	-0.0144	-0.0132	-0.018	-0.012
11.49	-0.0128	-0.0128	-0.0116	-0.0088	-0.0204	-0.0072
11.5	0.0112	0.0072	0.0096	0.008	-0.0048	0.0088
11.51	0.0192	0.0132	0.016	0.0164	0.0168	0.0168
11.52	0.016	0.0108	0.0136	0.0116	0.0192	0.012
11.53	-0.0076	-0.0096	-0.0076	-0.0048	0.0036	-0.004
11.54	-0.0156	-0.0152	-0.0144	-0.0132	-0.018	-0.012
11.55	-0.0128	-0.0128	-0.0116	-0.0088	-0.0204	-0.0072
11.56	0.0112	0.0072	0.0096	0.008	-0.0048	0.0084
11.57	0.0192	0.0132	0.0164	0.0168	0.0168	0.0168
11.58	0.0164	0.0108	0.0136	0.012	0.0196	0.0124
11.59	-0.0076	-0.0096	-0.0076	-0.0048	0.004	-0.0036
11.6	-0.016	-0.0156	-0.0144	-0.0132	-0.018	-0.012
11.61	-0.0128	-0.0128	-0.012	-0.0088	-0.0204	-0.0072
11.62	0.0108	0.0068	0.0092	0.008	-0.0048	0.0084
11.63	0.0192	0.0132	0.016	0.0168	0.0168	0.0168
11.64	0.0164	0.0108	0.0136	0.012	0.0196	0.0124
11.65	-0.0076	-0.0096	-0.0076	-0.0048	0.004	-0.0036
11.66	-0.016	-0.0156	-0.0144	-0.0136	-0.0176	-0.012
11.67	-0.0128	-0.0128	-0.012	-0.0088	-0.0204	-0.0076
11.68	0.0108	0.0068	0.0092	0.008	-0.0048	0.0084
11.69	0.0196	0.0136	0.0164	0.0168	0.0172	0.0172
11.7	0.0164	0.0108	0.014	0.012	0.02	0.0124
11.71	-0.0076	-0.0092	-0.0076	-0.0048	0.0044	-0.0036
11.72	-0.016	-0.0156	-0.0144	-0.0136	-0.0176	-0.012
11.73	-0.0132	-0.0132	-0.012	-0.0088	-0.0204	-0.0076
11.74	0.0108	0.0072	0.0092	0.008	-0.0048	0.0084
11.75	0.0192	0.0132	0.0164	0.0168	0.0172	0.0172
11.76	0.0164	0.0108	0.0136	0.012	0.02	0.0124
11.77	-0.0076	-0.0096	-0.0076	-0.0048	0.0044	-0.0036
11.78	-0.016	-0.0156	-0.0148	-0.0136	-0.018	-0.0124
11.79	-0.0132	-0.0132	-0.012	-0.0092	-0.0212	-0.0076
11.8	0.0108	0.0068	0.0092	0.0076	-0.0052	0.0084
11.81	0.0196	0.0136	0.0164	0.0172	0.0172	0.0172
11.82	0.0164	0.0108	0.014	0.0124	0.02	0.0124
11.83	-0.0076	-0.0092	-0.0076	-0.0048	0.0044	-0.0036
11.84	-0.016	-0.0156	-0.0148	-0.014	-0.0184	-0.0124
11.85	-0.0132	-0.0132	-0.012	-0.0092	-0.0212	-0.0076
11.86	0.0108	0.0072	0.0092	0.0076	-0.0056	0.0084
11.87	0.0196	0.0136	0.0164	0.0172	0.0172	0.0172
11.88	0.0168	0.0112	0.014	0.0124	0.0204	0.0124
11.89	-0.0076	-0.0092	-0.0076	-0.0048	0.0048	-0.0036
11.9	-0.016	-0.0156	-0.0148	-0.014	-0.018	-0.0124
11.91	-0.0132	-0.0132	-0.0124	-0.0092	-0.0212	-0.008
11.92	0.0104	0.0068	0.0088	0.0076	-0.0052	0.0084
11.93	0.0196	0.0136	0.0164	0.0176	0.0176	0.0176
11.94	0.0164	0.0112	0.014	0.0124	0.0208	0.0128
11.95	-0.0076	-0.0092	-0.0076	-0.0044	0.0052	-0.0032
11.96	-0.0164	-0.016	-0.0148	-0.014	-0.018	-0.0124
11.97	-0.0132	-0.0132	-0.0124	-0.0092	-0.0208	-0.0076
11.98	0.0104	0.0068	0.0088	0.0076	-0.0052	0.0084
11.99	0.0196	0.0136	0.0164	0.0176	0.0176	0.0176
12	0.0168	0.0112	0.014	0.0124	0.0204	0.0128
12.01	-0.0072	-0.0092	-0.0072	-0.0044	0.0052	-0.0032
12.02	-0.016	-0.0156	-0.0148	-0.014	-0.018	-0.0124
12.03	-0.0132	-0.0132	-0.012	-0.0092	-0.0208	-0.0076
12.04	0.0108	0.0068	0.0092	0.0076	-0.0056	0.008
12.05	0.02	0.0136	0.0168	0.0176	0.0176	0.0176
12.06	0.0168	0.0112	0.014	0.0124	0.0204	0.0128
12.07	-0.0072	-0.0092	-0.0072	-0.004	0.0052	-0.0032
12.08	-0.016	-0.0156	-0.0148	-0.014	-0.0176	-0.0124
12.09	-0.0132	-0.0132	-0.012	-0.0092	-0.0204	-0.0076
12.1	0.0104	0.0064	0.0088	0.0072	-0.0056	0.008
12.11	0.0192	0.0132	0.0164	0.0172	0.0172	0.0172
12.12	0.0164	0.0108	0.014	0.012	0.02	0.0124
12.13	-0.0072	-0.0092	-0.0072	-0.004	0.0048	-0.0032
12.14	-0.016	-0.0156	-0.0148	-0.014	-0.018	-0.0124
12.15	-0.0132	-0.0132	-0.0124	-0.0092	-0.0208	-0.0076
12.16	0.0104	0.0064	0.0088	0.0072	-0.006	0.008
12.17	0.0196	0.0132	0.0164	0.0172	0.0168	0.0172
12.18	0.0164	0.0108	0.014	0.012	0.0196	0.0124
12.19	-0.0072	-0.0092	-0.0072	-0.004	0.0048	-0.0028
12.2	-0.016	-0.0156	-0.0148	-0.0136	-0.018	-0.0124
12.21	-0.0132	-0.0132	-0.012	-0.0088	-0.0204	-0.0076
12.22	0.0104	0.0064	0.0088	0.0072	-0.006	0.0076
12.23	0.0192	0.0132	0.0164	0.0168	0.0168	0.0172
12.24	0.0164	0.0108	0.014	0.012	0.0196	0.0124
12.25	-0.0068	-0.0088	-0.0068	-0.004	0.0052	-0.0028
12.26	-0.016	-0.0156	-0.0144	-0.0136	-0.018	-0.0124
12.27	-0.0132	-0.0132	-0.012	-0.0088	-0.0208	-0.0076
12.28	0.0104	0.0064	0.0088	0.0068	-0.0064	0.0076
12.29	0.0196	0.0132	0.0164	0.0172	0.0168	0.0172
12.3	0.0164	0.0108	0.014	0.012	0.0192	0.0124
12.31	-0.0068	-0.0088	-0.0072	-0.004	0.0052	-0.0028
12.32	-0.016	-0.0156	-0.0148	-0.0136	-0.018	-0.0124
12.33	-0.0132	-0.0132	-0.012	-0.0088	-0.0204	-0.0076
12.34	0.01	0.0064	0.0084	0.0068	-0.0064	0.0076
12.35	0.0192	0.0132	0.0164	0.0172	0.0168	0.0172
12.36	0.0164	0.0108	0.014	0.012	0.0196	0.0124
12.37	-0.0068	-0.0084	-0.0068	-0.0036	0.0056	-0.0024
12.38	-0.0156	-0.0152	-0.0144	-0.0132	-0.0172	-0.012
12.39	-0.0132	-0.0132	-0.012	-0.0084	-0.0196	-0.0072
12.4	0.01	0.0064	0.0088	0.0072	-0.0056	0.0076
12.41	0.0196	0.0136	0.0168	0.0172	0.0176	0.0176
12.42	0.0168	0.0112	0.014	0.0124	0.0204	0.0124
12.43	-0.0068	-0.0088	-0.0068	-0.0036	0.006	-0.0024
12.44	-0.016	-0.0156	-0.0148	-0.0136	-0.0172	-0.0124
12.45	-0.0132	-0.0132	-0.012	-0.0088	-0.02	-0.0076
12.46	0.01	0.006	0.0084	0.0068	-0.006	0.0076
12.47	0.0192	0.0132	0.0164	0.0172	0.0172	0.0172
12.48	0.0164	0.0108	0.014	0.0124	0.02	0.0124
12.49	-0.0068	-0.0088	-0.0068	-0.0036	0.006	-0.0024
12.5	-0.016	-0.0156	-0.0148	-0.0136	-0.0176	-0.0124
12.51	-0.0132	-0.0132	-0.0124	-0.0088	-0.0204	-0.0076
12.52	0.01	0.0064	0.0084	0.0068	-0.006	0.0076
12.53	0.0196	0.0136	0.0164	0.0176	0.0172	0.0176
12.54	0.0168	0.0108	0.014	0.0124	0.02	0.0128
12.55	-0.0068	-0.0088	-0.0068	-0.0036	0.006	-0.0024
12.56	-0.0164	-0.016	-0.0148	-0.014	-0.0176	-0.0124
12.57	-0.0132	-0.0132	-0.0124	-0.0092	-0.0204	-0.0076
12.58	0.01	0.0064	0.0084	0.0068	-0.0064	0.0072
12.59	0.0196	0.0136	0.0168	0.0172	0.0172	0.0172
12.6	0.0168	0.0112	0.014	0.0124	0.02	0.0124
12.61	-0.0064	-0.0084	-0.0068	-0.0036	0.006	-0.0024
12.62	-0.0164	-0.016	-0.0148	-0.014	-0.018	-0.0124
12.63	-0.0136	-0.0136	-0.0124	-0.0092	-0.0208	-0.0076
12.64	0.0096	0.006	0.008	0.0064	-0.0068	0.0072
12.65	0.0196	0.0136	0.0164	0.0176	0.0168	0.0176
12.66	0.0168	0.0112	0.014	0.0124	0.02	0.0128
12.67	-0.0064	-0.0084	-0.0068	-0.0032	0.006	-0.0024
12.68	-0.0164	-0.016	-0.0148	-0.014	-0.018	-0.0128
12.69	-0.0132	-0.0132	-0.0124	-0.0092	-0.0208	-0.008
12.7	0.01	0.006	0.0084	0.0064	-0.0068	0.0072
12.71	0.0196	0.0136	0.0164	0.0172	0.0168	0.0176
12.72	0.0168	0.0112	0.014	0.0124	0.0196	0.0128
12.73	-0.0064	-0.0084	-0.0068	-0.0032	0.006	-0.002
12.74	-0.0164	-0.016	-0.0148	-0.014	-0.018	-0.0128
12.75	-0.0136	-0.0132	-0.0124	-0.0092	-0.0208	-0.008
12.76	0.0096	0.006	0.0084	0.0064	-0.0072	0.0072
12.77	0.0196	0.0136	0.0168	0.0176	0.0168	0.0176
12.78	0.0168	0.0112	0.014	0.0124	0.02	0.0128
12.79	-0.0064	-0.0084	-0.0068	-0.0032	0.006	-0.002
12.8	-0.0164	-0.016	-0.0152	-0.014	-0.018	-0.0128
12.81	-0.0136	-0.0136	-0.0124	-0.0092	-0.0208	-0.008
12.82	0.0096	0.006	0.008	0.0064	-0.0068	0.0068
12.83	0.0196	0.0136	0.0164	0.0176	0.0168	0.0176
12.84	0.0168	0.0112	0.014	0.0124	0.0196	0.0128
12.85	-0.0064	-0.0084	-0.0064	-0.0032	0.0064	-0.002
12.86	-0.0164	-0.016	-0.0148	-0.014	-0.018	-0.0128
12.87	-0.0136	-0.0136	-0.0124	-0.0092	-0.0208	-0.008
12.88	0.0096	0.006	0.008	0.0064	-0.0072	0.0068
12.89	0.02	0.0136	0.0168	0.0176	0.0172	0.0176
12.9	0.0168	0.0112	0.0144	0.0124	0.02	0.0128
12.91	-0.006	-0.0084	-0.0064	-0.0032	0.0064	-0.002
12.92	-0.0164	-0.016	-0.0148	-0.0144	-0.018	-0.0128
12.93	-0.0136	-0.0136	-0.0124	-0.0092	-0.0208	-0.008
12.94	0.0096	0.006	0.008	0.0064	-0.0072	0.0068
12.95	0.0196	0.0136	0.0168	0.0176	0.0172	0.0176
12.96	0.0168	0.0112	0.0144	0.0124	0.02	0.0128
12.97	-0.0064	-0.0084	-0.0064	-0.0032	0.0064	-0.002
12.98	-0.0164	-0.016	-0.0152	-0.0144	-0.018	-0.0128
12.99	-0.0136	-0.0136	-0.0128	-0.0092	-0.0212	-0.008
13	0.0092	0.0056	0.008	0.006	-0.0076	0.0068
13.01	0.02	0.0136	0.0168	0.0176	0.0172	0.018
13.02	0.0172	0.0116	0.0144	0.0124	0.02	0.0128
13.03	-0.006	-0.008	-0.0064	-0.0028	0.0068	-0.002
13.04	-0.0164	-0.016	-0.0152	-0.0144	-0.018	-0.0132
13.05	-0.0136	-0.0136	-0.0124	-0.0092	-0.0212	-0.008
13.06	0.0092	0.0056	0.008	0.006	-0.0076	0.0068
13.07	0.02	0.0136	0.0168	0.0176	0.0168	0.0176
13.08	0.0172	0.0116	0.0144	0.0124	0.02	0.0128
13.09	-0.006	-0.008	-0.0064	-0.0028	0.0068	-0.002
13.1	-0.0164	-0.016	-0.0152	-0.0144	-0.0184	-0.0132
13.11	-0.0136	-0.0136	-0.0124	-0.0096	-0.0212	-0.008
13.12	0.0092	0.0056	0.008	0.006	-0.0076	0.0068
13.13	0.02	0.014	0.0168	0.018	0.0172	0.018
13.14	0.0172	0.0116	0.0144	0.0128	0.0204	0.0128
13.15	-0.006	-0.008	-0.0064	-0.0028	0.0068	-0.0016
13.16	-0.0168	-0.0164	-0.0152	-0.0148	-0.018	-0.0132
13.17	-0.014	-0.0136	-0.0128	-0.0096	-0.0212	-0.008
13.18	0.0092	0.0056	0.0076	0.006	-0.008	0.0068
13.19	0.02	0.0136	0.0168	0.018	0.0172	0.018
13.2	0.0172	0.0116	0.0144	0.0128	0.0204	0.0128
13.21	-0.006	-0.008	-0.006	-0.0028	0.0072	-0.0016
13.22	-0.0164	-0.016	-0.0152	-0.0148	-0.0184	-0.0132
13.23	-0.014	-0.0136	-0.0128	-0.0096	-0.0212	-0.0084
13.24	0.0092	0.0056	0.008	0.006	-0.008	0.0064
13.25	0.02	0.014	0.0168	0.018	0.0172	0.018
13.26	0.0172	0.0116	0.0144	0.0128	0.0204	0.0132
13.27	-0.0056	-0.008	-0.006	-0.0028	0.0072	-0.0016
13.28	-0.0168	-0.0164	-0.0152	-0.0148	-0.0184	-0.0132
13.29	-0.014	-0.0136	-0.0128	-0.0096	-0.0212	-0.0084
13.3	0.0088	0.0056	0.0076	0.0056	-0.008	0.0064
13.31	0.02	0.014	0.0168	0.018	0.0172	0.018
13.32	0.0172	0.0116	0.0144	0.0128	0.0204	0.0128
13.33	-0.0056	-0.008	-0.006	-0.0028	0.0072	-0.0016
13.34	-0.0168	-0.0164	-0.0152	-0.0148	-0.0184	-0.0132
13.35	-0.014	-0.014	-0.0128	-0.0096	-0.0216	-0.0084
13.36	0.0092	0.0056	0.0076	0.0056	-0.0084	0.0064
13.37	0.0204	0.014	0.0172	0.0184	0.0172	0.0184
13.38	0.0176	0.0116	0.0148	0.0128	0.0204	0.0132
13.39	-0.0056	-0.0076	-0.006	-0.0028	0.0072	-0.0016
13.4	-0.0168	-0.0164	-0.0152	-0.0148	-0.0184	-0.0136
13.41	-0.014	-0.014	-0.0128	-0.0096	-0.0216	-0.0084
13.42	0.0088	0.0056	0.0076	0.0056	-0.0084	0.0064
13.43	0.02	0.014	0.0168	0.018	0.0172	0.0184
13.44	0.0172	0.0116	0.0148	0.0128	0.0204	0.0132
13.45	-0.0056	-0.0076	-0.006	-0.0024	0.0072	-0.0016
13.46	-0.0168	-0.0164	-0.0152	-0.0148	-0.0184	-0.0136
13.47	-0.014	-0.014	-0.0128	-0.0096	-0.0216	-0.0084
13.48	0.0088	0.0052	0.0076	0.0056	-0.0088	0.0064
13.49	0.0204	0.014	0.0172	0.0184	0.0172	0.0184
13.5	0.0172	0.0116	0.0148	0.0128	0.0204	0.0132
13.51	-0.0056	-0.0076	-0.006	-0.0024	0.0076	-0.0012
13.52	-0.0168	-0.0164	-0.0156	-0.0152	-0.0184	-0.0136
13.53	-0.014	-0.014	-0.0128	-0.0096	-0.0216	-0.0084
13.54	0.0088	0.0052	0.0072	0.0056	-0.0088	0.006
13.55	0.0204	0.014	0.0172	0.0184	0.0172	0.0184
13.56	0.0176	0.0116	0.0148	0.0128	0.0204	0.0132
13.57	-0.0052	-0.0076	-0.0056	-0.0024	0.0076	-0.0012
13.58	-0.0168	-0.0164	-0.0156	-0.0152	-0.0184	-0.0136
13.59	-0.014	-0.014	-0.0132	-0.0096	-0.0216	-0.0084
13.6	0.0088	0.0052	0.0072	0.0052	-0.0092	0.006
13.61	0.0204	0.014	0.0172	0.0184	0.0172	0.0184
13.62	0.0176	0.0116	0.0148	0.0128	0.0204	0.0132
13.63	-0.0052	-0.0076	-0.0056	-0.002	0.0076	-0.0012
13.64	-0.0168	-0.0164	-0.0156	-0.0152	-0.0184	-0.0136
13.65	-0.0144	-0.014	-0.0132	-0.0096	-0.0216	-0.0084
13.66	0.0084	0.0052	0.0072	0.0052	-0.0092	0.006
13.67	0.0204	0.014	0.0172	0.0184	0.0172	0.0184
13.68	0.0176	0.0116	0.0148	0.0128	0.0204	0.0132
13.69	-0.0052	-0.0076	-0.0056	-0.002	0.008	-0.0012
13.7	-0.0172	-0.0164	-0.0156	-0.0152	-0.0184	-0.0136
13.71	-0.0144	-0.014	-0.0132	-0.01	-0.0216	-0.0084
13.72	0.0084	0.0052	0.0072	0.0052	-0.0092	0.006
13.73	0.0204	0.0144	0.0172	0.0184	0.0172	0.0184
13.74	0.0176	0.012	0.0148	0.0128	0.0204	0.0132
13.75	-0.0052	-0.0072	-0.0056	-0.002	0.008	-0.0008
13.76	-0.0172	-0.0164	-0.0156	-0.0152	-0.0184	-0.0136
13.77	-0.0144	-0.014	-0.0132	-0.01	-0.0216	-0.0084
13.78	0.0084	0.0048	0.0072	0.0052	-0.0092	0.0056
13.79	0.0204	0.0144	0.0172	0.0184	0.0172	0.0184
13.8	0.0176	0.012	0.0148	0.0128	0.0204	0.0132
13.81	-0.0052	-0.0072	-0.0056	-0.002	0.008	-0.0012
13.82	-0.0172	-0.0168	-0.0156	-0.0152	-0.0184	-0.014
13.83	-0.0144	-0.014	-0.0132	-0.01	-0.022	-0.0088
13.84	0.0084	0.0048	0.0072	0.0048	-0.0096	0.0056
13.85	0.0204	0.0144	0.0172	0.0188	0.0172	0.0184
13.86	0.0176	0.012	0.0148	0.0132	0.0204	0.0132
13.87	-0.0048	-0.0072	-0.0052	-0.002	0.0084	-0.0008
13.88	-0.0172	-0.0168	-0.0156	-0.0156	-0.0184	-0.014
13.89	-0.0144	-0.014	-0.0132	-0.01	-0.0216	-0.0084
13.9	0.0084	0.0048	0.0068	0.0048	-0.0096	0.0056
13.91	0.0204	0.0144	0.0172	0.0184	0.0172	0.0184
13.92	0.018	0.012	0.0148	0.0132	0.0204	0.0132
13.93	-0.0048	-0.0072	-0.0052	-0.002	0.0084	-0.0008
13.94	-0.0172	-0.0168	-0.0156	-0.0156	-0.0184	-0.014
13.95	-0.0144	-0.014	-0.0132	-0.01	-0.022	-0.0088
13.96	0.0084	0.0048	0.0068	0.0048	-0.0096	0.0056
13.97	0.0208	0.0144	0.0172	0.0188	0.0172	0.0188
13.98	0.0176	0.012	0.0148	0.0132	0.0204	0.0132
13.99	-0.0048	-0.0072	-0.0052	-0.0016	0.0084	-0.0008
14	-0.0172	-0.0168	-0.0156	-0.0152	-0.0184	-0.014
14.01	-0.0144	-0.014	-0.0132	-0.01	-0.0216	-0.0084
14.02	0.008	0.0048	0.0068	0.0048	-0.0096	0.0056
14.03	0.0204	0.0144	0.0172	0.0188	0.0172	0.0188
14.04	0.0176	0.012	0.0148	0.0132	0.0204	0.0132
14.05	-0.0048	-0.0072	-0.0052	-0.0016	0.0088	-0.0008
14.06	-0.0172	-0.0168	-0.0156	-0.0156	-0.0184	-0.014
14.07	-0.0144	-0.014	-0.0132	-0.01	-0.0216	-0.0088
14.08	0.008	0.0048	0.0068	0.0048	-0.01	0.0052
14.09	0.0208	0.0144	0.0176	0.0188	0.0172	0.0188
14.1	0.0176	0.012	0.0148	0.0132	0.0204	0.0132
14.11	-0.0048	-0.0072	-0.0052	-0.0016	0.0088	-0.0004
14.12	-0.0172	-0.0168	-0.016	-0.0156	-0.0184	-0.014
14.13	-0.0144	-0.014	-0.0132	-0.01	-0.0216	-0.0084
14.14	0.008	0.0048	0.0068	0.0044	-0.01	0.0052
14.15	0.0204	0.0144	0.0172	0.0188	0.0172	0.0188
14.16	0.0176	0.012	0.0148	0.0132	0.0204	0.0132
14.17	-0.0048	-0.0068	-0.0052	-0.0016	0.0088	-0.0004
14.18	-0.0172	-0.0168	-0.0156	-0.0156	-0.0184	-0.014
14.19	-0.0144	-0.014	-0.0132	-0.01	-0.0216	-0.0088
14.2	0.008	0.0044	0.0068	0.0044	-0.01	0.0052
14.21	0.0208	0.0144	0.0176	0.0188	0.0172	0.0188
14.22	0.0176	0.012	0.0148	0.0132	0.0204	0.0132
14.23	-0.0044	-0.0068	-0.0052	-0.0012	0.0088	-0.0004
14.24	-0.0172	-0.0168	-0.0156	-0.0156	-0.0184	-0.014
14.25	-0.0144	-0.014	-0.0132	-0.01	-0.0216	-0.0088
14.26	0.0076	0.0044	0.0064	0.0044	-0.01	0.0052
14.27	0.0204	0.0144	0.0172	0.0188	0.0172	0.0188
14.28	0.0176	0.012	0.0148	0.0132	0.0204	0.0132
14.29	-0.0044	-0.0068	-0.0052	-0.0012	0.0088	-0.0004
14.3	-0.0172	-0.0168	-0.0156	-0.0156	-0.0184	-0.014
14.31	-0.0144	-0.0144	-0.0132	-0.01	-0.0216	-0.0088
14.32	0.0076	0.0044	0.0064	0.0044	-0.0104	0.0052
14.33	0.0204	0.0144	0.0176	0.0188	0.0172	0.0188
14.34	0.0176	0.012	0.0148	0.0132	0.0204	0.0132
14.35	-0.0044	-0.0068	-0.0048	-0.0012	0.0092	-0.0004
14.36	-0.0172	-0.0168	-0.0156	-0.0156	-0.0184	-0.014
14.37	-0.0144	-0.0144	-0.0132	-0.01	-0.0216	-0.0084
14.38	0.0076	0.0044	0.0064	0.0044	-0.0104	0.0052
14.39	0.0204	0.0144	0.0172	0.0188	0.0172	0.0188
14.4	0.0176	0.012	0.0148	0.0132	0.0204	0.0132
14.41	-0.0044	-0.0068	-0.0048	-0.0012	0.0092	-0.0004
14.42	-0.0172	-0.0168	-0.016	-0.0156	-0.0184	-0.014
14.43	-0.0144	-0.0144	-0.0132	-0.01	-0.0216	-0.0088
14.44	0.0076	0.0044	0.0064	0.0044	-0.0104	0.0048
14.45	0.0208	0.0144	0.0176	0.0188	0.0172	0.0188
14.46	0.018	0.012	0.0148	0.0132	0.0204	0.0132
14.47	-0.0044	-0.0068	-0.0048	-0.0012	0.0092	0
14.48	-0.0172	-0.0168	-0.016	-0.0156	-0.0184	-0.0144
14.49	-0.0144	-0.0144	-0.0132	-0.01	-0.0216	-0.0088
14.5	0.0072	0.004	0.0064	0.004	-0.0104	0.0048
14.51	0.0204	0.0144	0.0172	0.0188	0.0168	0.0188
14.52	0.0176	0.012	0.0148	0.0128	0.0204	0.0132
14.53	-0.0044	-0.0068	-0.0048	-0.0008	0.0092	0
14.54	-0.0172	-0.0168	-0.0156	-0.0156	-0.0184	-0.014
14.55	-0.0144	-0.014	-0.0132	-0.01	-0.0216	-0.0084
14.56	0.0076	0.004	0.0064	0.004	-0.0108	0.0048
14.57	0.0204	0.0144	0.0176	0.0188	0.0168	0.0188
14.58	0.0176	0.012	0.0148	0.0128	0.02	0.0132
14.59	-0.004	-0.0064	-0.0044	-0.0008	0.0092	0
14.6	-0.0172	-0.0168	-0.0156	-0.0156	-0.0184	-0.014
14.61	-0.0144	-0.014	-0.0132	-0.01	-0.0212	-0.0084
14.62	0.0072	0.004	0.006	0.0036	-0.0108	0.0048
14.63	0.0204	0.0144	0.0172	0.0184	0.0164	0.0184
14.64	0.0176	0.012	0.0148	0.0128	0.02	0.0132
14.65	-0.004	-0.0064	-0.0048	-0.0008	0.0092	0
14.66	-0.0172	-0.0168	-0.0156	-0.0156	-0.0184	-0.014
14.67	-0.0144	-0.014	-0.0132	-0.0096	-0.0212	-0.0084
14.68	0.0072	0.004	0.006	0.0036	-0.0108	0.0044
14.69	0.0208	0.0144	0.0176	0.0188	0.0168	0.0188
14.7	0.0176	0.012	0.0148	0.0128	0.02	0.0132
14.71	-0.004	-0.0064	-0.0044	-0.0008	0.0096	0.0004
14.72	-0.0172	-0.0168	-0.0156	-0.0152	-0.018	-0.014
14.73	-0.0144	-0.014	-0.0132	-0.0096	-0.0212	-0.0084
14.74	0.0068	0.004	0.006	0.0036	-0.0108	0.0044
14.75	0.0204	0.0144	0.0172	0.0184	0.0164	0.0184
14.76	0.0176	0.012	0.0148	0.0128	0.0196	0.0132
14.77	-0.004	-0.0064	-0.0044	-0.0008	0.0092	0.0004
14.78	-0.0172	-0.0168	-0.0156	-0.0152	-0.018	-0.014
14.79	-0.0144	-0.0144	-0.0132	-0.0096	-0.0212	-0.0084
14.8	0.0072	0.0036	0.006	0.0036	-0.0108	0.0044
14.81	0.0204	0.0144	0.0176	0.0184	0.0164	0.0184
14.82	0.0176	0.012	0.0148	0.0128	0.0196	0.0132
14.83	-0.0036	-0.006	-0.004	-0.0004	0.0096	0.0004
14.84	-0.0172	-0.0168	-0.0156	-0.0152	-0.018	-0.0136
14.85	-0.0144	-0.014	-0.0132	-0.0096	-0.0208	-0.0084
14.86	0.0072	0.0036	0.0056	0.0036	-0.0108	0.0044
14.87	0.0204	0.0144	0.0172	0.0184	0.0164	0.0184
14.88	0.0176	0.0116	0.0148	0.0124	0.0196	0.0128
14.89	-0.0036	-0.006	-0.0044	-0.0004	0.0096	0.0004
14.9	-0.0172	-0.0168	-0.0156	-0.0152	-0.0176	-0.0136
14.91	-0.0144	-0.0144	-0.0132	-0.0096	-0.0208	-0.008
14.92	0.0068	0.0036	0.0056	0.0032	-0.0108	0.004
14.93	0.0204	0.0144	0.0172	0.0184	0.0164	0.0184
14.94	0.0176	0.012	0.0148	0.0128	0.0196	0.0128
14.95	-0.0036	-0.006	-0.004	-0.0004	0.0096	0.0008
14.96	-0.0172	-0.0168	-0.0156	-0.0152	-0.0176	-0.014
14.97	-0.0144	-0.014	-0.0132	-0.0096	-0.0208	-0.008
14.98	0.0068	0.0036	0.0056	0.0032	-0.0108	0.004
14.99	0.0204	0.0144	0.0172	0.0184	0.0164	0.0184
15	0.0176	0.012	0.0148	0.0124	0.0196	0.0128
15.01	-0.0036	-0.006	-0.004	-0.0004	0.0096	0.0008
15.02	-0.0172	-0.0168	-0.0156	-0.0152	-0.0176	-0.0136
15.03	-0.0144	-0.014	-0.0132	-0.0096	-0.0204	-0.008
15.04	0.0068	0.0036	0.0056	0.0032	-0.0108	0.004
15.05	0.0204	0.0144	0.0176	0.0184	0.0164	0.0184
15.06	0.0176	0.012	0.0148	0.0128	0.0196	0.0128
15.07	-0.0036	-0.006	-0.004	-0.0004	0.01	0.0008
15.08	-0.0172	-0.0168	-0.0156	-0.0152	-0.0176	-0.0136
15.09	-0.0144	-0.014	-0.0132	-0.0096	-0.0204	-0.008
15.1	0.0068	0.0036	0.0056	0.0032	-0.0108	0.004
15.11	0.0204	0.0144	0.0172	0.0184	0.0164	0.0184
15.12	0.0176	0.012	0.0148	0.0124	0.0192	0.0128
15.13	-0.0036	-0.006	-0.004	-0.0004	0.0096	0.0008
15.14	-0.0172	-0.0168	-0.0156	-0.0152	-0.0176	-0.0136
15.15	-0.0144	-0.014	-0.0132	-0.0096	-0.0204	-0.008
15.16	0.0068	0.0036	0.0056	0.0032	-0.0108	0.004
15.17	0.0204	0.0144	0.0172	0.0184	0.0164	0.0184
15.18	0.0176	0.012	0.0148	0.0124	0.0192	0.0128
15.19	-0.0032	-0.006	-0.004	0	0.01	0.0008
15.2	-0.0172	-0.0168	-0.0156	-0.0152	-0.0176	-0.0136
15.21	-0.0144	-0.014	-0.0132	-0.0092	-0.0204	-0.008
15.22	0.0068	0.0036	0.0056	0.0032	-0.0108	0.004
15.23	0.0204	0.0144	0.0172	0.018	0.016	0.018
15.24	0.0176	0.012	0.0148	0.0124	0.0192	0.0128
15.25	-0.0036	-0.006	-0.004	0	0.0096	0.0008
15.26	-0.0172	-0.0168	-0.0156	-0.0148	-0.0176	-0.0136
15.27	-0.0144	-0.0144	-0.0132	-0.0096	-0.0204	-0.008
15.28	0.0068	0.0036	0.0056	0.0032	-0.0112	0.004
15.29	0.0204	0.0144	0.0172	0.0184	0.016	0.0184
15.3	0.018	0.012	0.0148	0.0124	0.0192	0.0128
15.31	-0.0032	-0.006	-0.004	0	0.01	0.0008
15.32	-0.0172	-0.0168	-0.0156	-0.0148	-0.0172	-0.0136
15.33	-0.0144	-0.014	-0.0132	-0.0092	-0.0204	-0.008
15.34	0.0068	0.0036	0.0056	0.0032	-0.0108	0.004
15.35	0.0204	0.014	0.0172	0.018	0.016	0.018
15.36	0.018	0.012	0.0152	0.0128	0.0192	0.0128
15.37	-0.0032	-0.006	-0.004	0	0.01	0.0008
15.38	-0.0172	-0.0168	-0.0156	-0.0148	-0.0172	-0.0136
15.39	-0.0144	-0.0144	-0.0132	-0.0096	-0.0204	-0.008
15.4	0.0064	0.0036	0.0056	0.0032	-0.0112	0.004
15.41	0.0204	0.0144	0.0172	0.0184	0.0164	0.0184
15.42	0.0176	0.012	0.0152	0.0128	0.0196	0.0128
15.43	-0.0032	-0.006	-0.004	0	0.01	0.0008
15.44	-0.0172	-0.0168	-0.0156	-0.0152	-0.0172	-0.0136
15.45	-0.0144	-0.0144	-0.0132	-0.0096	-0.0204	-0.0084
15.46	0.0064	0.0036	0.0056	0.0028	-0.0112	0.0036
15.47	0.0204	0.0144	0.0172	0.0184	0.0164	0.0184
15.48	0.018	0.012	0.0152	0.0128	0.0196	0.0132
15.49	-0.0032	-0.0056	-0.0036	0	0.0104	0.0012
15.5	-0.0172	-0.0168	-0.0156	-0.0152	-0.0172	-0.0136
15.51	-0.0144	-0.0144	-0.0132	-0.0096	-0.0204	-0.0084
15.52	0.0064	0.0032	0.0052	0.0028	-0.0112	0.0036
15.53	0.0204	0.0144	0.0176	0.0184	0.0164	0.0188
15.54	0.018	0.012	0.0152	0.0128	0.0196	0.0132
15.55	-0.0032	-0.0056	-0.0036	0	0.0104	0.0012
15.56	-0.0172	-0.0168	-0.0156	-0.0152	-0.0176	-0.014
15.57	-0.0144	-0.0144	-0.0132	-0.0096	-0.0204	-0.0084
15.58	0.0064	0.0032	0.0052	0.0028	-0.0112	0.0036
15.59	0.0204	0.0144	0.0172	0.0184	0.0164	0.0184
15.6	0.018	0.012	0.0152	0.0128	0.0196	0.0132
15.61	-0.0032	-0.0056	-0.0036	0.0004	0.0104	0.0012
15.62	-0.0172	-0.0168	-0.0156	-0.0152	-0.0176	-0.0136
15.63	-0.0144	-0.0144	-0.0132	-0.0096	-0.0208	-0.0084
15.64	0.0064	0.0032	0.0052	0.0028	-0.0116	0.0036
15.65	0.0204	0.0144	0.0176	0.0188	0.0164	0.0188
15.66	0.018	0.012	0.0152	0.0128	0.0196	0.0132
15.67	-0.0032	-0.0056	-0.0036	0.0004	0.0104	0.0012
15.68	-0.0172	-0.0168	-0.0156	-0.0156	-0.0176	-0.014
15.69	-0.0144	-0.0144	-0.0132	-0.0096	-0.0208	-0.0084
15.7	0.006	0.0032	0.0052	0.0028	-0.0116	0.0036
15.71	0.0204	0.0144	0.0172	0.0188	0.0164	0.0188
15.72	0.018	0.012	0.0152	0.0128	0.0196	0.0132
15.73	-0.0032	-0.0056	-0.0036	0.0004	0.0108	0.0012
15.74	-0.0172	-0.0168	-0.016	-0.0156	-0.0176	-0.014
15.75	-0.0148	-0.0144	-0.0132	-0.01	-0.0208	-0.0084
15.76	0.0064	0.0032	0.0052	0.0028	-0.0116	0.0036
15.77	0.0208	0.0144	0.0176	0.0188	0.0164	0.0188
15.78	0.018	0.012	0.0152	0.0128	0.02	0.0132
15.79	-0.0028	-0.0056	-0.0036	0.0004	0.0108	0.0012
15.8	-0.0172	-0.0168	-0.016	-0.0156	-0.0176	-0.014
15.81	-0.0148	-0.0144	-0.0136	-0.01	-0.0208	-0.0084
15.82	0.006	0.0032	0.0052	0.0028	-0.012	0.0036
15.83	0.0208	0.0144	0.0176	0.0188	0.0164	0.0188
15.84	0.018	0.012	0.0152	0.0128	0.0196	0.0132
15.85	-0.0028	-0.0056	-0.0036	0.0004	0.0108	0.0012
15.86	-0.0176	-0.0168	-0.016	-0.0156	-0.018	-0.014
15.87	-0.0148	-0.0144	-0.0136	-0.01	-0.0212	-0.0084
15.88	0.006	0.0032	0.0052	0.0028	-0.012	0.0036
15.89	0.0208	0.0148	0.0176	0.0188	0.0164	0.0188
15.9	0.018	0.0124	0.0152	0.0132	0.0196	0.0132
15.91	-0.0028	-0.0056	-0.0032	0.0004	0.0108	0.0012
15.92	-0.0172	-0.0168	-0.016	-0.0156	-0.0176	-0.0144
15.93	-0.0148	-0.0144	-0.0132	-0.01	-0.0212	-0.0084
15.94	0.006	0.0032	0.0052	0.0028	-0.012	0.0036
15.95	0.0208	0.0144	0.0176	0.0188	0.0164	0.0188
15.96	0.018	0.012	0.0152	0.0132	0.0196	0.0132
15.97	-0.0028	-0.0056	-0.0036	0.0004	0.0108	0.0012
15.98	-0.0176	-0.0168	-0.016	-0.0156	-0.018	-0.0144
15.99	-0.0148	-0.0144	-0.0136	-0.01	-0.0212	-0.0088
16	0.006	0.0032	0.0048	0.0024	-0.0124	0.0032
16.01	0.0208	0.0148	0.0176	0.0192	0.0164	0.0192
16.02	0.018	0.0124	0.0152	0.0132	0.02	0.0132
16.03	-0.0028	-0.0052	-0.0032	0.0004	0.0112	0.0016
16.04	-0.0176	-0.0172	-0.016	-0.016	-0.018	-0.0144
16.05	-0.0148	-0.0144	-0.0136	-0.01	-0.0212	-0.0084
16.06	0.006	0.0028	0.0048	0.0024	-0.0124	0.0032
16.07	0.0208	0.0144	0.0176	0.0188	0.0164	0.0188
16.08	0.018	0.012	0.0152	0.0128	0.0196	0.0132
16.09	-0.0028	-0.0052	-0.0032	0.0004	0.0108	0.0012
16.1	-0.0176	-0.0168	-0.016	-0.0156	-0.018	-0.0144
16.11	-0.0144	-0.0144	-0.0132	-0.0096	-0.0208	-0.0084
16.12	0.0056	0.0028	0.0048	0.0024	-0.012	0.0032
16.13	0.0208	0.0148	0.0176	0.0188	0.0164	0.0188
16.14	0.0176	0.012	0.0148	0.0124	0.0192	0.0128
16.15	-0.0024	-0.0052	-0.0032	0.0004	0.0104	0.0012
16.16	-0.0172	-0.0168	-0.0156	-0.0152	-0.0176	-0.014
16.17	-0.014	-0.014	-0.0128	-0.0088	-0.0196	-0.0076
16.18	0.0056	0.0028	0.0048	0.0028	-0.0108	0.0036
16.19	0.0204	0.0144	0.0172	0.0184	0.016	0.0184
16.2	0.0172	0.0116	0.0144	0.0116	0.018	0.012
16.21	-0.0024	-0.0052	-0.0032	0	0.0092	0.0008
16.22	-0.0168	-0.0164	-0.0152	-0.0148	-0.0172	-0.0132
16.23	-0.0136	-0.0136	-0.0124	-0.008	-0.0188	-0.0068
16.24	0.0056	0.0028	0.0048	0.0032	-0.0096	0.004
16.25	0.02	0.014	0.0168	0.0176	0.0156	0.0176
16.26	0.0168	0.0112	0.014	0.0108	0.0172	0.0112
16.27	-0.0024	-0.0048	-0.0032	-0.0004	0.008	0.0004
16.28	-0.0164	-0.016	-0.0152	-0.014	-0.0168	-0.0124
16.29	-0.0132	-0.0132	-0.012	-0.0072	-0.0176	-0.006
16.3	0.0056	0.0024	0.0044	0.004	-0.0084	0.0044
16.31	0.0192	0.0136	0.0164	0.0172	0.0156	0.0172
16.32	0.0164	0.0108	0.0136	0.01	0.0164	0.0104
16.33	-0.0024	-0.0048	-0.0028	-0.0008	0.0068	0
16.34	-0.016	-0.0156	-0.0148	-0.0136	-0.0168	-0.012
16.35	-0.0128	-0.0128	-0.012	-0.0064	-0.0172	-0.0052
16.36	0.0056	0.0024	0.0044	0.004	-0.0076	0.0048
16.37	0.0192	0.0132	0.0164	0.0168	0.0156	0.0168
16.38	0.016	0.0104	0.0136	0.0096	0.016	0.01
16.39	-0.0024	-0.0048	-0.0028	-0.0012	0.0064	-0.0004
16.4	-0.0156	-0.0156	-0.0144	-0.0132	-0.0164	-0.0116
16.41	-0.0128	-0.0128	-0.0116	-0.006	-0.0168	-0.0048
16.42	0.0056	0.0024	0.0044	0.0044	-0.0068	0.0052
16.43	0.0188	0.0132	0.016	0.0164	0.0152	0.0164
16.44	0.016	0.0104	0.0132	0.0092	0.0156	0.0096
16.45	-0.0024	-0.0048	-0.0032	-0.0016	0.0056	-0.0008
16.46	-0.0156	-0.0156	-0.0144	-0.0132	-0.0168	-0.0116
16.47	-0.0124	-0.0128	-0.0116	-0.006	-0.0164	-0.0048
16.48	0.0056	0.0024	0.0044	0.0048	-0.0064	0.0056
16.49	0.0188	0.0132	0.016	0.016	0.0152	0.016
16.5	0.016	0.0104	0.0132	0.0088	0.0152	0.0092
16.51	-0.0024	-0.0048	-0.0028	-0.002	0.0052	-0.0008
16.52	-0.0152	-0.0152	-0.014	-0.0128	-0.0164	-0.0112
16.53	-0.0124	-0.0124	-0.0112	-0.0056	-0.016	-0.0044
16.54	0.0056	0.0024	0.0044	0.0048	-0.0056	0.0056
16.55	0.0188	0.0128	0.0156	0.016	0.0152	0.016
16.56	0.0156	0.01	0.0132	0.0088	0.0148	0.0092
16.57	-0.0024	-0.0048	-0.0028	-0.002	0.0044	-0.0012
16.58	-0.0152	-0.0152	-0.014	-0.0124	-0.0164	-0.0112
16.59	-0.0124	-0.0124	-0.0112	-0.0056	-0.016	-0.0044
16.6	0.0056	0.0024	0.0044	0.0052	-0.0056	0.006
16.61	0.0184	0.0128	0.0156	0.0156	0.0152	0.016
16.62	0.0156	0.01	0.0128	0.0084	0.0148	0.0088
16.63	-0.0024	-0.0048	-0.0028	-0.002	0.0044	-0.0012
16.64	-0.0152	-0.0152	-0.014	-0.0124	-0.0164	-0.0112
16.65	-0.012	-0.0124	-0.0112	-0.0052	-0.016	-0.004
16.66	0.0056	0.0024	0.0044	0.0052	-0.0052	0.006
16.67	0.0184	0.0128	0.0156	0.0156	0.0152	0.0156
16.68	0.0156	0.01	0.0132	0.0084	0.0148	0.0088
16.69	-0.0024	-0.0048	-0.0028	-0.0024	0.004	-0.0012
16.7	-0.0148	-0.0148	-0.014	-0.0124	-0.0164	-0.0108
16.71	-0.012	-0.0124	-0.0112	-0.0052	-0.016	-0.004
16.72	0.0056	0.0024	0.0044	0.0052	-0.0052	0.006
16.73	0.0184	0.0128	0.0156	0.0156	0.0152	0.0156
16.74	0.0156	0.01	0.0128	0.0084	0.0148	0.0088
16.75	-0.0024	-0.0048	-0.0028	-0.0024	0.004	-0.0012
16.76	-0.0148	-0.0148	-0.014	-0.0124	-0.0164	-0.0108
16.77	-0.012	-0.0124	-0.0112	-0.0052	-0.0156	-0.004
16.78	0.0056	0.0024	0.0044	0.0052	-0.0052	0.006
16.79	0.018	0.0124	0.0152	0.0156	0.0148	0.0156
16.8	0.0152	0.01	0.0128	0.0084	0.0144	0.0088
16.81	-0.0024	-0.0048	-0.0028	-0.0024	0.004	-0.0012
16.82	-0.0152	-0.0148	-0.014	-0.0124	-0.0164	-0.0108
16.83	-0.012	-0.0124	-0.0112	-0.0052	-0.0156	-0.004
16.84	0.0056	0.0024	0.0044	0.0052	-0.0052	0.006
16.85	0.0184	0.0128	0.0156	0.0156	0.0152	0.0156
16.86	0.0156	0.0104	0.0132	0.0084	0.0148	0.0088
16.87	-0.002	-0.0044	-0.0028	-0.002	0.0044	-0.0008
16.88	-0.0152	-0.0148	-0.014	-0.0124	-0.0164	-0.0108
16.89	-0.0124	-0.0124	-0.0112	-0.0052	-0.0156	-0.004
16.9	0.0052	0.0024	0.0044	0.0048	-0.0056	0.0056
16.91	0.0184	0.0128	0.0156	0.0156	0.0148	0.0156
16.92	0.0156	0.0104	0.0132	0.0084	0.0148	0.0088
16.93	-0.002	-0.0044	-0.0024	-0.0016	0.0048	-0.0008
16.94	-0.0152	-0.0152	-0.014	-0.0124	-0.0164	-0.0112
16.95	-0.0124	-0.0124	-0.0112	-0.0056	-0.016	-0.0044
16.96	0.0052	0.0024	0.0044	0.0048	-0.006	0.0052
16.97	0.0188	0.0128	0.0156	0.016	0.0152	0.016
16.98	0.0156	0.0104	0.0132	0.0088	0.0148	0.0092
16.99	-0.0016	-0.0044	-0.0024	-0.0016	0.0052	-0.0004
17	-0.0152	-0.0152	-0.014	-0.0128	-0.0164	-0.0112
17.01	-0.0124	-0.0124	-0.0116	-0.0056	-0.016	-0.0044
17.02	0.0052	0.002	0.004	0.0044	-0.0068	0.0052
17.03	0.0188	0.0128	0.0156	0.016	0.0152	0.016
17.04	0.0156	0.0104	0.0132	0.0088	0.0152	0.0092
17.05	-0.002	-0.0044	-0.0024	-0.0012	0.006	-0.0004
17.06	-0.0156	-0.0152	-0.0144	-0.0128	-0.016	-0.0116
17.07	-0.0128	-0.0128	-0.0116	-0.0056	-0.016	-0.0044
17.08	0.0052	0.002	0.004	0.004	-0.0072	0.0048
17.09	0.0188	0.0132	0.016	0.016	0.0152	0.016
17.1	0.016	0.0104	0.0132	0.0088	0.0152	0.0092
17.11	-0.0016	-0.004	-0.002	-0.0008	0.0064	0
17.12	-0.0152	-0.0152	-0.014	-0.0128	-0.016	-0.0116
17.13	-0.0124	-0.0128	-0.0116	-0.006	-0.016	-0.0048
17.14	0.0048	0.002	0.004	0.004	-0.0072	0.0048
17.15	0.0188	0.0128	0.016	0.016	0.0152	0.016
17.16	0.016	0.0104	0.0132	0.0088	0.0152	0.0092
17.17	-0.0016	-0.0044	-0.0024	-0.0008	0.0064	0
17.18	-0.0156	-0.0156	-0.0144	-0.0128	-0.016	-0.0116
17.19	-0.0128	-0.0128	-0.0116	-0.006	-0.016	-0.0048
17.2	0.0048	0.002	0.004	0.0036	-0.0076	0.0044
17.21	0.0188	0.0132	0.016	0.0164	0.0152	0.0164
17.22	0.016	0.0104	0.0136	0.0092	0.0152	0.0096
17.23	-0.0016	-0.004	-0.002	-0.0004	0.0068	0.0004
17.24	-0.0156	-0.0156	-0.0144	-0.0128	-0.016	-0.0116
17.25	-0.0128	-0.0128	-0.0116	-0.006	-0.016	-0.0048
17.26	0.0044	0.0016	0.0036	0.0036	-0.008	0.004
17.27	0.0188	0.0132	0.016	0.0164	0.0148	0.0164
17.28	0.016	0.0108	0.0136	0.0092	0.0152	0.0096
17.29	-0.0012	-0.004	-0.002	-0.0004	0.0072	0.0004
17.3	-0.0156	-0.0152	-0.0144	-0.0132	-0.016	-0.0116
17.31	-0.0128	-0.0128	-0.0116	-0.006	-0.016	-0.0048
17.32	0.0048	0.0016	0.0036	0.0032	-0.0084	0.004
17.33	0.0192	0.0132	0.016	0.0164	0.0148	0.0164
17.34	0.016	0.0108	0.0136	0.0092	0.0152	0.0096
17.35	-0.0012	-0.004	-0.002	0	0.0076	0.0008
17.36	-0.0156	-0.0156	-0.0144	-0.0132	-0.016	-0.0116
17.37	-0.0128	-0.0128	-0.012	-0.006	-0.016	-0.0048
17.38	0.0044	0.0016	0.0036	0.0032	-0.0084	0.004
17.39	0.0188	0.0132	0.016	0.0164	0.0148	0.0164
17.4	0.016	0.0108	0.0136	0.0092	0.0152	0.0096
17.41	-0.0012	-0.004	-0.002	0	0.0076	0.0008
17.42	-0.016	-0.0156	-0.0144	-0.0132	-0.016	-0.012
17.43	-0.0128	-0.0128	-0.012	-0.0064	-0.0164	-0.0052
17.44	0.0044	0.0016	0.0036	0.0028	-0.0088	0.0036
17.45	0.0192	0.0132	0.0164	0.0168	0.0148	0.0168
17.46	0.0164	0.0108	0.0136	0.0096	0.0152	0.01
17.47	-0.0012	-0.0036	-0.0016	0.0004	0.008	0.0012
17.48	-0.016	-0.0156	-0.0144	-0.0132	-0.016	-0.012
17.49	-0.0128	-0.0128	-0.0116	-0.0064	-0.0164	-0.0052
17.5	0.0044	0.0016	0.0036	0.0028	-0.0088	0.0036
17.51	0.0192	0.0132	0.0164	0.0168	0.0148	0.0168
17.52	0.0164	0.0108	0.0136	0.0096	0.0152	0.01
17.53	-0.0008	-0.0036	-0.0016	0.0004	0.0084	0.0012
17.54	-0.016	-0.0156	-0.0148	-0.0136	-0.0164	-0.012
17.55	-0.0132	-0.0132	-0.012	-0.0064	-0.0168	-0.0052
17.56	0.0044	0.0016	0.0032	0.0024	-0.0096	0.0032
17.57	0.0192	0.0136	0.0164	0.0168	0.0148	0.0168
17.58	0.0164	0.0108	0.0136	0.01	0.0156	0.01
17.59	-0.0008	-0.0036	-0.0016	0.0008	0.0088	0.0016
17.6	-0.016	-0.016	-0.0148	-0.0136	-0.016	-0.0124
17.61	-0.0132	-0.0132	-0.012	-0.0068	-0.0168	-0.0056
17.62	0.004	0.0012	0.0032	0.0024	-0.01	0.0032
17.63	0.0196	0.0136	0.0164	0.0172	0.0148	0.0172
17.64	0.0164	0.0108	0.014	0.01	0.0156	0.0104
17.65	-0.0008	-0.0036	-0.0016	0.0008	0.0088	0.0016
17.66	-0.0164	-0.016	-0.0148	-0.014	-0.0164	-0.0124
17.67	-0.0132	-0.0132	-0.012	-0.0068	-0.0172	-0.0056
17.68	0.004	0.0012	0.0032	0.002	-0.0104	0.0028
17.69	0.0196	0.014	0.0168	0.0172	0.0152	0.0172
17.7	0.0168	0.0112	0.014	0.0104	0.016	0.0108
17.71	-0.0004	-0.0036	-0.0012	0.0012	0.0096	0.002
17.72	-0.0164	-0.016	-0.0152	-0.014	-0.016	-0.0128
17.73	-0.0132	-0.0132	-0.0124	-0.0072	-0.0172	-0.006
17.74	0.004	0.0012	0.0032	0.002	-0.0108	0.0028
17.75	0.0196	0.014	0.0168	0.0172	0.0152	0.0172
17.76	0.0168	0.0112	0.014	0.0104	0.0164	0.0108
17.77	-0.0004	-0.0036	-0.0012	0.0012	0.01	0.002
17.78	-0.0164	-0.016	-0.0152	-0.0144	-0.0164	-0.0128
17.79	-0.0136	-0.0136	-0.0124	-0.0072	-0.0176	-0.006
17.8	0.0036	0.0012	0.0028	0.0016	-0.0112	0.0024
17.81	0.02	0.014	0.0168	0.0176	0.0152	0.0176
17.82	0.0168	0.0116	0.0144	0.0108	0.0164	0.0112
17.83	-0.0004	-0.0032	-0.0012	0.0016	0.0104	0.0024
17.84	-0.0164	-0.0164	-0.0152	-0.0144	-0.0164	-0.0132
17.85	-0.0136	-0.0136	-0.0124	-0.0076	-0.018	-0.0064
17.86	0.0036	0.0012	0.0028	0.0016	-0.0116	0.0024
17.87	0.02	0.014	0.0172	0.018	0.0152	0.018
17.88	0.0172	0.0116	0.0144	0.0108	0.0168	0.0112
17.89	-0.0004	-0.0032	-0.0012	0.0016	0.0104	0.0024
17.9	-0.0168	-0.0164	-0.0156	-0.0148	-0.0168	-0.0132
17.91	-0.014	-0.0136	-0.0128	-0.008	-0.0184	-0.0068
17.92	0.0036	0.0012	0.0028	0.0012	-0.012	0.0024
17.93	0.0204	0.0144	0.0172	0.018	0.0156	0.018
17.94	0.0172	0.0116	0.0144	0.0112	0.0172	0.0116
17.95	-0.0004	-0.0032	-0.0012	0.002	0.0112	0.0028
17.96	-0.0168	-0.0164	-0.0156	-0.0148	-0.0168	-0.0136
17.97	-0.014	-0.014	-0.0128	-0.008	-0.0184	-0.0068
17.98	0.0036	0.0008	0.0028	0.0012	-0.0124	0.002
17.99	0.0204	0.0144	0.0172	0.0184	0.0152	0.018
18	0.0176	0.0116	0.0148	0.0112	0.0172	0.0116
18.01	0	-0.0032	-0.0012	0.002	0.0112	0.0028
18.02	-0.0172	-0.0168	-0.0156	-0.0152	-0.0168	-0.0136
18.03	-0.014	-0.014	-0.0128	-0.0084	-0.0184	-0.0068
18.04	0.0036	0.0008	0.0028	0.0012	-0.0128	0.002
18.05	0.0204	0.0144	0.0176	0.0184	0.0156	0.0184
18.06	0.0176	0.012	0.0148	0.0116	0.0176	0.012
18.07	0	-0.0032	-0.0012	0.002	0.0116	0.0028
18.08	-0.0172	-0.0168	-0.0156	-0.0152	-0.0168	-0.014
18.09	-0.014	-0.014	-0.0128	-0.0084	-0.0188	-0.0072
18.1	0.0032	0.0008	0.0028	0.0008	-0.0128	0.002
18.11	0.0204	0.0144	0.0176	0.0188	0.0156	0.0188
18.12	0.0176	0.012	0.0148	0.0116	0.018	0.012
18.13	0	-0.0032	-0.0012	0.0024	0.012	0.0028
18.14	-0.0172	-0.0168	-0.016	-0.0156	-0.0168	-0.014
18.15	-0.0144	-0.014	-0.0132	-0.0084	-0.0192	-0.0072
18.16	0.0032	0.0008	0.0028	0.0008	-0.0132	0.0016
18.17	0.0208	0.0148	0.0176	0.0188	0.0156	0.0188
18.18	0.0176	0.012	0.0148	0.012	0.018	0.012
18.19	0	-0.0032	-0.0008	0.0024	0.012	0.0032
18.2	-0.0172	-0.0168	-0.016	-0.0156	-0.0168	-0.014
18.21	-0.0144	-0.014	-0.0132	-0.0088	-0.0192	-0.0076
18.22	0.0032	0.0008	0.0024	0.0008	-0.0132	0.0016
18.23	0.0208	0.0144	0.0176	0.0188	0.0156	0.0188
18.24	0.0176	0.012	0.0148	0.012	0.018	0.012
18.25	0	-0.0032	-0.0008	0.0024	0.0124	0.0032
18.26	-0.0176	-0.0172	-0.016	-0.0156	-0.0168	-0.0144
18.27	-0.0144	-0.014	-0.0132	-0.0088	-0.0196	-0.0076
18.28	0.0032	0.0008	0.0024	0.0008	-0.0136	0.0016
18.29	0.0208	0.0148	0.0176	0.0192	0.0156	0.0188
18.3	0.0176	0.012	0.0148	0.012	0.0184	0.0124
18.31	0	-0.0028	-0.0008	0.0024	0.0124	0.0032
18.32	-0.0176	-0.0172	-0.016	-0.016	-0.0168	-0.0144
18.33	-0.0144	-0.014	-0.0132	-0.0088	-0.0192	-0.0076
18.34	0.0032	0.0008	0.0024	0.0004	-0.0136	0.0016
18.35	0.0208	0.0148	0.0176	0.0192	0.0156	0.0192
18.36	0.0176	0.012	0.0148	0.012	0.0184	0.0124
18.37	0	-0.0028	-0.0008	0.0024	0.0124	0.0032
18.38	-0.0176	-0.0172	-0.016	-0.016	-0.0172	-0.0144
18.39	-0.0144	-0.0144	-0.0132	-0.0088	-0.0196	-0.0076
18.4	0.0032	0.0008	0.0024	0.0004	-0.014	0.0012
18.41	0.0208	0.0148	0.018	0.0192	0.0156	0.0192
18.42	0.018	0.012	0.0152	0.012	0.0184	0.0124
18.43	0	-0.0028	-0.0008	0.0028	0.0128	0.0036
18.44	-0.0176	-0.0172	-0.016	-0.016	-0.0168	-0.0144
18.45	-0.0144	-0.014	-0.0132	-0.0088	-0.0192	-0.0076
18.46	0.0028	0.0004	0.0024	0.0004	-0.014	0.0012
18.47	0.0208	0.0148	0.0176	0.0192	0.0156	0.0192
18.48	0.0176	0.012	0.0148	0.012	0.018	0.0124
18.49	0.0004	-0.0028	-0.0008	0.0028	0.0128	0.0036
18.5	-0.0176	-0.0172	-0.016	-0.016	-0.0168	-0.0144
18.51	-0.0144	-0.0144	-0.0132	-0.0088	-0.0196	-0.0076
18.52	0.0028	0.0004	0.0024	0	-0.0144	0.0012
18.53	0.0212	0.0148	0.018	0.0192	0.0156	0.0192
18.54	0.018	0.012	0.0152	0.012	0.0184	0.0124
18.55	0.0004	-0.0028	-0.0004	0.0028	0.0128	0.0036
18.56	-0.0176	-0.0172	-0.016	-0.016	-0.0168	-0.0144
18.57	-0.0144	-0.014	-0.0132	-0.0088	-0.0192	-0.0076
18.58	0.0028	0.0004	0.0024	0	-0.014	0.0012
18.59	0.0208	0.0148	0.0176	0.0192	0.0156	0.0192
18.6	0.0176	0.012	0.0148	0.012	0.018	0.0124
18.61	0.0004	-0.0028	-0.0004	0.0028	0.0128	0.0036
18.62	-0.0176	-0.0172	-0.016	-0.016	-0.0168	-0.0144
18.63	-0.0144	-0.0144	-0.0132	-0.0088	-0.0192	-0.0076
18.64	0.0028	0.0004	0.002	0	-0.0144	0.0012
18.65	0.0208	0.0148	0.0176	0.0192	0.0156	0.0192
18.66	0.0176	0.012	0.0148	0.012	0.018	0.0124
18.67	0.0004	-0.0024	-0.0004	0.0032	0.0132	0.004
18.68	-0.0176	-0.0172	-0.016	-0.016	-0.0168	-0.0144
18.69	-0.0144	-0.014	-0.0132	-0.0088	-0.0192	-0.0076
18.7	0.0028	0.0004	0.002	0	-0.014	0.0012
18.71	0.0208	0.0148	0.0176	0.0192	0.0156	0.0192
18.72	0.0176	0.012	0.0148	0.012	0.018	0.012
18.73	0.0004	-0.0024	-0.0004	0.0028	0.0128	0.0036
18.74	-0.0176	-0.0168	-0.016	-0.016	-0.0168	-0.0144
18.75	-0.0144	-0.014	-0.0132	-0.0088	-0.0192	-0.0076
18.76	0.0028	0	0.002	0	-0.014	0.0012
18.77	0.0208	0.0148	0.0176	0.0192	0.0156	0.0192
18.78	0.0176	0.012	0.0148	0.012	0.018	0.012
18.79	0.0004	-0.0024	-0.0004	0.0028	0.0128	0.0036
18.8	-0.0176	-0.0168	-0.016	-0.0156	-0.0168	-0.0144
18.81	-0.0144	-0.014	-0.0132	-0.0084	-0.0188	-0.0072
18.82	0.0024	0	0.002	0	-0.014	0.0012
18.83	0.0208	0.0144	0.0176	0.0188	0.0156	0.0188
18.84	0.0176	0.0116	0.0148	0.0116	0.0176	0.012
18.85	0.0008	-0.0024	-0.0004	0.0028	0.0128	0.0036
18.86	-0.0172	-0.0168	-0.0156	-0.0156	-0.0164	-0.014
18.87	-0.014	-0.0136	-0.0128	-0.0084	-0.0184	-0.0072
18.88	0.0028	0	0.002	0	-0.0136	0.0012
18.89	0.0204	0.0144	0.0176	0.0188	0.0152	0.0188
18.9	0.0172	0.0116	0.0144	0.0112	0.0172	0.0116
18.91	0.0008	-0.0024	-0.0004	0.0028	0.0124	0.0036
18.92	-0.0172	-0.0168	-0.0156	-0.0152	-0.0164	-0.014
18.93	-0.014	-0.014	-0.0128	-0.0084	-0.0184	-0.0068
18.94	0.0024	0	0.0016	0	-0.0136	0.0012
18.95	0.0204	0.0144	0.0172	0.0184	0.0152	0.0184
18.96	0.0172	0.0116	0.0144	0.0112	0.0172	0.0116
18.97	0.0008	-0.0024	-0.0004	0.0028	0.012	0.0036
18.98	-0.0172	-0.0168	-0.0156	-0.0152	-0.0164	-0.014
18.99	-0.0136	-0.0136	-0.0128	-0.008	-0.0184	-0.0068
19	0.0028	0.0004	0.002	0.0004	-0.0132	0.0012
19.01	0.0204	0.0144	0.0176	0.0184	0.0152	0.0184
19.02	0.0172	0.0116	0.0144	0.0112	0.0172	0.0116
19.03	0.0008	-0.0024	0	0.0028	0.012	0.0036
19.04	-0.0168	-0.0164	-0.0156	-0.0152	-0.0164	-0.014
19.05	-0.0136	-0.0136	-0.0128	-0.008	-0.018	-0.0068
19.06	0.0024	0	0.0016	0.0004	-0.0128	0.0012
19.07	0.0204	0.0144	0.0172	0.0184	0.0148	0.0184
19.08	0.0172	0.0116	0.0144	0.0108	0.0168	0.0112
19.09	0.0008	-0.0024	0	0.0024	0.0116	0.0032
19.1	-0.0168	-0.0164	-0.0156	-0.0152	-0.0164	-0.0136
19.11	-0.0136	-0.0136	-0.0128	-0.0076	-0.018	-0.0064
19.12	0.0024	0	0.0016	0.0004	-0.0128	0.0016
19.13	0.02	0.014	0.0172	0.0184	0.0152	0.0184
19.14	0.0168	0.0112	0.0144	0.0108	0.0168	0.0112
19.15	0.0008	-0.0024	0	0.0024	0.0112	0.0032
19.16	-0.0168	-0.0164	-0.0152	-0.0148	-0.016	-0.0136
19.17	-0.0132	-0.0132	-0.0124	-0.0072	-0.0176	-0.006
19.18	0.0028	0	0.002	0.0008	-0.012	0.0016
19.19	0.02	0.014	0.0172	0.018	0.0152	0.018
19.2	0.0168	0.0112	0.014	0.0104	0.0164	0.0108
19.21	0.0008	-0.0024	0	0.002	0.0108	0.0028
19.22	-0.0164	-0.0164	-0.0152	-0.0148	-0.0164	-0.0132
19.23	-0.0136	-0.0132	-0.0124	-0.0072	-0.0176	-0.006
19.24	0.0024	0	0.002	0.0012	-0.0116	0.002
19.25	0.02	0.014	0.0168	0.018	0.0148	0.018
19.26	0.0168	0.0112	0.014	0.0104	0.0164	0.0108
19.27	0.0008	-0.0024	0	0.002	0.0104	0.0028
19.28	-0.0164	-0.0164	-0.0152	-0.0144	-0.016	-0.0132
19.29	-0.0136	-0.0132	-0.0124	-0.0072	-0.0172	-0.0056
19.3	0.0024	0	0.0016	0.0012	-0.0116	0.002
19.31	0.0196	0.014	0.0168	0.0176	0.0148	0.0176
19.32	0.0168	0.0112	0.014	0.01	0.016	0.0104
19.33	0.0008	-0.0024	0	0.0016	0.01	0.0024
19.34	-0.0164	-0.016	-0.0152	-0.0144	-0.0164	-0.0132
19.35	-0.0132	-0.0132	-0.0124	-0.0072	-0.0172	-0.006
19.36	0.0024	0	0.002	0.0012	-0.0116	0.002
19.37	0.0196	0.014	0.0168	0.0176	0.0148	0.0176
19.38	0.0164	0.0112	0.014	0.01	0.016	0.0104
19.39	0.0008	-0.0024	-0.0004	0.002	0.01	0.0028
19.4	-0.0164	-0.0164	-0.0152	-0.0144	-0.0164	-0.0132
19.41	-0.0132	-0.0132	-0.0124	-0.0072	-0.0172	-0.0056
19.42	0.0028	0	0.002	0.0012	-0.0112	0.002
19.43	0.02	0.014	0.0172	0.0176	0.0148	0.0176
19.44	0.0168	0.0112	0.0144	0.01	0.016	0.0104
19.45	0.0008	-0.0024	0	0.002	0.01	0.0028
19.46	-0.0164	-0.0164	-0.0152	-0.0144	-0.0164	-0.0132
19.47	-0.0136	-0.0132	-0.0124	-0.0072	-0.0172	-0.0056
19.48	0.0024	0	0.0016	0.0012	-0.0116	0.002
19.49	0.02	0.014	0.0168	0.0176	0.0148	0.0176
19.5	0.0168	0.0112	0.014	0.0104	0.016	0.0104
19.51	0.0008	-0.002	0	0.002	0.0104	0.0028
19.52	-0.0164	-0.0164	-0.0152	-0.0148	-0.0164	-0.0132
19.53	-0.0136	-0.0136	-0.0124	-0.0072	-0.0176	-0.006
19.54	0.0024	-0.0004	0.0016	0.0012	-0.0116	0.002
19.55	0.02	0.014	0.0168	0.0176	0.0148	0.018
19.56	0.0168	0.0112	0.014	0.0104	0.016	0.0104
19.57	0.0008	-0.0024	0	0.002	0.0104	0.0028
19.58	-0.0168	-0.0164	-0.0152	-0.0148	-0.0164	-0.0132
19.59	-0.0136	-0.0132	-0.0124	-0.0072	-0.0176	-0.006
19.6	0.0024	0	0.0016	0.0008	-0.012	0.0016
19.61	0.02	0.014	0.0172	0.018	0.0152	0.018
19.62	0.0172	0.0112	0.0144	0.0104	0.0164	0.0108
19.63	0.0012	-0.002	0	0.0024	0.0112	0.0032
19.64	-0.0168	-0.0164	-0.0156	-0.0148	-0.016	-0.0132
19.65	-0.014	-0.0136	-0.0128	-0.0072	-0.0176	-0.006
19.66	0.002	-0.0004	0.0012	0.0008	-0.0124	0.0016
19.67	0.02	0.014	0.0172	0.018	0.0152	0.018
19.68	0.0172	0.0112	0.0144	0.0104	0.0164	0.0108
19.69	0.0012	-0.002	0.0004	0.0024	0.0112	0.0032
19.7	-0.0168	-0.0164	-0.0152	-0.0148	-0.016	-0.0136
19.71	-0.0136	-0.0136	-0.0124	-0.0076	-0.0176	-0.006
19.72	0.002	-0.0004	0.0012	0.0004	-0.0124	0.0016
19.73	0.02	0.0144	0.0172	0.0184	0.0152	0.0184
19.74	0.0172	0.0116	0.0144	0.0108	0.0164	0.0112
19.75	0.0012	-0.002	0.0004	0.0028	0.0116	0.0036
19.76	-0.0168	-0.0164	-0.0156	-0.0152	-0.0164	-0.0136
19.77	-0.014	-0.0136	-0.0128	-0.0076	-0.018	-0.0064
19.78	0.002	-0.0004	0.0012	0	-0.0132	0.0012
19.79	0.0204	0.0144	0.0172	0.0184	0.0152	0.0184
19.8	0.0172	0.0116	0.0144	0.0108	0.0168	0.0112
19.81	0.0012	-0.002	0.0004	0.0028	0.012	0.0036
19.82	-0.0172	-0.0168	-0.016	-0.0156	-0.0164	-0.014
19.83	-0.014	-0.014	-0.0128	-0.008	-0.018	-0.0068
19.84	0.002	-0.0004	0.0012	0	-0.0136	0.0008
19.85	0.0208	0.0148	0.0176	0.0188	0.0152	0.0188
19.86	0.0176	0.012	0.0148	0.0112	0.0172	0.0116
19.87	0.0016	-0.0016	0.0008	0.0032	0.0128	0.004
19.88	-0.0172	-0.0168	-0.016	-0.0156	-0.0164	-0.014
19.89	-0.014	-0.014	-0.0128	-0.008	-0.0184	-0.0068
19.9	0.0016	-0.0008	0.0012	-0.0004	-0.014	0.0004
19.91	0.0204	0.0144	0.0176	0.0188	0.0152	0.0188
19.92	0.0176	0.0116	0.0148	0.0116	0.0172	0.0116
19.93	0.0016	-0.0016	0.0004	0.0036	0.0132	0.0044
19.94	-0.0176	-0.0172	-0.016	-0.016	-0.0164	-0.0144
19.95	-0.0144	-0.014	-0.0132	-0.0084	-0.0188	-0.0072
19.96	0.0016	-0.0008	0.0008	-0.0008	-0.0148	0.0004
19.97	0.0208	0.0148	0.018	0.0192	0.0152	0.0192
19.98	0.0176	0.012	0.0148	0.0116	0.0176	0.012
[truncated: 37,075 more rows]
