# Supplementary material for: Data of piezoelectric vibration energy harvesting of a bridge undergoing vibration testing and train passage
Source: Data Brief. 2018 Jan 28;17:261–6. doi: 10.1016/j.dib.2018.01.009 (PMC5789150; doi:10.1016/j.dib.2018.01.009)
Supplement: Supplementary file 11 — Supplementary material [file mmc11.xlsx]

## Sheet: Sheet1
Time	Cant. 1	Cant. 2	Cant. 3	Cant. 4	Cant. 5	Cant. 6
0	-0.0048	-0.0064	-0.0048	0.002	-0.0008	0.0028
0.01	0.0064	0.0028	0.0052	0.002	0	0.0028
0.02	0.0128	0.008	0.0108	0.0024	0.0008	0.0032
0.03	0.0076	0.0036	0.0064	0.0004	-0.0008	0.0012
0.04	-0.0036	-0.0056	-0.0036	0.0004	-0.002	0.0016
0.05	-0.01	-0.0108	-0.0092	-0.0004	-0.0036	0.0004
0.06	-0.004	-0.0056	-0.004	0.0028	-0.0012	0.0032
0.07	0.006	0.0028	0.0048	0.0016	-0.0008	0.0024
0.08	0.0128	0.008	0.0108	0.0024	0	0.0032
0.09	0.0076	0.0036	0.006	0	-0.002	0.0008
0.1	-0.0036	-0.0056	-0.0036	0	-0.0032	0.0012
0.11	-0.0088	-0.01	-0.0084	0.0004	-0.0032	0.0012
0.12	-0.0044	-0.006	-0.004	0.0024	-0.0012	0.0032
0.13	0.0064	0.0028	0.0052	0.002	-0.0008	0.0024
0.14	0.0132	0.0088	0.0112	0.0032	0.0008	0.0036
0.15	0.0072	0.0032	0.0056	0	-0.0016	0.0008
0.16	-0.0036	-0.0056	-0.0036	0.0004	-0.0028	0.0012
0.17	-0.0092	-0.0104	-0.0088	0	-0.0036	0.0012
0.18	-0.004	-0.0056	-0.004	0.0028	-0.0012	0.0032
0.19	0.0068	0.0032	0.0056	0.0024	0	0.0032
0.2	0.0128	0.008	0.0108	0.0028	0.0012	0.0032
0.21	0.0072	0.0032	0.0056	0	-0.002	0.0008
0.22	-0.0032	-0.0056	-0.0036	0.0008	-0.0024	0.0016
0.23	-0.0096	-0.0104	-0.0092	0	-0.0036	0.0008
0.24	-0.0048	-0.0064	-0.0048	0.0016	-0.0024	0.0024
0.25	0.006	0.0024	0.0048	0.0012	-0.002	0.002
0.26	0.0132	0.0084	0.0112	0.0028	-0.0004	0.0036
0.27	0.0068	0.0028	0.0052	-0.0008	-0.0032	0
0.28	-0.0032	-0.0056	-0.0036	0.0004	-0.004	0.0012
0.29	-0.0096	-0.0104	-0.0088	-0.0004	-0.0052	0.0004
0.3	-0.0044	-0.006	-0.004	0.0016	-0.0032	0.0024
0.31	0.0068	0.0032	0.0056	0.0016	-0.002	0.0024
0.32	0.0128	0.008	0.0108	0.002	-0.0012	0.0028
0.33	0.0076	0.0036	0.006	0	-0.0032	0.0008
0.34	-0.0032	-0.0056	-0.0036	0.0004	-0.0036	0.0012
0.35	-0.01	-0.0108	-0.0096	-0.0004	-0.0052	0.0004
0.36	-0.0044	-0.006	-0.004	0.002	-0.0032	0.0028
0.37	0.0072	0.0036	0.006	0.0024	-0.0012	0.0032
0.38	0.0124	0.0076	0.0104	0.002	-0.0008	0.0028
0.39	0.0076	0.0036	0.0064	0.0004	-0.002	0.0012
0.4	-0.0036	-0.0056	-0.0036	0.0004	-0.0032	0.0016
0.41	-0.0096	-0.0104	-0.0088	0.0004	-0.0036	0.0012
0.42	-0.0036	-0.0052	-0.0036	0.0032	-0.0008	0.0036
0.43	0.0072	0.0036	0.0056	0.0028	0.0004	0.0032
0.44	0.0132	0.0084	0.0112	0.0032	0.0016	0.0036
0.45	0.0076	0.0036	0.006	0.0004	-0.0004	0.0012
0.46	-0.0032	-0.0056	-0.0036	0.0008	-0.0016	0.0016
0.47	-0.0092	-0.01	-0.0088	0.0008	-0.002	0.0016
0.48	-0.004	-0.0056	-0.0036	0.0028	0	0.0036
0.49	0.0068	0.0032	0.0056	0.0024	0.0008	0.0032
0.5	0.0132	0.0084	0.0112	0.0028	0.0016	0.0036
0.51	0.0076	0.0036	0.006	0.0008	0	0.0016
0.52	-0.004	-0.006	-0.004	0.0004	-0.002	0.0012
0.53	-0.0096	-0.0104	-0.0088	0.0004	-0.0024	0.0012
0.54	-0.004	-0.0056	-0.004	0.0028	-0.0004	0.0032
0.55	0.0068	0.0032	0.0056	0.0024	0.0004	0.0032
0.56	0.0132	0.0084	0.0112	0.0032	0.002	0.004
0.57	0.0072	0.0032	0.0056	0.0004	-0.0004	0.0012
0.58	-0.0036	-0.0056	-0.0036	0.0008	-0.0016	0.0016
0.59	-0.0096	-0.0104	-0.0088	0.0004	-0.0024	0.0012
0.6	-0.0036	-0.0052	-0.0036	0.0028	0	0.0036
0.61	0.0068	0.0032	0.0056	0.002	0.0004	0.0028
0.62	0.0128	0.008	0.0108	0.0028	0.0012	0.0032
0.63	0.008	0.004	0.0064	0.0012	0	0.0016
0.64	-0.0032	-0.0056	-0.0036	0.0012	-0.0008	0.002
0.65	-0.0096	-0.0104	-0.0088	0	-0.0024	0.0012
0.66	-0.004	-0.0056	-0.0036	0.0028	0	0.0036
0.67	0.0068	0.0032	0.0056	0.002	0.0004	0.0028
0.68	0.0124	0.008	0.0108	0.0024	0.0008	0.0028
0.69	0.0072	0.0036	0.006	0.0004	-0.0012	0.0012
0.7	-0.0036	-0.0056	-0.0036	0.0012	-0.0016	0.002
0.71	-0.01	-0.0108	-0.0092	0	-0.0028	0.0008
0.72	-0.004	-0.0056	-0.004	0.0024	-0.0008	0.0032
0.73	0.0072	0.0036	0.006	0.0024	0.0004	0.0032
0.74	0.0124	0.0076	0.0104	0.0024	0.0008	0.0032
0.75	0.0072	0.0032	0.0056	0.0004	-0.0012	0.0012
0.76	-0.0036	-0.0056	-0.0036	0.0012	-0.0016	0.002
0.77	-0.0104	-0.0112	-0.0096	-0.0004	-0.0032	0.0008
0.78	-0.004	-0.0056	-0.0036	0.0024	-0.0008	0.0032
0.79	0.0072	0.0036	0.006	0.0024	0.0004	0.0032
0.8	0.0128	0.008	0.0108	0.0024	0.0008	0.0032
0.81	0.0072	0.0032	0.0056	0.0004	-0.0012	0.0012
0.82	-0.0036	-0.0056	-0.0036	0.0008	-0.002	0.0016
0.83	-0.0088	-0.01	-0.0084	0.0008	-0.002	0.0016
0.84	-0.004	-0.0056	-0.004	0.0024	-0.0004	0.0032
0.85	0.0068	0.0032	0.0056	0.002	0	0.0024
0.86	0.0132	0.0084	0.0112	0.0028	0.0008	0.0032
0.87	0.0072	0.0032	0.0056	0.0004	-0.0012	0.0012
0.88	-0.0036	-0.0056	-0.004	0.0008	-0.002	0.0016
0.89	-0.0092	-0.01	-0.0088	0.0008	-0.002	0.0016
0.9	-0.004	-0.0056	-0.004	0.0024	-0.0004	0.0032
0.91	0.0072	0.0036	0.0056	0.0024	0.0004	0.0028
0.92	0.0132	0.0084	0.0112	0.0032	0.0016	0.0036
0.93	0.0064	0.0028	0.0052	0	-0.0012	0.0008
0.94	-0.0036	-0.0056	-0.004	0.0008	-0.002	0.0016
0.95	-0.0096	-0.0104	-0.0088	0.0004	-0.0024	0.0012
0.96	-0.0032	-0.0048	-0.0032	0.0032	0	0.004
0.97	0.0072	0.0036	0.006	0.0024	0.0008	0.0032
0.98	0.0132	0.0084	0.0112	0.0028	0.0016	0.0036
0.99	0.0068	0.0028	0.0056	0	-0.0008	0.0012
1	-0.0036	-0.0056	-0.0036	0.0008	-0.0016	0.002
1.01	-0.0096	-0.0104	-0.0088	0.0004	-0.002	0.0012
1.02	-0.004	-0.0056	-0.004	0.002	-0.0008	0.0028
1.03	0.0072	0.0036	0.006	0.002	0.0004	0.0028
1.04	0.0132	0.0084	0.0112	0.0024	0.0008	0.0032
1.05	0.0072	0.0032	0.006	0.0008	-0.0008	0.0012
1.06	-0.0032	-0.0056	-0.0036	0.0016	-0.0008	0.0024
1.07	-0.0104	-0.0112	-0.0096	0	-0.0024	0.0008
1.08	-0.004	-0.0056	-0.0036	0.0024	-0.0004	0.0032
1.09	0.0068	0.0032	0.0056	0.002	0	0.0028
1.1	0.0128	0.008	0.0108	0.0024	0.0004	0.0032
1.11	0.0076	0.0036	0.0064	0.0012	-0.0004	0.002
1.12	-0.004	-0.0064	-0.0044	0.0008	-0.0016	0.0016
1.13	-0.0096	-0.0108	-0.0092	0	-0.0028	0.0012
1.14	-0.0036	-0.0052	-0.0032	0.0028	-0.0004	0.0032
1.15	0.0072	0.0036	0.006	0.002	0	0.0028
1.16	0.0132	0.0084	0.0112	0.0024	0.0008	0.0032
1.17	0.0072	0.0032	0.006	0.0008	-0.0008	0.0012
1.18	-0.004	-0.006	-0.004	0.0004	-0.002	0.0012
1.19	-0.0096	-0.0104	-0.0088	0.0004	-0.0028	0.0012
1.2	-0.0028	-0.0048	-0.0028	0.0032	0	0.004
1.21	0.0072	0.0036	0.006	0.0024	0.0008	0.0032
1.22	0.0124	0.008	0.0104	0.0024	0.0008	0.0028
1.23	0.0068	0.0028	0.0052	0	-0.0012	0.0008
1.24	-0.004	-0.006	-0.0044	0.0004	-0.0024	0.0016
1.25	-0.0096	-0.0104	-0.0088	0.0004	-0.0024	0.0016
1.26	-0.0032	-0.0048	-0.0032	0.0032	0	0.0036
1.27	0.0068	0.0032	0.0056	0.002	0.0004	0.0028
1.28	0.0128	0.008	0.0108	0.0028	0.0012	0.0036
1.29	0.0068	0.0032	0.0056	0.0004	-0.0008	0.0012
1.3	-0.004	-0.006	-0.004	0.0008	-0.0016	0.0016
1.31	-0.01	-0.0112	-0.0096	-0.0004	-0.0032	0.0008
1.32	-0.0032	-0.0048	-0.0032	0.0028	-0.0008	0.0036
1.33	0.0072	0.0036	0.006	0.002	0	0.0028
1.34	0.0132	0.0084	0.0112	0.0028	0.0012	0.0036
1.35	0.0064	0.0028	0.0052	0	-0.0016	0.0008
1.36	-0.0036	-0.0056	-0.0036	0.0012	-0.002	0.002
1.37	-0.0096	-0.0104	-0.0088	0.0004	-0.0024	0.0012
1.38	-0.0032	-0.0048	-0.0032	0.0028	-0.0008	0.0032
1.39	0.0072	0.0036	0.006	0.0024	0.0004	0.0028
1.4	0.0132	0.0084	0.0112	0.0028	0.0012	0.0036
1.41	0.0064	0.0024	0.0052	0	-0.0012	0.0012
1.42	-0.004	-0.006	-0.0044	0.0004	-0.002	0.0016
1.43	-0.01	-0.0108	-0.0092	0	-0.0032	0.0008
1.44	-0.0032	-0.0048	-0.0032	0.0028	-0.0008	0.0036
1.45	0.0072	0.0036	0.006	0.0024	0.0004	0.0032
1.46	0.0128	0.008	0.0108	0.0024	0.0004	0.0032
1.47	0.0064	0.0028	0.0052	0.0004	-0.0012	0.0012
1.48	-0.0032	-0.0056	-0.0036	0.0016	-0.0012	0.0024
1.49	-0.0096	-0.0108	-0.0092	0.0004	-0.0024	0.0012
1.5	-0.0036	-0.0052	-0.0036	0.0024	-0.0008	0.0032
1.51	0.0072	0.0036	0.006	0.002	-0.0004	0.0028
1.52	0.0136	0.0088	0.0116	0.0032	0.0016	0.004
1.53	0.0064	0.0028	0.0052	0.0004	-0.0008	0.0012
1.54	-0.004	-0.006	-0.004	0.0008	-0.002	0.0016
1.55	-0.0096	-0.0104	-0.0092	0	-0.0028	0.0012
1.56	-0.0032	-0.0048	-0.0032	0.0024	-0.0008	0.0032
1.57	0.0076	0.004	0.0064	0.0024	0	0.0028
1.58	0.0128	0.0084	0.0112	0.0028	0.0012	0.0032
1.59	0.0064	0.0024	0.0052	0.0004	-0.0012	0.0012
1.6	-0.004	-0.006	-0.004	0.0008	-0.002	0.0016
1.61	-0.0092	-0.01	-0.0088	0.0008	-0.002	0.0016
1.62	-0.0032	-0.0048	-0.0032	0.0028	0	0.0036
1.63	0.0076	0.004	0.0064	0.0028	0.0012	0.0032
1.64	0.0124	0.008	0.0104	0.0024	0.0016	0.0032
1.65	0.0064	0.0024	0.0052	0	-0.0012	0.0008
1.66	-0.004	-0.006	-0.004	0.0008	-0.0016	0.0016
1.67	-0.0092	-0.0104	-0.0088	0.0008	-0.002	0.0016
1.68	-0.0032	-0.0048	-0.0032	0.0028	-0.0004	0.0032
1.69	0.0072	0.0036	0.006	0.002	0.0004	0.0028
1.7	0.0128	0.0084	0.0108	0.0024	0.0008	0.0032
1.71	0.0068	0.0028	0.0052	0.0004	-0.0008	0.0012
1.72	-0.0036	-0.0056	-0.0036	0.0016	-0.0008	0.0024
1.73	-0.0096	-0.0104	-0.0088	0.0004	-0.002	0.0016
1.74	-0.0032	-0.0052	-0.0032	0.0024	-0.0004	0.0032
1.75	0.0076	0.004	0.0064	0.0024	0.0004	0.0032
1.76	0.0124	0.008	0.0104	0.002	0.0004	0.0028
1.77	0.0064	0.0028	0.0052	0.0004	-0.0012	0.0016
1.78	-0.004	-0.006	-0.004	0.0012	-0.0012	0.002
1.79	-0.0096	-0.0104	-0.0092	0.0004	-0.002	0.0012
1.8	-0.0028	-0.0044	-0.0028	0.0028	0	0.0036
1.81	0.0072	0.0036	0.006	0.002	0.0004	0.0028
1.82	0.0128	0.008	0.0108	0.0024	0.0008	0.0032
1.83	0.0064	0.0028	0.0052	0.0004	-0.0008	0.0012
1.84	-0.0044	-0.0064	-0.0044	0.0008	-0.002	0.0016
1.85	-0.0092	-0.01	-0.0084	0.0008	-0.002	0.0016
1.86	-0.0028	-0.0044	-0.0028	0.0032	0.0004	0.004
1.87	0.0072	0.0036	0.006	0.0016	0.0004	0.0024
1.88	0.0132	0.0084	0.0112	0.0028	0.0012	0.0036
1.89	0.0068	0.0028	0.0052	0.0008	-0.0004	0.0016
1.9	-0.0044	-0.0064	-0.0048	0.0008	-0.0016	0.0016
1.91	-0.01	-0.0108	-0.0092	0	-0.0028	0.0008
1.92	-0.0024	-0.0044	-0.0024	0.0028	0	0.0036
1.93	0.0072	0.0036	0.006	0.0016	0	0.0024
1.94	0.0132	0.0084	0.0112	0.0028	0.0008	0.0032
1.95	0.0064	0.0024	0.0052	0.0004	-0.0008	0.0016
1.96	-0.004	-0.006	-0.004	0.0012	-0.0012	0.002
1.97	-0.0096	-0.0104	-0.0092	0.0004	-0.002	0.0016
1.98	-0.0036	-0.0052	-0.0032	0.0024	-0.0004	0.0032
1.99	0.0072	0.0036	0.006	0.002	0	0.0028
2	0.0132	0.0084	0.0112	0.0028	0.0012	0.0036
2.01	0.0056	0.002	0.0044	0	-0.0012	0.0008
2.02	-0.0044	-0.006	-0.0044	0.0012	-0.0016	0.002
2.03	-0.0096	-0.0104	-0.0088	0.0004	-0.002	0.0016
2.04	-0.0032	-0.0048	-0.0032	0.0024	-0.0004	0.0032
2.05	0.0076	0.004	0.0064	0.002	0.0004	0.0028
2.06	0.0132	0.0084	0.0112	0.0028	0.0008	0.0032
2.07	0.0064	0.0028	0.0052	0.0008	-0.0008	0.0016
2.08	-0.0044	-0.0064	-0.0044	0.0012	-0.0012	0.002
2.09	-0.01	-0.0108	-0.0092	0	-0.0024	0.0008
2.1	-0.0032	-0.0048	-0.0032	0.0024	-0.0008	0.0032
2.11	0.0076	0.004	0.0064	0.002	0	0.0028
2.12	0.0124	0.008	0.0108	0.0024	0.0004	0.0028
2.13	0.006	0.0024	0.0048	0.0004	-0.0016	0.0012
2.14	-0.004	-0.006	-0.004	0.0012	-0.0016	0.002
2.15	-0.01	-0.0108	-0.0092	0.0004	-0.0024	0.0012
2.16	-0.0028	-0.0044	-0.0028	0.0028	-0.0004	0.0036
2.17	0.0076	0.004	0.006	0.002	0.0004	0.0028
2.18	0.0128	0.008	0.0108	0.0024	0.0004	0.0032
2.19	0.006	0.0024	0.0048	0.0004	-0.0012	0.0012
2.2	-0.004	-0.006	-0.004	0.0012	-0.0016	0.002
2.21	-0.0096	-0.0108	-0.0092	0.0004	-0.002	0.0012
2.22	-0.0028	-0.0048	-0.0028	0.0024	-0.0004	0.0032
2.23	0.0076	0.004	0.0064	0.002	0.0004	0.0028
2.24	0.0128	0.008	0.0108	0.0024	0.0008	0.0032
2.25	0.0064	0.0024	0.0048	0.0004	-0.0008	0.0012
2.26	-0.0044	-0.0064	-0.0048	0.0004	-0.002	0.0016
2.27	-0.0096	-0.0104	-0.0088	0.0004	-0.0024	0.0012
2.28	-0.0028	-0.0044	-0.0028	0.0028	-0.0004	0.0036
2.29	0.0072	0.0036	0.006	0.0016	-0.0004	0.0024
2.3	0.0128	0.0084	0.0108	0.0024	0.0004	0.0028
2.31	0.0064	0.0024	0.0052	0.0004	-0.0012	0.0012
2.32	-0.0044	-0.0064	-0.0044	0.0008	-0.0016	0.0016
2.33	-0.0096	-0.0104	-0.0088	0.0008	-0.002	0.0016
2.34	-0.0032	-0.0048	-0.0032	0.002	-0.0008	0.0028
2.35	0.008	0.0044	0.0068	0.002	0	0.0028
2.36	0.0128	0.008	0.0108	0.0024	0.0008	0.0032
2.37	0.006	0.0024	0.0048	0.0004	-0.0012	0.0012
2.38	-0.004	-0.006	-0.004	0.0012	-0.0012	0.0024
2.39	-0.0104	-0.0112	-0.0096	-0.0004	-0.0028	0.0008
2.4	-0.0028	-0.0044	-0.0028	0.0024	-0.0012	0.0032
2.41	0.0076	0.004	0.0064	0.002	-0.0004	0.0028
2.42	0.0128	0.0084	0.0108	0.0024	0.0004	0.0032
2.43	0.006	0.0024	0.0048	0.0004	-0.0012	0.0012
2.44	-0.0044	-0.0064	-0.0044	0.0008	-0.002	0.002
2.45	-0.01	-0.0108	-0.0092	0	-0.0032	0.0008
2.46	-0.0028	-0.0044	-0.0028	0.0024	-0.0012	0.0032
2.47	0.0076	0.004	0.0064	0.002	-0.0004	0.0028
2.48	0.0132	0.0084	0.0112	0.0024	0.0004	0.0032
2.49	0.0064	0.0024	0.0052	0.0008	-0.0008	0.0016
2.5	-0.0044	-0.0064	-0.0044	0.0012	-0.0012	0.002
2.51	-0.01	-0.0104	-0.0092	0.0004	-0.002	0.0012
2.52	-0.0028	-0.0044	-0.0028	0.0024	-0.0004	0.0032
2.53	0.0076	0.004	0.0064	0.002	0	0.0028
2.54	0.0124	0.008	0.0108	0.002	0	0.0028
2.55	0.006	0.0024	0.0048	0.0004	-0.0012	0.0012
2.56	-0.0044	-0.0064	-0.0044	0.0012	-0.0016	0.002
2.57	-0.0092	-0.01	-0.0088	0.0012	-0.0016	0.002
2.58	-0.0024	-0.004	-0.0024	0.0028	0.0004	0.0036
2.59	0.0072	0.0036	0.006	0.0012	0	0.0024
2.6	0.0128	0.0084	0.0108	0.0024	0.0004	0.0032
2.61	0.0056	0.002	0.0044	0.0004	-0.0012	0.0012
2.62	-0.0044	-0.0064	-0.0044	0.0012	-0.0016	0.002
2.63	-0.0092	-0.01	-0.0088	0.0008	-0.0016	0.002
2.64	-0.0032	-0.0048	-0.0032	0.0024	-0.0004	0.0032
2.65	0.0076	0.004	0.0064	0.0016	0	0.0024
2.66	0.0136	0.0088	0.0116	0.0032	0.0012	0.004
2.67	0.0056	0.002	0.0044	0.0004	-0.0008	0.0012
2.68	-0.0044	-0.0064	-0.0044	0.0012	-0.0016	0.002
2.69	-0.0092	-0.01	-0.0088	0.0008	-0.0016	0.0016
2.7	-0.0032	-0.0048	-0.0032	0.002	-0.0008	0.0028
2.71	0.008	0.004	0.0064	0.002	0.0004	0.0028
2.72	0.0124	0.008	0.0104	0.002	0.0004	0.0028
2.73	0.006	0.002	0.0048	0.0004	-0.0012	0.0012
2.74	-0.004	-0.006	-0.004	0.0012	-0.0016	0.002
2.75	-0.0096	-0.0104	-0.0088	0.0004	-0.0024	0.0012
2.76	-0.0024	-0.004	-0.0024	0.0028	-0.0004	0.0036
2.77	0.0076	0.004	0.0064	0.002	0.0004	0.0028
2.78	0.012	0.0076	0.01	0.0016	0	0.0024
2.79	0.0064	0.0024	0.0048	0.0008	-0.0008	0.0016
2.8	-0.004	-0.006	-0.0044	0.0016	-0.0008	0.0024
2.81	-0.0104	-0.0112	-0.0096	0	-0.0024	0.0008
2.82	-0.0028	-0.0044	-0.0028	0.0024	-0.0008	0.0032
2.83	0.0076	0.004	0.0064	0.002	-0.0004	0.0024
2.84	0.0128	0.008	0.0108	0.002	0	0.0028
2.85	0.0064	0.0024	0.0048	0.0008	-0.0008	0.0016
2.86	-0.0044	-0.0064	-0.0044	0.0008	-0.0016	0.002
2.87	-0.0096	-0.0108	-0.0092	0	-0.0028	0.0012
2.88	-0.0024	-0.004	-0.0024	0.0024	-0.0008	0.0032
2.89	0.0076	0.004	0.0064	0.0016	-0.0004	0.0028
2.9	0.0132	0.0084	0.0112	0.0024	0.0004	0.0032
2.91	0.006	0.002	0.0048	0.0008	-0.0008	0.0016
2.92	-0.0044	-0.006	-0.0044	0.0012	-0.0016	0.002
2.93	-0.0096	-0.0108	-0.0092	0.0004	-0.002	0.0012
2.94	-0.0024	-0.004	-0.0024	0.0024	-0.0004	0.0032
2.95	0.0072	0.0036	0.006	0.0016	-0.0004	0.0024
2.96	0.0128	0.008	0.0108	0.0024	0.0004	0.0032
2.97	0.0056	0.002	0.0044	0.0004	-0.0012	0.0012
2.98	-0.0044	-0.0064	-0.0044	0.0008	-0.002	0.002
2.99	-0.0092	-0.0104	-0.0088	0.0008	-0.002	0.0016
3	-0.0024	-0.0044	-0.0024	0.0024	-0.0004	0.0032
3.01	0.0076	0.004	0.0064	0.002	0	0.0028
3.02	0.0128	0.008	0.0108	0.0024	0.0004	0.0032
3.03	0.0056	0.002	0.0044	0.0004	-0.0012	0.0012
3.04	-0.004	-0.006	-0.004	0.0012	-0.0012	0.0024
3.05	-0.0096	-0.0104	-0.0088	0.0008	-0.0016	0.0016
3.06	-0.0024	-0.0044	-0.0024	0.0024	-0.0004	0.0032
3.07	0.0076	0.004	0.0064	0.0016	-0.0004	0.0024
3.08	0.0128	0.008	0.0108	0.002	0	0.0028
3.09	0.0064	0.0024	0.0048	0.0008	-0.0008	0.0016
3.1	-0.0044	-0.0064	-0.0044	0.0012	-0.0008	0.002
3.11	-0.01	-0.0108	-0.0092	0.0004	-0.002	0.0012
3.12	-0.002	-0.004	-0.002	0.0028	-0.0004	0.0036
3.13	0.0072	0.0036	0.006	0.0016	0	0.0024
3.14	0.0128	0.0084	0.0108	0.0024	0	0.0028
3.15	0.0056	0.002	0.0044	0.0008	-0.0012	0.0016
3.16	-0.0044	-0.0064	-0.0044	0.0012	-0.0016	0.002
3.17	-0.0096	-0.0108	-0.0092	0.0004	-0.0024	0.0012
3.18	-0.0024	-0.0044	-0.0024	0.0024	-0.0008	0.0032
3.19	0.008	0.0044	0.0068	0.002	0	0.0028
3.2	0.0128	0.008	0.0108	0.0024	0.0004	0.0032
3.21	0.0056	0.002	0.0044	0.0004	-0.0012	0.0012
3.22	-0.0048	-0.0068	-0.0048	0.0008	-0.002	0.0016
3.23	-0.0096	-0.0108	-0.0092	0.0004	-0.0024	0.0012
3.24	-0.0016	-0.0036	-0.002	0.0028	-0.0004	0.0036
3.25	0.0076	0.0036	0.006	0.0012	-0.0004	0.002
3.26	0.0132	0.0084	0.0112	0.002	0	0.0028
3.27	0.0056	0.002	0.0044	0.0004	-0.0016	0.0012
3.28	-0.0044	-0.0064	-0.0044	0.0012	-0.002	0.002
3.29	-0.0096	-0.0104	-0.0088	0.0008	-0.0016	0.0016
3.3	-0.0024	-0.0044	-0.0024	0.0024	-0.0004	0.0032
3.31	0.0076	0.004	0.006	0.0012	-0.0008	0.002
3.32	0.0132	0.0084	0.0112	0.0024	0	0.0032
3.33	0.006	0.002	0.0044	0.0008	-0.0008	0.0016
3.34	-0.0048	-0.0068	-0.0048	0.0008	-0.0016	0.0016
3.35	-0.0092	-0.01	-0.0084	0.0012	-0.0012	0.002
3.36	-0.0028	-0.0048	-0.0028	0.002	-0.0008	0.0028
3.37	0.0076	0.004	0.0064	0.0012	-0.0008	0.002
3.38	0.0132	0.0084	0.0112	0.0024	0	0.0032
3.39	0.0056	0.002	0.0044	0.0008	-0.0012	0.0016
3.4	-0.0044	-0.0064	-0.0044	0.0016	-0.0012	0.0024
3.41	-0.0096	-0.0104	-0.0092	0.0008	-0.002	0.0016
3.42	-0.0024	-0.004	-0.0024	0.0024	-0.0008	0.0032
3.43	0.008	0.0044	0.0068	0.002	0	0.0028
3.44	0.0132	0.0084	0.0112	0.0024	0.0008	0.0032
3.45	0.0052	0.0016	0.004	0	-0.0016	0.0008
3.46	-0.0048	-0.0068	-0.0048	0.0008	-0.002	0.0016
3.47	-0.0096	-0.0104	-0.0088	0.0008	-0.0024	0.0016
3.48	-0.0024	-0.0044	-0.0024	0.002	-0.0012	0.0028
3.49	0.008	0.004	0.0064	0.0016	-0.0008	0.0024
3.5	0.0132	0.0084	0.0112	0.0024	0	0.0032
3.51	0.006	0.0024	0.0048	0.0012	-0.0008	0.002
3.52	-0.0048	-0.0068	-0.0048	0.0012	-0.0012	0.002
3.53	-0.01	-0.0108	-0.0096	0	-0.0024	0.0012
3.54	-0.0016	-0.0036	-0.002	0.0028	-0.0004	0.0036
3.55	0.008	0.0044	0.0068	0.002	0.0004	0.0028
3.56	0.0132	0.0084	0.0112	0.0028	0.0012	0.0032
3.57	0.0052	0.0016	0.004	0.0004	-0.0008	0.0012
3.58	-0.0044	-0.0064	-0.0044	0.0012	-0.0008	0.0024
3.59	-0.0096	-0.0104	-0.0088	0.0008	-0.0016	0.0016
3.6	-0.002	-0.004	-0.002	0.0024	0	0.0032
3.61	0.0076	0.0036	0.006	0.0012	-0.0004	0.002
3.62	0.0128	0.008	0.0108	0.002	0	0.0028
3.63	0.0056	0.002	0.0044	0.0008	-0.0008	0.0016
3.64	-0.0052	-0.0068	-0.0048	0.0008	-0.0016	0.002
3.65	-0.0088	-0.01	-0.0084	0.0012	-0.0012	0.0024
3.66	-0.0024	-0.0044	-0.0024	0.0024	0	0.0032
3.67	0.0076	0.004	0.0064	0.0016	-0.0004	0.0024
3.68	0.0132	0.0084	0.0112	0.0024	0.0004	0.0032
3.69	0.0052	0.0016	0.004	0.0004	-0.0012	0.0012
3.7	-0.0048	-0.0068	-0.0048	0.0012	-0.0016	0.002
3.71	-0.0096	-0.0104	-0.0092	0.0008	-0.002	0.0016
3.72	-0.0024	-0.0044	-0.0024	0.002	-0.0012	0.0028
3.73	0.008	0.004	0.0068	0.0016	-0.0008	0.002
3.74	0.0132	0.0084	0.0112	0.0024	-0.0004	0.0032
3.75	0.0048	0.0012	0.0036	0	-0.002	0.0008
3.76	-0.0048	-0.0064	-0.0048	0.0012	-0.0024	0.002
3.77	-0.0092	-0.0104	-0.0088	0.0008	-0.002	0.0016
3.78	-0.002	-0.004	-0.002	0.0024	-0.0012	0.0028
3.79	0.008	0.004	0.0064	0.0016	-0.0008	0.0024
3.8	0.0132	0.0084	0.0112	0.0024	-0.0004	0.0032
3.81	0.0052	0.0016	0.004	0.0004	-0.0016	0.0012
3.82	-0.0048	-0.0068	-0.0048	0.0012	-0.002	0.002
3.83	-0.0096	-0.0104	-0.0088	0.0008	-0.0024	0.0016
3.84	-0.0024	-0.004	-0.0024	0.002	-0.0008	0.0028
3.85	0.008	0.004	0.0068	0.0016	-0.0008	0.0024
3.86	0.0128	0.008	0.0108	0.002	-0.0004	0.0028
3.87	0.0056	0.0016	0.0044	0.0008	-0.0012	0.0016
3.88	-0.0048	-0.0064	-0.0048	0.0012	-0.0016	0.002
3.89	-0.01	-0.0108	-0.0092	0.0004	-0.0024	0.0012
3.9	-0.002	-0.004	-0.002	0.0024	-0.0008	0.0032
3.91	0.008	0.0044	0.0068	0.0016	-0.0004	0.0024
3.92	0.0128	0.008	0.0108	0.002	-0.0004	0.0028
3.93	0.0056	0.002	0.0044	0.0008	-0.0012	0.0016
3.94	-0.0044	-0.0064	-0.0044	0.0016	-0.0012	0.002
3.95	-0.0092	-0.0104	-0.0088	0.0008	-0.0016	0.0016
3.96	-0.0016	-0.0036	-0.002	0.0024	-0.0004	0.0032
3.97	0.0076	0.004	0.0064	0.0012	-0.0008	0.0016
3.98	0.0132	0.0084	0.0112	0.002	-0.0004	0.0028
3.99	0.006	0.002	0.0048	0.0012	-0.0008	0.002
4	-0.0052	-0.0068	-0.0052	0.0012	-0.0016	0.002
4.01	-0.01	-0.0108	-0.0092	0.0004	-0.0024	0.0012
4.02	-0.002	-0.004	-0.002	0.002	-0.0012	0.0028
4.03	0.008	0.004	0.0068	0.0016	-0.0008	0.0024
4.04	0.0132	0.0084	0.0112	0.0028	0.0004	0.0032
4.05	0.0052	0.0016	0.004	0.0008	-0.0012	0.0016
4.06	-0.0048	-0.0068	-0.0048	0.0012	-0.0016	0.002
4.07	-0.0096	-0.0104	-0.0088	0.0008	-0.0016	0.0016
4.08	-0.002	-0.0036	-0.002	0.0024	-0.0004	0.0032
4.09	0.008	0.004	0.0064	0.0016	-0.0004	0.0024
4.1	0.0128	0.008	0.0108	0.002	0	0.0028
4.11	0.0052	0.0016	0.004	0.0004	-0.0016	0.0012
4.12	-0.0044	-0.0064	-0.0044	0.0016	-0.0012	0.0024
4.13	-0.01	-0.0108	-0.0096	0	-0.0024	0.0012
4.14	-0.002	-0.004	-0.002	0.002	-0.0016	0.0028
4.15	0.0084	0.0044	0.0068	0.0016	-0.0008	0.0024
4.16	0.0132	0.0084	0.0112	0.0024	0	0.0032
4.17	0.0052	0.0016	0.004	0.0008	-0.0012	0.0016
4.18	-0.0048	-0.0068	-0.0048	0.0012	-0.0016	0.002
4.19	-0.01	-0.0108	-0.0092	0.0004	-0.0024	0.0012
4.2	-0.002	-0.0036	-0.002	0.002	-0.0008	0.0032
4.21	0.008	0.004	0.0064	0.0016	-0.0008	0.0024
4.22	0.0132	0.0084	0.0112	0.0024	0	0.0032
4.23	0.0052	0.0016	0.004	0.0008	-0.0008	0.0016
4.24	-0.0048	-0.0068	-0.0048	0.0012	-0.0016	0.002
4.25	-0.01	-0.0108	-0.0096	0	-0.0024	0.0012
4.26	-0.002	-0.004	-0.002	0.002	-0.0012	0.0028
4.27	0.0088	0.0048	0.0072	0.002	0	0.0028
4.28	0.0128	0.008	0.0108	0.0024	0	0.0032
4.29	0.0052	0.0012	0.004	0.0004	-0.0012	0.0016
4.3	-0.0048	-0.0068	-0.0048	0.0012	-0.0016	0.002
4.31	-0.0096	-0.0104	-0.0088	0.0008	-0.0016	0.002
4.32	-0.002	-0.0036	-0.002	0.0024	-0.0004	0.0032
4.33	0.008	0.0044	0.0068	0.0016	-0.0004	0.0024
4.34	0.0128	0.008	0.0108	0.002	0	0.0028
4.35	0.0048	0.0012	0.0036	0.0004	-0.0016	0.0012
4.36	-0.0048	-0.0068	-0.0048	0.0012	-0.0016	0.002
4.37	-0.0092	-0.01	-0.0088	0.0012	-0.0012	0.002
4.38	-0.0016	-0.0036	-0.002	0.0024	0	0.0032
4.39	0.008	0.0044	0.0068	0.0012	-0.0004	0.0024
4.4	0.0128	0.0084	0.0112	0.002	0	0.0028
4.41	0.0048	0.0012	0.0036	0.0004	-0.0016	0.0012
4.42	-0.0044	-0.0064	-0.0044	0.002	-0.0012	0.0028
4.43	-0.01	-0.0108	-0.0096	0.0008	-0.0016	0.0016
4.44	-0.002	-0.0036	-0.002	0.002	-0.0008	0.0028
4.45	0.0084	0.0048	0.0072	0.0016	0	0.0024
4.46	0.0128	0.008	0.0108	0.002	0	0.0028
4.47	0.0048	0.0012	0.0036	0.0004	-0.0016	0.0012
4.48	-0.0048	-0.0068	-0.0048	0.0016	-0.0016	0.0024
4.49	-0.0096	-0.0104	-0.0088	0.0008	-0.0016	0.0016
4.5	-0.0016	-0.0036	-0.002	0.002	-0.0008	0.0028
4.51	0.0084	0.0044	0.0068	0.0016	-0.0004	0.0024
4.52	0.0128	0.008	0.0108	0.0016	-0.0004	0.0024
4.53	0.0052	0.0016	0.004	0.0008	-0.0012	0.0016
4.54	-0.0048	-0.0068	-0.0048	0.0016	-0.0012	0.0024
4.55	-0.0096	-0.0108	-0.0092	0.0008	-0.0016	0.0016
4.56	-0.0016	-0.0036	-0.0016	0.0024	-0.0004	0.0032
4.57	0.0084	0.0044	0.0068	0.0016	0	0.0024
4.58	0.0128	0.008	0.0108	0.002	0	0.0028
4.59	0.0052	0.0016	0.004	0.0008	-0.0012	0.0016
4.6	-0.0048	-0.0068	-0.0048	0.0016	-0.0012	0.0024
4.61	-0.0096	-0.0104	-0.0088	0.0008	-0.0016	0.0016
4.62	-0.0016	-0.0036	-0.002	0.002	-0.0004	0.0032
4.63	0.008	0.004	0.0064	0.0008	-0.0012	0.002
4.64	0.0132	0.0084	0.0112	0.002	-0.0004	0.0028
4.65	0.0048	0.0012	0.0036	0.0008	-0.0012	0.0016
4.66	-0.0044	-0.0064	-0.0044	0.0016	-0.0012	0.0024
4.67	-0.0096	-0.0108	-0.0092	0.0008	-0.0016	0.0016
4.68	-0.0016	-0.0036	-0.002	0.002	-0.0008	0.0028
4.69	0.008	0.004	0.0064	0.0008	-0.0012	0.0016
4.7	0.0132	0.0084	0.0112	0.002	-0.0008	0.0028
4.71	0.0048	0.0012	0.0036	0.0008	-0.0016	0.0016
4.72	-0.0044	-0.0064	-0.0048	0.0016	-0.0012	0.0024
4.73	-0.0092	-0.01	-0.0088	0.0012	-0.0012	0.002
4.74	-0.0016	-0.0036	-0.0016	0.0024	-0.0004	0.0032
4.75	0.008	0.0044	0.0068	0.0012	-0.0004	0.002
4.76	0.0132	0.0084	0.0112	0.0024	0.0004	0.0032
4.77	0.0048	0.0012	0.0036	0.0008	-0.0008	0.0016
4.78	-0.0052	-0.0068	-0.0052	0.0012	-0.0012	0.002
4.79	-0.01	-0.0108	-0.0092	0.0004	-0.002	0.0012
4.8	-0.0016	-0.0036	-0.0016	0.002	-0.0012	0.0028
4.81	0.0084	0.0044	0.0068	0.0016	-0.0008	0.0024
4.82	0.0132	0.0084	0.0112	0.0024	0	0.0032
4.83	0.0052	0.0016	0.004	0.0012	-0.0004	0.002
4.84	-0.0048	-0.0068	-0.0048	0.0016	-0.0008	0.0024
4.85	-0.01	-0.0108	-0.0092	0.0004	-0.0016	0.0012
4.86	-0.0016	-0.0036	-0.0016	0.002	-0.0012	0.0028
4.87	0.008	0.004	0.0064	0.0012	-0.0012	0.002
4.88	0.0128	0.008	0.0108	0.002	-0.0008	0.0028
4.89	0.0048	0.0012	0.0036	0.0008	-0.0012	0.0016
4.9	-0.0052	-0.0068	-0.0052	0.0012	-0.0016	0.002
4.91	-0.0096	-0.0104	-0.0088	0.0008	-0.002	0.0016
4.92	-0.0012	-0.0036	-0.0016	0.002	-0.0008	0.0028
4.93	0.0084	0.0044	0.0072	0.0016	-0.0004	0.0024
4.94	0.0128	0.008	0.0108	0.002	-0.0004	0.0028
4.95	0.0044	0.0008	0.0032	0.0004	-0.0016	0.0012
4.96	-0.0052	-0.0072	-0.0052	0.0012	-0.002	0.002
4.97	-0.0092	-0.0104	-0.0088	0.0012	-0.0016	0.002
4.98	-0.0016	-0.0036	-0.0016	0.002	-0.0008	0.0028
4.99	0.0084	0.0044	0.0068	0.0012	-0.0008	0.002
5	0.0132	0.0084	0.0112	0.0024	0	0.0032
5.01	0.0048	0.0012	0.0036	0.0012	-0.0008	0.002
5.02	-0.0036	-0.0056	-0.0036	0.0044	0.002	0.0048
5.03	-0.0104	-0.0112	-0.0096	0.0024	0.0028	0.0032
5.04	-0.0036	-0.0052	-0.0036	-0.0012	-0.0028	0
5.05	0.0064	0.0028	0.0052	-0.0048	-0.0088	-0.0036
5.06	0.0148	0.0096	0.0124	0.0012	-0.0056	0.002
5.07	0.0072	0.0032	0.0056	0.0048	0.0004	0.0052
5.08	-0.0032	-0.0052	-0.0032	0.008	0.0072	0.0084
5.09	-0.0108	-0.0116	-0.01	0.0024	0.0048	0.0032
5.1	-0.0044	-0.0056	-0.004	-0.0016	-0.002	-0.0008
5.11	0.006	0.0024	0.0048	-0.0052	-0.0092	-0.004
5.12	0.0148	0.0096	0.0124	0.0008	-0.006	0.0016
5.13	0.0076	0.0036	0.006	0.0052	0.0008	0.0056
5.14	-0.0032	-0.0052	-0.0032	0.008	0.008	0.0084
5.15	-0.0116	-0.0124	-0.0108	0.002	0.0044	0.0028
5.16	-0.0036	-0.0052	-0.0036	-0.0016	-0.0024	-0.0008
5.17	0.0068	0.0032	0.0052	-0.0048	-0.0084	-0.0036
5.18	0.0144	0.0096	0.0124	0.0008	-0.006	0.0016
5.19	0.0072	0.0032	0.006	0.0048	0.0008	0.0056
5.2	-0.0028	-0.0048	-0.0028	0.0088	0.0084	0.0092
5.21	-0.012	-0.0124	-0.0112	0.0016	0.0044	0.0024
5.22	-0.004	-0.0056	-0.004	-0.002	-0.0024	-0.0012
5.23	0.0064	0.0028	0.0052	-0.0052	-0.0092	-0.004
5.24	0.0148	0.0096	0.0124	0.0008	-0.006	0.002
5.25	0.0072	0.0032	0.006	0.0048	0.0004	0.0052
5.26	-0.0032	-0.0052	-0.0032	0.008	0.0072	0.0084
5.27	-0.0116	-0.012	-0.0108	0.002	0.004	0.0028
5.28	-0.004	-0.0056	-0.0036	-0.002	-0.0024	-0.0008
5.29	0.006	0.0024	0.0048	-0.0056	-0.01	-0.0044
5.3	0.0148	0.0096	0.0124	0.0008	-0.0068	0.0016
5.31	0.0076	0.0036	0.006	0.0052	0.0008	0.006
5.32	-0.0032	-0.0052	-0.0032	0.0084	0.008	0.0088
5.33	-0.012	-0.0124	-0.0112	0.0016	0.004	0.0024
5.34	-0.0044	-0.0056	-0.004	-0.0028	-0.004	-0.002
5.35	0.0068	0.0036	0.006	-0.0048	-0.0096	-0.0036
5.36	0.0152	0.01	0.0128	0.002	-0.0048	0.0028
5.37	0.0076	0.0036	0.0064	0.0064	0.0032	0.0072
5.38	-0.004	-0.006	-0.0044	0.0072	0.008	0.008
5.39	-0.012	-0.0124	-0.0108	0.0012	0.0036	0.002
5.4	-0.0044	-0.006	-0.0044	-0.0032	-0.0044	-0.0024
5.41	0.0072	0.0036	0.006	-0.0052	-0.0108	-0.004
5.42	0.0152	0.01	0.0128	0.002	-0.0056	0.0028
5.43	0.0076	0.0036	0.0064	0.0068	0.0032	0.0072
5.44	-0.004	-0.006	-0.0044	0.0072	0.0076	0.0076
5.45	-0.0124	-0.0128	-0.0116	0.0004	0.0024	0.0012
5.46	-0.0044	-0.006	-0.0044	-0.0044	-0.0064	-0.0032
5.47	0.008	0.0044	0.0068	-0.0036	-0.0096	-0.0024
5.48	0.0156	0.0104	0.0132	0.0028	-0.0044	0.0036
5.49	0.0076	0.0036	0.006	0.0072	0.0044	0.0076
5.5	-0.0044	-0.0064	-0.0044	0.0072	0.008	0.0076
5.51	-0.012	-0.0124	-0.0112	0.0008	0.0036	0.0016
5.52	-0.0044	-0.006	-0.0044	-0.004	-0.0056	-0.0032
5.53	0.0076	0.004	0.0064	-0.004	-0.0092	-0.0028
5.54	0.0152	0.01	0.0128	0.0024	-0.0048	0.0032
5.55	0.0076	0.0036	0.006	0.0068	0.004	0.0076
5.56	-0.0044	-0.0064	-0.0044	0.0072	0.008	0.0076
5.57	-0.012	-0.0124	-0.0108	0.0008	0.0036	0.0016
5.58	-0.0044	-0.006	-0.0044	-0.004	-0.0052	-0.0028
5.59	0.0076	0.0036	0.006	-0.0044	-0.0096	-0.0032
5.6	0.0152	0.01	0.0132	0.002	-0.0052	0.0028
5.61	0.0076	0.0036	0.006	0.0068	0.0036	0.0072
5.62	-0.0044	-0.0064	-0.0044	0.0068	0.0072	0.0076
5.63	-0.012	-0.0124	-0.0112	0.0004	0.0028	0.0016
5.64	-0.0044	-0.006	-0.004	-0.004	-0.006	-0.0028
5.65	0.0076	0.004	0.0064	-0.004	-0.01	-0.0032
5.66	0.0148	0.0096	0.0124	0.0016	-0.006	0.0024
5.67	0.0076	0.0036	0.006	0.0068	0.0028	0.0072
5.68	-0.0044	-0.0064	-0.0044	0.0072	0.0068	0.0076
5.69	-0.012	-0.0124	-0.0112	0.0008	0.0024	0.0016
5.7	-0.0048	-0.006	-0.0044	-0.0044	-0.0068	-0.0032
5.71	0.0068	0.0032	0.0056	-0.0056	-0.012	-0.0044
5.72	0.0152	0.01	0.0128	0.0016	-0.0072	0.0024
5.73	0.0072	0.0032	0.0056	0.006	0.0012	0.0064
5.74	-0.0044	-0.0064	-0.0048	0.006	0.0048	0.0068
5.75	-0.012	-0.0124	-0.0112	0.0004	0.0008	0.0012
5.76	-0.0048	-0.006	-0.0044	-0.0048	-0.0088	-0.0036
5.77	0.0076	0.004	0.006	-0.0048	-0.0124	-0.0036
5.78	0.0152	0.01	0.0128	0.0016	-0.008	0.0024
5.79	0.0076	0.0036	0.006	0.0064	0.0016	0.0072
5.8	-0.0048	-0.0064	-0.0048	0.0068	0.0056	0.0072
5.81	-0.0124	-0.0128	-0.0116	0	0.0008	0.0008
5.82	-0.0044	-0.006	-0.0044	-0.0048	-0.0084	-0.0036
5.83	0.008	0.004	0.0064	-0.0044	-0.012	-0.0036
5.84	0.0148	0.01	0.0128	0.0016	-0.0076	0.0024
5.85	0.0072	0.0032	0.0056	0.0064	0.0012	0.0068
5.86	-0.0044	-0.0064	-0.0044	0.0064	0.0056	0.0072
5.87	-0.012	-0.0124	-0.0112	0	0.0008	0.0008
5.88	-0.004	-0.0056	-0.004	-0.0044	-0.008	-0.0032
5.89	0.008	0.004	0.0064	-0.0044	-0.0112	-0.0032
5.9	0.0148	0.01	0.0128	0.0016	-0.0072	0.0024
5.91	0.0072	0.0032	0.006	0.0064	0.002	0.0072
5.92	-0.0044	-0.006	-0.0044	0.0068	0.006	0.0072
5.93	-0.0124	-0.0128	-0.0116	-0.0004	0.0008	0.0004
5.94	-0.004	-0.0056	-0.004	-0.0048	-0.0084	-0.0036
5.95	0.0076	0.004	0.0064	-0.0048	-0.012	-0.0036
5.96	0.0152	0.0104	0.0132	0.002	-0.0068	0.0028
5.97	0.0072	0.0032	0.006	0.0064	0.002	0.0072
5.98	-0.0048	-0.0068	-0.0048	0.0064	0.0056	0.0068
5.99	-0.012	-0.0128	-0.0112	0	0.0008	0.0008
6	-0.004	-0.0056	-0.004	-0.0044	-0.008	-0.0032
6.01	0.0072	0.0036	0.006	-0.0048	-0.012	-0.004
6.02	0.0148	0.01	0.0128	0.0012	-0.0076	0.0024
6.03	0.008	0.0036	0.0064	0.0072	0.0024	0.0076
6.04	-0.0048	-0.0068	-0.0048	0.0068	0.0064	0.0072
6.05	-0.0116	-0.0124	-0.0108	0.0004	0.002	0.0016
6.06	-0.0044	-0.0056	-0.004	-0.0044	-0.0072	-0.0032
6.07	0.008	0.004	0.0064	-0.0044	-0.0108	-0.0032
6.08	0.0152	0.01	0.0132	0.002	-0.006	0.0028
6.09	0.0072	0.0032	0.0056	0.0064	0.0024	0.0072
6.1	-0.0044	-0.0064	-0.0044	0.0068	0.0068	0.0076
6.11	-0.0116	-0.0124	-0.0108	0.0008	0.0028	0.0016
6.12	-0.0036	-0.0052	-0.0036	-0.004	-0.006	-0.0028
6.13	0.0076	0.004	0.0064	-0.0044	-0.01	-0.0032
6.14	0.0148	0.01	0.0128	0.0016	-0.006	0.0024
6.15	0.008	0.0036	0.0064	0.0072	0.0036	0.0076
6.16	-0.0044	-0.0064	-0.0048	0.0072	0.0076	0.0076
6.17	-0.0116	-0.012	-0.0108	0.0008	0.0036	0.002
6.18	-0.0044	-0.0056	-0.004	-0.0044	-0.006	-0.0032
6.19	0.008	0.0044	0.0068	-0.004	-0.0092	-0.0028
6.2	0.0156	0.0104	0.0132	0.0028	-0.0044	0.0036
6.21	0.0076	0.0036	0.006	0.0076	0.0052	0.008
6.22	-0.0048	-0.0068	-0.0048	0.0068	0.0084	0.0076
6.23	-0.0116	-0.0124	-0.0108	0.0008	0.0036	0.0016
6.24	-0.0036	-0.0052	-0.0036	-0.004	-0.0052	-0.0028
6.25	0.008	0.0044	0.0068	-0.004	-0.0088	-0.0028
6.26	0.0152	0.01	0.0132	0.0024	-0.0044	0.0032
6.27	0.0072	0.0032	0.006	0.0072	0.0048	0.008
6.28	-0.0048	-0.0064	-0.0048	0.0072	0.0084	0.0076
6.29	-0.0116	-0.0124	-0.0108	0.0008	0.0036	0.0016
6.3	-0.0032	-0.0048	-0.0032	-0.0036	-0.0048	-0.0024
6.31	0.0084	0.0044	0.0068	-0.0036	-0.008	-0.0024
6.32	0.0152	0.01	0.0132	0.0024	-0.0036	0.0032
6.33	0.0072	0.0032	0.006	0.0076	0.0056	0.008
6.34	-0.0044	-0.0064	-0.0044	0.0076	0.0092	0.008
6.35	-0.012	-0.0124	-0.0112	0.0008	0.0044	0.0016
6.36	-0.0036	-0.0052	-0.0036	-0.004	-0.0044	-0.0028
6.37	0.0076	0.004	0.0064	-0.0044	-0.0088	-0.0032
6.38	0.0152	0.01	0.0132	0.0024	-0.004	0.0032
6.39	0.0072	0.0032	0.0056	0.0076	0.0052	0.008
6.4	-0.0048	-0.0068	-0.0048	0.0072	0.0088	0.0076
6.41	-0.0116	-0.0124	-0.0108	0.0008	0.0044	0.0016
6.42	-0.0036	-0.0052	-0.0036	-0.004	-0.0048	-0.0028
6.43	0.008	0.004	0.0064	-0.004	-0.0088	-0.0028
6.44	0.0156	0.0104	0.0132	0.0028	-0.004	0.0036
6.45	0.0072	0.0032	0.006	0.0076	0.0056	0.008
6.46	-0.0048	-0.0068	-0.0048	0.0076	0.0092	0.008
6.47	-0.012	-0.0124	-0.0112	0.0008	0.004	0.0016
6.48	-0.004	-0.0056	-0.0036	-0.0044	-0.0056	-0.0032
6.49	0.008	0.0044	0.0068	-0.004	-0.0092	-0.0028
6.5	0.0152	0.01	0.0132	0.0024	-0.0044	0.0032
6.51	0.0068	0.0028	0.0056	0.0072	0.0044	0.0076
6.52	-0.0044	-0.006	-0.0044	0.0076	0.0092	0.0084
6.53	-0.012	-0.0124	-0.0112	0.0004	0.004	0.0016
6.54	-0.0036	-0.0052	-0.0036	-0.004	-0.0052	-0.0028
6.55	0.008	0.004	0.0064	-0.004	-0.0088	-0.0028
6.56	0.0152	0.01	0.0128	0.0028	-0.004	0.0036
6.57	0.0064	0.0028	0.0052	0.0072	0.0048	0.0076
6.58	-0.0044	-0.0064	-0.0044	0.0072	0.0088	0.008
6.59	-0.012	-0.0124	-0.0112	0.0004	0.0036	0.0012
6.6	-0.0036	-0.0052	-0.0036	-0.0044	-0.006	-0.0032
6.61	0.008	0.004	0.0064	-0.0044	-0.01	-0.0032
6.62	0.0148	0.01	0.0128	0.002	-0.0052	0.0028
6.63	0.0076	0.0036	0.006	0.008	0.0048	0.0084
6.64	-0.0048	-0.0064	-0.0048	0.0076	0.0092	0.008
6.65	-0.0124	-0.0128	-0.0112	0	0.0032	0.0012
6.66	-0.004	-0.0052	-0.0036	-0.0048	-0.0064	-0.0036
6.67	0.008	0.004	0.0064	-0.0044	-0.01	-0.0032
6.68	0.0152	0.01	0.0128	0.0024	-0.0052	0.0032
6.69	0.0072	0.0032	0.006	0.0076	0.0048	0.0084
6.7	-0.0044	-0.0064	-0.0044	0.0076	0.0088	0.008
6.71	-0.0112	-0.012	-0.0104	0.0008	0.004	0.002
6.72	-0.0036	-0.0052	-0.0036	-0.0044	-0.0056	-0.0032
6.73	0.0076	0.004	0.006	-0.0048	-0.01	-0.0036
6.74	0.0152	0.01	0.0128	0.0028	-0.0048	0.0036
6.75	0.0076	0.0036	0.006	0.008	0.0056	0.0088
6.76	-0.0048	-0.0068	-0.0048	0.0076	0.0096	0.008
6.77	-0.0116	-0.0124	-0.0108	0.0008	0.004	0.0016
6.78	-0.0036	-0.0052	-0.0036	-0.004	-0.0052	-0.0032
6.79	0.008	0.004	0.0064	-0.004	-0.0092	-0.0032
6.8	0.0152	0.01	0.0132	0.0028	-0.004	0.0036
6.81	0.0068	0.0032	0.0056	0.0076	0.0056	0.0084
6.82	-0.0048	-0.0064	-0.0048	0.0076	0.0092	0.008
6.83	-0.012	-0.0124	-0.0112	0	0.0036	0.0012
6.84	-0.0036	-0.0052	-0.0032	-0.0044	-0.006	-0.0036
6.85	0.0084	0.0044	0.0068	-0.004	-0.0096	-0.0028
6.86	0.0152	0.01	0.0128	0.0024	-0.0048	0.0032
6.87	0.0072	0.0032	0.0056	0.0076	0.0048	0.008
6.88	-0.0048	-0.0064	-0.0048	0.0076	0.0088	0.008
6.89	-0.0116	-0.0124	-0.0108	0.0008	0.004	0.0016
6.9	-0.0036	-0.0052	-0.0036	-0.0044	-0.0056	-0.0032
6.91	0.008	0.004	0.0064	-0.004	-0.0092	-0.0028
6.92	0.0148	0.0096	0.0124	0.0028	-0.0044	0.0036
6.93	0.0064	0.0024	0.0052	0.0072	0.0048	0.008
6.94	-0.0048	-0.0068	-0.0048	0.0072	0.0088	0.008
6.95	-0.012	-0.0124	-0.0112	0.0004	0.0032	0.0012
6.96	-0.0032	-0.0048	-0.0032	-0.0044	-0.006	-0.0032
6.97	0.0076	0.004	0.0064	-0.0048	-0.0104	-0.0036
6.98	0.0152	0.01	0.0132	0.0028	-0.0052	0.0036
6.99	0.0072	0.0032	0.0056	0.008	0.0052	0.0084
7	-0.0048	-0.0068	-0.0048	0.0072	0.0088	0.008
7.01	-0.012	-0.0124	-0.0112	0	0.0032	0.0008
7.02	-0.0028	-0.0044	-0.0028	-0.004	-0.006	-0.0028
7.03	0.008	0.004	0.0064	-0.004	-0.0092	-0.0028
7.04	0.0152	0.01	0.0128	0.0028	-0.0044	0.0036
7.05	0.0064	0.0024	0.0048	0.0072	0.0048	0.0076
7.06	-0.0048	-0.0068	-0.0048	0.0068	0.008	0.0076
7.07	-0.0112	-0.012	-0.0104	0.0008	0.0036	0.0016
7.08	-0.0036	-0.0052	-0.0036	-0.0048	-0.006	-0.0036
7.09	0.008	0.004	0.0064	-0.0044	-0.0104	-0.0032
7.1	0.0152	0.0104	0.0132	0.0028	-0.0048	0.0036
7.11	0.0072	0.0032	0.0056	0.0084	0.006	0.0088
7.12	-0.0044	-0.0064	-0.0048	0.0084	0.0104	0.0088
7.13	-0.012	-0.0124	-0.0112	0.0008	0.0048	0.0016
7.14	-0.004	-0.0056	-0.0036	-0.0052	-0.006	-0.004
7.15	0.008	0.0044	0.0068	-0.0044	-0.01	-0.0032
7.16	0.0148	0.01	0.0128	0.0028	-0.0044	0.0036
7.17	0.0064	0.0024	0.0048	0.0072	0.0048	0.008
7.18	-0.0048	-0.0064	-0.0048	0.0076	0.0088	0.008
7.19	-0.0116	-0.0124	-0.0108	0.0004	0.0036	0.0016
7.2	-0.0032	-0.0048	-0.0032	-0.0044	-0.006	-0.0032
7.21	0.0084	0.0044	0.0068	-0.004	-0.0092	-0.0028
7.22	0.0152	0.01	0.0128	0.0032	-0.0036	0.004
7.23	0.0068	0.0028	0.0052	0.008	0.0056	0.0084
7.24	-0.0044	-0.0064	-0.0044	0.008	0.01	0.0084
7.25	-0.0116	-0.0124	-0.0108	0.0004	0.0044	0.0012
7.26	-0.0036	-0.0052	-0.0036	-0.0048	-0.006	-0.0036
7.27	0.0076	0.004	0.0064	-0.0044	-0.0096	-0.0032
7.28	0.0148	0.0096	0.0128	0.0028	-0.0044	0.0036
7.29	0.0068	0.0028	0.0056	0.008	0.006	0.0088
7.3	-0.0044	-0.0064	-0.0044	0.008	0.01	0.0084
7.31	-0.012	-0.0124	-0.0112	0	0.004	0.0012
7.32	-0.0032	-0.0048	-0.0032	-0.0048	-0.006	-0.0036
7.33	0.008	0.004	0.0064	-0.0044	-0.01	-0.0032
7.34	0.0148	0.01	0.0128	0.0024	-0.0052	0.0032
7.35	0.0072	0.0032	0.006	0.0084	0.0056	0.0088
7.36	-0.0048	-0.0068	-0.0048	0.0076	0.0092	0.008
7.37	-0.012	-0.0124	-0.0112	0	0.0032	0.0008
7.38	-0.0032	-0.0048	-0.0032	-0.0048	-0.0064	-0.0032
7.39	0.008	0.004	0.0064	-0.0048	-0.0104	-0.0036
7.4	0.0152	0.0104	0.0132	0.0024	-0.0052	0.0036
7.41	0.0068	0.0032	0.0056	0.008	0.0052	0.0084
7.42	-0.0052	-0.0072	-0.0052	0.0068	0.0084	0.0076
7.43	-0.012	-0.0124	-0.0112	0	0.0024	0.0008
7.44	-0.0032	-0.0048	-0.0028	-0.0044	-0.0068	-0.0032
7.45	0.008	0.004	0.0064	-0.0048	-0.0108	-0.0036
7.46	0.0148	0.01	0.0128	0.002	-0.006	0.0032
7.47	0.0064	0.0024	0.0052	0.0072	0.004	0.008
7.48	-0.0048	-0.0068	-0.0048	0.0072	0.008	0.008
7.49	-0.012	-0.0124	-0.0112	0	0.0024	0.0008
7.5	-0.0032	-0.0048	-0.0032	-0.0048	-0.0072	-0.0036
7.51	0.0084	0.0044	0.0068	-0.0044	-0.0108	-0.0032
7.52	0.0156	0.0104	0.0132	0.0028	-0.0052	0.0036
7.53	0.0064	0.0024	0.0048	0.0072	0.0044	0.008
7.54	-0.0048	-0.0068	-0.0052	0.0072	0.0084	0.008
7.55	-0.0124	-0.0128	-0.0116	0	0.0024	0.0008
7.56	-0.0036	-0.0048	-0.0032	-0.0052	-0.008	-0.004
7.57	0.0092	0.0052	0.0076	-0.004	-0.0104	-0.0028
7.58	0.016	0.0108	0.0136	0.0028	-0.0044	0.0036
7.59	0.0064	0.0024	0.0048	0.0076	0.0048	0.008
7.6	-0.0048	-0.0068	-0.0052	0.0072	0.0084	0.008
7.61	-0.0124	-0.0128	-0.0116	0	0.0028	0.0008
7.62	-0.0032	-0.0048	-0.0028	-0.0048	-0.0068	-0.0036
7.63	0.0088	0.0048	0.0072	-0.0044	-0.0104	-0.0032
7.64	0.0152	0.01	0.0128	0.0024	-0.0052	0.0032
7.65	0.006	0.0024	0.0048	0.0072	0.0044	0.008
7.66	-0.0052	-0.0072	-0.0052	0.0072	0.008	0.0076
7.67	-0.012	-0.0124	-0.0112	0.0004	0.0028	0.0012
7.68	-0.0028	-0.0048	-0.0028	-0.0048	-0.0064	-0.0036
7.69	0.0084	0.0044	0.0068	-0.0052	-0.0112	-0.0036
7.7	0.0156	0.0104	0.0132	0.0024	-0.0056	0.0032
7.71	0.0064	0.0024	0.0052	0.0076	0.0048	0.0084
7.72	-0.0052	-0.0072	-0.0052	0.0076	0.0088	0.0084
7.73	-0.012	-0.0124	-0.0112	0.0004	0.0032	0.0012
7.74	-0.0032	-0.0048	-0.0032	-0.0048	-0.0064	-0.0036
7.75	0.008	0.004	0.0064	-0.0052	-0.0112	-0.004
7.76	0.0152	0.01	0.0132	0.0024	-0.0056	0.0032
7.77	0.0064	0.0024	0.0048	0.0076	0.0048	0.0084
7.78	-0.0052	-0.0072	-0.0052	0.0072	0.0084	0.008
7.79	-0.012	-0.0124	-0.0112	0	0.0028	0.0008
7.8	-0.0028	-0.0044	-0.0028	-0.0048	-0.0068	-0.0036
7.81	0.008	0.0044	0.0068	-0.0044	-0.0104	-0.0032
7.82	0.0152	0.01	0.0132	0.0028	-0.0048	0.0036
7.83	0.0056	0.0016	0.0044	0.0072	0.004	0.0076
7.84	-0.0056	-0.0076	-0.0056	0.0068	0.0072	0.0072
7.85	-0.012	-0.0124	-0.0112	0	0.0024	0.0012
7.86	-0.0032	-0.0048	-0.0032	-0.0048	-0.0072	-0.0036
7.87	0.008	0.004	0.0064	-0.0048	-0.0116	-0.0036
7.88	0.0156	0.0104	0.0132	0.0028	-0.0052	0.0036
7.89	0.006	0.0024	0.0048	0.0076	0.0048	0.0084
7.9	-0.0052	-0.0072	-0.0052	0.0072	0.0084	0.0076
7.91	-0.012	-0.0128	-0.0112	0	0.0024	0.0008
7.92	-0.0032	-0.0048	-0.0032	-0.0052	-0.008	-0.004
7.93	0.0088	0.0048	0.0072	-0.0044	-0.0112	-0.0032
7.94	0.0152	0.01	0.0128	0.002	-0.006	0.0032
7.95	0.0068	0.0028	0.0052	0.008	0.0044	0.0084
7.96	-0.0048	-0.0068	-0.0048	0.008	0.0088	0.0084
7.97	-0.012	-0.0128	-0.0112	0	0.0028	0.0008
7.98	-0.0032	-0.0048	-0.0028	-0.0052	-0.0072	-0.004
7.99	0.0084	0.0048	0.0072	-0.0044	-0.0104	-0.0032
8	0.0152	0.01	0.0128	0.0028	-0.0048	0.0036
8.01	0.006	0.0024	0.0048	0.008	0.0052	0.0084
8.02	-0.0048	-0.0068	-0.0048	0.0076	0.0092	0.0084
8.03	-0.0124	-0.0128	-0.0116	0	0.0032	0.0008
8.04	-0.0028	-0.0048	-0.0028	-0.0052	-0.0072	-0.004
8.05	0.0088	0.0048	0.0072	-0.0044	-0.0108	-0.0032
8.06	0.0152	0.01	0.0132	0.0028	-0.0048	0.0036
8.07	0.0064	0.0024	0.0052	0.008	0.0052	0.0084
8.08	-0.0048	-0.0068	-0.0048	0.0076	0.0092	0.008
8.09	-0.012	-0.0124	-0.0112	-0.0004	0.0028	0.0008
8.1	-0.0028	-0.0044	-0.0028	-0.0052	-0.0072	-0.004
8.11	0.0084	0.0044	0.0072	-0.0048	-0.0108	-0.0036
8.12	0.016	0.0104	0.0136	0.0032	-0.0044	0.004
8.13	0.006	0.0024	0.0048	0.008	0.0052	0.0084
8.14	-0.0056	-0.0072	-0.0056	0.0072	0.0084	0.0076
8.15	-0.012	-0.0124	-0.0112	0	0.0028	0.0008
8.16	-0.0028	-0.0044	-0.0028	-0.0048	-0.0072	-0.0036
8.17	0.0084	0.0044	0.0068	-0.0044	-0.0108	-0.0032
8.18	0.0152	0.01	0.0132	0.0032	-0.0048	0.004
8.19	0.006	0.002	0.0044	0.008	0.0052	0.0084
8.2	-0.0056	-0.0072	-0.0056	0.0072	0.0084	0.0076
8.21	-0.012	-0.0124	-0.0112	0	0.0028	0.0008
8.22	-0.0028	-0.0044	-0.0028	-0.0052	-0.0072	-0.004
8.23	0.0088	0.0048	0.0072	-0.0044	-0.0104	-0.0032
8.24	0.0152	0.01	0.0128	0.0028	-0.0048	0.0036
8.25	0.0056	0.002	0.0044	0.0076	0.0044	0.008
8.26	-0.0052	-0.0068	-0.0052	0.0076	0.0084	0.008
8.27	-0.012	-0.0124	-0.0112	0	0.0028	0.0008
8.28	-0.0028	-0.0044	-0.0028	-0.0052	-0.0076	-0.004
8.29	0.0088	0.0048	0.0072	-0.0044	-0.0112	-0.0032
8.3	0.0152	0.01	0.0132	0.0028	-0.0052	0.0036
8.31	0.006	0.002	0.0048	0.0076	0.0048	0.0084
8.32	-0.0052	-0.0068	-0.0052	0.0076	0.0088	0.008
8.33	-0.0124	-0.0128	-0.0116	-0.0004	0.0024	0.0004
8.34	-0.0028	-0.0044	-0.0024	-0.0052	-0.0076	-0.004
8.35	0.0088	0.0048	0.0072	-0.0048	-0.0112	-0.0036
8.36	0.0156	0.0104	0.0132	0.0032	-0.0048	0.004
8.37	0.006	0.002	0.0048	0.008	0.0052	0.0084
8.38	-0.0056	-0.0072	-0.0056	0.0072	0.0088	0.008
8.39	-0.012	-0.0128	-0.0112	-0.0004	0.0028	0.0008
8.4	-0.0024	-0.0044	-0.0024	-0.0048	-0.0072	-0.0036
8.41	0.0084	0.0048	0.0072	-0.0044	-0.0108	-0.0032
8.42	0.0156	0.0104	0.0132	0.0028	-0.0048	0.0036
8.43	0.006	0.002	0.0044	0.0076	0.0048	0.008
8.44	-0.0052	-0.0068	-0.0052	0.0072	0.0084	0.008
8.45	-0.012	-0.0124	-0.0112	-0.0004	0.0024	0.0008
8.46	-0.0024	-0.004	-0.0024	-0.0048	-0.0068	-0.0036
8.47	0.0084	0.0044	0.0068	-0.0048	-0.0112	-0.0036
8.48	0.0156	0.0104	0.0132	0.0028	-0.0052	0.0036
8.49	0.006	0.0024	0.0048	0.008	0.0052	0.0084
8.5	-0.0056	-0.0072	-0.0052	0.0076	0.0088	0.008
8.51	-0.012	-0.0124	-0.0108	0	0.0028	0.0008
8.52	-0.0024	-0.0044	-0.0024	-0.0048	-0.0072	-0.0036
8.53	0.0084	0.0044	0.0068	-0.0048	-0.0108	-0.0036
8.54	0.0152	0.0104	0.0132	0.0028	-0.0052	0.0036
8.55	0.006	0.002	0.0048	0.008	0.0052	0.0084
8.56	-0.0048	-0.0068	-0.0048	0.008	0.01	0.0088
8.57	-0.012	-0.0128	-0.0112	0	0.0036	0.0012
8.58	-0.0028	-0.0044	-0.0028	-0.0052	-0.0068	-0.004
8.59	0.0084	0.0044	0.0068	-0.0048	-0.0108	-0.0036
8.6	0.0152	0.01	0.0128	0.0024	-0.0052	0.0032
8.61	0.0064	0.0024	0.0048	0.0084	0.0056	0.0088
8.62	-0.0052	-0.0072	-0.0052	0.008	0.0096	0.0084
8.63	-0.012	-0.0128	-0.0112	0	0.0032	0.0008
8.64	-0.0028	-0.0044	-0.0028	-0.0056	-0.0076	-0.0044
8.65	0.0084	0.0044	0.0068	-0.0048	-0.0116	-0.0036
8.66	0.0156	0.0104	0.0132	0.0032	-0.0052	0.0036
8.67	0.006	0.0024	0.0048	0.0084	0.0056	0.0088
8.68	-0.0052	-0.0068	-0.0052	0.0076	0.0092	0.0084
8.69	-0.012	-0.0124	-0.0112	-0.0004	0.0028	0.0004
8.7	-0.0024	-0.0044	-0.0024	-0.0052	-0.0072	-0.004
8.71	0.0084	0.0044	0.0068	-0.0048	-0.0112	-0.0036
8.72	0.0156	0.0104	0.0132	0.0032	-0.0048	0.004
8.73	0.006	0.002	0.0044	0.0084	0.0056	0.0088
8.74	-0.0056	-0.0072	-0.0056	0.0072	0.0088	0.008
8.75	-0.0124	-0.0128	-0.0112	-0.0004	0.0024	0.0004
8.76	-0.0028	-0.0044	-0.0028	-0.0052	-0.0072	-0.004
8.77	0.0084	0.0044	0.0068	-0.0048	-0.0116	-0.0036
8.78	0.0156	0.0104	0.0136	0.0036	-0.0044	0.0044
8.79	0.0056	0.002	0.0044	0.008	0.0056	0.0084
8.8	-0.0056	-0.0072	-0.0052	0.0076	0.0092	0.008
8.81	-0.012	-0.0124	-0.0108	0	0.0032	0.0012
8.82	-0.0024	-0.0044	-0.0024	-0.0052	-0.0072	-0.004
8.83	0.0088	0.0048	0.0072	-0.0044	-0.0108	-0.0032
8.84	0.0152	0.01	0.0132	0.0032	-0.0044	0.004
8.85	0.0056	0.0016	0.0044	0.0076	0.0052	0.0084
8.86	-0.0052	-0.0072	-0.0052	0.0076	0.0092	0.0084
8.87	-0.012	-0.0124	-0.0112	0	0.0032	0.0012
8.88	-0.0028	-0.0044	-0.0028	-0.0052	-0.0068	-0.004
8.89	0.0084	0.0048	0.0072	-0.0052	-0.0116	-0.004
8.9	0.0152	0.01	0.0128	0.0028	-0.0056	0.0036
8.91	0.0064	0.0024	0.0048	0.0088	0.0056	0.0092
8.92	-0.0052	-0.0072	-0.0052	0.008	0.01	0.0088
8.93	-0.0124	-0.0128	-0.0116	-0.0004	0.0032	0.0008
8.94	-0.0028	-0.0044	-0.0028	-0.0056	-0.0076	-0.0044
8.95	0.0088	0.0048	0.0072	-0.0048	-0.0112	-0.0036
8.96	0.0156	0.0104	0.0132	0.0032	-0.0048	0.004
8.97	0.0056	0.002	0.0044	0.0084	0.0056	0.0088
8.98	-0.0056	-0.0072	-0.0056	0.0076	0.0092	0.008
8.99	-0.0124	-0.0128	-0.0116	-0.0008	0.002	0
9	-0.002	-0.004	-0.002	-0.0052	-0.008	-0.004
9.01	0.0092	0.0052	0.0076	-0.004	-0.0104	-0.0028
9.02	0.0156	0.0104	0.0132	0.0036	-0.004	0.0044
9.03	0.0056	0.0016	0.0044	0.008	0.006	0.0088
9.04	-0.0056	-0.0076	-0.0056	0.0072	0.0088	0.0076
9.05	-0.0124	-0.0128	-0.0116	-0.0008	0.0016	0
9.06	-0.002	-0.0036	-0.002	-0.0048	-0.0076	-0.0036
9.07	0.0092	0.0052	0.0076	-0.004	-0.0108	-0.0032
9.08	0.0156	0.0104	0.0132	0.0036	-0.004	0.0044
9.09	0.0056	0.002	0.0044	0.0084	0.0064	0.0092
9.1	-0.0056	-0.0072	-0.0052	0.008	0.0104	0.0084
9.11	-0.012	-0.0124	-0.0112	-0.0004	0.0036	0.0008
9.12	-0.0028	-0.0044	-0.0028	-0.006	-0.0076	-0.0048
9.13	0.0088	0.0048	0.0072	-0.0052	-0.012	-0.004
9.14	0.0156	0.0104	0.0132	0.0032	-0.0052	0.004
9.15	0.006	0.0024	0.0048	0.0088	0.0064	0.0092
9.16	-0.0056	-0.0076	-0.0056	0.0076	0.0096	0.0084
9.17	-0.012	-0.0124	-0.0112	-0.0004	0.0032	0.0008
9.18	-0.0024	-0.0044	-0.0024	-0.006	-0.008	-0.0044
9.19	0.0088	0.0048	0.0072	-0.0048	-0.0116	-0.0036
9.2	0.016	0.0104	0.0136	0.0036	-0.0044	0.0044
9.21	0.0056	0.0016	0.0044	0.0084	0.006	0.0092
9.22	-0.0056	-0.0076	-0.0056	0.0076	0.0092	0.008
9.23	-0.012	-0.0124	-0.0112	-0.0004	0.0028	0.0004
9.24	-0.002	-0.004	-0.002	-0.0052	-0.0076	-0.004
9.25	0.0092	0.0052	0.0076	-0.0048	-0.0112	-0.0032
9.26	0.0152	0.01	0.0128	0.0032	-0.0048	0.004
9.27	0.0056	0.002	0.0044	0.0088	0.006	0.0092
9.28	-0.0056	-0.0072	-0.0056	0.008	0.01	0.0084
9.29	-0.012	-0.0128	-0.0112	-0.0008	0.0028	0.0004
9.3	-0.002	-0.004	-0.002	-0.0052	-0.0072	-0.004
9.31	0.0088	0.0048	0.0072	-0.0048	-0.0108	-0.0032
9.32	0.0152	0.01	0.0132	0.0032	-0.0044	0.004
9.33	0.0056	0.0016	0.0044	0.0084	0.0064	0.0092
9.34	-0.0056	-0.0076	-0.0056	0.0076	0.0096	0.008
9.35	-0.012	-0.0124	-0.0112	-0.0004	0.0028	0.0004
9.36	-0.002	-0.004	-0.002	-0.0056	-0.0076	-0.0044
9.37	0.0088	0.0048	0.0072	-0.0052	-0.012	-0.004
9.38	0.0156	0.0104	0.0132	0.0032	-0.0052	0.004
9.39	0.006	0.002	0.0044	0.0088	0.0064	0.0096
9.4	-0.0056	-0.0076	-0.0056	0.0076	0.0096	0.0084
9.41	-0.012	-0.0124	-0.0112	-0.0004	0.0028	0.0004
9.42	-0.0016	-0.0036	-0.0016	-0.0052	-0.0076	-0.004
9.43	0.0088	0.0048	0.0072	-0.0048	-0.0112	-0.0036
9.44	0.0156	0.0104	0.0136	0.0036	-0.004	0.0044
9.45	0.0052	0.0016	0.004	0.0084	0.0064	0.0092
9.46	-0.0056	-0.0072	-0.0056	0.008	0.01	0.0084
9.47	-0.0124	-0.0128	-0.0112	-0.0008	0.0028	0.0004
9.48	-0.0024	-0.004	-0.0024	-0.006	-0.0084	-0.0048
9.49	0.0088	0.0048	0.0076	-0.0048	-0.012	-0.004
9.5	0.0156	0.0104	0.0136	0.0036	-0.0044	0.0044
9.51	0.0056	0.0016	0.0044	0.0088	0.0064	0.0092
9.52	-0.0056	-0.0072	-0.0056	0.008	0.01	0.0084
9.53	-0.0116	-0.0124	-0.0108	0	0.0036	0.0008
9.54	-0.002	-0.0036	-0.002	-0.0056	-0.0072	-0.0044
9.55	0.0092	0.0052	0.0076	-0.0048	-0.0112	-0.0036
9.56	0.0156	0.0104	0.0132	0.0036	-0.0044	0.0044
9.57	0.0052	0.0016	0.004	0.0088	0.0064	0.0092
9.58	-0.0056	-0.0072	-0.0056	0.008	0.01	0.0084
9.59	-0.012	-0.0124	-0.0112	-0.0004	0.0032	0.0004
9.6	-0.002	-0.004	-0.002	-0.006	-0.0084	-0.0048
9.61	0.0092	0.0052	0.0076	-0.0048	-0.0116	-0.0036
9.62	0.0156	0.0104	0.0132	0.0036	-0.0044	0.0044
9.63	0.0052	0.0016	0.004	0.0088	0.0064	0.0092
9.64	-0.006	-0.0076	-0.006	0.0076	0.0096	0.008
9.65	-0.012	-0.0128	-0.0112	-0.0008	0.002	0
9.66	-0.0016	-0.0036	-0.002	-0.0056	-0.008	-0.0044
9.67	0.0096	0.0056	0.008	-0.004	-0.0108	-0.0028
9.68	0.016	0.0104	0.0136	0.004	-0.0032	0.0048
9.69	0.0052	0.0016	0.004	0.0088	0.0068	0.0092
9.7	-0.006	-0.0076	-0.006	0.0076	0.0096	0.008
9.71	-0.0124	-0.0128	-0.0116	-0.0012	0.0024	0
9.72	-0.0016	-0.0036	-0.002	-0.006	-0.0084	-0.0048
9.73	0.0096	0.0052	0.008	-0.0044	-0.0116	-0.0032
9.74	0.0156	0.0104	0.0132	0.0036	-0.0044	0.0044
9.75	0.0052	0.0016	0.004	0.0088	0.0064	0.0092
9.76	-0.006	-0.0076	-0.006	0.008	0.0104	0.0084
9.77	-0.0124	-0.0128	-0.0116	-0.0008	0.0028	0
9.78	-0.0016	-0.0036	-0.002	-0.0056	-0.008	-0.0044
9.79	0.0092	0.0052	0.0076	-0.0044	-0.0112	-0.0036
9.8	0.016	0.0108	0.0136	0.0044	-0.0032	0.0052
9.81	0.0052	0.0012	0.004	0.0088	0.0072	0.0092
9.82	-0.0064	-0.008	-0.006	0.0072	0.01	0.008
9.83	-0.0124	-0.0128	-0.0112	-0.0012	0.0024	0
9.84	-0.002	-0.0036	-0.002	-0.006	-0.0088	-0.0048
9.85	0.0096	0.0056	0.008	-0.0048	-0.0116	-0.0036
9.86	0.016	0.0108	0.0136	0.0044	-0.0036	0.0052
9.87	0.0048	0.0012	0.0036	0.0088	0.0068	0.0092
9.88	-0.0064	-0.008	-0.006	0.0076	0.01	0.008
9.89	-0.0124	-0.0128	-0.0116	-0.0008	0.0024	0
9.9	-0.0016	-0.0036	-0.002	-0.006	-0.0084	-0.0048
9.91	0.0096	0.0052	0.008	-0.0044	-0.0112	-0.0032
9.92	0.0156	0.0104	0.0132	0.004	-0.0036	0.0048
9.93	0.0048	0.0012	0.0036	0.0088	0.0068	0.0092
9.94	-0.006	-0.0076	-0.0056	0.008	0.0108	0.0084
9.95	-0.0128	-0.0132	-0.0116	-0.0012	0.0028	0
9.96	-0.002	-0.0036	-0.002	-0.006	-0.0084	-0.0048
9.97	0.0096	0.0056	0.008	-0.0048	-0.0116	-0.0036
9.98	0.0156	0.0104	0.0132	0.0036	-0.0044	0.0044
9.99	0.0048	0.0012	0.0036	0.0084	0.006	0.0092
10	-0.006	-0.0076	-0.0056	0.008	0.01	0.0084
10.01	-0.0128	-0.0132	-0.0116	-0.0012	0.002	-0.0004
10.02	-0.0012	-0.0032	-0.0016	-0.0056	-0.0084	-0.0044
10.03	0.0096	0.0056	0.008	-0.0044	-0.0112	-0.0032
10.04	0.016	0.0108	0.0136	0.0044	-0.0036	0.0048
10.05	0.0048	0.0012	0.0036	0.0088	0.0068	0.0092
10.06	-0.0064	-0.008	-0.006	0.0076	0.0096	0.008
10.07	-0.0124	-0.0128	-0.0116	-0.0012	0.002	0
10.08	-0.002	-0.0036	-0.002	-0.0064	-0.0088	-0.0052
10.09	0.0092	0.0052	0.0076	-0.0056	-0.0128	-0.004
10.1	0.016	0.0108	0.0136	0.0044	-0.0044	0.0048
10.11	0.0052	0.0012	0.0036	0.0092	0.0068	0.0096
10.12	-0.0064	-0.0084	-0.0064	0.0072	0.0092	0.0076
10.13	-0.0124	-0.0128	-0.0116	-0.0016	0.0012	-0.0008
10.14	-0.0016	-0.0036	-0.0016	-0.006	-0.0092	-0.0048
10.15	0.0096	0.0052	0.008	-0.0048	-0.012	-0.0036
10.16	0.0156	0.0104	0.0136	0.004	-0.004	0.0048
10.17	0.0044	0.0008	0.0032	0.0084	0.006	0.0088
10.18	-0.006	-0.0076	-0.006	0.0076	0.0096	0.008
10.19	-0.012	-0.0124	-0.0112	-0.0008	0.0024	0.0004
10.2	-0.0016	-0.0036	-0.0016	-0.006	-0.0088	-0.0048
10.21	0.0096	0.0056	0.008	-0.0044	-0.0116	-0.0032
10.22	0.0156	0.0104	0.0132	0.004	-0.004	0.0048
10.23	0.0048	0.0012	0.0036	0.0088	0.0068	0.0092
10.24	-0.0064	-0.0084	-0.0064	0.0072	0.0096	0.0076
10.25	-0.012	-0.0124	-0.0112	-0.0012	0.002	0
10.26	-0.0012	-0.0032	-0.0012	-0.0056	-0.0084	-0.0044
10.27	0.0096	0.0056	0.008	-0.0044	-0.0112	-0.0032
10.28	0.0156	0.0104	0.0132	0.004	-0.004	0.0048
10.29	0.0048	0.0012	0.0036	0.0088	0.0068	0.0092
10.3	-0.006	-0.0076	-0.006	0.0076	0.01	0.0084
10.31	-0.0124	-0.0128	-0.0116	-0.0012	0.002	-0.0004
10.32	-0.0012	-0.0032	-0.0012	-0.006	-0.0084	-0.0048
10.33	0.0096	0.0056	0.008	-0.0048	-0.012	-0.0036
10.34	0.0156	0.0104	0.0132	0.004	-0.004	0.0048
10.35	0.0048	0.0008	0.0036	0.0084	0.0064	0.0092
10.36	-0.006	-0.008	-0.006	0.0072	0.0092	0.008
10.37	-0.012	-0.0124	-0.0112	-0.0012	0.0016	-0.0004
10.38	-0.0012	-0.0028	-0.0012	-0.0056	-0.0084	-0.0044
10.39	0.0096	0.0056	0.008	-0.0044	-0.0116	-0.0032
10.4	0.0156	0.0104	0.0132	0.004	-0.004	0.0048
10.41	0.0048	0.0012	0.0036	0.0088	0.0068	0.0096
10.42	-0.0064	-0.008	-0.0064	0.0076	0.01	0.008
10.43	-0.0124	-0.0128	-0.0116	-0.0016	0.0016	-0.0004
10.44	-0.0016	-0.0032	-0.0016	-0.0064	-0.0092	-0.0052
10.45	0.0096	0.0056	0.008	-0.0048	-0.0124	-0.0036
10.46	0.016	0.0104	0.0136	0.004	-0.0048	0.0048
10.47	0.0048	0.0012	0.0036	0.0096	0.0072	0.01
10.48	-0.0068	-0.0084	-0.0064	0.0072	0.0096	0.008
10.49	-0.0128	-0.0132	-0.0116	-0.0016	0.0012	-0.0008
10.5	-0.0012	-0.0032	-0.0012	-0.0064	-0.0096	-0.0048
10.51	0.01	0.006	0.0084	-0.0044	-0.012	-0.0032
10.52	0.0156	0.0104	0.0132	0.0044	-0.0036	0.0052
10.53	0.0044	0.0008	0.0032	0.0088	0.0068	0.0092
10.54	-0.0064	-0.008	-0.0064	0.0076	0.01	0.008
10.55	-0.012	-0.0124	-0.0112	-0.0008	0.0024	0
10.56	-0.0012	-0.0032	-0.0016	-0.006	-0.0088	-0.0052
10.57	0.01	0.0056	0.008	-0.0048	-0.012	-0.0036
10.58	0.0156	0.0104	0.0132	0.0044	-0.004	0.0052
10.59	0.0044	0.0008	0.0032	0.0088	0.0068	0.0092
10.6	-0.0064	-0.008	-0.0064	0.0072	0.0096	0.008
10.61	-0.012	-0.0124	-0.0112	-0.0012	0.0016	-0.0004
10.62	-0.0008	-0.0028	-0.0012	-0.0056	-0.0084	-0.0044
10.63	0.0096	0.0056	0.008	-0.0044	-0.0112	-0.0032
10.64	0.0156	0.0104	0.0132	0.0044	-0.0032	0.0052
10.65	0.0044	0.0004	0.0032	0.0092	0.0076	0.0096
10.66	-0.0068	-0.0084	-0.0064	0.0076	0.01	0.008
10.67	-0.0124	-0.0128	-0.0116	-0.0016	0.002	-0.0008
10.68	-0.0012	-0.0032	-0.0012	-0.006	-0.0088	-0.0048
10.69	0.0096	0.0056	0.008	-0.0048	-0.012	-0.0036
10.7	0.0156	0.0104	0.0136	0.004	-0.004	0.0048
10.71	0.0048	0.0012	0.0036	0.0092	0.0076	0.01
10.72	-0.0064	-0.008	-0.006	0.008	0.0108	0.0088
10.73	-0.012	-0.0124	-0.0112	-0.0012	0.0028	0
10.74	-0.0012	-0.0032	-0.0012	-0.006	-0.0084	-0.0048
10.75	0.0096	0.0052	0.0076	-0.0048	-0.012	-0.004
10.76	0.0156	0.0104	0.0132	0.0044	-0.0036	0.0052
10.77	0.0048	0.0012	0.0036	0.0096	0.008	0.01
10.78	-0.0068	-0.0084	-0.0068	0.0072	0.01	0.0076
10.79	-0.0124	-0.0128	-0.0116	-0.002	0.0012	-0.0008
10.8	-0.0012	-0.0032	-0.0016	-0.0064	-0.0096	-0.0052
10.81	0.01	0.006	0.0084	-0.0044	-0.0116	-0.0032
10.82	0.0152	0.01	0.0132	0.0044	-0.0036	0.0048
10.83	0.0044	0.0008	0.0032	0.0088	0.0068	0.0096
10.84	-0.0068	-0.0084	-0.0064	0.0072	0.0096	0.0076
10.85	-0.0116	-0.012	-0.0108	-0.0012	0.002	0
10.86	-0.0012	-0.0032	-0.0016	-0.006	-0.0088	-0.0048
10.87	0.01	0.006	0.0084	-0.004	-0.0112	-0.0032
10.88	0.0156	0.0104	0.0132	0.0048	-0.0028	0.0056
10.89	0.004	0.0008	0.0032	0.0088	0.0076	0.0096
10.9	-0.0072	-0.0084	-0.0068	0.0068	0.0096	0.0072
10.91	-0.012	-0.0124	-0.0112	-0.0016	0.0012	-0.0008
10.92	-0.0008	-0.0028	-0.0012	-0.006	-0.0092	-0.0048
10.93	0.0104	0.006	0.0084	-0.0044	-0.0116	-0.0032
10.94	0.0156	0.0104	0.0132	0.0044	-0.0036	0.0052
10.95	0.004	0.0008	0.0032	0.0092	0.0072	0.0096
10.96	-0.0068	-0.0084	-0.0068	0.0072	0.0096	0.008
10.97	-0.0124	-0.0128	-0.0116	-0.0016	0.0012	-0.0008
10.98	-0.0012	-0.0028	-0.0012	-0.0064	-0.0096	-0.0052
10.99	0.0096	0.0056	0.008	-0.0048	-0.0124	-0.0036
11	0.0148	0.01	0.0128	0.0036	-0.0052	0.0044
11.01	0.004	0.0004	0.0028	0.0084	0.0056	0.0088
11.02	-0.0068	-0.0084	-0.0068	0.0072	0.0084	0.0076
11.03	-0.0128	-0.0132	-0.0116	-0.0024	0	-0.0012
11.04	-0.0008	-0.0028	-0.0012	-0.0064	-0.0108	-0.0052
11.05	0.01	0.006	0.0084	-0.0044	-0.0128	-0.0036
11.06	0.0152	0.01	0.0128	0.004	-0.0052	0.0044
11.07	0.004	0.0004	0.0028	0.0084	0.0052	0.0092
11.08	-0.0064	-0.008	-0.006	0.0072	0.0084	0.008
11.09	-0.0124	-0.0128	-0.0116	-0.0016	0.0008	-0.0008
11.1	-0.0008	-0.0028	-0.0008	-0.006	-0.0096	-0.0048
11.11	0.01	0.0056	0.0084	-0.0048	-0.0128	-0.0036
11.12	0.0156	0.0104	0.0132	0.004	-0.0048	0.0048
11.13	0.0044	0.0008	0.0032	0.0092	0.0068	0.0096
11.14	-0.0064	-0.008	-0.0064	0.008	0.01	0.0084
11.15	-0.0124	-0.0128	-0.0112	-0.0012	0.002	-0.0004
11.16	-0.0012	-0.0028	-0.0012	-0.0064	-0.0096	-0.0052
11.17	0.01	0.0056	0.0084	-0.0048	-0.0124	-0.0036
11.18	0.0156	0.0104	0.0132	0.0044	-0.004	0.0052
11.19	0.0044	0.0008	0.0032	0.0092	0.0068	0.0096
11.2	-0.0064	-0.008	-0.0064	0.0076	0.0104	0.0084
11.21	-0.012	-0.0124	-0.0112	-0.0016	0.0016	-0.0004
11.22	-0.0008	-0.0028	-0.0008	-0.006	-0.0088	-0.0048
11.23	0.01	0.0056	0.0084	-0.0048	-0.012	-0.0036
11.24	0.0156	0.0104	0.0132	0.0044	-0.0032	0.0052
11.25	0.004	0.0008	0.0032	0.0092	0.0076	0.0096
11.26	-0.0068	-0.0084	-0.0064	0.0076	0.0104	0.008
11.27	-0.012	-0.0124	-0.0112	-0.0016	0.0016	-0.0008
11.28	-0.0008	-0.0028	-0.0008	-0.0064	-0.0092	-0.0052
11.29	0.01	0.006	0.0084	-0.0044	-0.0116	-0.0032
11.3	0.0156	0.0104	0.0132	0.0048	-0.0032	0.0056
11.31	0.0036	0	0.0024	0.0088	0.0072	0.0092
11.32	-0.0068	-0.0084	-0.0064	0.0072	0.01	0.008
11.33	-0.0124	-0.0128	-0.0112	-0.002	0.0012	-0.0012
11.34	-0.0004	-0.0024	-0.0008	-0.006	-0.0096	-0.0048
11.35	0.0104	0.006	0.0084	-0.004	-0.0116	-0.0032
11.36	0.0156	0.0104	0.0132	0.0048	-0.0032	0.0056
11.37	0.004	0.0008	0.0028	0.0096	0.008	0.01
11.38	-0.0068	-0.0084	-0.0064	0.0076	0.0108	0.0084
11.39	-0.0124	-0.0128	-0.0116	-0.002	0.0016	-0.0012
11.4	-0.0004	-0.0028	-0.0008	-0.0064	-0.0096	-0.0052
11.41	0.01	0.0056	0.0084	-0.0048	-0.0124	-0.0036
11.42	0.0156	0.0104	0.0132	0.0044	-0.004	0.0052
11.43	0.004	0.0008	0.0032	0.0096	0.0076	0.01
11.44	-0.0068	-0.0084	-0.0064	0.0076	0.0104	0.008
11.45	-0.012	-0.0124	-0.0112	-0.0016	0.0016	-0.0008
11.46	0	-0.0024	-0.0004	-0.0056	-0.0084	-0.0044
11.47	0.01	0.006	0.0084	-0.0044	-0.0112	-0.0032
11.48	0.0156	0.0104	0.0132	0.0048	-0.0028	0.0056
11.49	0.0036	0	0.0024	0.0092	0.008	0.0096
11.5	-0.0068	-0.0084	-0.0068	0.0072	0.01	0.008
11.51	-0.012	-0.0124	-0.0112	-0.0016	0.0016	-0.0008
11.52	-0.0004	-0.0024	-0.0008	-0.0064	-0.0092	-0.0052
11.53	0.0104	0.006	0.0084	-0.0044	-0.012	-0.0032
11.54	0.0156	0.0104	0.0132	0.0048	-0.0028	0.0056
11.55	0.0032	0	0.0024	0.0092	0.0072	0.0096
11.56	-0.0068	-0.0084	-0.0068	0.0076	0.01	0.008
11.57	-0.012	-0.0124	-0.0112	-0.0016	0.0016	-0.0008
11.58	-0.0008	-0.0028	-0.0008	-0.0064	-0.0092	-0.0052
11.59	0.01	0.006	0.0084	-0.0048	-0.012	-0.0036
11.6	0.0156	0.0104	0.0132	0.0048	-0.0036	0.0052
11.61	0.004	0.0004	0.0028	0.0092	0.0076	0.0096
11.62	-0.0064	-0.008	-0.0064	0.008	0.0108	0.0084
11.63	-0.012	-0.0124	-0.0112	-0.0016	0.002	-0.0004
11.64	-0.0008	-0.0028	-0.0012	-0.0068	-0.0096	-0.0056
11.65	0.0104	0.006	0.0084	-0.0048	-0.0124	-0.0036
11.66	0.0156	0.0104	0.0132	0.0048	-0.0032	0.0056
11.67	0.004	0.0004	0.0028	0.0096	0.008	0.01
11.68	-0.0068	-0.0084	-0.0068	0.0072	0.01	0.008
11.69	-0.012	-0.0124	-0.0112	-0.002	0.0012	-0.0008
11.7	-0.0004	-0.0028	-0.0008	-0.0064	-0.0096	-0.0052
11.71	0.0108	0.0064	0.0092	-0.004	-0.0112	-0.0028
11.72	0.0156	0.0104	0.0132	0.0052	-0.0028	0.0056
11.73	0.004	0.0004	0.0028	0.01	0.0084	0.0104
11.74	-0.0068	-0.0084	-0.0068	0.008	0.0112	0.0084
11.75	-0.0124	-0.0128	-0.0116	-0.0024	0.0012	-0.0012
11.76	-0.0004	-0.0024	-0.0004	-0.0068	-0.0096	-0.0052
11.77	0.0104	0.006	0.0088	-0.0044	-0.012	-0.0032
11.78	0.0156	0.0104	0.0132	0.0048	-0.0032	0.0056
11.79	0.0036	0.0004	0.0024	0.0096	0.008	0.01
11.8	-0.0072	-0.0084	-0.0068	0.0072	0.01	0.008
11.81	-0.0116	-0.012	-0.0108	-0.0016	0.002	-0.0004
11.82	-0.0004	-0.0024	-0.0008	-0.0064	-0.0092	-0.0052
11.83	0.0104	0.006	0.0084	-0.0048	-0.0124	-0.0036
11.84	0.016	0.0108	0.0136	0.0052	-0.0024	0.006
11.85	0.0036	0	0.0024	0.0096	0.0084	0.01
11.86	-0.0068	-0.0084	-0.0068	0.008	0.0112	0.0084
11.87	-0.012	-0.0124	-0.0112	-0.002	0.002	-0.0008
11.88	-0.0008	-0.0028	-0.0008	-0.0068	-0.01	-0.0056
11.89	0.0104	0.006	0.0088	-0.0048	-0.0124	-0.0036
11.9	0.0156	0.0104	0.0136	0.0052	-0.0032	0.0056
11.91	0.0036	0	0.0024	0.0096	0.0084	0.01
11.92	-0.0068	-0.0084	-0.0068	0.0076	0.0108	0.0084
11.93	-0.012	-0.0124	-0.0112	-0.0016	0.0024	-0.0004
11.94	-0.0004	-0.0024	-0.0004	-0.0064	-0.0088	-0.0048
11.95	0.01	0.006	0.0084	-0.0048	-0.012	-0.0036
11.96	0.0156	0.0104	0.0132	0.0052	-0.0024	0.0056
11.97	0.0032	0	0.0024	0.0092	0.0076	0.0096
11.98	-0.0068	-0.0084	-0.0064	0.0076	0.0108	0.0084
11.99	-0.012	-0.0124	-0.0112	-0.002	0.0016	-0.0008
12	-0.0004	-0.0024	-0.0004	-0.0064	-0.0092	-0.0052
12.01	0.01	0.006	0.0084	-0.0048	-0.0124	-0.0036
12.02	0.0156	0.0104	0.0132	0.0048	-0.0032	0.0056
12.03	0.0032	0	0.0024	0.0096	0.008	0.01
12.04	-0.0072	-0.0084	-0.0068	0.0076	0.0104	0.008
12.05	-0.0124	-0.0128	-0.0112	-0.0024	0.0008	-0.0012
12.06	0.0004	-0.002	0	-0.006	-0.0092	-0.0048
12.07	0.0104	0.006	0.0088	-0.004	-0.0116	-0.0032
12.08	0.0152	0.01	0.0128	0.0052	-0.0028	0.0056
12.09	0.0036	0	0.0024	0.0096	0.008	0.01
12.1	-0.0072	-0.0084	-0.0068	0.0076	0.0108	0.008
12.11	-0.012	-0.0124	-0.0112	-0.0024	0.0012	-0.0012
12.12	0	-0.002	-0.0004	-0.0064	-0.0092	-0.0052
12.13	0.01	0.006	0.0084	-0.0048	-0.0128	-0.0036
12.14	0.0156	0.0104	0.0136	0.0052	-0.0032	0.006
12.15	0.004	0.0004	0.0028	0.01	0.0088	0.0104
12.16	-0.0072	-0.0084	-0.0068	0.0076	0.0108	0.0084
12.17	-0.012	-0.0124	-0.0112	-0.002	0.002	-0.0008
12.18	0	-0.002	-0.0004	-0.0064	-0.0092	-0.0052
12.19	0.01	0.006	0.0084	-0.0048	-0.0124	-0.0036
12.2	0.0156	0.0104	0.0136	0.0052	-0.0024	0.006
12.21	0.0032	0	0.0024	0.0096	0.0084	0.01
12.22	-0.0072	-0.0088	-0.0072	0.0076	0.0108	0.008
12.23	-0.012	-0.0124	-0.0112	-0.002	0.0016	-0.0008
12.24	0	-0.002	-0.0004	-0.0064	-0.0092	-0.0052
12.25	0.0104	0.006	0.0084	-0.0048	-0.012	-0.0036
12.26	0.0152	0.0104	0.0132	0.0052	-0.0032	0.0056
12.27	0.0032	0	0.0024	0.0096	0.0084	0.01
12.28	-0.0072	-0.0088	-0.0068	0.0076	0.0108	0.008
12.29	-0.012	-0.0124	-0.0112	-0.002	0.0016	-0.0008
12.3	0	-0.0024	-0.0004	-0.0068	-0.0096	-0.0056
12.31	0.0108	0.0064	0.0088	-0.0044	-0.012	-0.0032
12.32	0.0156	0.0104	0.0132	0.0056	-0.0024	0.006
12.33	0.0032	-0.0004	0.002	0.0096	0.0084	0.01
12.34	-0.0076	-0.0088	-0.0072	0.0072	0.0104	0.0076
12.35	-0.012	-0.0124	-0.0108	-0.002	0.0012	-0.0012
12.36	0	-0.0024	-0.0004	-0.0068	-0.01	-0.0056
12.37	0.0108	0.0068	0.0092	-0.004	-0.012	-0.0028
12.38	0.0156	0.0104	0.0136	0.0056	-0.002	0.0064
12.39	0.0032	-0.0004	0.0024	0.0096	0.0088	0.0104
12.4	-0.0072	-0.0088	-0.0072	0.0076	0.0108	0.008
12.41	-0.0124	-0.0128	-0.0112	-0.0024	0.0012	-0.0016
12.42	0	-0.002	0	-0.0064	-0.0096	-0.0052
12.43	0.0108	0.0064	0.0088	-0.004	-0.0116	-0.0028
12.44	0.0152	0.01	0.0128	0.0052	-0.0024	0.006
12.45	0.0032	0	0.002	0.01	0.0088	0.0104
12.46	-0.0072	-0.0088	-0.0068	0.0076	0.0108	0.008
12.47	-0.0116	-0.0124	-0.0108	-0.002	0.0016	-0.0008
12.48	0.0004	-0.002	0	-0.0064	-0.0092	-0.0052
12.49	0.0108	0.0064	0.0088	-0.004	-0.0112	-0.0028
12.5	0.0156	0.0104	0.0132	0.0056	-0.002	0.0064
12.51	0.0028	-0.0004	0.002	0.0096	0.0088	0.01
12.52	-0.0076	-0.0088	-0.0072	0.0068	0.01	0.0076
12.53	-0.012	-0.0124	-0.0112	-0.0024	0.0008	-0.0016
12.54	0.0008	-0.0016	0	-0.0064	-0.0096	-0.0048
12.55	0.0104	0.006	0.0084	-0.0048	-0.0124	-0.0036
12.56	0.0156	0.0104	0.0132	0.0056	-0.0024	0.0064
12.57	0.0028	-0.0004	0.002	0.01	0.0088	0.0104
12.58	-0.0076	-0.0092	-0.0072	0.0072	0.0104	0.0076
12.59	-0.012	-0.0124	-0.0108	-0.0024	0.0008	-0.0012
12.6	0.0004	-0.002	0	-0.0068	-0.01	-0.0056
12.61	0.0108	0.0064	0.0092	-0.004	-0.012	-0.0028
12.62	0.0156	0.0104	0.0132	0.006	-0.0016	0.0064
12.63	0.0024	-0.0008	0.0016	0.0092	0.0084	0.0096
12.64	-0.0072	-0.0088	-0.0068	0.0072	0.0104	0.008
12.65	-0.0116	-0.012	-0.0108	-0.002	0.0012	-0.0012
12.66	0	-0.002	0	-0.0068	-0.0096	-0.0052
12.67	0.0108	0.0064	0.0092	-0.004	-0.0116	-0.0028
12.68	0.0152	0.0104	0.0132	0.0056	-0.002	0.0064
12.69	0.0028	-0.0004	0.002	0.0096	0.0084	0.01
12.7	-0.0076	-0.0088	-0.0072	0.0076	0.0108	0.008
12.71	-0.0124	-0.0128	-0.0112	-0.0028	0.0008	-0.0016
12.72	0.0004	-0.002	0	-0.0072	-0.0108	-0.006
12.73	0.0112	0.0068	0.0092	-0.0044	-0.0124	-0.0032
12.74	0.0152	0.0104	0.0132	0.0052	-0.0032	0.006
12.75	0.0032	-0.0004	0.002	0.01	0.0084	0.0104
12.76	-0.008	-0.0092	-0.0076	0.0072	0.0104	0.008
12.77	-0.0124	-0.0128	-0.0112	-0.0028	0.0004	-0.0016
12.78	0.0008	-0.0016	0.0004	-0.0064	-0.0104	-0.0052
12.79	0.0108	0.0064	0.0092	-0.004	-0.012	-0.0028
12.8	0.0152	0.01	0.0128	0.0056	-0.0024	0.0064
12.81	0.0028	-0.0004	0.0016	0.01	0.0088	0.0104
12.82	-0.008	-0.0092	-0.0076	0.0072	0.0104	0.0076
12.83	-0.012	-0.0124	-0.0112	-0.0032	0	-0.002
12.84	0.0008	-0.0016	0.0004	-0.0068	-0.0104	-0.0052
12.85	0.0108	0.0068	0.0092	-0.0044	-0.0124	-0.0032
12.86	0.0152	0.01	0.0132	0.0056	-0.0028	0.0064
12.87	0.0028	-0.0004	0.002	0.01	0.0088	0.0104
12.88	-0.0076	-0.0088	-0.0072	0.0076	0.0108	0.008
12.89	-0.012	-0.0124	-0.0112	-0.0028	0.0004	-0.0016
12.9	0.0004	-0.0016	0	-0.0068	-0.0104	-0.0056
12.91	0.0108	0.0064	0.0092	-0.0048	-0.0132	-0.0036
12.92	0.0156	0.0104	0.0132	0.0056	-0.0028	0.0064
12.93	0.0032	-0.0004	0.002	0.0104	0.0092	0.0108
12.94	-0.008	-0.0092	-0.0076	0.0072	0.0108	0.008
12.95	-0.012	-0.0124	-0.0112	-0.0028	0.0004	-0.002
12.96	0.0008	-0.0016	0.0004	-0.0072	-0.0108	-0.0056
12.97	0.0108	0.0064	0.0092	-0.0048	-0.0128	-0.0036
12.98	0.0156	0.0104	0.0132	0.0056	-0.0024	0.0064
12.99	0.0028	-0.0008	0.0016	0.01	0.0088	0.0104
13	-0.0076	-0.0092	-0.0072	0.0072	0.0104	0.0076
13.01	-0.012	-0.0124	-0.0112	-0.0028	0.0004	-0.002
13.02	0.0004	-0.0016	0.0004	-0.0068	-0.0108	-0.0056
13.03	0.0116	0.0068	0.0096	-0.0036	-0.0116	-0.0024
13.04	0.0152	0.01	0.0128	0.0064	-0.0008	0.0068
13.05	0.002	-0.0012	0.0012	0.0092	0.0084	0.0096
13.06	-0.0076	-0.0092	-0.0076	0.0068	0.0096	0.0072
13.07	-0.012	-0.0124	-0.0108	-0.0032	-0.0004	-0.002
13.08	0.0012	-0.0012	0.0008	-0.0068	-0.0108	-0.0052
13.09	0.0112	0.0068	0.0096	-0.004	-0.012	-0.0028
13.1	0.0152	0.01	0.0128	0.0056	-0.0024	0.0064
13.11	0.0028	-0.0004	0.0016	0.01	0.0092	0.0104
13.12	-0.0076	-0.0092	-0.0072	0.0072	0.0108	0.008
13.13	-0.0124	-0.0128	-0.0116	-0.0036	-0.0004	-0.0024
13.14	0.0008	-0.0016	0.0004	-0.0072	-0.0112	-0.006
13.15	0.0116	0.0072	0.0096	-0.0036	-0.012	-0.0024
13.16	0.0152	0.01	0.0132	0.0064	-0.0012	0.0072
13.17	0.002	-0.0012	0.0012	0.0096	0.0088	0.01
13.18	-0.008	-0.0092	-0.0076	0.0068	0.01	0.0072
13.19	-0.0116	-0.0124	-0.0108	-0.0032	-0.0004	-0.002
13.2	0.0012	-0.0012	0.0008	-0.0064	-0.0104	-0.0052
13.21	0.0116	0.0068	0.0096	-0.0036	-0.0116	-0.0024
13.22	0.0148	0.0096	0.0124	0.0056	-0.002	0.0064
13.23	0.0024	-0.0008	0.0012	0.0096	0.0084	0.01
13.24	-0.0076	-0.0088	-0.0072	0.0072	0.0104	0.0076
13.25	-0.0116	-0.012	-0.0108	-0.0028	0.0004	-0.0016
13.26	0.0012	-0.0012	0.0008	-0.0064	-0.01	-0.0052
13.27	0.0112	0.0068	0.0092	-0.0044	-0.0124	-0.0032
13.28	0.0152	0.01	0.0128	0.0056	-0.002	0.0064
13.29	0.0024	-0.0008	0.0016	0.01	0.0092	0.0104
13.3	-0.0084	-0.0096	-0.008	0.0072	0.0108	0.0076
13.31	-0.012	-0.0124	-0.0108	-0.0028	0.0004	-0.0016
13.32	0.0008	-0.0016	0.0004	-0.0072	-0.0108	-0.0056
13.33	0.0116	0.0072	0.0096	-0.004	-0.012	-0.0028
13.34	0.0152	0.0104	0.0132	0.006	-0.0016	0.0068
13.35	0.002	-0.0012	0.0012	0.01	0.0092	0.0104
13.36	-0.008	-0.0092	-0.0076	0.0072	0.0108	0.0076
13.37	-0.0116	-0.0124	-0.0108	-0.0028	0.0004	-0.0016
13.38	0.0012	-0.0012	0.0008	-0.0068	-0.0104	-0.0052
13.39	0.0116	0.0072	0.01	-0.0036	-0.0112	-0.0024
13.4	0.0152	0.01	0.0132	0.0068	-0.0004	0.0072
13.41	0.002	-0.0012	0.0012	0.01	0.0096	0.0104
13.42	-0.008	-0.0092	-0.0076	0.0072	0.0112	0.008
13.43	-0.0124	-0.0124	-0.0112	-0.0036	0	-0.0024
13.44	0.0008	-0.0012	0.0008	-0.0072	-0.0108	-0.0056
13.45	0.0116	0.0072	0.01	-0.0036	-0.0116	-0.0024
13.46	0.0152	0.0104	0.0132	0.0064	-0.0008	0.0072
13.47	0.0024	-0.0008	0.0016	0.0104	0.0108	0.0108
13.48	-0.0084	-0.0096	-0.008	0.0068	0.0112	0.0076
13.49	-0.0116	-0.012	-0.0104	-0.0028	0.0012	-0.0016
13.5	0.0016	-0.0008	0.0012	-0.006	-0.0088	-0.0048
13.51	0.0112	0.0068	0.0096	-0.004	-0.0112	-0.0028
13.52	0.0148	0.0096	0.0128	0.006	-0.0012	0.0068
13.53	0.0024	-0.0008	0.0012	0.0104	0.0104	0.0108
13.54	-0.008	-0.0096	-0.0076	0.0076	0.012	0.0084
13.55	-0.012	-0.0124	-0.0112	-0.0032	0.0008	-0.002
13.56	0.0012	-0.0012	0.0008	-0.0072	-0.0104	-0.0056
13.57	0.0108	0.0064	0.0092	-0.0048	-0.0132	-0.0036
13.58	0.0152	0.01	0.0132	0.006	-0.002	0.0068
13.59	0.0024	-0.0008	0.0016	0.0104	0.01	0.0108
13.6	-0.0084	-0.0096	-0.008	0.0068	0.0108	0.0076
13.61	-0.012	-0.0124	-0.0108	-0.0032	0	-0.002
13.62	0.0012	-0.0012	0.0008	-0.0068	-0.0104	-0.0056
13.63	0.0116	0.0068	0.0096	-0.004	-0.012	-0.0028
13.64	0.0152	0.01	0.0128	0.0064	-0.0008	0.0072
13.65	0.002	-0.0012	0.0012	0.01	0.0096	0.0104
13.66	-0.0084	-0.0096	-0.008	0.0068	0.0104	0.0072
13.67	-0.0116	-0.0124	-0.0108	-0.0032	-0.0004	-0.0024
13.68	0.0012	-0.0012	0.0008	-0.0072	-0.0116	-0.006
13.69	0.0116	0.0072	0.0096	-0.004	-0.0124	-0.0028
13.7	0.0152	0.01	0.0128	0.0064	-0.0016	0.0072
13.71	0.002	-0.0012	0.0012	0.0104	0.01	0.0108
13.72	-0.008	-0.0092	-0.0076	0.0076	0.0116	0.008
13.73	-0.0116	-0.012	-0.0108	-0.0032	0.0004	-0.002
13.74	0.0008	-0.0012	0.0004	-0.0072	-0.0108	-0.006
13.75	0.0112	0.0068	0.0096	-0.004	-0.0124	-0.0028
13.76	0.0152	0.01	0.0128	0.0064	-0.0012	0.0072
13.77	0.002	-0.0012	0.0012	0.0104	0.01	0.0108
13.78	-0.008	-0.0092	-0.0076	0.0072	0.0112	0.008
13.79	-0.012	-0.0124	-0.0112	-0.0036	0	-0.0024
13.8	0.0012	-0.0012	0.0008	-0.0076	-0.0116	-0.0064
13.81	0.0116	0.0072	0.01	-0.004	-0.0124	-0.0028
13.82	0.0152	0.01	0.0128	0.0068	-0.0008	0.0072
13.83	0.0016	-0.0016	0.0008	0.01	0.0092	0.0104
13.84	-0.008	-0.0092	-0.0076	0.0072	0.0112	0.008
13.85	-0.012	-0.0124	-0.0108	-0.0036	0	-0.0024
13.86	0.0008	-0.0016	0.0004	-0.008	-0.012	-0.0064
13.87	0.0116	0.0072	0.01	-0.0036	-0.0124	-0.0024
13.88	0.0148	0.0096	0.0128	0.0064	-0.0016	0.0072
13.89	0.002	-0.0012	0.0012	0.0104	0.0096	0.0108
13.9	-0.008	-0.0092	-0.0076	0.0068	0.0108	0.0076
13.91	-0.0116	-0.012	-0.0108	-0.0036	-0.0008	-0.0024
13.92	0.0012	-0.0012	0.0008	-0.0072	-0.0112	-0.0056
13.93	0.0112	0.0068	0.0096	-0.004	-0.012	-0.0024
13.94	0.0148	0.0096	0.0124	0.0064	-0.0016	0.0072
13.95	0.002	-0.0012	0.0012	0.0104	0.0096	0.0108
13.96	-0.008	-0.0096	-0.0076	0.0068	0.0104	0.0076
13.97	-0.0116	-0.012	-0.0104	-0.0036	-0.0004	-0.0024
13.98	0.0012	-0.0012	0.0008	-0.0072	-0.0116	-0.006
13.99	0.0116	0.0072	0.0096	-0.004	-0.0124	-0.0028
14	0.0156	0.0104	0.0132	0.0072	-0.0004	0.0076
14.01	0.002	-0.0012	0.0012	0.0104	0.0108	0.0112
14.02	-0.0084	-0.0096	-0.008	0.0068	0.0112	0.0076
14.03	-0.0116	-0.012	-0.0108	-0.0036	0	-0.0024
14.04	0.0008	-0.0012	0.0004	-0.008	-0.012	-0.0064
14.05	0.0112	0.0068	0.0096	-0.0044	-0.0132	-0.0032
14.06	0.0152	0.01	0.0128	0.0064	-0.002	0.0072
14.07	0.0024	-0.0008	0.0012	0.0108	0.01	0.0112
14.08	-0.0084	-0.0096	-0.008	0.0072	0.0108	0.0076
14.09	-0.0112	-0.012	-0.0104	-0.0032	0	-0.0024
14.1	0.0012	-0.0012	0.0004	-0.0076	-0.0116	-0.006
14.11	0.012	0.0072	0.01	-0.0036	-0.012	-0.0024
14.12	0.0148	0.0096	0.0124	0.0064	-0.0012	0.0068
14.13	0.0016	-0.0016	0.0008	0.01	0.0092	0.0104
14.14	-0.008	-0.0096	-0.008	0.0068	0.01	0.0072
14.15	-0.0112	-0.012	-0.0104	-0.0036	-0.0008	-0.0024
14.16	0.0012	-0.0012	0.0008	-0.0076	-0.012	-0.006
14.17	0.012	0.0072	0.01	-0.0036	-0.0124	-0.0028
14.18	0.0152	0.01	0.0128	0.0064	-0.0012	0.0072
14.19	0.002	-0.0012	0.0012	0.0108	0.01	0.0112
14.2	-0.008	-0.0092	-0.0076	0.0076	0.0116	0.008
14.21	-0.0116	-0.012	-0.0108	-0.0032	0.0004	-0.0024
14.22	0.0012	-0.0012	0.0008	-0.008	-0.012	-0.0064
14.23	0.012	0.0076	0.01	-0.004	-0.0124	-0.0028
14.24	0.0144	0.0096	0.0124	0.006	-0.002	0.0068
14.25	0.002	-0.0012	0.0012	0.0104	0.0096	0.0108
14.26	-0.0084	-0.0096	-0.008	0.0068	0.0104	0.0076
14.27	-0.0116	-0.012	-0.0108	-0.0036	-0.0004	-0.0024
14.28	0.0016	-0.0008	0.0012	-0.0072	-0.0116	-0.006
14.29	0.0116	0.0072	0.01	-0.0036	-0.0124	-0.0028
14.3	0.0148	0.01	0.0128	0.0068	-0.0012	0.0072
14.31	0.0016	-0.0016	0.0008	0.0104	0.01	0.0108
14.32	-0.0088	-0.01	-0.0084	0.0064	0.01	0.0068
14.33	-0.0112	-0.012	-0.0104	-0.0036	-0.0008	-0.0024
14.34	0.0016	-0.0008	0.0012	-0.0072	-0.0112	-0.006
14.35	0.012	0.0072	0.01	-0.004	-0.0128	-0.0028
14.36	0.0152	0.01	0.0132	0.0068	-0.0008	0.0076
14.37	0.0016	-0.0016	0.0008	0.0104	0.0104	0.0108
14.38	-0.008	-0.0092	-0.0076	0.0076	0.012	0.008
14.39	-0.0112	-0.0116	-0.01	-0.0028	0.0012	-0.0016
14.4	0.002	-0.0004	0.0016	-0.0064	-0.0092	-0.0052
14.41	0.0124	0.008	0.0108	-0.0028	-0.0096	-0.0016
14.42	0.0156	0.0104	0.0136	0.008	0.0024	0.0084
14.43	0.002	-0.0012	0.0012	0.0116	0.0136	0.012
14.44	-0.0084	-0.0096	-0.008	0.008	0.0144	0.0084
14.45	-0.0116	-0.012	-0.0104	-0.0028	0.0028	-0.0016
14.46	0.0016	-0.0008	0.0012	-0.0072	-0.0088	-0.0056
14.47	0.0116	0.0072	0.01	-0.0036	-0.01	-0.0024
14.48	0.0144	0.0092	0.0124	0.0064	0	0.0072
14.49	0.0012	-0.002	0.0004	0.0104	0.0108	0.0108
14.5	-0.0092	-0.0104	-0.0084	0.0064	0.0112	0.0072
14.51	-0.0112	-0.012	-0.0104	-0.0036	0	-0.0024
14.52	0.0016	-0.0008	0.0012	-0.0072	-0.0112	-0.006
14.53	0.012	0.0076	0.01	-0.0036	-0.0116	-0.0024
14.54	0.014	0.0092	0.012	0.006	-0.0012	0.0068
14.55	0.0012	-0.0016	0.0004	0.01	0.0096	0.0104
14.56	-0.0088	-0.01	-0.0084	0.0064	0.0096	0.0068
14.57	-0.0116	-0.012	-0.0108	-0.0044	-0.0016	-0.0032
14.58	0.0016	-0.0008	0.0012	-0.008	-0.0128	-0.0064
14.59	0.0116	0.0072	0.01	-0.004	-0.0136	-0.0028
14.6	0.0148	0.0096	0.0128	0.0068	-0.002	0.0072
14.61	0.0016	-0.0016	0.0008	0.0108	0.01	0.0112
14.62	-0.0092	-0.0104	-0.0088	0.0064	0.01	0.0068
14.63	-0.012	-0.0124	-0.0108	-0.0044	-0.002	-0.0032
14.64	0.0016	-0.0008	0.0012	-0.0084	-0.0136	-0.0068
14.65	0.0116	0.0072	0.01	-0.0044	-0.0144	-0.0032
14.66	0.0148	0.0096	0.0128	0.0068	-0.0024	0.0072
14.67	0.002	-0.0012	0.0012	0.0108	0.0096	0.0112
14.68	-0.0088	-0.01	-0.0084	0.0064	0.0096	0.0068
14.69	-0.012	-0.0124	-0.0112	-0.0052	-0.0028	-0.004
14.7	0.002	-0.0004	0.0012	-0.008	-0.014	-0.0064
14.71	0.012	0.0076	0.0104	-0.0036	-0.0136	-0.0024
14.72	0.0148	0.0096	0.0124	0.0068	-0.0016	0.0076
14.73	0.0016	-0.0016	0.0008	0.0104	0.0096	0.0108
14.74	-0.0088	-0.01	-0.0084	0.0064	0.01	0.0072
14.75	-0.0112	-0.012	-0.0104	-0.004	-0.0016	-0.0032
14.76	0.002	-0.0004	0.0016	-0.0072	-0.012	-0.006
14.77	0.0116	0.0072	0.01	-0.004	-0.0128	-0.0028
14.78	0.0148	0.0096	0.0128	0.0068	-0.0012	0.0076
14.79	0.0012	-0.002	0.0004	0.01	0.0096	0.0104
14.8	-0.0088	-0.01	-0.0084	0.0064	0.01	0.0072
14.81	-0.0112	-0.0116	-0.0104	-0.0036	-0.0008	-0.0024
14.82	0.002	-0.0004	0.0016	-0.0072	-0.0116	-0.0056
14.83	0.0124	0.0076	0.0104	-0.0032	-0.0116	-0.002
14.84	0.0144	0.0092	0.0124	0.0064	-0.0008	0.0072
14.85	0.002	-0.0012	0.0012	0.0112	0.0112	0.0116
14.86	-0.008	-0.0096	-0.0076	0.008	0.0132	0.0088
14.87	-0.0116	-0.012	-0.0108	-0.004	0.0004	-0.0028
14.88	0.0016	-0.0008	0.0012	-0.008	-0.0116	-0.0064
14.89	0.0124	0.0076	0.0104	-0.0036	-0.012	-0.0024
14.9	0.0148	0.0096	0.0124	0.0068	-0.0004	0.0076
14.91	0.0016	-0.0012	0.0008	0.0112	0.0112	0.0116
14.92	-0.0088	-0.01	-0.0084	0.0072	0.0124	0.008
14.93	-0.012	-0.0124	-0.0108	-0.0044	-0.0004	-0.0032
14.94	0.0024	0	0.002	-0.0068	-0.0108	-0.0056
14.95	0.0128	0.008	0.0108	-0.0024	-0.01	-0.0016
14.96	0.0144	0.0092	0.012	0.0072	0.0004	0.0076
14.97	0.0012	-0.002	0.0004	0.0104	0.0112	0.0112
14.98	-0.0092	-0.0104	-0.0088	0.0064	0.0108	0.0068
14.99	-0.0112	-0.0116	-0.0104	-0.004	-0.0008	-0.0028
15	0.0024	0	0.002	-0.0068	-0.0108	-0.0056
15.01	0.012	0.0076	0.01	-0.0036	-0.012	-0.0024
15.02	0.0148	0.0096	0.0124	0.0072	0	0.008
15.03	0.0012	-0.002	0.0004	0.0108	0.0112	0.0112
15.04	-0.0088	-0.01	-0.0084	0.0064	0.0108	0.0072
15.05	-0.0112	-0.0116	-0.0104	-0.004	-0.0004	-0.0028
15.06	0.0024	0	0.002	-0.0068	-0.0108	-0.0056
15.07	0.0124	0.008	0.0104	-0.0028	-0.0108	-0.0016
15.08	0.0148	0.0096	0.0124	0.0076	0.0008	0.008
15.09	0.0012	-0.002	0.0004	0.0108	0.0116	0.0112
15.1	-0.0088	-0.01	-0.0084	0.0064	0.0116	0.0072
15.11	-0.0112	-0.0116	-0.0104	-0.0036	0	-0.0024
15.12	0.002	-0.0004	0.0016	-0.0072	-0.0112	-0.006
15.13	0.0124	0.008	0.0104	-0.0032	-0.0112	-0.002
15.14	0.0148	0.0096	0.0124	0.0076	0.0008	0.008
15.15	0.0012	-0.0016	0.0004	0.0112	0.012	0.0116
15.16	-0.0088	-0.01	-0.0084	0.0068	0.0124	0.0076
15.17	-0.0112	-0.0116	-0.0104	-0.004	0	-0.0028
15.18	0.0024	-0.0004	0.0016	-0.0072	-0.0108	-0.0056
15.19	0.0128	0.008	0.0108	-0.0028	-0.01	-0.0016
15.2	0.0144	0.0092	0.012	0.0068	0.0004	0.0076
15.21	0.0012	-0.002	0.0004	0.0108	0.0116	0.0112
15.22	-0.0088	-0.01	-0.0084	0.0068	0.012	0.0076
15.23	-0.0112	-0.0116	-0.0104	-0.004	-0.0004	-0.0028
15.24	0.0024	-0.0004	0.0016	-0.0076	-0.0116	-0.006
15.25	0.0132	0.0084	0.0112	-0.0028	-0.0104	-0.0016
15.26	0.0144	0.0096	0.0124	0.0076	0.0012	0.008
15.27	0.0008	-0.002	0.0004	0.0108	0.0116	0.0112
15.28	-0.0092	-0.0104	-0.0088	0.0064	0.0112	0.0068
15.29	-0.0112	-0.0116	-0.0104	-0.0044	-0.0008	-0.0032
15.3	0.0024	0	0.002	-0.0072	-0.0112	-0.0056
15.31	0.0128	0.0084	0.0108	-0.0024	-0.0104	-0.0012
15.32	0.014	0.0092	0.012	0.0072	0.0008	0.008
15.33	0.0008	-0.002	0.0004	0.0108	0.0116	0.0112
15.34	-0.0096	-0.0104	-0.0088	0.0064	0.0112	0.0068
15.35	-0.0112	-0.0116	-0.0104	-0.0044	-0.0012	-0.0032
15.36	0.002	-0.0004	0.0016	-0.0076	-0.012	-0.0064
15.37	0.0128	0.008	0.0108	-0.0036	-0.0124	-0.0024
15.38	0.0152	0.01	0.0128	0.008	0.0008	0.0084
15.39	0.0008	-0.002	0	0.0108	0.0116	0.0112
15.4	-0.0096	-0.0108	-0.0092	0.006	0.0108	0.0068
15.41	-0.0112	-0.0116	-0.0104	-0.0044	-0.0012	-0.0032
15.42	0.0024	-0.0004	0.0016	-0.0076	-0.0124	-0.0064
15.43	0.0128	0.008	0.0108	-0.0032	-0.0124	-0.002
15.44	0.0148	0.0096	0.0128	0.008	0.0008	0.0084
15.45	0.0008	-0.0024	0	0.0108	0.0112	0.0112
15.46	-0.0092	-0.0104	-0.0088	0.0064	0.0116	0.0072
15.47	-0.0112	-0.0116	-0.01	-0.0044	-0.0008	-0.0032
15.48	0.0024	-0.0004	0.0016	-0.008	-0.012	-0.0064
15.49	0.0128	0.0084	0.0112	-0.0028	-0.0116	-0.002
15.5	0.0148	0.0096	0.0124	0.0076	0.0008	0.0084
15.51	0.0008	-0.002	0	0.0108	0.0116	0.0112
15.52	-0.0096	-0.0104	-0.0092	0.006	0.0108	0.0068
15.53	-0.0108	-0.0112	-0.01	-0.004	-0.0008	-0.0028
15.54	0.0024	0	0.002	-0.0076	-0.012	-0.006
15.55	0.0124	0.008	0.0104	-0.0032	-0.012	-0.002
15.56	0.0144	0.0092	0.0124	0.0076	0.0004	0.008
15.57	0.0008	-0.002	0	0.0108	0.0116	0.0112
15.58	-0.0088	-0.01	-0.0084	0.0068	0.012	0.0076
15.59	-0.0116	-0.012	-0.0108	-0.0052	-0.0016	-0.004
15.6	0.0024	-0.0004	0.0016	-0.0084	-0.0132	-0.0068
15.61	0.0132	0.0084	0.0112	-0.0028	-0.012	-0.0016
15.62	0.014	0.0092	0.012	0.0072	0	0.008
15.63	0.0004	-0.0024	-0.0004	0.0104	0.0104	0.0108
15.64	-0.0092	-0.0104	-0.0088	0.0064	0.0104	0.0068
15.65	-0.0112	-0.0116	-0.0104	-0.0048	-0.002	-0.0036
15.66	0.0028	0	0.002	-0.0076	-0.0124	-0.006
15.67	0.0128	0.008	0.0108	-0.0028	-0.0116	-0.0016
15.68	0.0144	0.0092	0.012	0.0076	0.0004	0.008
15.69	0.0012	-0.002	0.0004	0.0112	0.012	0.0116
15.7	-0.0096	-0.0108	-0.0092	0.006	0.0104	0.0064
15.71	-0.0108	-0.0116	-0.01	-0.0048	-0.0016	-0.0036
15.72	0.0024	0	0.002	-0.008	-0.0128	-0.0064
15.73	0.0124	0.008	0.0104	-0.0036	-0.0128	-0.0024
15.74	0.014	0.0092	0.012	0.0072	-0.0008	0.008
15.75	0.0008	-0.0024	0	0.0108	0.0108	0.0112
15.76	-0.0096	-0.0108	-0.0092	0.006	0.01	0.0064
15.77	-0.0108	-0.0116	-0.01	-0.0044	-0.002	-0.0036
15.78	0.0028	0	0.0024	-0.0076	-0.0124	-0.006
15.79	0.0128	0.0084	0.0108	-0.0024	-0.0112	-0.0016
15.8	0.014	0.0092	0.012	0.0076	0.0004	0.008
15.81	0.0004	-0.0024	-0.0004	0.0108	0.0112	0.0112
15.82	-0.0096	-0.0108	-0.0092	0.006	0.01	0.0064
15.83	-0.0108	-0.0112	-0.01	-0.0044	-0.0016	-0.0032
15.84	0.0024	0	0.002	-0.008	-0.0128	-0.0064
15.85	0.0132	0.0084	0.0112	-0.0028	-0.0116	-0.0016
15.86	0.0144	0.0092	0.0124	0.008	0.0008	0.0084
15.87	0.0004	-0.0024	-0.0004	0.0108	0.0116	0.0112
15.88	-0.0096	-0.0108	-0.0092	0.006	0.0108	0.0068
15.89	-0.0108	-0.0116	-0.01	-0.0044	-0.0016	-0.0032
15.9	0.0024	0	0.002	-0.0076	-0.0124	-0.0064
15.91	0.0132	0.0084	0.0112	-0.0024	-0.0108	-0.0012
15.92	0.014	0.0092	0.012	0.008	0.0012	0.0084
15.93	0.0004	-0.0028	-0.0004	0.0108	0.0116	0.0112
15.94	-0.0096	-0.0104	-0.0088	0.006	0.0112	0.0068
15.95	-0.0108	-0.0116	-0.01	-0.0048	-0.0016	-0.0036
15.96	0.0028	0.0004	0.0024	-0.0076	-0.012	-0.006
15.97	0.0132	0.0084	0.0108	-0.0028	-0.0112	-0.0016
15.98	0.0136	0.0088	0.0116	0.0076	0.0008	0.008
15.99	0	-0.0028	-0.0004	0.0104	0.0108	0.0108
16	-0.0096	-0.0104	-0.0088	0.0064	0.0108	0.0068
16.01	-0.0108	-0.0116	-0.01	-0.0048	-0.002	-0.0036
16.02	0.0028	0	0.002	-0.0076	-0.0128	-0.0064
16.03	0.0132	0.0084	0.0108	-0.0028	-0.0116	-0.0016
16.04	0.014	0.0088	0.012	0.0076	0.0004	0.008
16.05	0.0004	-0.0024	0	0.0112	0.0116	0.0116
16.06	-0.0096	-0.0104	-0.0088	0.0068	0.012	0.0076
16.07	-0.0112	-0.0116	-0.0104	-0.0048	-0.0012	-0.0036
16.08	0.0028	0	0.002	-0.0084	-0.0132	-0.0068
16.09	0.0132	0.0084	0.0108	-0.0036	-0.0124	-0.0024
16.1	0.014	0.0088	0.012	0.0072	-0.0008	0.008
16.11	0.0008	-0.002	0	0.0116	0.012	0.012
16.12	-0.0096	-0.0108	-0.0092	0.0064	0.0112	0.0068
16.13	-0.0108	-0.0116	-0.01	-0.0048	-0.0016	-0.0036
16.14	0.0028	0	0.002	-0.008	-0.0128	-0.0068
16.15	0.0128	0.0084	0.0108	-0.0032	-0.0128	-0.002
16.16	0.0144	0.0092	0.0124	0.008	0.0004	0.0084
16.17	0.0004	-0.0024	0	0.0116	0.012	0.012
16.18	-0.0104	-0.0112	-0.0096	0.0052	0.01	0.006
16.19	-0.0104	-0.0108	-0.0096	-0.0048	-0.002	-0.0036
16.2	0.0032	0.0004	0.0024	-0.0076	-0.0128	-0.0064
16.21	0.0136	0.0088	0.0112	-0.0024	-0.0116	-0.0012
16.22	0.014	0.0088	0.012	0.008	0.0012	0.0088
16.23	-0.0004	-0.0032	-0.0008	0.0104	0.0112	0.0108
16.24	-0.01	-0.0112	-0.0096	0.0056	0.01	0.006
16.25	-0.0104	-0.0112	-0.0096	-0.0048	-0.0024	-0.0036
16.26	0.0028	0	0.002	-0.008	-0.0132	-0.0068
16.27	0.0132	0.0088	0.0112	-0.0024	-0.012	-0.0016
16.28	0.0144	0.0092	0.0124	0.0088	0.002	0.0092
16.29	-0.0004	-0.0032	-0.0012	0.0104	0.0116	0.0112
16.3	-0.01	-0.0108	-0.0092	0.006	0.0108	0.0068
16.31	-0.0108	-0.0112	-0.01	-0.0052	-0.002	-0.004
16.32	0.0032	0.0004	0.0024	-0.0084	-0.0132	-0.0068
16.33	0.0132	0.0084	0.0112	-0.0036	-0.0132	-0.0024
16.34	0.0144	0.0096	0.0124	0.0084	0.0008	0.0088
16.35	0.0004	-0.0024	-0.0004	0.0116	0.0124	0.012
16.36	-0.01	-0.0112	-0.0096	0.006	0.0108	0.0068
16.37	-0.0108	-0.0112	-0.01	-0.0052	-0.002	-0.004
16.38	0.0028	0.0004	0.0024	-0.0084	-0.0136	-0.0068
16.39	0.0132	0.0084	0.0112	-0.0028	-0.012	-0.0016
16.4	0.014	0.0088	0.0116	0.008	0.0012	0.0088
16.41	0	-0.0028	-0.0008	0.0108	0.0112	0.0112
16.42	-0.0104	-0.0112	-0.0096	0.0056	0.01	0.006
16.43	-0.0108	-0.0112	-0.01	-0.0052	-0.0032	-0.004
16.44	0.0036	0.0008	0.0028	-0.0076	-0.0128	-0.006
16.45	0.0128	0.0084	0.0108	-0.0028	-0.012	-0.0016
16.46	0.0136	0.0084	0.0112	0.0076	0	0.0084
16.47	0	-0.0028	-0.0004	0.0108	0.0112	0.0112
16.48	-0.01	-0.0108	-0.0096	0.0052	0.0096	0.006
16.49	-0.01	-0.0108	-0.0092	-0.0048	-0.0028	-0.0036
16.5	0.0036	0.0008	0.0028	-0.0072	-0.0124	-0.006
16.51	0.0128	0.008	0.0108	-0.0028	-0.012	-0.0016
16.52	0.0136	0.0088	0.0116	0.008	0.0012	0.0088
16.53	0	-0.0028	-0.0008	0.0108	0.0112	0.0112
16.54	-0.01	-0.0108	-0.0092	0.0056	0.01	0.0064
16.55	-0.01	-0.0104	-0.0092	-0.0044	-0.0016	-0.0032
16.56	0.0024	0	0.002	-0.0084	-0.0136	-0.0072
16.57	0.0128	0.0084	0.0112	-0.0032	-0.0128	-0.002
16.58	0.014	0.0092	0.012	0.0084	0.0008	0.0088
16.59	0	-0.0028	-0.0004	0.0112	0.012	0.0116
16.6	-0.0096	-0.0108	-0.0092	0.006	0.0108	0.0068
16.61	-0.0104	-0.0112	-0.0096	-0.0048	-0.002	-0.0036
16.62	0.0032	0.0004	0.0024	-0.008	-0.0128	-0.0064
16.63	0.0128	0.008	0.0104	-0.0036	-0.0132	-0.0024
16.64	0.0136	0.0088	0.0116	0.008	0.0004	0.0088
16.65	0.0004	-0.0024	-0.0004	0.0116	0.0124	0.012
16.66	-0.0096	-0.0108	-0.0092	0.0064	0.0116	0.0072
16.67	-0.0108	-0.0112	-0.0096	-0.0052	-0.002	-0.004
16.68	0.0028	0	0.002	-0.0088	-0.0136	-0.0072
16.69	0.0132	0.0088	0.0112	-0.0028	-0.0124	-0.0016
16.7	0.014	0.0088	0.012	0.0084	0.0012	0.0088
16.71	0	-0.0028	-0.0008	0.0108	0.0116	0.0112
16.72	-0.0096	-0.0108	-0.0092	0.006	0.0108	0.0068
16.73	-0.01	-0.0108	-0.0092	-0.0048	-0.0016	-0.0036
16.74	0.0032	0.0004	0.0028	-0.008	-0.0128	-0.0064
16.75	0.0132	0.0084	0.0112	-0.0024	-0.0112	-0.0012
16.76	0.0132	0.0084	0.0112	0.008	0.0012	0.0084
16.77	0.0004	-0.0024	-0.0004	0.0116	0.0124	0.012
16.78	-0.0104	-0.0112	-0.0096	0.0056	0.0108	0.0064
16.79	-0.01	-0.0108	-0.0092	-0.0052	-0.002	-0.0036
16.8	0.0032	0.0004	0.0024	-0.0084	-0.0132	-0.0068
16.81	0.0132	0.0084	0.0112	-0.0028	-0.012	-0.0016
16.82	0.0136	0.0088	0.0116	0.008	0.0012	0.0088
16.83	0	-0.0028	-0.0004	0.0116	0.0124	0.0116
16.84	-0.01	-0.0108	-0.0092	0.0056	0.0108	0.0064
16.85	-0.0108	-0.0112	-0.01	-0.0056	-0.0032	-0.0044
16.86	0.0036	0.0008	0.0028	-0.008	-0.0132	-0.0064
16.87	0.0132	0.0084	0.0112	-0.0028	-0.012	-0.0016
16.88	0.014	0.0092	0.012	0.0088	0.002	0.0096
16.89	0	-0.0028	-0.0004	0.0116	0.0132	0.012
16.9	-0.0104	-0.0112	-0.0096	0.0056	0.0112	0.0064
16.91	-0.0104	-0.0108	-0.0096	-0.0056	-0.0024	-0.004
16.92	0.0032	0.0004	0.0024	-0.0088	-0.014	-0.0072
16.93	0.0136	0.0088	0.0116	-0.0028	-0.0124	-0.0016
16.94	0.014	0.0088	0.0116	0.0084	0.0012	0.0092
16.95	-0.0004	-0.0032	-0.0008	0.0112	0.0124	0.012
16.96	-0.0104	-0.0112	-0.0096	0.0056	0.0108	0.0064
16.97	-0.01	-0.0108	-0.0096	-0.0052	-0.0024	-0.004
16.98	0.0036	0.0008	0.0028	-0.0076	-0.0128	-0.0064
16.99	0.0136	0.0084	0.0112	-0.0024	-0.0116	-0.0012
17	0.0136	0.0088	0.0116	0.0088	0.002	0.0092
17.01	-0.0004	-0.0032	-0.0008	0.0116	0.0128	0.0116
17.02	-0.0104	-0.0112	-0.0096	0.0052	0.0104	0.006
17.03	-0.0104	-0.0108	-0.0096	-0.0056	-0.0028	-0.0044
17.04	0.0036	0.0008	0.0028	-0.008	-0.0136	-0.0068
17.05	0.014	0.0092	0.012	-0.002	-0.0112	-0.0008
17.06	0.0132	0.008	0.0108	0.0076	0.0008	0.0084
17.07	0	-0.0028	-0.0004	0.0116	0.0124	0.012
17.08	-0.01	-0.0108	-0.0092	0.0064	0.0116	0.0068
17.09	-0.0104	-0.0108	-0.0096	-0.0052	-0.002	-0.004
17.1	0.0036	0.0008	0.0028	-0.008	-0.0132	-0.0068
17.11	0.0136	0.0088	0.0116	-0.0024	-0.0116	-0.0012
17.12	0.0132	0.0084	0.0112	0.0076	0.0008	0.0084
17.13	0	-0.0028	-0.0008	0.0116	0.0124	0.012
17.14	-0.01	-0.0108	-0.0092	0.0064	0.012	0.0072
17.15	-0.0104	-0.0112	-0.0096	-0.0052	-0.002	-0.004
17.16	0.0036	0.0008	0.0028	-0.0088	-0.0136	-0.0072
17.17	0.0136	0.0088	0.0116	-0.0028	-0.0124	-0.0016
17.18	0.0136	0.0088	0.0116	0.0088	0.0016	0.0092
17.19	-0.0004	-0.0032	-0.0008	0.0116	0.0124	0.012
17.2	-0.0104	-0.0112	-0.0096	0.006	0.0112	0.0068
17.21	-0.0104	-0.0108	-0.0096	-0.0056	-0.0028	-0.0044
17.22	0.0036	0.0008	0.0028	-0.008	-0.0128	-0.0064
17.23	0.0136	0.0088	0.0112	-0.0024	-0.0112	-0.0012
17.24	0.0132	0.0084	0.0112	0.0084	0.0016	0.0092
17.25	-0.0004	-0.0032	-0.0012	0.0112	0.0124	0.0116
17.26	-0.0104	-0.0112	-0.0096	0.0052	0.01	0.006
17.27	-0.0096	-0.0104	-0.0088	-0.0052	-0.0028	-0.004
17.28	0.0032	0.0004	0.0024	-0.0088	-0.0144	-0.0072
17.29	0.0136	0.0088	0.0116	-0.0024	-0.0124	-0.0012
17.3	0.0136	0.0088	0.0116	0.0088	0.0016	0.0092
17.31	-0.0004	-0.0032	-0.0008	0.0116	0.0124	0.012
17.32	-0.0104	-0.0112	-0.01	0.0052	0.0104	0.006
17.33	-0.01	-0.0108	-0.0092	-0.0056	-0.0032	-0.0044
17.34	0.0032	0.0004	0.0024	-0.0088	-0.0144	-0.0072
17.35	0.014	0.0092	0.0116	-0.0024	-0.0124	-0.0012
17.36	0.0136	0.0084	0.0116	0.0088	0.0016	0.0096
17.37	-0.0008	-0.0032	-0.0012	0.0112	0.0124	0.0116
17.38	-0.0104	-0.0112	-0.0096	0.0056	0.0104	0.006
17.39	-0.01	-0.0104	-0.0092	-0.0056	-0.0028	-0.004
17.4	0.0032	0.0008	0.0028	-0.0088	-0.0144	-0.0072
17.41	0.0136	0.0088	0.0116	-0.0024	-0.0124	-0.0012
17.42	0.0132	0.0084	0.0112	0.008	0.0004	0.0088
17.43	-0.0004	-0.0028	-0.0008	0.0116	0.012	0.0116
17.44	-0.01	-0.0108	-0.0092	0.006	0.0108	0.0064
17.45	-0.01	-0.0108	-0.0092	-0.006	-0.0036	-0.0044
17.46	0.004	0.0008	0.0032	-0.008	-0.0136	-0.0068
17.47	0.0136	0.0088	0.0116	-0.0024	-0.012	-0.0012
17.48	0.0132	0.0084	0.0112	0.0084	0.0016	0.0092
17.49	0	-0.0028	-0.0008	0.012	0.0132	0.0124
17.5	-0.0104	-0.0112	-0.0096	0.0056	0.0112	0.0064
17.51	-0.0104	-0.0112	-0.0096	-0.006	-0.0032	-0.0048
17.52	0.0036	0.0008	0.0028	-0.0088	-0.0148	-0.0076
17.53	0.0136	0.0088	0.0116	-0.0028	-0.0128	-0.0016
17.54	0.0136	0.0084	0.0112	0.0084	0.0008	0.0092
17.55	0	-0.0028	-0.0008	0.012	0.0128	0.0124
17.56	-0.0108	-0.0116	-0.01	0.0052	0.0104	0.006
17.57	-0.0096	-0.0104	-0.0092	-0.0052	-0.0028	-0.004
17.58	0.0036	0.0008	0.0028	-0.0088	-0.0144	-0.0072
17.59	0.014	0.0092	0.012	-0.002	-0.012	-0.0008
17.6	0.0136	0.0088	0.0116	0.0092	0.0024	0.0096
17.61	-0.0008	-0.0032	-0.0012	0.0112	0.0128	0.0116
17.62	-0.0108	-0.0116	-0.01	0.0048	0.01	0.0056
17.63	-0.0096	-0.0104	-0.0088	-0.0056	-0.0028	-0.004
17.64	0.0036	0.0008	0.0028	-0.0088	-0.0144	-0.0072
17.65	0.014	0.0092	0.012	-0.0024	-0.0124	-0.0012
17.66	0.0136	0.0088	0.0116	0.0088	0.002	0.0096
17.67	-0.0008	-0.0032	-0.0012	0.0116	0.0128	0.012
17.68	-0.0108	-0.0116	-0.01	0.0052	0.0108	0.006
17.69	-0.01	-0.0108	-0.0092	-0.006	-0.0032	-0.0048
17.7	0.0036	0.0008	0.0028	-0.0092	-0.0148	-0.0076
17.71	0.0144	0.0092	0.012	-0.002	-0.0124	-0.0008
17.72	0.0132	0.0084	0.0112	0.0092	0.002	0.0096
17.73	-0.0008	-0.0036	-0.0012	0.0116	0.0128	0.012
17.74	-0.0108	-0.0116	-0.01	0.0052	0.0104	0.0056
17.75	-0.0104	-0.0108	-0.0096	-0.006	-0.004	-0.0048
17.76	0.004	0.0012	0.0032	-0.0084	-0.0144	-0.0068
17.77	0.014	0.0092	0.012	-0.002	-0.012	-0.0008
17.78	0.0132	0.0084	0.0112	0.0088	0.0016	0.0092
17.79	-0.0008	-0.0036	-0.0012	0.0112	0.0124	0.0116
17.8	-0.0108	-0.0116	-0.01	0.0052	0.01	0.0056
17.81	-0.0096	-0.0104	-0.0092	-0.0056	-0.0036	-0.0044
17.82	0.0044	0.0016	0.0036	-0.0076	-0.0132	-0.0064
17.83	0.0136	0.0088	0.0116	-0.0024	-0.012	-0.0012
17.84	0.0128	0.008	0.0108	0.0084	0.0016	0.0092
17.85	-0.0008	-0.0036	-0.0012	0.0112	0.0124	0.0116
17.86	-0.0104	-0.0112	-0.01	0.0052	0.0104	0.006
17.87	-0.01	-0.0104	-0.0092	-0.006	-0.0036	-0.0048
17.88	0.004	0.0012	0.0032	-0.0088	-0.0148	-0.0072
17.89	0.014	0.0088	0.0116	-0.0024	-0.0124	-0.0012
17.9	0.0132	0.0084	0.0112	0.0088	0.0016	0.0092
17.91	-0.0004	-0.0032	-0.0008	0.012	0.0128	0.0124
17.92	-0.0108	-0.0116	-0.01	0.0052	0.0104	0.006
17.93	-0.01	-0.0108	-0.0092	-0.006	-0.0036	-0.0048
17.94	0.0036	0.0008	0.0032	-0.0084	-0.0144	-0.0072
17.95	0.014	0.0092	0.012	-0.002	-0.012	-0.0008
17.96	0.0132	0.008	0.0112	0.0088	0.002	0.0092
17.97	-0.0008	-0.0032	-0.0012	0.0112	0.0124	0.0116
17.98	-0.0104	-0.0112	-0.0096	0.0052	0.0108	0.006
17.99	-0.0092	-0.01	-0.0088	-0.0056	-0.0028	-0.004
18	0.004	0.0012	0.0032	-0.0084	-0.014	-0.0072
18.01	0.0144	0.0092	0.012	-0.002	-0.0112	-0.0008
18.02	0.0128	0.0076	0.0108	0.0084	0.0016	0.0088
18.03	-0.0004	-0.0032	-0.0012	0.0116	0.0128	0.012
18.04	-0.0104	-0.0112	-0.01	0.0052	0.0108	0.006
18.05	-0.0096	-0.0104	-0.0088	-0.0056	-0.0032	-0.0044
18.06	0.004	0.0012	0.0032	-0.0084	-0.014	-0.0072
18.07	0.0148	0.0096	0.0124	-0.0016	-0.0108	-0.0004
18.08	0.0132	0.0084	0.0112	0.0096	0.0036	0.01
18.09	-0.0008	-0.0036	-0.0012	0.012	0.0144	0.0124
18.1	-0.0108	-0.0116	-0.01	0.0056	0.012	0.0064
18.11	-0.01	-0.0108	-0.0092	-0.006	-0.0028	-0.0048
18.12	0.0036	0.0008	0.0028	-0.0092	-0.0148	-0.008
18.13	0.0144	0.0092	0.012	-0.0024	-0.0124	-0.0012
18.14	0.0132	0.0084	0.0112	0.0092	0.002	0.0096
18.15	-0.0004	-0.0032	-0.0008	0.0128	0.0144	0.0128
18.16	-0.0108	-0.0116	-0.01	0.006	0.012	0.0064
18.17	-0.01	-0.0104	-0.0092	-0.006	-0.0028	-0.0048
18.18	0.0036	0.0008	0.0028	-0.0088	-0.0144	-0.0076
18.19	0.014	0.0092	0.012	-0.0024	-0.012	-0.0012
18.2	0.0128	0.008	0.0108	0.0088	0.002	0.0096
18.21	-0.0004	-0.0028	-0.0008	0.0124	0.014	0.0128
18.22	-0.0108	-0.0116	-0.01	0.0056	0.012	0.0064
18.23	-0.01	-0.0104	-0.0092	-0.006	-0.0028	-0.0048
18.24	0.004	0.0012	0.0032	-0.0088	-0.014	-0.0072
18.25	0.014	0.0092	0.012	-0.002	-0.0112	-0.0008
18.26	0.0128	0.008	0.0108	0.0088	0.0024	0.0096
18.27	-0.0012	-0.0036	-0.0016	0.0116	0.0132	0.012
18.28	-0.0116	-0.012	-0.0104	0.0044	0.0096	0.0052
18.29	-0.0096	-0.01	-0.0088	-0.006	-0.004	-0.0048
18.3	0.0044	0.0016	0.0036	-0.008	-0.0136	-0.0064
18.31	0.0136	0.0088	0.0116	-0.002	-0.012	-0.0012
18.32	0.0128	0.008	0.0108	0.0092	0.0024	0.0096
18.33	-0.0008	-0.0036	-0.0016	0.0116	0.0132	0.012
18.34	-0.0112	-0.012	-0.0104	0.0044	0.01	0.0052
18.35	-0.0096	-0.0104	-0.0088	-0.0064	-0.0044	-0.0052
18.36	0.0044	0.0012	0.0036	-0.0084	-0.0148	-0.0072
18.37	0.0136	0.0088	0.0116	-0.0028	-0.0132	-0.0016
18.38	0.0132	0.0084	0.0112	0.0092	0.002	0.0096
18.39	-0.0012	-0.0036	-0.0016	0.012	0.0132	0.0124
18.4	-0.0112	-0.012	-0.0104	0.0048	0.01	0.0056
18.41	-0.0092	-0.01	-0.0088	-0.006	-0.0036	-0.0048
18.42	0.004	0.0012	0.0032	-0.0088	-0.0152	-0.0076
18.43	0.0144	0.0092	0.012	-0.002	-0.012	-0.0008
18.44	0.0124	0.0076	0.0104	0.0088	0.0016	0.0092
18.45	-0.0012	-0.004	-0.0016	0.0112	0.012	0.0116
18.46	-0.0108	-0.0116	-0.01	0.0048	0.0096	0.0056
18.47	-0.01	-0.0108	-0.0092	-0.0072	-0.0056	-0.0056
18.48	0.0044	0.0012	0.0036	-0.0088	-0.0156	-0.0072
18.49	0.0144	0.0092	0.012	-0.002	-0.0124	-0.0008
18.5	0.012	0.0072	0.01	0.0084	0.0008	0.0088
18.51	-0.0012	-0.004	-0.0016	0.0112	0.0116	0.0116
18.52	-0.0108	-0.0116	-0.0104	0.0048	0.0092	0.0056
18.53	-0.01	-0.0108	-0.0092	-0.0072	-0.0064	-0.006
18.54	0.004	0.0012	0.0032	-0.0092	-0.0172	-0.008
18.55	0.0144	0.0096	0.0124	-0.002	-0.0136	-0.0008
18.56	0.0124	0.0076	0.0104	0.0084	0.0004	0.0092
18.57	-0.0016	-0.0044	-0.002	0.0108	0.0108	0.0112
18.58	-0.0116	-0.0124	-0.0108	0.0036	0.0072	0.0044
18.59	-0.0096	-0.0104	-0.0088	-0.0068	-0.0068	-0.0056
18.6	0.0044	0.0012	0.0036	-0.0092	-0.0172	-0.0076
18.61	0.0136	0.0084	0.0116	-0.0032	-0.0156	-0.002
18.62	0.012	0.0072	0.01	0.0076	-0.002	0.0084
18.63	-0.0012	-0.004	-0.0016	0.0108	0.0096	0.0112
18.64	-0.0116	-0.0124	-0.0108	0.004	0.0068	0.0044
18.65	-0.0096	-0.0104	-0.0092	-0.0072	-0.008	-0.006
18.66	0.0036	0.0008	0.0028	-0.0104	-0.0196	-0.0092
18.67	0.0132	0.0084	0.0112	-0.004	-0.018	-0.0028
18.68	0.012	0.0072	0.01	0.0068	-0.0044	0.0076
18.69	-0.0016	-0.004	-0.002	0.0104	0.0076	0.0108
18.7	-0.012	-0.0128	-0.0112	0.0028	0.0036	0.0036
18.71	-0.0104	-0.0108	-0.0092	-0.0084	-0.0112	-0.0072
18.72	0.0032	0.0004	0.0028	-0.0112	-0.0228	-0.0096
18.73	0.0136	0.0088	0.0116	-0.004	-0.0196	-0.0028
18.74	0.012	0.0072	0.01	0.0068	-0.006	0.0076
18.75	-0.0016	-0.004	-0.002	0.01	0.0056	0.0104
18.76	-0.0104	-0.0116	-0.01	0.0036	0.0036	0.0044
18.77	-0.008	-0.0088	-0.0076	-0.006	-0.008	-0.0044
18.78	0.0052	0.002	0.0044	-0.0084	-0.0172	-0.0068
18.79	0.0148	0.0096	0.0124	-0.002	-0.014	-0.0008
18.8	0.0124	0.0076	0.0104	0.0084	-0.0004	0.0088
18.81	-0.0012	-0.004	-0.0016	0.0112	0.0104	0.0116
18.82	-0.0108	-0.0116	-0.01	0.0044	0.008	0.0052
18.83	-0.0088	-0.0096	-0.0084	-0.0064	-0.0056	-0.0052
18.84	0.0048	0.002	0.004	-0.0088	-0.016	-0.0072
18.85	0.0144	0.0096	0.0124	-0.0024	-0.0136	-0.0012
18.86	0.0124	0.0076	0.0104	0.0084	0.0004	0.0092
18.87	-0.0012	-0.004	-0.0016	0.0116	0.012	0.012
18.88	-0.0112	-0.012	-0.0104	0.004	0.0084	0.0048
18.89	-0.0084	-0.0092	-0.008	-0.0056	-0.0044	-0.0044
18.9	0.0052	0.002	0.004	-0.0084	-0.0148	-0.0068
18.91	0.014	0.0092	0.012	-0.002	-0.0124	-0.0008
18.92	0.012	0.0076	0.0104	0.0084	0.0012	0.0092
18.93	-0.0012	-0.0036	-0.0016	0.0116	0.0128	0.012
18.94	-0.0112	-0.012	-0.0104	0.0044	0.0092	0.0052
18.95	-0.0092	-0.0096	-0.0084	-0.0064	-0.0048	-0.0052
18.96	0.0044	0.0016	0.0036	-0.0088	-0.0156	-0.0076
18.97	0.0144	0.0096	0.0124	-0.002	-0.0124	-0.0008
18.98	0.012	0.0072	0.01	0.0088	0.0012	0.0092
18.99	-0.0016	-0.004	-0.0016	0.0116	0.0124	0.012
19	-0.0112	-0.012	-0.0104	0.004	0.0088	0.0048
19.01	-0.0088	-0.0096	-0.008	-0.0064	-0.0052	-0.0052
19.02	0.0052	0.002	0.0044	-0.008	-0.0148	-0.0068
19.03	0.0144	0.0092	0.0124	-0.0016	-0.012	-0.0004
19.04	0.012	0.0072	0.0104	0.0092	0.0024	0.0096
19.05	-0.0016	-0.0044	-0.002	0.0108	0.012	0.0112
19.06	-0.0116	-0.012	-0.0108	0.0036	0.0084	0.0044
19.07	-0.0084	-0.0092	-0.008	-0.006	-0.0048	-0.0048
19.08	0.0052	0.002	0.004	-0.0084	-0.0148	-0.0068
19.09	0.0144	0.0092	0.012	-0.002	-0.0124	-0.0008
19.1	0.012	0.0076	0.01	0.0088	0.0016	0.0096
19.11	-0.0016	-0.004	-0.002	0.012	0.0128	0.0124
19.12	-0.0112	-0.012	-0.0104	0.0044	0.0096	0.0052
19.13	-0.0088	-0.0096	-0.008	-0.006	-0.0044	-0.0048
19.14	0.0048	0.0016	0.004	-0.0088	-0.0152	-0.0072
19.15	0.0144	0.0096	0.0124	-0.0016	-0.012	-0.0004
19.16	0.012	0.0072	0.01	0.0088	0.0016	0.0096
19.17	-0.0016	-0.004	-0.002	0.0116	0.0128	0.012
19.18	-0.0108	-0.0116	-0.01	0.0048	0.01	0.0056
19.19	-0.0092	-0.01	-0.0084	-0.0064	-0.0048	-0.0052
19.2	0.0048	0.002	0.004	-0.0088	-0.0152	-0.0072
19.21	0.0144	0.0092	0.012	-0.002	-0.0124	-0.0008
19.22	0.012	0.0072	0.01	0.0088	0.0012	0.0092
19.23	-0.0016	-0.004	-0.002	0.0116	0.0128	0.012
19.24	-0.0112	-0.012	-0.0104	0.0044	0.0092	0.0052
19.25	-0.0088	-0.0096	-0.008	-0.006	-0.0044	-0.0048
19.26	0.0052	0.002	0.0044	-0.0084	-0.0144	-0.0068
19.27	0.0148	0.0096	0.0128	-0.0012	-0.0108	0
19.28	0.0116	0.0072	0.01	0.0088	0.0024	0.0096
19.29	-0.002	-0.0044	-0.0024	0.0112	0.0124	0.0116
19.3	-0.0112	-0.012	-0.0104	0.004	0.0088	0.0048
19.31	-0.0084	-0.0092	-0.008	-0.0064	-0.0048	-0.0048
19.32	0.0056	0.0024	0.0048	-0.008	-0.0144	-0.0064
19.33	0.0148	0.0096	0.0124	-0.0012	-0.0112	0
19.34	0.012	0.0076	0.0104	0.0092	0.0028	0.01
19.35	-0.0012	-0.004	-0.0016	0.012	0.0136	0.0124
19.36	-0.0116	-0.012	-0.0108	0.004	0.0096	0.0048
19.37	-0.0088	-0.0096	-0.008	-0.0064	-0.0048	-0.0052
19.38	0.0052	0.002	0.004	-0.0088	-0.0156	-0.0072
19.39	0.0148	0.0096	0.0124	-0.0016	-0.012	-0.0004
19.4	0.012	0.0076	0.0104	0.0092	0.0024	0.0096
19.41	-0.0012	-0.0036	-0.0016	0.0124	0.014	0.0128
19.42	-0.0116	-0.012	-0.0104	0.0044	0.01	0.0052
19.43	-0.0084	-0.0092	-0.008	-0.006	-0.0036	-0.0048
19.44	0.0044	0.0016	0.0036	-0.0092	-0.0152	-0.0076
19.45	0.0144	0.0092	0.012	-0.002	-0.0124	-0.0008
19.46	0.012	0.0072	0.01	0.0092	0.002	0.01
19.47	-0.0016	-0.004	-0.002	0.0124	0.0136	0.0128
19.48	-0.0112	-0.012	-0.0104	0.0048	0.0104	0.0056
19.49	-0.0084	-0.0092	-0.0076	-0.0056	-0.0028	-0.0044
19.5	0.0048	0.0016	0.004	-0.0088	-0.0144	-0.0072
19.51	0.0144	0.0096	0.0124	-0.0016	-0.0112	-0.0004
19.52	0.012	0.0072	0.01	0.0092	0.0032	0.01
19.53	-0.002	-0.0044	-0.0024	0.012	0.0136	0.0124
19.54	-0.0116	-0.012	-0.0108	0.0044	0.01	0.0052
19.55	-0.0084	-0.0092	-0.0076	-0.006	-0.0036	-0.0048
19.56	0.0052	0.0024	0.0044	-0.008	-0.0136	-0.0064
19.57	0.0144	0.0096	0.0124	-0.0012	-0.0108	0
19.58	0.0116	0.0068	0.0096	0.0088	0.0024	0.0096
19.59	-0.0016	-0.004	-0.002	0.012	0.0136	0.0124
19.6	-0.0112	-0.012	-0.0104	0.0044	0.0104	0.0052
19.61	-0.0088	-0.0096	-0.008	-0.0068	-0.0048	-0.0052
19.62	0.0048	0.002	0.004	-0.0088	-0.0152	-0.0072
19.63	0.0148	0.0096	0.0128	-0.0012	-0.0112	0
19.64	0.012	0.0072	0.01	0.0096	0.0036	0.0104
19.65	-0.0016	-0.004	-0.002	0.012	0.0144	0.0124
19.66	-0.0116	-0.012	-0.0108	0.0044	0.0104	0.0052
19.67	-0.0084	-0.0092	-0.008	-0.0068	-0.0048	-0.0056
19.68	0.0052	0.002	0.0044	-0.0088	-0.0148	-0.0072
19.69	0.0152	0.01	0.0128	-0.0004	-0.0104	0.0004
19.7	0.0116	0.0068	0.0096	0.0092	0.0032	0.01
19.71	-0.0016	-0.004	-0.002	0.012	0.014	0.0124
19.72	-0.0116	-0.0124	-0.0108	0.0036	0.0092	0.0044
19.73	-0.008	-0.0088	-0.0076	-0.0064	-0.0044	-0.0048
19.74	0.006	0.0024	0.0048	-0.0076	-0.0136	-0.0064
19.75	0.0144	0.0096	0.0124	-0.0012	-0.0104	0
19.76	0.012	0.0072	0.01	0.01	0.004	0.0104
19.77	-0.0016	-0.004	-0.002	0.0124	0.0148	0.0128
19.78	-0.0116	-0.012	-0.0108	0.0044	0.0108	0.0048
19.79	-0.0088	-0.0092	-0.008	-0.0068	-0.0044	-0.0056
19.8	0.0052	0.002	0.004	-0.0088	-0.0152	-0.0076
19.81	0.0148	0.0096	0.0124	-0.0012	-0.0112	0
19.82	0.0116	0.0068	0.0096	0.0092	0.0028	0.01
19.83	-0.002	-0.0044	-0.0024	0.012	0.0136	0.0124
19.84	-0.0112	-0.012	-0.0104	0.0044	0.0096	0.0052
19.85	-0.008	-0.0088	-0.0072	-0.006	-0.0036	-0.0048
19.86	0.0048	0.0016	0.004	-0.0088	-0.0152	-0.0076
19.87	0.0148	0.01	0.0128	-0.0008	-0.0108	0
19.88	0.012	0.0072	0.01	0.01	0.0036	0.0104
19.89	-0.0016	-0.0044	-0.002	0.0124	0.0148	0.0128
19.9	-0.0116	-0.0124	-0.0108	0.004	0.01	0.0048
19.91	-0.0084	-0.0092	-0.0076	-0.0064	-0.004	-0.0052
19.92	0.0048	0.0016	0.004	-0.0092	-0.016	-0.008
19.93	0.0152	0.01	0.0128	-0.0008	-0.0108	0.0004
19.94	0.012	0.0072	0.01	0.01	0.004	0.0104
19.95	-0.0024	-0.0048	-0.0028	0.0112	0.0132	0.0116
19.96	-0.0116	-0.012	-0.0104	0.004	0.0092	0.0048
19.97	-0.008	-0.0088	-0.0076	-0.0064	-0.0044	-0.0048
19.98	0.0048	0.002	0.004	-0.0088	-0.0156	-0.0076
[truncated: 4,017 more rows]
