# Supplementary material for: Data of piezoelectric vibration energy harvesting of a bridge undergoing vibration testing and train passage
Source: Data Brief. 2018 Jan 28;17:261–6. doi: 10.1016/j.dib.2018.01.009 (PMC5789150; doi:10.1016/j.dib.2018.01.009)
Supplement: Supplementary file 12 — Supplementary material [file mmc12.xlsx]

## Sheet: Sheet1
Time	Cant. 1	Cant. 2	Cant. 3	Cant. 4	Cant. 5	Cant. 6
0	-0.0028	-0.0048	-0.0028	-0.0024	-0.0048	-0.0012
0.01	-0.008	-0.0092	-0.0076	-0.0012	-0.006	-0.0004
0.02	-0.0048	-0.0064	-0.0044	0.0032	-0.0016	0.004
0.03	0.0056	0.0024	0.0048	0.0052	0.0032	0.0056
0.04	0.0112	0.0068	0.0096	0.004	0.0044	0.0048
0.05	0.0084	0.0044	0.0068	0	0.0008	0.0012
0.06	-0.0028	-0.0052	-0.0032	-0.0024	-0.0048	-0.0016
0.07	-0.008	-0.0092	-0.0076	-0.0012	-0.006	-0.0004
0.08	-0.0048	-0.006	-0.0044	0.0032	-0.0016	0.004
0.09	0.006	0.0028	0.0048	0.0056	0.0036	0.006
0.1	0.0112	0.0068	0.0092	0.0044	0.0048	0.0048
0.11	0.008	0.004	0.0064	-0.0004	0.0004	0.0008
0.12	-0.0028	-0.0052	-0.0032	-0.0024	-0.0052	-0.0016
0.13	-0.008	-0.0092	-0.0076	-0.0012	-0.0056	0
0.14	-0.0052	-0.0064	-0.0048	0.0028	-0.002	0.0036
0.15	0.006	0.0024	0.0048	0.0052	0.0032	0.006
0.16	0.0116	0.0072	0.0096	0.0044	0.0048	0.0052
0.17	0.008	0.004	0.0064	-0.0004	0	0.0004
0.18	-0.0028	-0.0052	-0.0032	-0.0032	-0.006	-0.002
0.19	-0.0072	-0.0088	-0.0068	-0.0008	-0.006	0
0.2	-0.0048	-0.006	-0.0044	0.0032	-0.002	0.004
0.21	0.0064	0.0032	0.0052	0.006	0.004	0.0064
0.22	0.0116	0.0072	0.0096	0.0044	0.0052	0.0052
0.23	0.0084	0.004	0.0068	0	0.0008	0.0008
0.24	-0.0024	-0.0044	-0.0024	-0.002	-0.004	-0.0008
0.25	-0.0084	-0.0096	-0.008	-0.0016	-0.006	-0.0004
0.26	-0.0044	-0.006	-0.0044	0.0032	-0.0012	0.004
0.27	0.006	0.0028	0.0048	0.0056	0.004	0.006
0.28	0.0116	0.0068	0.0096	0.0044	0.0048	0.0048
0.29	0.0088	0.0044	0.0072	0.0004	0.0012	0.0012
0.3	-0.0028	-0.0052	-0.0032	-0.0024	-0.0044	-0.0016
0.31	-0.0076	-0.0088	-0.0072	-0.0012	-0.0056	-0.0004
0.32	-0.0048	-0.006	-0.0044	0.0032	-0.0012	0.004
0.33	0.0056	0.0024	0.0048	0.0052	0.0036	0.0056
0.34	0.0112	0.0068	0.0096	0.0044	0.0048	0.0048
0.35	0.0084	0.0044	0.0068	0	0.0008	0.0008
0.36	-0.0024	-0.0048	-0.0028	-0.002	-0.004	-0.0008
0.37	-0.008	-0.0092	-0.0076	-0.0008	-0.0052	0
0.38	-0.0048	-0.0064	-0.0044	0.0036	-0.0008	0.004
0.39	0.0056	0.0024	0.0048	0.0052	0.004	0.006
0.4	0.0112	0.0068	0.0096	0.0044	0.0052	0.0048
0.41	0.008	0.004	0.0064	-0.0004	0.0004	0.0004
0.42	-0.0028	-0.0048	-0.0028	-0.0024	-0.0052	-0.0016
0.43	-0.0076	-0.0088	-0.0072	-0.0012	-0.0056	0
0.44	-0.0048	-0.0064	-0.0044	0.0028	-0.002	0.0036
0.45	0.006	0.0024	0.0048	0.0052	0.0032	0.006
0.46	0.0112	0.0068	0.0096	0.004	0.0044	0.0048
0.47	0.008	0.004	0.0064	-0.0008	-0.0004	0.0004
0.48	-0.0024	-0.0048	-0.0028	-0.0028	-0.006	-0.0016
0.49	-0.0076	-0.0088	-0.0072	-0.0012	-0.0064	0
0.5	-0.0044	-0.006	-0.0044	0.0032	-0.002	0.004
0.51	0.006	0.0028	0.0052	0.0056	0.0036	0.006
0.52	0.0112	0.0068	0.0096	0.004	0.004	0.0044
0.53	0.008	0.004	0.0068	-0.0004	-0.0004	0.0004
0.54	-0.002	-0.0044	-0.0024	-0.0024	-0.0056	-0.0016
0.55	-0.0076	-0.0088	-0.0072	-0.002	-0.0076	-0.0008
0.56	-0.004	-0.006	-0.004	0.0028	-0.0032	0.0036
0.57	0.006	0.0028	0.0048	0.0056	0.0028	0.006
0.58	0.0108	0.0064	0.0092	0.004	0.004	0.0048
0.59	0.008	0.004	0.0064	0	0	0.0008
0.6	-0.0024	-0.0048	-0.0028	-0.002	-0.0048	-0.0008
0.61	-0.008	-0.0092	-0.0076	-0.0008	-0.0056	0
0.62	-0.0048	-0.006	-0.0044	0.0036	-0.0012	0.0044
0.63	0.0056	0.0024	0.0048	0.0056	0.0044	0.006
0.64	0.0112	0.0068	0.0096	0.0044	0.0048	0.0048
0.65	0.0084	0.0044	0.0072	0.0004	0.0012	0.0012
0.66	-0.002	-0.0044	-0.0024	-0.0016	-0.0036	-0.0008
0.67	-0.008	-0.0092	-0.0076	-0.0008	-0.0048	0
0.68	-0.004	-0.0056	-0.004	0.004	0.0004	0.0048
0.69	0.0052	0.002	0.0044	0.0052	0.0048	0.006
0.7	0.0112	0.0068	0.0096	0.0044	0.006	0.0052
0.71	0.008	0.004	0.0068	0	0.0016	0.0008
0.72	-0.0024	-0.0048	-0.0028	-0.002	-0.0036	-0.0012
0.73	-0.0076	-0.0088	-0.0072	-0.0004	-0.004	0.0008
0.74	-0.0048	-0.0064	-0.0048	0.004	0.0004	0.0048
0.75	0.0052	0.002	0.004	0.0056	0.0052	0.006
0.76	0.0116	0.0068	0.0096	0.0052	0.0068	0.0056
0.77	0.0076	0.0036	0.006	0	0.002	0.0008
0.78	-0.002	-0.0044	-0.0024	-0.0016	-0.0028	-0.0008
0.79	-0.0076	-0.0088	-0.0072	-0.0008	-0.0036	0.0004
0.8	-0.0048	-0.0064	-0.0044	0.0036	0.0004	0.0044
0.81	0.006	0.0024	0.0048	0.0056	0.0052	0.006
0.82	0.0116	0.0068	0.0096	0.0044	0.006	0.0052
0.83	0.0084	0.004	0.0068	0	0.0016	0.0008
0.84	-0.002	-0.0044	-0.002	-0.002	-0.0036	-0.0008
0.85	-0.0072	-0.0088	-0.0072	-0.0008	-0.004	0.0004
0.86	-0.0036	-0.0056	-0.0036	0.0044	0.0012	0.0052
0.87	0.006	0.0028	0.0048	0.006	0.006	0.0064
0.88	0.012	0.0072	0.01	0.0052	0.0072	0.0056
0.89	0.0084	0.0044	0.0068	0.0004	0.0024	0.0012
0.9	-0.002	-0.0044	-0.002	-0.0016	-0.0024	-0.0004
0.91	-0.0076	-0.0092	-0.0072	-0.0008	-0.004	0
0.92	-0.004	-0.0056	-0.004	0.004	0.0008	0.0048
0.93	0.0064	0.0028	0.0052	0.006	0.006	0.0068
0.94	0.0112	0.0068	0.0096	0.0044	0.0068	0.0052
0.95	0.0088	0.0048	0.0072	0.0008	0.0028	0.0016
0.96	-0.0016	-0.004	-0.002	-0.0012	-0.002	-0.0004
0.97	-0.0072	-0.0084	-0.0068	0	-0.0024	0.0008
0.98	-0.0036	-0.0052	-0.0036	0.0048	0.0028	0.0056
0.99	0.006	0.0028	0.0052	0.0064	0.0076	0.0072
1	0.012	0.0076	0.0104	0.0056	0.0092	0.0064
1.01	0.0088	0.0048	0.0072	0.0016	0.0056	0.0024
1.02	-0.0016	-0.004	-0.002	-0.0008	0.0004	0.0004
1.03	-0.0072	-0.0084	-0.0068	0.0008	0.0004	0.0016
1.04	-0.004	-0.0056	-0.0036	0.0052	0.0052	0.006
1.05	0.006	0.0024	0.0048	0.0068	0.0096	0.0072
1.06	0.0116	0.0072	0.01	0.0056	0.0104	0.0064
1.07	0.0084	0.0044	0.0068	0.0008	0.0056	0.0016
1.08	-0.0024	-0.0048	-0.0028	-0.0016	-0.0004	-0.0008
1.09	-0.008	-0.0092	-0.0076	-0.0004	-0.0016	0.0004
1.1	-0.0048	-0.0064	-0.0044	0.004	0.0024	0.0048
1.11	0.0056	0.0024	0.0044	0.0056	0.0068	0.0064
1.12	0.0108	0.0064	0.0092	0.0044	0.0072	0.0048
1.13	0.0072	0.0036	0.006	-0.0004	0.0016	0.0004
1.14	-0.0024	-0.0044	-0.0024	-0.002	-0.0032	-0.0008
1.15	-0.0088	-0.01	-0.008	-0.0016	-0.0052	-0.0008
1.16	-0.0056	-0.0068	-0.0052	0.0028	-0.0016	0.0036
1.17	0.0052	0.002	0.0044	0.0048	0.0032	0.0056
1.18	0.01	0.006	0.0084	0.0032	0.0032	0.0036
1.19	0.0072	0.0032	0.006	-0.0016	-0.002	-0.0004
1.2	-0.0028	-0.0048	-0.0028	-0.0028	-0.0068	-0.002
1.21	-0.0088	-0.01	-0.0084	-0.0024	-0.0088	-0.0012
1.22	-0.0048	-0.0064	-0.0044	0.0028	-0.0036	0.0036
1.23	0.0052	0.002	0.0044	0.0048	0.0012	0.0052
1.24	0.0112	0.0064	0.0092	0.0036	0.0024	0.0044
1.25	0.008	0.004	0.0064	-0.0004	-0.0016	0.0004
1.26	-0.002	-0.0044	-0.002	-0.002	-0.0056	-0.0008
1.27	-0.008	-0.0092	-0.0076	-0.0012	-0.0068	-0.0004
1.28	-0.0044	-0.006	-0.0044	0.0032	-0.002	0.004
1.29	0.0052	0.002	0.0044	0.0048	0.0028	0.0056
1.3	0.0116	0.0072	0.01	0.0044	0.0044	0.0052
1.31	0.008	0.004	0.0068	0	0.0004	0.0008
1.32	-0.0024	-0.0044	-0.0024	-0.002	-0.0044	-0.0008
1.33	-0.0084	-0.0096	-0.008	-0.0016	-0.006	-0.0004
1.34	-0.0052	-0.0064	-0.0048	0.0028	-0.002	0.0036
1.35	0.0048	0.0016	0.004	0.004	0.002	0.0048
1.36	0.0108	0.0064	0.0092	0.0032	0.0024	0.004
1.37	0.0076	0.0036	0.006	-0.0012	-0.002	-0.0004
1.38	-0.0028	-0.0052	-0.0032	-0.0032	-0.0076	-0.002
1.39	-0.008	-0.0092	-0.0076	-0.002	-0.0084	-0.0008
1.4	-0.0044	-0.006	-0.0044	0.0032	-0.0036	0.004
1.41	0.0048	0.0016	0.004	0.004	0.0008	0.0048
1.42	0.0112	0.0068	0.0096	0.0036	0.002	0.0044
1.43	0.0076	0.0036	0.0064	-0.0008	-0.0024	0
1.44	-0.0024	-0.0048	-0.0028	-0.0028	-0.0076	-0.002
1.45	-0.0072	-0.0088	-0.0068	-0.0008	-0.0072	0
1.46	-0.004	-0.0056	-0.004	0.0036	-0.002	0.0044
1.47	0.0052	0.002	0.0044	0.0048	0.0024	0.0056
1.48	0.0116	0.0072	0.0096	0.0044	0.004	0.0052
1.49	0.008	0.004	0.0068	-0.0004	-0.0004	0.0008
1.5	-0.0024	-0.0048	-0.0028	-0.0024	-0.0056	-0.0012
1.51	-0.008	-0.0092	-0.0076	-0.0016	-0.0068	-0.0004
1.52	-0.0052	-0.0068	-0.0052	0.0024	-0.0032	0.0032
1.53	0.0052	0.002	0.0044	0.0044	0.0016	0.0052
1.54	0.0116	0.0072	0.01	0.004	0.0032	0.0048
1.55	0.0072	0.0032	0.006	-0.0012	-0.002	-0.0004
1.56	-0.0028	-0.0048	-0.0028	-0.0032	-0.0072	-0.002
1.57	-0.008	-0.0092	-0.0076	-0.002	-0.008	-0.0008
1.58	-0.0044	-0.006	-0.0044	0.0028	-0.0036	0.0036
1.59	0.0056	0.002	0.0044	0.0048	0.0016	0.0056
1.6	0.0108	0.0064	0.0092	0.0036	0.0024	0.004
1.61	0.0076	0.0036	0.006	-0.0012	-0.0024	-0.0004
1.62	-0.0024	-0.0048	-0.0028	-0.0028	-0.0076	-0.0016
1.63	-0.0084	-0.0096	-0.008	-0.002	-0.0088	-0.0012
1.64	-0.0044	-0.006	-0.004	0.0032	-0.0032	0.004
1.65	0.0056	0.0024	0.0044	0.0048	0.0016	0.0056
1.66	0.0112	0.0068	0.0096	0.004	0.0028	0.0044
1.67	0.0076	0.0036	0.0064	-0.0008	-0.002	0
1.68	-0.0024	-0.0048	-0.0028	-0.0028	-0.0072	-0.0016
1.69	-0.008	-0.0092	-0.0076	-0.0016	-0.0076	-0.0004
1.7	-0.0044	-0.006	-0.0044	0.0032	-0.0028	0.004
1.71	0.0056	0.002	0.0044	0.0048	0.002	0.0056
1.72	0.0112	0.0068	0.0096	0.0036	0.0028	0.0044
1.73	0.008	0.004	0.0064	-0.0008	-0.0016	0.0004
1.74	-0.0024	-0.0048	-0.0028	-0.0024	-0.006	-0.0016
1.75	-0.008	-0.0092	-0.0076	-0.0012	-0.0072	-0.0004
1.76	-0.0044	-0.006	-0.0044	0.0032	-0.0024	0.004
1.77	0.0052	0.002	0.004	0.0048	0.002	0.0052
1.78	0.0112	0.0068	0.0096	0.004	0.0036	0.0048
1.79	0.0076	0.0036	0.0064	-0.0008	-0.0012	0.0004
1.8	-0.002	-0.0044	-0.0024	-0.0024	-0.006	-0.0012
1.81	-0.008	-0.0092	-0.0076	-0.0012	-0.0068	-0.0004
1.82	-0.0044	-0.006	-0.0044	0.0036	-0.002	0.0044
1.83	0.0052	0.002	0.0044	0.0048	0.0028	0.0056
1.84	0.0116	0.0072	0.01	0.0044	0.0044	0.0052
1.85	0.0072	0.0032	0.0056	-0.0012	-0.0012	-0.0004
1.86	-0.002	-0.004	-0.002	-0.002	-0.0052	-0.0008
1.87	-0.008	-0.0092	-0.0076	-0.0012	-0.0064	-0.0004
1.88	-0.0044	-0.006	-0.0044	0.0032	-0.0016	0.004
1.89	0.0056	0.0024	0.0044	0.0052	0.0036	0.006
1.9	0.0112	0.0068	0.0092	0.004	0.004	0.0048
1.91	0.008	0.004	0.0064	-0.0004	-0.0004	0.0004
1.92	-0.002	-0.004	-0.002	-0.0016	-0.0044	-0.0008
1.93	-0.0084	-0.0096	-0.008	-0.0016	-0.006	-0.0004
1.94	-0.0044	-0.006	-0.0044	0.0036	-0.0016	0.004
1.95	0.0056	0.0024	0.0048	0.0056	0.0036	0.006
1.96	0.0112	0.0068	0.0092	0.004	0.0048	0.0048
1.97	0.0076	0.0036	0.0064	-0.0008	-0.0004	0
1.98	-0.0024	-0.0044	-0.0024	-0.0024	-0.0052	-0.0012
1.99	-0.0088	-0.01	-0.0084	-0.0024	-0.0076	-0.0012
2	-0.004	-0.0056	-0.004	0.0036	-0.002	0.0044
2.01	0.0056	0.0024	0.0044	0.0052	0.0032	0.006
2.02	0.0116	0.0072	0.0096	0.0044	0.0044	0.0052
2.03	0.0076	0.004	0.0064	-0.0004	-0.0004	0.0004
2.04	-0.002	-0.0044	-0.002	-0.002	-0.0044	-0.0008
2.05	-0.0088	-0.0096	-0.008	-0.0016	-0.0064	-0.0008
2.06	-0.0044	-0.006	-0.004	0.0036	-0.0016	0.0044
2.07	0.0052	0.002	0.0044	0.0048	0.0032	0.0056
2.08	0.0112	0.0068	0.0096	0.004	0.0044	0.0048
2.09	0.008	0.004	0.0064	-0.0004	-0.0004	0.0004
2.1	-0.0024	-0.0048	-0.0024	-0.0024	-0.0056	-0.0016
2.11	-0.0084	-0.0096	-0.008	-0.0016	-0.0068	-0.0008
2.12	-0.004	-0.0056	-0.004	0.0036	-0.002	0.0044
2.13	0.0052	0.002	0.0044	0.0048	0.0032	0.0056
2.14	0.0116	0.0072	0.01	0.0044	0.0044	0.0052
2.15	0.0076	0.0036	0.006	-0.0008	-0.0008	0
2.16	-0.002	-0.0044	-0.0024	-0.0024	-0.0056	-0.0012
2.17	-0.008	-0.0092	-0.0076	-0.0016	-0.0064	-0.0004
2.18	-0.0048	-0.006	-0.0044	0.0032	-0.002	0.004
2.19	0.0056	0.002	0.0044	0.0052	0.0028	0.0056
2.2	0.0116	0.0072	0.01	0.0048	0.0048	0.0052
2.21	0.0076	0.0036	0.0064	-0.0008	-0.0004	0.0004
2.22	-0.0024	-0.0048	-0.0028	-0.0028	-0.0056	-0.0016
2.23	-0.008	-0.0096	-0.0076	-0.0016	-0.0068	-0.0008
2.24	-0.004	-0.0056	-0.0036	0.004	-0.0012	0.0044
2.25	0.0052	0.002	0.0044	0.0052	0.0036	0.006
2.26	0.0116	0.0072	0.01	0.0044	0.0048	0.0052
2.27	0.0076	0.0036	0.006	-0.0008	0	0
2.28	-0.002	-0.0044	-0.0024	-0.0024	-0.0052	-0.0012
2.29	-0.0084	-0.0092	-0.0076	-0.0016	-0.0064	-0.0008
2.3	-0.004	-0.0056	-0.004	0.004	-0.0012	0.0044
2.31	0.0052	0.002	0.004	0.0048	0.0036	0.0056
2.32	0.0116	0.0072	0.01	0.0044	0.0048	0.0052
2.33	0.008	0.004	0.0064	-0.0004	0	0.0004
2.34	-0.002	-0.0044	-0.0024	-0.0024	-0.0052	-0.0012
2.35	-0.008	-0.0092	-0.0076	-0.0016	-0.0064	-0.0004
2.36	-0.0044	-0.006	-0.004	0.0036	-0.0016	0.0044
2.37	0.0052	0.002	0.004	0.0048	0.0032	0.0056
2.38	0.0116	0.0072	0.0096	0.0044	0.0044	0.0052
2.39	0.008	0.004	0.0064	-0.0004	0	0.0004
2.4	-0.002	-0.0044	-0.0024	-0.0024	-0.0052	-0.0012
2.41	-0.008	-0.0092	-0.0076	-0.0012	-0.006	0
2.42	-0.0044	-0.006	-0.0044	0.0036	-0.0012	0.0044
2.43	0.0052	0.0016	0.004	0.0048	0.0032	0.0056
2.44	0.0116	0.0072	0.0096	0.0044	0.0044	0.0052
2.45	0.0076	0.0036	0.006	-0.0008	-0.0004	0
2.46	-0.0024	-0.0044	-0.0024	-0.0024	-0.0056	-0.0016
2.47	-0.0072	-0.0084	-0.0068	-0.0008	-0.0056	0.0004
2.48	-0.0044	-0.006	-0.0044	0.0036	-0.0008	0.0044
2.49	0.0052	0.002	0.0044	0.0052	0.0036	0.006
2.5	0.0116	0.0072	0.0096	0.0044	0.0048	0.0052
2.51	0.008	0.004	0.0064	-0.0004	0	0.0004
2.52	-0.002	-0.0044	-0.0024	-0.0024	-0.0048	-0.0012
2.53	-0.008	-0.0092	-0.0076	-0.0012	-0.006	-0.0004
2.54	-0.0044	-0.006	-0.0044	0.0036	-0.0012	0.0044
2.55	0.0052	0.002	0.004	0.0052	0.0036	0.0056
2.56	0.0116	0.0072	0.0096	0.0044	0.0048	0.0052
2.57	0.0076	0.0036	0.006	-0.0008	-0.0004	0
2.58	-0.002	-0.0044	-0.0024	-0.002	-0.0052	-0.0012
2.59	-0.0084	-0.0092	-0.0076	-0.0012	-0.0064	-0.0004
2.6	-0.0048	-0.0064	-0.0044	0.0032	-0.002	0.004
2.61	0.0052	0.002	0.004	0.0052	0.0032	0.0056
2.62	0.0116	0.0072	0.0096	0.0044	0.0044	0.0052
2.63	0.0084	0.004	0.0068	0	0.0004	0.0008
2.64	-0.0024	-0.0044	-0.0024	-0.002	-0.0048	-0.0012
2.65	-0.0084	-0.0096	-0.008	-0.0016	-0.006	-0.0004
2.66	-0.0044	-0.006	-0.0044	0.0036	-0.0016	0.0044
2.67	0.0056	0.002	0.0044	0.0056	0.004	0.006
2.68	0.0116	0.0072	0.01	0.0048	0.0052	0.0052
2.69	0.0076	0.0036	0.006	-0.0004	0.0004	0.0004
2.7	-0.0024	-0.0048	-0.0028	-0.0024	-0.0048	-0.0012
2.71	-0.008	-0.0092	-0.0076	-0.0012	-0.006	-0.0004
2.72	-0.0044	-0.006	-0.004	0.0036	-0.0008	0.0044
2.73	0.0052	0.0016	0.004	0.0052	0.0036	0.0056
2.74	0.0116	0.0072	0.0096	0.0048	0.0052	0.0052
2.75	0.008	0.004	0.0068	0	0.0008	0.0008
2.76	-0.0024	-0.0048	-0.0028	-0.0024	-0.0048	-0.0016
2.77	-0.008	-0.0092	-0.0076	-0.0012	-0.006	-0.0004
2.78	-0.0048	-0.0064	-0.0044	0.0032	-0.0016	0.004
2.79	0.0056	0.002	0.0044	0.0052	0.0036	0.006
2.8	0.0116	0.0072	0.01	0.0048	0.0052	0.0052
2.81	0.0072	0.0032	0.006	-0.0008	-0.0004	0
2.82	-0.002	-0.004	-0.002	-0.002	-0.0052	-0.0012
2.83	-0.0076	-0.0092	-0.0072	-0.0008	-0.0056	0
2.84	-0.0048	-0.0064	-0.0044	0.0032	-0.0016	0.004
2.85	0.006	0.0024	0.0048	0.0056	0.004	0.006
2.86	0.0112	0.0068	0.0096	0.0044	0.0052	0.0052
2.87	0.0076	0.0036	0.0064	-0.0008	0	0
2.88	-0.002	-0.0044	-0.0024	-0.002	-0.0048	-0.0012
2.89	-0.0084	-0.0096	-0.0076	-0.0016	-0.0064	-0.0008
2.9	-0.0044	-0.006	-0.0044	0.0036	-0.0016	0.004
2.91	0.0056	0.0024	0.0044	0.0056	0.004	0.006
2.92	0.0112	0.0068	0.0096	0.0044	0.0048	0.0052
2.93	0.0076	0.0036	0.006	-0.0008	0	0
2.94	-0.0024	-0.0044	-0.0024	-0.0024	-0.0056	-0.0016
2.95	-0.008	-0.0092	-0.0076	-0.0016	-0.0068	-0.0008
2.96	-0.004	-0.006	-0.004	0.0036	-0.0016	0.0044
2.97	0.0056	0.0024	0.0044	0.0056	0.004	0.0064
2.98	0.0116	0.0072	0.0096	0.0044	0.0052	0.0052
2.99	0.0076	0.0036	0.0064	-0.0004	0.0004	0.0004
3	-0.0024	-0.0044	-0.0024	-0.0024	-0.0052	-0.0012
3.01	-0.008	-0.0092	-0.0076	-0.0012	-0.006	-0.0004
3.02	-0.0044	-0.006	-0.0044	0.0036	-0.0012	0.0044
3.03	0.0052	0.002	0.0044	0.0052	0.0036	0.006
3.04	0.0116	0.0072	0.0096	0.0048	0.0052	0.0052
3.05	0.0076	0.0036	0.006	-0.0004	0.0004	0.0004
3.06	-0.0024	-0.0048	-0.0028	-0.0028	-0.0052	-0.0016
3.07	-0.008	-0.0092	-0.0076	-0.0016	-0.0064	-0.0004
3.08	-0.0044	-0.006	-0.0044	0.0036	-0.0016	0.0044
3.09	0.0052	0.002	0.004	0.0052	0.0036	0.0056
3.1	0.0116	0.0068	0.0096	0.0044	0.0048	0.0052
3.11	0.0076	0.0036	0.0064	-0.0004	0	0.0004
3.12	-0.002	-0.0044	-0.0024	-0.002	-0.0048	-0.0012
3.13	-0.008	-0.0092	-0.0076	-0.0012	-0.0056	-0.0004
3.14	-0.0044	-0.006	-0.0044	0.0036	-0.0012	0.0044
3.15	0.0056	0.0024	0.0048	0.0056	0.0044	0.0064
3.16	0.0112	0.0068	0.0092	0.0044	0.0052	0.0052
3.17	0.0076	0.0036	0.006	-0.0008	0.0004	0.0004
3.18	-0.0016	-0.004	-0.002	-0.002	-0.0044	-0.0008
3.19	-0.008	-0.0096	-0.0076	-0.0012	-0.0056	-0.0004
3.2	-0.0044	-0.006	-0.0044	0.0032	-0.0012	0.004
3.21	0.0056	0.0024	0.0044	0.0056	0.004	0.006
3.22	0.0116	0.0068	0.0096	0.0048	0.0052	0.0052
3.23	0.0076	0.004	0.0064	-0.0004	0.0004	0.0004
3.24	-0.002	-0.0044	-0.0024	-0.002	-0.0048	-0.0012
3.25	-0.008	-0.0092	-0.0076	-0.0012	-0.0056	-0.0004
3.26	-0.004	-0.0056	-0.004	0.004	-0.0008	0.0044
3.27	0.0056	0.0024	0.0048	0.0056	0.0044	0.0064
3.28	0.0116	0.0068	0.0096	0.0048	0.0056	0.0052
3.29	0.0076	0.0036	0.0064	-0.0004	0.0008	0.0004
3.3	-0.002	-0.0044	-0.0024	-0.002	-0.0044	-0.0012
3.31	-0.0076	-0.0088	-0.0072	-0.0012	-0.0056	0
3.32	-0.0044	-0.006	-0.0044	0.0036	-0.0008	0.0044
3.33	0.0048	0.0016	0.0036	0.0048	0.0032	0.0052
3.34	0.0112	0.0068	0.0096	0.0044	0.0044	0.0048
3.35	0.0084	0.0044	0.0068	0	0.0008	0.0008
3.36	-0.002	-0.0044	-0.0024	-0.0024	-0.0048	-0.0012
3.37	-0.008	-0.0092	-0.0076	-0.0012	-0.006	-0.0004
3.38	-0.0048	-0.0064	-0.0044	0.0032	-0.0016	0.004
3.39	0.0056	0.0024	0.0048	0.0056	0.0036	0.006
3.4	0.0116	0.0068	0.0096	0.0044	0.0052	0.0052
3.41	0.008	0.004	0.0064	-0.0004	0.0004	0.0004
3.42	-0.0024	-0.0048	-0.0028	-0.0028	-0.0056	-0.0016
3.43	-0.0076	-0.0092	-0.0072	-0.0012	-0.0064	-0.0004
3.44	-0.0044	-0.006	-0.0044	0.0032	-0.0016	0.004
3.45	0.0056	0.002	0.0044	0.0052	0.0036	0.006
3.46	0.0112	0.0068	0.0096	0.0044	0.0044	0.0048
3.47	0.0076	0.0036	0.0064	-0.0008	-0.0004	0.0004
3.48	-0.0016	-0.004	-0.002	-0.002	-0.0048	-0.0008
3.49	-0.008	-0.0092	-0.0076	-0.0012	-0.006	-0.0004
3.5	-0.0048	-0.0064	-0.0044	0.0032	-0.002	0.004
3.51	0.0052	0.002	0.0044	0.0052	0.0032	0.006
3.52	0.0116	0.0072	0.01	0.0048	0.0048	0.0052
3.53	0.008	0.004	0.0064	0	0.0004	0.0008
3.54	-0.002	-0.0044	-0.0024	-0.0024	-0.0048	-0.0012
3.55	-0.0084	-0.0096	-0.008	-0.0016	-0.0064	-0.0008
3.56	-0.0044	-0.006	-0.0044	0.0032	-0.002	0.004
3.57	0.0056	0.002	0.0044	0.0052	0.0036	0.006
3.58	0.0116	0.0072	0.0096	0.0044	0.0048	0.0052
3.59	0.008	0.004	0.0064	-0.0004	0.0004	0.0004
3.6	-0.0024	-0.0048	-0.0028	-0.0024	-0.0056	-0.0016
3.61	-0.008	-0.0092	-0.0076	-0.0012	-0.006	-0.0004
3.62	-0.004	-0.006	-0.004	0.004	-0.0012	0.0048
3.63	0.0052	0.002	0.004	0.0052	0.004	0.006
3.64	0.0116	0.0068	0.0096	0.0044	0.0048	0.0052
3.65	0.008	0.004	0.0064	-0.0004	0.0004	0.0008
3.66	-0.002	-0.0044	-0.0024	-0.0024	-0.0048	-0.0012
3.67	-0.0076	-0.0088	-0.0072	-0.0008	-0.0052	0
3.68	-0.0044	-0.006	-0.0044	0.0036	-0.0008	0.0044
3.69	0.0048	0.0016	0.004	0.0052	0.004	0.0056
3.7	0.0112	0.0068	0.0096	0.0044	0.0048	0.0048
3.71	0.0084	0.004	0.0068	0	0.0008	0.0008
3.72	-0.0024	-0.0048	-0.0028	-0.0024	-0.0052	-0.0016
3.73	-0.0076	-0.0088	-0.0072	-0.0008	-0.0056	0
3.74	-0.0048	-0.0064	-0.0044	0.0036	-0.0012	0.0044
3.75	0.0052	0.002	0.004	0.0052	0.0036	0.0056
3.76	0.0112	0.0068	0.0096	0.0044	0.0048	0.0048
3.77	0.0076	0.0036	0.0064	-0.0004	0	0.0004
3.78	-0.002	-0.0044	-0.002	-0.002	-0.0048	-0.0008
3.79	-0.008	-0.0092	-0.0076	-0.0012	-0.0056	-0.0004
3.8	-0.0048	-0.0064	-0.0044	0.0032	-0.0016	0.004
3.81	0.0052	0.002	0.0044	0.0052	0.004	0.006
3.82	0.0112	0.0068	0.0096	0.0044	0.0048	0.0052
3.83	0.0076	0.0036	0.006	-0.0008	0	0.0004
3.84	-0.002	-0.0044	-0.0024	-0.0024	-0.0052	-0.0012
3.85	-0.008	-0.0092	-0.0076	-0.0012	-0.006	-0.0004
3.86	-0.0044	-0.006	-0.0044	0.0036	-0.0016	0.0044
3.87	0.0052	0.002	0.0044	0.0056	0.004	0.006
3.88	0.0108	0.0064	0.0092	0.004	0.0044	0.0048
3.89	0.0076	0.0036	0.0064	-0.0004	0	0.0004
3.9	-0.002	-0.0044	-0.0024	-0.002	-0.0048	-0.0012
3.91	-0.008	-0.0092	-0.0076	-0.0012	-0.006	-0.0004
3.92	-0.0044	-0.006	-0.0044	0.0036	-0.0016	0.0044
3.93	0.0056	0.0024	0.0044	0.0056	0.0044	0.0064
3.94	0.0108	0.0064	0.0092	0.004	0.0048	0.0048
3.95	0.008	0.004	0.0064	-0.0004	0.0004	0.0004
3.96	-0.002	-0.0044	-0.0024	-0.002	-0.0048	-0.0012
3.97	-0.008	-0.0092	-0.0076	-0.0012	-0.006	-0.0004
3.98	-0.0048	-0.006	-0.0044	0.0032	-0.0016	0.004
3.99	0.0056	0.002	0.0044	0.0052	0.0036	0.006
4	0.0112	0.0068	0.0096	0.0044	0.0048	0.0052
4.01	0.008	0.004	0.0064	0	0.0004	0.0008
4.02	-0.002	-0.0044	-0.0024	-0.0024	-0.0048	-0.0012
4.03	-0.008	-0.0092	-0.0076	-0.0012	-0.0056	0
4.04	-0.0048	-0.0064	-0.0048	0.0032	-0.0016	0.004
4.05	0.0056	0.0024	0.0048	0.0056	0.0044	0.0064
4.06	0.0112	0.0068	0.0092	0.0044	0.0052	0.0048
4.07	0.0076	0.0036	0.006	-0.0004	0.0004	0.0004
4.08	-0.002	-0.0044	-0.0024	-0.0024	-0.0052	-0.0012
4.09	-0.0076	-0.0088	-0.0072	-0.0008	-0.0056	0
4.1	-0.0048	-0.0064	-0.0044	0.0032	-0.0012	0.004
4.11	0.0056	0.002	0.0044	0.0056	0.0044	0.006
4.12	0.0112	0.0068	0.0096	0.0044	0.0052	0.0052
4.13	0.0076	0.0036	0.0064	-0.0004	0.0004	0.0004
4.14	-0.0024	-0.0044	-0.0024	-0.0024	-0.0048	-0.0012
4.15	-0.0084	-0.0096	-0.008	-0.0016	-0.006	-0.0004
4.16	-0.0044	-0.006	-0.0044	0.0036	-0.0016	0.0044
4.17	0.0056	0.0024	0.0044	0.0056	0.004	0.0064
4.18	0.0116	0.0072	0.0096	0.0048	0.0056	0.0052
4.19	0.0076	0.0036	0.006	-0.0004	0.0004	0.0004
4.2	-0.002	-0.0044	-0.0024	-0.0024	-0.0048	-0.0012
4.21	-0.0084	-0.0096	-0.008	-0.0016	-0.006	-0.0004
4.22	-0.0048	-0.006	-0.0044	0.0032	-0.0016	0.004
4.23	0.0056	0.0024	0.0044	0.0056	0.004	0.006
4.24	0.0108	0.0064	0.0092	0.0036	0.0036	0.0044
4.25	0.0076	0.0036	0.006	-0.0016	-0.002	-0.0008
4.26	-0.002	-0.0044	-0.0024	-0.0036	-0.008	-0.0024
4.27	-0.0068	-0.0084	-0.0064	0	-0.006	0.0008
4.28	-0.0036	-0.0052	-0.0036	0.006	0.0016	0.0068
4.29	0.0048	0.0016	0.004	0.0068	0.0068	0.0072
4.3	0.0104	0.0064	0.0088	0.004	0.006	0.0048
4.31	0.0072	0.0032	0.0056	-0.002	-0.0008	-0.0012
4.32	-0.0024	-0.0048	-0.0028	-0.004	-0.0076	-0.0028
4.33	-0.0072	-0.0084	-0.0068	-0.0004	-0.006	0.0008
4.34	-0.0036	-0.0052	-0.0036	0.0056	0.0012	0.0064
4.35	0.0052	0.002	0.004	0.0064	0.0064	0.0072
4.36	0.0104	0.006	0.0088	0.0036	0.0052	0.004
4.37	0.0068	0.0032	0.0056	-0.0024	-0.002	-0.0012
4.38	-0.002	-0.0044	-0.0024	-0.0036	-0.0076	-0.0024
4.39	-0.0068	-0.0084	-0.0064	0	-0.006	0.0008
4.4	-0.0036	-0.0052	-0.0036	0.0056	0.0008	0.0064
4.41	0.0052	0.002	0.0044	0.0068	0.0068	0.0072
4.42	0.0104	0.006	0.0088	0.0036	0.0056	0.0044
4.43	0.0072	0.0036	0.006	-0.002	-0.0012	-0.0008
4.44	-0.002	-0.0044	-0.0024	-0.0036	-0.0072	-0.0024
4.45	-0.0076	-0.0088	-0.0072	-0.0008	-0.0064	0
4.46	-0.0036	-0.0052	-0.0036	0.0056	0.0008	0.0064
4.47	0.0056	0.0024	0.0044	0.0072	0.0072	0.0076
4.48	0.0108	0.0064	0.0092	0.004	0.0064	0.0048
4.49	0.0068	0.0028	0.0052	-0.0024	-0.0012	-0.0012
4.5	-0.002	-0.0044	-0.0024	-0.0036	-0.0072	-0.0024
4.51	-0.0072	-0.0088	-0.0072	-0.0008	-0.0064	0.0004
4.52	-0.004	-0.0056	-0.004	0.0052	0	0.0056
4.53	0.0056	0.002	0.0044	0.0068	0.0064	0.0072
4.54	0.01	0.006	0.0084	0.0032	0.0048	0.004
4.55	0.0072	0.0032	0.006	-0.002	-0.002	-0.0012
4.56	-0.002	-0.0044	-0.002	-0.0032	-0.0076	-0.0024
4.57	-0.0076	-0.0088	-0.0072	-0.0008	-0.0064	0
4.58	-0.0036	-0.0056	-0.0036	0.0052	0.0004	0.006
4.59	0.0052	0.002	0.0044	0.0068	0.0064	0.0072
4.6	0.01	0.006	0.0084	0.0036	0.0048	0.004
4.61	0.0072	0.0032	0.0056	-0.002	-0.0016	-0.0012
4.62	-0.0024	-0.0044	-0.0024	-0.0036	-0.008	-0.0028
4.63	-0.0068	-0.0084	-0.0064	-0.0004	-0.0064	0.0008
4.64	-0.004	-0.0056	-0.0036	0.0056	0.0008	0.006
4.65	0.0056	0.0024	0.0048	0.0072	0.0068	0.0076
4.66	0.0104	0.006	0.0088	0.0036	0.0056	0.0044
4.67	0.0068	0.0028	0.0056	-0.0024	-0.002	-0.0016
4.68	-0.002	-0.0044	-0.002	-0.0036	-0.0076	-0.0024
4.69	-0.0072	-0.0084	-0.0068	-0.0004	-0.006	0.0004
4.7	-0.004	-0.0056	-0.004	0.0052	0.0004	0.0056
4.71	0.0056	0.0024	0.0044	0.0072	0.0068	0.0076
4.72	0.0104	0.006	0.0088	0.0036	0.0056	0.0044
4.73	0.0068	0.0028	0.0056	-0.0024	-0.0016	-0.0012
4.74	-0.002	-0.0044	-0.0024	-0.0036	-0.0076	-0.0024
4.75	-0.0068	-0.0084	-0.0064	0	-0.0056	0.0008
4.76	-0.004	-0.0056	-0.004	0.0052	0.0008	0.006
4.77	0.0052	0.002	0.004	0.0064	0.0064	0.0072
4.78	0.0104	0.006	0.0088	0.0032	0.0052	0.004
4.79	0.0072	0.0032	0.006	-0.002	-0.0016	-0.0012
4.8	-0.002	-0.0044	-0.002	-0.0032	-0.0072	-0.0024
4.81	-0.0072	-0.0088	-0.0068	-0.0008	-0.0064	0
4.82	-0.0044	-0.006	-0.0044	0.004	-0.0012	0.0048
4.83	0.0056	0.002	0.0044	0.006	0.0044	0.0064
4.84	0.0112	0.0068	0.0096	0.0048	0.0056	0.0056
4.85	0.0076	0.0036	0.0064	-0.0004	0.0008	0.0008
4.86	-0.002	-0.0044	-0.0024	-0.0024	-0.0048	-0.0012
4.87	-0.0084	-0.0096	-0.008	-0.0016	-0.006	-0.0004
4.88	-0.004	-0.0056	-0.004	0.004	-0.0008	0.0048
4.89	0.0056	0.0024	0.0044	0.006	0.0052	0.0064
4.9	0.0112	0.0068	0.0096	0.0044	0.0056	0.0052
4.91	0.0076	0.0036	0.0064	-0.0008	0.0004	0.0004
4.92	-0.0016	-0.004	-0.002	-0.002	-0.0048	-0.0012
4.93	-0.008	-0.0092	-0.0076	-0.0012	-0.0052	0
4.94	-0.0044	-0.006	-0.0044	0.0036	-0.0008	0.0044
4.95	0.0052	0.002	0.0044	0.0052	0.0044	0.006
4.96	0.0116	0.0072	0.01	0.0044	0.0052	0.0052
4.97	0.008	0.0036	0.0064	-0.0004	0.0004	0.0004
4.98	-0.002	-0.0044	-0.0024	-0.0024	-0.0048	-0.0012
4.99	-0.008	-0.0092	-0.0076	-0.0012	-0.0056	0
5	-0.0048	-0.0064	-0.0048	0.0032	-0.0016	0.004
5.01	0.0052	0.002	0.0044	0.0056	0.0044	0.0064
5.02	0.0112	0.0068	0.0096	0.0044	0.0052	0.0052
5.03	0.0076	0.0036	0.006	-0.0004	0.0004	0.0004
5.04	-0.0024	-0.0044	-0.0024	-0.0028	-0.0056	-0.0016
5.05	-0.0076	-0.0088	-0.0072	-0.0008	-0.0056	0
5.06	-0.0048	-0.0064	-0.0048	0.0032	-0.0016	0.004
5.07	0.0056	0.0024	0.0044	0.0056	0.004	0.006
5.08	0.0112	0.0068	0.0092	0.004	0.0044	0.0048
5.09	0.0084	0.0044	0.0068	0	0.0004	0.0008
5.1	-0.0024	-0.0048	-0.0024	-0.0024	-0.0048	-0.0012
5.11	-0.008	-0.0092	-0.0076	-0.0012	-0.0056	-0.0004
5.12	-0.0052	-0.0068	-0.0048	0.0032	-0.0016	0.004
5.13	0.0056	0.0024	0.0048	0.006	0.0044	0.0064
5.14	0.0108	0.0064	0.0088	0.004	0.0048	0.0048
5.15	0.0076	0.0036	0.006	-0.0004	0	0.0004
5.16	-0.002	-0.0044	-0.0024	-0.002	-0.0048	-0.0012
5.17	-0.008	-0.0092	-0.0076	-0.0008	-0.0052	0
5.18	-0.0048	-0.0064	-0.0048	0.0036	-0.0008	0.0044
5.19	0.0052	0.002	0.004	0.0056	0.0044	0.006
5.2	0.0112	0.0068	0.0092	0.0044	0.0048	0.0048
5.21	0.008	0.004	0.0064	0	0.0012	0.0008
5.22	-0.0024	-0.0048	-0.0028	-0.0024	-0.0048	-0.0016
5.23	-0.008	-0.0092	-0.0076	-0.0012	-0.006	-0.0004
5.24	-0.0048	-0.0064	-0.0048	0.0032	-0.0016	0.004
5.25	0.0056	0.002	0.0044	0.0056	0.004	0.006
5.26	0.0116	0.0072	0.01	0.0048	0.0052	0.0052
5.27	0.0076	0.0036	0.0064	-0.0004	0.0008	0.0004
5.28	-0.002	-0.0044	-0.0024	-0.0028	-0.0052	-0.0016
5.29	-0.0076	-0.0092	-0.0072	-0.0012	-0.006	-0.0004
5.3	-0.0044	-0.006	-0.0044	0.0032	-0.0016	0.004
5.31	0.0052	0.002	0.0044	0.0056	0.004	0.006
5.32	0.0116	0.0068	0.0096	0.0044	0.0048	0.0048
5.33	0.0076	0.0036	0.0064	-0.0004	0.0004	0.0004
5.34	-0.002	-0.0044	-0.0024	-0.0024	-0.0056	-0.0016
5.35	-0.0076	-0.0088	-0.0072	-0.0008	-0.006	0
5.36	-0.0048	-0.0064	-0.0044	0.0032	-0.0016	0.004
5.37	0.0056	0.0024	0.0044	0.0056	0.004	0.0064
5.38	0.0112	0.0068	0.0092	0.0044	0.0048	0.0048
5.39	0.008	0.004	0.0064	-0.0004	0.0004	0.0004
5.4	-0.002	-0.0044	-0.0024	-0.0024	-0.0052	-0.0012
5.41	-0.0076	-0.0092	-0.0072	-0.0012	-0.0056	0
5.42	-0.0044	-0.006	-0.0044	0.0032	-0.0016	0.004
5.43	0.0056	0.0024	0.0044	0.0056	0.004	0.006
5.44	0.0112	0.0068	0.0092	0.004	0.004	0.0044
5.45	0.0084	0.0044	0.0068	0	0	0.0008
5.46	-0.002	-0.0044	-0.002	-0.0024	-0.0052	-0.0012
5.47	-0.008	-0.0092	-0.0076	-0.0016	-0.0064	-0.0004
5.48	-0.0048	-0.006	-0.0044	0.0032	-0.002	0.004
5.49	0.006	0.0024	0.0048	0.0056	0.004	0.0064
5.5	0.0108	0.0064	0.0092	0.004	0.0044	0.0044
5.51	0.008	0.004	0.0068	-0.0004	0	0.0004
5.52	-0.0024	-0.0044	-0.0024	-0.0024	-0.0056	-0.0016
5.53	-0.008	-0.0092	-0.0076	-0.0012	-0.006	0
5.54	-0.0048	-0.0064	-0.0048	0.0032	-0.002	0.004
5.55	0.0056	0.0024	0.0048	0.0056	0.004	0.0064
5.56	0.0112	0.0068	0.0092	0.004	0.0044	0.0048
5.57	0.0084	0.0044	0.0068	0	0.0008	0.0008
5.58	-0.0024	-0.0048	-0.0028	-0.0028	-0.0052	-0.0016
5.59	-0.0076	-0.0088	-0.0072	-0.0012	-0.006	0
5.6	-0.0052	-0.0064	-0.0048	0.0028	-0.002	0.0036
5.61	0.006	0.0028	0.0048	0.006	0.0044	0.0064
5.62	0.0112	0.0068	0.0092	0.004	0.0044	0.0048
5.63	0.008	0.004	0.0064	-0.0004	0	0.0004
5.64	-0.002	-0.0044	-0.0024	-0.0024	-0.0056	-0.0016
5.65	-0.0076	-0.0088	-0.0072	-0.0008	-0.006	0
5.66	-0.0048	-0.0064	-0.0048	0.0032	-0.002	0.004
5.67	0.0052	0.002	0.0044	0.0056	0.0036	0.006
5.68	0.0108	0.0068	0.0092	0.004	0.004	0.0048
5.69	0.0084	0.0044	0.0068	0	0.0004	0.0008
5.7	-0.0024	-0.0048	-0.0028	-0.0024	-0.0052	-0.0016
5.71	-0.0084	-0.0096	-0.008	-0.0016	-0.0064	-0.0004
5.72	-0.0048	-0.0064	-0.0044	0.0032	-0.002	0.004
5.73	0.0056	0.0024	0.0048	0.006	0.004	0.0064
5.74	0.0108	0.0064	0.0092	0.004	0.0044	0.0044
5.75	0.008	0.004	0.0064	0	0.0004	0.0008
5.76	-0.0024	-0.0044	-0.0024	-0.0024	-0.0052	-0.0016
5.77	-0.008	-0.0092	-0.0076	-0.0012	-0.006	-0.0004
5.78	-0.004	-0.0056	-0.004	0.004	-0.0012	0.0048
5.79	0.0052	0.002	0.0044	0.0056	0.0044	0.0064
5.8	0.0108	0.0068	0.0092	0.004	0.0044	0.0048
5.81	0.008	0.004	0.0064	-0.0004	0.0004	0.0008
5.82	-0.0024	-0.0048	-0.0028	-0.0028	-0.0056	-0.0016
5.83	-0.0076	-0.0088	-0.0072	-0.0008	-0.006	0
5.84	-0.0044	-0.006	-0.0044	0.0036	-0.0012	0.0044
5.85	0.0052	0.002	0.0044	0.0052	0.004	0.006
5.86	0.0112	0.0068	0.0096	0.0044	0.0044	0.0048
5.87	0.008	0.004	0.0064	-0.0004	0.0004	0.0008
5.88	-0.0024	-0.0048	-0.0024	-0.0028	-0.0056	-0.0016
5.89	-0.0076	-0.0088	-0.0072	-0.0012	-0.006	0
5.9	-0.0048	-0.0064	-0.0048	0.0032	-0.002	0.004
5.91	0.0056	0.0024	0.0048	0.0056	0.004	0.0064
5.92	0.0112	0.0068	0.0096	0.0044	0.0044	0.0048
5.93	0.008	0.004	0.0064	-0.0004	0.0004	0.0008
5.94	-0.0024	-0.0048	-0.0028	-0.0028	-0.006	-0.0016
5.95	-0.0076	-0.0088	-0.0072	-0.0008	-0.006	0
5.96	-0.0044	-0.006	-0.0044	0.0036	-0.0016	0.0044
5.97	0.0056	0.0024	0.0048	0.006	0.0044	0.0064
5.98	0.0108	0.0064	0.0092	0.004	0.0048	0.0048
5.99	0.0084	0.004	0.0068	0	0.0004	0.0008
6	-0.0024	-0.0048	-0.0024	-0.0024	-0.0052	-0.0012
6.01	-0.008	-0.0092	-0.0076	-0.0012	-0.006	0
6.02	-0.0048	-0.0064	-0.0048	0.0032	-0.002	0.004
6.03	0.0056	0.0024	0.0044	0.0056	0.004	0.0064
6.04	0.0112	0.0068	0.0092	0.0044	0.0044	0.0048
6.05	0.008	0.004	0.0064	-0.0004	0.0004	0.0004
6.06	-0.002	-0.0044	-0.0024	-0.0024	-0.0052	-0.0012
6.07	-0.0076	-0.0088	-0.0072	-0.0008	-0.0052	0.0004
6.08	-0.0048	-0.0064	-0.0044	0.0036	-0.0012	0.0044
6.09	0.0056	0.0024	0.0048	0.006	0.0048	0.0068
6.1	0.0108	0.0064	0.0088	0.004	0.0048	0.0044
6.11	0.0076	0.0036	0.0064	-0.0004	0	0.0004
6.12	-0.0024	-0.0044	-0.0024	-0.0024	-0.0052	-0.0016
6.13	-0.008	-0.0092	-0.0076	-0.0012	-0.006	-0.0004
6.14	-0.0044	-0.006	-0.0044	0.0036	-0.0016	0.0044
6.15	0.0056	0.002	0.0044	0.0056	0.0044	0.0064
6.16	0.0108	0.0064	0.0092	0.0044	0.0048	0.0048
6.17	0.0076	0.0036	0.0064	-0.0004	0.0004	0.0008
6.18	-0.0024	-0.0048	-0.0028	-0.0024	-0.0056	-0.0016
6.19	-0.008	-0.0092	-0.0076	-0.0012	-0.0056	0
6.2	-0.0048	-0.0064	-0.0048	0.0032	-0.0016	0.004
6.21	0.0056	0.0024	0.0048	0.006	0.0044	0.0068
6.22	0.0108	0.0064	0.0092	0.0044	0.0048	0.0048
6.23	0.0076	0.0036	0.0064	-0.0004	0.0004	0.0004
6.24	-0.0024	-0.0048	-0.0024	-0.0024	-0.0052	-0.0016
6.25	-0.0076	-0.0092	-0.0072	-0.0008	-0.0056	0
6.26	-0.0048	-0.0064	-0.0048	0.0032	-0.0016	0.004
6.27	0.0056	0.002	0.0044	0.006	0.0044	0.0064
6.28	0.0108	0.0064	0.0092	0.004	0.0048	0.0048
6.29	0.008	0.004	0.0064	-0.0004	0.0004	0.0004
6.3	-0.0024	-0.0048	-0.0028	-0.0024	-0.0052	-0.0016
6.31	-0.008	-0.0092	-0.0076	-0.0012	-0.006	0
6.32	-0.0048	-0.0064	-0.0048	0.0032	-0.002	0.004
6.33	0.0056	0.0024	0.0048	0.006	0.0044	0.0064
6.34	0.0108	0.0064	0.0092	0.004	0.0044	0.0048
6.35	0.0076	0.0036	0.0064	-0.0004	0	0.0004
6.36	-0.0024	-0.0048	-0.0024	-0.0024	-0.0052	-0.0012
6.37	-0.008	-0.0092	-0.0076	-0.0012	-0.006	-0.0004
6.38	-0.0044	-0.006	-0.0044	0.0036	-0.0016	0.0044
6.39	0.0052	0.002	0.0044	0.006	0.0044	0.0064
6.4	0.0112	0.0068	0.0096	0.0044	0.0048	0.0048
6.41	0.008	0.004	0.0068	0.0004	0.0012	0.0012
6.42	-0.0024	-0.0048	-0.0024	-0.0024	-0.0048	-0.0012
6.43	-0.008	-0.0092	-0.0076	-0.0012	-0.0052	0
6.44	-0.0048	-0.0064	-0.0044	0.0032	-0.0016	0.004
6.45	0.0056	0.0024	0.0048	0.0056	0.0044	0.0064
6.46	0.0112	0.0068	0.0096	0.004	0.0048	0.0048
6.47	0.008	0.004	0.0068	0	0.0004	0.0008
6.48	-0.002	-0.0044	-0.0024	-0.0024	-0.0052	-0.0016
6.49	-0.0076	-0.0092	-0.0072	-0.0008	-0.0056	0
6.5	-0.0044	-0.006	-0.0044	0.0032	-0.0016	0.004
6.51	0.0052	0.002	0.0044	0.0052	0.004	0.006
6.52	0.0112	0.0068	0.0096	0.004	0.0044	0.0048
6.53	0.008	0.004	0.0068	0	0.0004	0.0008
6.54	-0.002	-0.0044	-0.0024	-0.0024	-0.0056	-0.0016
6.55	-0.0072	-0.0084	-0.0068	-0.0008	-0.0056	0.0004
6.56	-0.0044	-0.006	-0.0044	0.0036	-0.0012	0.0044
6.57	0.0056	0.0024	0.0044	0.0052	0.004	0.006
6.58	0.0116	0.0072	0.01	0.0044	0.0048	0.0048
6.59	0.008	0.004	0.0064	-0.0008	0	0.0004
6.6	-0.002	-0.0044	-0.002	-0.0028	-0.006	-0.002
6.61	-0.0072	-0.0088	-0.0068	-0.0008	-0.006	0
6.62	-0.0048	-0.0064	-0.0048	0.0028	-0.0028	0.0036
6.63	0.006	0.0028	0.0048	0.0056	0.0036	0.0064
6.64	0.0116	0.0072	0.0096	0.004	0.004	0.0048
6.65	0.008	0.004	0.0064	-0.0004	-0.0004	0.0004
6.66	-0.002	-0.0044	-0.0024	-0.0028	-0.006	-0.0016
6.67	-0.0076	-0.0088	-0.0072	-0.0008	-0.006	0
6.68	-0.0044	-0.006	-0.0044	0.0032	-0.002	0.004
6.69	0.006	0.0024	0.0048	0.006	0.004	0.0064
6.7	0.0108	0.0064	0.0092	0.0036	0.004	0.0044
6.71	0.008	0.004	0.0064	-0.0008	-0.0008	0
6.72	-0.0016	-0.004	-0.002	-0.002	-0.0056	-0.0012
6.73	-0.008	-0.0092	-0.0076	-0.0012	-0.006	0
6.74	-0.0052	-0.0064	-0.0048	0.0028	-0.0024	0.0036
6.75	0.0056	0.0024	0.0048	0.0056	0.004	0.0064
6.76	0.0108	0.0064	0.0092	0.0036	0.0036	0.0044
6.77	0.008	0.004	0.0064	-0.0004	-0.0004	0.0004
6.78	-0.0024	-0.0048	-0.0024	-0.0024	-0.006	-0.0016
6.79	-0.0076	-0.0088	-0.0072	-0.0004	-0.0056	0.0004
6.8	-0.0048	-0.0064	-0.0044	0.0036	-0.0012	0.0044
6.81	0.0052	0.002	0.004	0.0052	0.0036	0.006
6.82	0.0104	0.0064	0.0088	0.0032	0.0036	0.004
6.83	0.0076	0.0036	0.0064	-0.0008	-0.0008	0.0004
6.84	-0.0024	-0.0044	-0.0024	-0.0024	-0.006	-0.0016
6.85	-0.0076	-0.0092	-0.0076	-0.0008	-0.0056	0.0004
6.86	-0.0044	-0.006	-0.0044	0.004	-0.0008	0.0044
6.87	0.0052	0.002	0.0044	0.0056	0.0044	0.006
6.88	0.0108	0.0064	0.0092	0.004	0.0044	0.0044
6.89	0.008	0.004	0.0064	-0.0004	0.0004	0.0008
6.9	-0.002	-0.0044	-0.0024	-0.0024	-0.0052	-0.0012
6.91	-0.0076	-0.0088	-0.0072	-0.0008	-0.0052	0.0004
6.92	-0.0048	-0.0064	-0.0044	0.0036	-0.0012	0.004
6.93	0.0056	0.002	0.0044	0.006	0.0048	0.0064
6.94	0.0108	0.0064	0.0092	0.004	0.0048	0.0048
6.95	0.0076	0.0036	0.006	-0.0004	0.0004	0.0004
6.96	-0.0024	-0.0048	-0.0024	-0.0024	-0.0052	-0.0012
6.97	-0.0076	-0.0088	-0.0072	-0.0004	-0.0048	0.0004
6.98	-0.0048	-0.0064	-0.0048	0.0036	-0.0008	0.0044
6.99	0.0052	0.002	0.0044	0.0056	0.0048	0.0064
7	0.0108	0.0064	0.0092	0.004	0.0044	0.0044
7.01	0.0076	0.0036	0.0064	-0.0004	0.0004	0.0004
7.02	-0.0024	-0.0048	-0.0028	-0.0024	-0.0056	-0.0016
7.03	-0.008	-0.0092	-0.0076	-0.0012	-0.0056	0
7.04	-0.0044	-0.006	-0.0044	0.0036	-0.0012	0.0044
7.05	0.0056	0.002	0.0044	0.006	0.0048	0.0064
7.06	0.0108	0.0064	0.0088	0.0036	0.0044	0.0044
7.07	0.0076	0.0036	0.0064	-0.0004	0	0.0004
7.08	-0.002	-0.0044	-0.0024	-0.0024	-0.0052	-0.0012
7.09	-0.008	-0.0092	-0.0076	-0.0008	-0.0052	0.0004
7.1	-0.0044	-0.006	-0.0044	0.0036	-0.0012	0.0044
7.11	0.0056	0.002	0.0044	0.0056	0.0044	0.0064
7.12	0.0112	0.0068	0.0092	0.004	0.0044	0.0044
7.13	0.008	0.004	0.0068	0	0.0004	0.0008
7.14	-0.002	-0.0044	-0.0024	-0.0028	-0.0056	-0.0016
7.15	-0.0076	-0.0088	-0.0072	-0.0008	-0.0056	0
7.16	-0.004	-0.0056	-0.004	0.0036	-0.0008	0.0044
7.17	0.0056	0.002	0.0044	0.0056	0.0044	0.006
7.18	0.0112	0.0068	0.0092	0.0036	0.004	0.0044
7.19	0.0084	0.004	0.0068	-0.0004	0	0.0004
7.2	-0.002	-0.0044	-0.0024	-0.0028	-0.006	-0.002
7.21	-0.0072	-0.0084	-0.0068	-0.0008	-0.0056	0.0004
7.22	-0.0044	-0.006	-0.004	0.0036	-0.0016	0.004
7.23	0.0056	0.0024	0.0048	0.0052	0.0036	0.006
7.24	0.012	0.0076	0.01	0.0044	0.0044	0.0048
7.25	0.008	0.004	0.0064	-0.0004	0	0.0004
7.26	-0.002	-0.0044	-0.0024	-0.0028	-0.006	-0.0016
7.27	-0.0076	-0.0088	-0.0072	-0.0008	-0.0056	0.0004
7.28	-0.0044	-0.006	-0.0044	0.0032	-0.002	0.004
7.29	0.006	0.0024	0.0048	0.0056	0.004	0.006
7.3	0.0112	0.0068	0.0092	0.0036	0.0036	0.0044
7.31	0.008	0.004	0.0068	-0.0004	-0.0004	0.0004
7.32	-0.002	-0.0044	-0.0024	-0.0028	-0.006	-0.0016
7.33	-0.0076	-0.0088	-0.0072	-0.0008	-0.006	0
7.34	-0.0048	-0.0064	-0.0044	0.0032	-0.0024	0.004
7.35	0.006	0.0024	0.0048	0.0056	0.004	0.0064
7.36	0.0108	0.0068	0.0092	0.0036	0.004	0.0044
7.37	0.008	0.004	0.0064	-0.0004	0	0.0004
7.38	-0.0024	-0.0048	-0.0028	-0.0028	-0.0056	-0.0016
7.39	-0.008	-0.0092	-0.0076	-0.0012	-0.006	0
7.4	-0.0048	-0.0064	-0.0044	0.0032	-0.0016	0.004
7.41	0.0056	0.0024	0.0048	0.006	0.0044	0.0064
7.42	0.0108	0.0064	0.0092	0.0036	0.0044	0.0044
7.43	0.0076	0.0036	0.0064	-0.0004	0.0004	0.0004
7.44	-0.0024	-0.0048	-0.0028	-0.0028	-0.0056	-0.0016
7.45	-0.008	-0.0092	-0.0076	-0.0008	-0.0056	0
7.46	-0.0048	-0.0064	-0.0044	0.0036	-0.0012	0.0044
7.47	0.0052	0.002	0.0044	0.0056	0.0044	0.0064
7.48	0.0112	0.0068	0.0092	0.004	0.0044	0.0048
7.49	0.008	0.004	0.0068	0	0.0008	0.0008
7.5	-0.0024	-0.0044	-0.0024	-0.0024	-0.0052	-0.0016
7.51	-0.0076	-0.0092	-0.0076	-0.0008	-0.0048	0.0004
7.52	-0.0048	-0.0064	-0.0044	0.0036	-0.0008	0.004
7.53	0.0052	0.002	0.004	0.0056	0.0044	0.006
7.54	0.0108	0.0064	0.0088	0.0036	0.004	0.0044
7.55	0.008	0.004	0.0064	-0.0004	0.0004	0.0008
7.56	-0.002	-0.0044	-0.0024	-0.002	-0.0052	-0.0012
7.57	-0.008	-0.0092	-0.0076	-0.0004	-0.0048	0.0004
7.58	-0.0052	-0.0068	-0.0048	0.0032	-0.0016	0.0036
7.59	0.0056	0.002	0.0044	0.0056	0.0044	0.006
7.6	0.0112	0.0068	0.0096	0.004	0.0048	0.0048
7.61	0.008	0.004	0.0064	-0.0004	0.0004	0.0008
7.62	-0.0024	-0.0044	-0.0024	-0.0024	-0.0052	-0.0016
7.63	-0.008	-0.0092	-0.0076	-0.0012	-0.0056	0
7.64	-0.0044	-0.006	-0.0044	0.0036	-0.0012	0.0044
7.65	0.0056	0.0024	0.0048	0.006	0.0048	0.0064
7.66	0.0108	0.0064	0.0092	0.004	0.0044	0.0044
7.67	0.008	0.004	0.0064	-0.0004	0.0004	0.0008
7.68	-0.0024	-0.0048	-0.0028	-0.0024	-0.0048	-0.0016
7.69	-0.008	-0.0092	-0.0076	-0.0008	-0.0056	0
7.7	-0.0048	-0.0064	-0.0044	0.0032	-0.0016	0.004
7.71	0.0056	0.0024	0.0048	0.0056	0.0044	0.0064
7.72	0.0112	0.0068	0.0092	0.004	0.0044	0.0044
7.73	0.0084	0.004	0.0068	0	0.0008	0.0008
7.74	-0.0024	-0.0048	-0.0024	-0.0024	-0.0052	-0.0016
7.75	-0.0076	-0.0092	-0.0072	-0.0008	-0.0052	0.0004
7.76	-0.0044	-0.006	-0.0044	0.0036	-0.0008	0.0044
7.77	0.0056	0.002	0.0044	0.0056	0.0048	0.0064
7.78	0.0108	0.0064	0.0092	0.0036	0.004	0.0044
7.79	0.008	0.004	0.0068	0	0.0004	0.0008
7.8	-0.0024	-0.0048	-0.0028	-0.0028	-0.0056	-0.0016
7.81	-0.0072	-0.0084	-0.0068	-0.0004	-0.0048	0.0008
7.82	-0.0048	-0.0064	-0.0044	0.0036	-0.0008	0.0044
7.83	0.0052	0.002	0.0044	0.0052	0.004	0.006
7.84	0.0112	0.0068	0.0096	0.004	0.0044	0.0044
7.85	0.008	0.004	0.0064	0	0.0008	0.0008
7.86	-0.0024	-0.0048	-0.0028	-0.0024	-0.0052	-0.0016
7.87	-0.0076	-0.0088	-0.0072	-0.0008	-0.0052	0.0004
7.88	-0.0044	-0.006	-0.0044	0.0036	-0.0008	0.0044
7.89	0.0052	0.002	0.0044	0.0056	0.0044	0.006
7.9	0.0112	0.0068	0.0092	0.0036	0.004	0.0044
7.91	0.0076	0.0036	0.0064	-0.0004	0	0.0004
7.92	-0.0024	-0.0044	-0.0024	-0.0024	-0.0056	-0.0016
7.93	-0.0076	-0.0088	-0.0072	-0.0008	-0.0052	0.0004
7.94	-0.0048	-0.0064	-0.0044	0.0032	-0.0016	0.004
7.95	0.0056	0.0024	0.0048	0.0056	0.0044	0.0064
7.96	0.0112	0.0068	0.0096	0.004	0.0044	0.0048
7.97	0.008	0.004	0.0068	0	0.0008	0.0008
7.98	-0.0024	-0.0048	-0.0024	-0.0024	-0.0048	-0.0012
7.99	-0.0076	-0.0092	-0.0072	-0.0008	-0.0052	0.0004
8	-0.0048	-0.0064	-0.0048	0.0032	-0.0012	0.004
8.01	0.0056	0.0024	0.0044	0.0056	0.0044	0.006
8.02	0.0108	0.0064	0.0092	0.0036	0.004	0.004
8.03	0.0084	0.0044	0.0068	0	0.0004	0.0008
8.04	-0.002	-0.0044	-0.0024	-0.0024	-0.0048	-0.0012
8.05	-0.008	-0.0092	-0.0076	-0.0008	-0.0052	0
8.06	-0.0048	-0.0064	-0.0044	0.0032	-0.0012	0.004
8.07	0.0056	0.0024	0.0048	0.006	0.0048	0.0064
8.08	0.0112	0.0068	0.0096	0.004	0.0048	0.0048
8.09	0.008	0.004	0.0068	0	0.0012	0.0008
8.1	-0.002	-0.0044	-0.0024	-0.0024	-0.0044	-0.0012
8.11	-0.008	-0.0092	-0.0076	-0.0008	-0.0048	0.0004
8.12	-0.0048	-0.0064	-0.0044	0.0036	-0.0004	0.0044
8.13	0.0052	0.002	0.0044	0.0052	0.0044	0.006
8.14	0.0112	0.0068	0.0092	0.0036	0.0044	0.0044
8.15	0.008	0.004	0.0068	0	0.0004	0.0008
8.16	-0.0024	-0.0048	-0.0028	-0.0028	-0.0056	-0.0016
8.17	-0.0076	-0.0088	-0.0072	-0.0008	-0.0052	0.0004
8.18	-0.0048	-0.0064	-0.0044	0.0032	-0.0016	0.004
8.19	0.0056	0.0024	0.0044	0.0056	0.004	0.006
8.2	0.0112	0.0068	0.0096	0.0036	0.004	0.0044
8.21	0.0076	0.0036	0.006	-0.0008	-0.0004	0
8.22	-0.002	-0.0044	-0.0024	-0.0024	-0.0056	-0.0012
8.23	-0.0076	-0.0088	-0.0072	-0.0004	-0.0052	0.0004
8.24	-0.0048	-0.0064	-0.0048	0.0032	-0.0016	0.004
8.25	0.0056	0.0024	0.0044	0.0056	0.004	0.0064
8.26	0.0108	0.0064	0.0092	0.0036	0.004	0.004
8.27	0.008	0.004	0.0064	-0.0004	-0.0004	0.0004
8.28	-0.002	-0.0044	-0.0024	-0.0024	-0.0056	-0.0012
8.29	-0.0076	-0.0088	-0.0072	-0.0004	-0.0052	0.0004
8.3	-0.0048	-0.0064	-0.0048	0.0028	-0.002	0.0036
8.31	0.006	0.0024	0.0048	0.006	0.0044	0.0064
8.32	0.0112	0.0068	0.0092	0.0036	0.004	0.0044
8.33	0.0084	0.0044	0.0068	0	0.0004	0.0008
8.34	-0.0024	-0.0048	-0.0024	-0.0028	-0.0056	-0.0016
8.35	-0.0076	-0.0088	-0.0072	-0.0008	-0.0056	0
8.36	-0.0044	-0.0056	-0.004	0.0036	-0.0012	0.0044
8.37	0.0056	0.0024	0.0048	0.0056	0.0044	0.0064
8.38	0.0112	0.0068	0.0096	0.004	0.0044	0.0044
8.39	0.008	0.004	0.0068	0	0.0004	0.0008
8.4	-0.0024	-0.0048	-0.0024	-0.0024	-0.0052	-0.0016
8.41	-0.0084	-0.0096	-0.0076	-0.0012	-0.006	-0.0004
8.42	-0.0044	-0.006	-0.0044	0.0032	-0.002	0.004
8.43	0.006	0.0024	0.0048	0.006	0.0044	0.0064
8.44	0.0112	0.0068	0.0096	0.004	0.0044	0.0044
8.45	0.008	0.004	0.0068	0	0.0004	0.0008
8.46	-0.0024	-0.0048	-0.0028	-0.0028	-0.0052	-0.0016
8.47	-0.008	-0.0092	-0.0076	-0.0008	-0.0056	0
8.48	-0.0048	-0.006	-0.0044	0.0032	-0.0016	0.004
8.49	0.0056	0.0024	0.0044	0.0056	0.0044	0.0064
8.5	0.0108	0.0064	0.0092	0.0036	0.004	0.0044
8.51	0.008	0.004	0.0064	-0.0004	0	0.0004
8.52	-0.0024	-0.0048	-0.0028	-0.0028	-0.006	-0.0016
8.53	-0.0076	-0.0088	-0.0072	-0.0004	-0.0056	0.0004
8.54	-0.0044	-0.006	-0.0044	0.0036	-0.0012	0.0044
8.55	0.0056	0.002	0.0044	0.0056	0.004	0.006
8.56	0.0112	0.0068	0.0092	0.0036	0.004	0.0044
8.57	0.008	0.004	0.0064	-0.0004	0	0.0004
8.58	-0.0024	-0.0048	-0.0028	-0.0028	-0.006	-0.002
8.59	-0.0076	-0.0088	-0.0072	-0.0004	-0.0056	0.0004
8.6	-0.0044	-0.006	-0.0044	0.0032	-0.0016	0.004
8.61	0.0056	0.002	0.0044	0.0056	0.004	0.006
8.62	0.0112	0.0068	0.0096	0.004	0.0044	0.0044
8.63	0.0076	0.0036	0.0064	-0.0004	-0.0004	0.0004
8.64	-0.0024	-0.0048	-0.0024	-0.0028	-0.006	-0.0016
8.65	-0.0076	-0.0092	-0.0072	-0.0008	-0.0056	0
8.66	-0.0044	-0.006	-0.0044	0.0032	-0.0016	0.004
8.67	0.0056	0.0024	0.0044	0.0056	0.004	0.006
8.68	0.0108	0.0064	0.0092	0.0032	0.0036	0.004
8.69	0.0084	0.0044	0.0068	0	0	0.0008
8.7	-0.0024	-0.0044	-0.0024	-0.0024	-0.0052	-0.0016
8.71	-0.008	-0.0092	-0.0072	-0.0008	-0.0056	0
8.72	-0.0048	-0.0064	-0.0044	0.0032	-0.002	0.004
8.73	0.0056	0.0024	0.0044	0.0056	0.004	0.006
8.74	0.0108	0.0064	0.0092	0.0036	0.004	0.0044
8.75	0.0084	0.004	0.0068	0	0	0.0008
8.76	-0.0024	-0.0048	-0.0028	-0.0024	-0.0052	-0.0016
8.77	-0.008	-0.0092	-0.0076	-0.0008	-0.0056	0
8.78	-0.0048	-0.006	-0.0044	0.0032	-0.0016	0.004
8.79	0.0056	0.002	0.0044	0.0056	0.004	0.006
8.8	0.0108	0.0064	0.0092	0.0036	0.0036	0.0044
8.81	0.0076	0.004	0.0064	-0.0004	-0.0004	0.0004
8.82	-0.002	-0.0044	-0.0024	-0.0024	-0.0056	-0.0016
8.83	-0.0076	-0.0088	-0.0072	-0.0004	-0.0052	0.0004
8.84	-0.0048	-0.0064	-0.0044	0.0032	-0.0016	0.004
8.85	0.006	0.0024	0.0048	0.006	0.0048	0.0068
8.86	0.0116	0.0068	0.0096	0.0044	0.0052	0.0052
8.87	0.0076	0.0036	0.0064	-0.0004	0.0008	0.0008
8.88	-0.0024	-0.0048	-0.0028	-0.0028	-0.0052	-0.0016
8.89	-0.0076	-0.0088	-0.0072	-0.0004	-0.0048	0.0004
8.9	-0.0048	-0.0064	-0.0048	0.0032	-0.0012	0.004
8.91	0.0056	0.002	0.0044	0.0056	0.0044	0.006
8.92	0.0112	0.0068	0.0092	0.004	0.0044	0.0048
8.93	0.008	0.004	0.0064	-0.0004	0.0004	0.0004
8.94	-0.0024	-0.0048	-0.0028	-0.0028	-0.006	-0.002
8.95	-0.0072	-0.0084	-0.0068	-0.0004	-0.0052	0.0004
8.96	-0.0048	-0.0064	-0.0044	0.0032	-0.0012	0.004
8.97	0.0056	0.002	0.0044	0.0056	0.0044	0.006
8.98	0.0112	0.0068	0.0096	0.004	0.0044	0.0044
8.99	0.008	0.004	0.0064	0	0.0008	0.0008
9	-0.0024	-0.0048	-0.0028	-0.0028	-0.0056	-0.0016
9.01	-0.008	-0.0092	-0.0076	-0.0012	-0.0056	0
9.02	-0.0044	-0.006	-0.0044	0.0032	-0.002	0.004
9.03	0.006	0.0024	0.0048	0.006	0.0044	0.0064
9.04	0.0108	0.0064	0.0092	0.0036	0.004	0.0044
9.05	0.008	0.004	0.0068	0	0.0004	0.0008
9.06	-0.0024	-0.0044	-0.0024	-0.0024	-0.0052	-0.0016
9.07	-0.0076	-0.0088	-0.0072	-0.0008	-0.0056	0.0004
9.08	-0.0048	-0.006	-0.0044	0.0032	-0.0016	0.004
9.09	0.0056	0.002	0.0044	0.0056	0.004	0.006
9.1	0.0112	0.0068	0.0096	0.004	0.0044	0.0048
9.11	0.008	0.004	0.0064	0	0.0008	0.0008
9.12	-0.0028	-0.0048	-0.0028	-0.0032	-0.006	-0.002
9.13	-0.008	-0.0092	-0.0076	-0.0012	-0.006	0
9.14	-0.0044	-0.006	-0.0044	0.0032	-0.002	0.004
9.15	0.0056	0.0024	0.0048	0.006	0.0044	0.0064
9.16	0.0112	0.0068	0.0096	0.004	0.0044	0.0048
9.17	0.008	0.004	0.0064	0	0.0008	0.0008
9.18	-0.0024	-0.0048	-0.0028	-0.0028	-0.0056	-0.002
9.19	-0.0076	-0.0088	-0.0072	-0.0004	-0.0052	0.0004
9.2	-0.0048	-0.0064	-0.0048	0.0032	-0.0016	0.0036
9.21	0.0056	0.0024	0.0044	0.0056	0.004	0.0064
9.22	0.0112	0.0068	0.0096	0.004	0.0044	0.0048
9.23	0.0076	0.0036	0.0064	-0.0004	0.0008	0.0008
9.24	-0.0024	-0.0048	-0.0028	-0.0032	-0.006	-0.002
9.25	-0.0076	-0.0088	-0.0072	-0.0008	-0.0056	0.0004
9.26	-0.0048	-0.006	-0.0044	0.0032	-0.0016	0.004
9.27	0.006	0.0028	0.0048	0.006	0.0048	0.0068
9.28	0.0108	0.0068	0.0092	0.004	0.0044	0.0044
9.29	0.008	0.004	0.0064	0	0.0008	0.0008
9.3	-0.0028	-0.0048	-0.0028	-0.0032	-0.006	-0.002
9.31	-0.008	-0.0092	-0.0076	-0.0012	-0.006	0
9.32	-0.0044	-0.006	-0.0044	0.0032	-0.002	0.004
9.33	0.006	0.0024	0.0048	0.006	0.0048	0.0068
9.34	0.0108	0.0068	0.0092	0.004	0.0044	0.0044
9.35	0.008	0.004	0.0068	0	0.0008	0.0008
9.36	-0.0024	-0.0044	-0.0024	-0.0028	-0.0052	-0.0016
9.37	-0.008	-0.0092	-0.0076	-0.0012	-0.006	0
9.38	-0.0048	-0.0064	-0.0048	0.0028	-0.0024	0.0036
9.39	0.0056	0.0024	0.0048	0.006	0.004	0.0064
9.4	0.0112	0.0068	0.0096	0.004	0.0044	0.0048
9.41	0.0084	0.004	0.0068	0.0004	0.0012	0.0012
9.42	-0.0024	-0.0048	-0.0028	-0.0024	-0.0052	-0.0016
9.43	-0.008	-0.0092	-0.0076	-0.0008	-0.0056	0
9.44	-0.0048	-0.0064	-0.0044	0.0032	-0.002	0.004
9.45	0.0056	0.0024	0.0048	0.006	0.0044	0.0064
9.46	0.0112	0.0068	0.0092	0.004	0.0044	0.0044
9.47	0.0084	0.004	0.0068	0	0.0008	0.0012
9.48	-0.0024	-0.0048	-0.0028	-0.0028	-0.0056	-0.002
9.49	-0.0076	-0.0088	-0.0072	-0.0008	-0.0052	0
9.5	-0.0048	-0.0064	-0.0044	0.0032	-0.0016	0.004
9.51	0.0052	0.002	0.0044	0.0056	0.004	0.006
9.52	0.0112	0.0068	0.0096	0.004	0.0048	0.0048
9.53	0.008	0.004	0.0068	0.0004	0.0012	0.0012
9.54	-0.0028	-0.0048	-0.0028	-0.0028	-0.0052	-0.0016
9.55	-0.008	-0.0092	-0.0072	-0.0008	-0.0052	0.0004
9.56	-0.0048	-0.0064	-0.0048	0.0028	-0.0016	0.0036
9.57	0.0056	0.0024	0.0044	0.006	0.0044	0.0064
9.58	0.0108	0.0068	0.0092	0.004	0.0044	0.0048
9.59	0.008	0.0036	0.0064	0	0.0008	0.0008
9.6	-0.0028	-0.0052	-0.0032	-0.0032	-0.006	-0.002
9.61	-0.008	-0.0092	-0.0072	-0.0008	-0.006	0
9.62	-0.0048	-0.0064	-0.0044	0.0032	-0.0016	0.004
9.63	0.0056	0.0024	0.0048	0.006	0.0044	0.0064
9.64	0.0116	0.0068	0.0096	0.0044	0.0048	0.0048
9.65	0.008	0.004	0.0064	0	0.0012	0.0008
9.66	-0.0028	-0.0048	-0.0028	-0.0028	-0.0052	-0.002
9.67	-0.008	-0.0092	-0.0076	-0.0012	-0.0056	0
9.68	-0.0048	-0.006	-0.0044	0.0032	-0.002	0.004
9.69	0.006	0.0028	0.0048	0.006	0.0048	0.0068
9.7	0.0112	0.0068	0.0096	0.004	0.0044	0.0044
9.71	0.0084	0.0044	0.0068	0	0.0008	0.0008
9.72	-0.0028	-0.0052	-0.0028	-0.0032	-0.006	-0.002
9.73	-0.008	-0.0092	-0.0076	-0.0012	-0.006	0
9.74	-0.0044	-0.006	-0.0044	0.0032	-0.002	0.004
9.75	0.006	0.0028	0.0052	0.006	0.0044	0.0064
9.76	0.0116	0.0072	0.01	0.0044	0.0052	0.0052
9.77	0.008	0.004	0.0068	0	0.0012	0.0012
9.78	-0.0028	-0.0052	-0.0032	-0.0032	-0.0056	-0.002
9.79	-0.008	-0.0092	-0.0072	-0.0008	-0.0056	0
9.8	-0.0048	-0.006	-0.0044	0.0032	-0.0016	0.004
9.81	0.0056	0.0024	0.0048	0.0056	0.004	0.006
9.82	0.0112	0.0068	0.0096	0.004	0.0044	0.0048
9.83	0.008	0.004	0.0068	0	0.0008	0.0008
9.84	-0.0028	-0.0052	-0.0028	-0.0028	-0.0052	-0.0016
9.85	-0.008	-0.0092	-0.0076	-0.0012	-0.006	0
9.86	-0.0052	-0.0064	-0.0048	0.0028	-0.0024	0.0036
9.87	0.006	0.0024	0.0048	0.0056	0.0036	0.0064
9.88	0.0116	0.0072	0.0096	0.004	0.0044	0.0048
9.89	0.008	0.004	0.0064	0	0.0008	0.0012
9.9	-0.0028	-0.0052	-0.0032	-0.0032	-0.0064	-0.002
9.91	-0.008	-0.0092	-0.0076	-0.0012	-0.006	0
9.92	-0.0044	-0.006	-0.0044	0.0028	-0.0024	0.0036
9.93	0.0064	0.0028	0.0052	0.0064	0.0048	0.0068
9.94	0.0112	0.0068	0.0092	0.0036	0.004	0.0044
9.95	0.008	0.004	0.0064	0	0.0008	0.0008
9.96	-0.0028	-0.0048	-0.0028	-0.0028	-0.0056	-0.0016
9.97	-0.008	-0.0092	-0.0076	-0.0012	-0.006	0
9.98	-0.0048	-0.0064	-0.0048	0.0028	-0.0024	0.0036
9.99	0.006	0.0028	0.0048	0.006	0.004	0.0064
10	0.0108	0.0064	0.0092	0.0036	0.0036	0.0044
10.01	0.008	0.004	0.0068	0.0004	0.0008	0.0012
10.02	-0.0032	-0.0052	-0.0032	-0.0028	-0.0056	-0.002
10.03	-0.0084	-0.0096	-0.008	-0.0012	-0.0064	-0.0004
10.04	-0.0048	-0.0064	-0.0044	0.0028	-0.0024	0.0036
10.05	0.006	0.0028	0.0048	0.006	0.004	0.0064
10.06	0.0112	0.0068	0.0096	0.004	0.004	0.0044
10.07	0.008	0.004	0.0068	0.0004	0.0008	0.0012
10.08	-0.0028	-0.0052	-0.0032	-0.0028	-0.0056	-0.0016
10.09	-0.0084	-0.0096	-0.008	-0.0012	-0.006	0
10.1	-0.0044	-0.006	-0.0044	0.0032	-0.002	0.004
10.11	0.006	0.0024	0.0048	0.0056	0.0044	0.0064
10.12	0.0116	0.0072	0.0096	0.004	0.0044	0.0048
10.13	0.008	0.004	0.0064	0	0.0012	0.0012
10.14	-0.0028	-0.0052	-0.0032	-0.0032	-0.0056	-0.002
10.15	-0.008	-0.0092	-0.0076	-0.0008	-0.0056	0
10.16	-0.0048	-0.0064	-0.0044	0.0028	-0.0024	0.0036
10.17	0.006	0.0028	0.0048	0.0056	0.004	0.0064
10.18	0.0116	0.0072	0.0096	0.004	0.0044	0.0048
10.19	0.008	0.004	0.0068	0.0004	0.0008	0.0012
10.2	-0.0028	-0.0052	-0.0032	-0.0028	-0.006	-0.002
10.21	-0.008	-0.0092	-0.0076	-0.0008	-0.006	0
10.22	-0.0048	-0.0064	-0.0044	0.0028	-0.0024	0.0036
10.23	0.0064	0.0028	0.0052	0.006	0.004	0.0064
10.24	0.0112	0.0068	0.0096	0.0036	0.004	0.0044
10.25	0.008	0.004	0.0064	0	0.0004	0.0008
10.26	-0.0024	-0.0048	-0.0028	-0.0028	-0.006	-0.0016
10.27	-0.008	-0.0092	-0.0076	-0.0012	-0.0064	-0.0004
10.28	-0.0044	-0.006	-0.0044	0.0028	-0.0028	0.0036
10.29	0.0064	0.0032	0.0052	0.006	0.004	0.0068
10.3	0.0112	0.0068	0.0096	0.004	0.004	0.0044
10.31	0.008	0.004	0.0068	0	0.0004	0.0008
10.32	-0.0028	-0.0052	-0.0032	-0.0032	-0.0064	-0.002
10.33	-0.0076	-0.0088	-0.0072	-0.0012	-0.0064	0
10.34	-0.0044	-0.006	-0.0044	0.0028	-0.0024	0.0036
10.35	0.0064	0.0028	0.0052	0.006	0.0044	0.0068
10.36	0.0112	0.0068	0.0096	0.0036	0.004	0.0044
10.37	0.008	0.004	0.0068	0	0.0008	0.0012
10.38	-0.0028	-0.0052	-0.0032	-0.0032	-0.006	-0.002
10.39	-0.008	-0.0092	-0.0076	-0.0012	-0.0064	0
10.4	-0.0044	-0.006	-0.0044	0.0032	-0.0024	0.0036
10.41	0.006	0.0024	0.0048	0.0056	0.0036	0.0064
10.42	0.0116	0.0072	0.01	0.0044	0.0044	0.0048
10.43	0.008	0.004	0.0068	0.0004	0.0008	0.0012
10.44	-0.0024	-0.0048	-0.0028	-0.0024	-0.0052	-0.0016
10.45	-0.0076	-0.0088	-0.0072	-0.0008	-0.0052	0.0004
10.46	-0.0048	-0.0064	-0.0044	0.0028	-0.0016	0.0036
10.47	0.006	0.0028	0.0048	0.0056	0.004	0.0064
10.48	0.0112	0.0068	0.0096	0.0036	0.004	0.0044
10.49	0.008	0.004	0.0064	0	0.0004	0.0008
10.5	-0.0028	-0.0048	-0.0028	-0.0028	-0.006	-0.002
10.51	-0.0076	-0.0088	-0.0072	-0.0008	-0.0056	0
10.52	-0.0048	-0.006	-0.0044	0.0028	-0.0024	0.0036
10.53	0.0064	0.0028	0.0052	0.006	0.0044	0.0068
10.54	0.0112	0.0068	0.0096	0.004	0.004	0.0044
10.55	0.008	0.004	0.0068	0.0004	0.0008	0.0012
10.56	-0.0028	-0.0048	-0.0028	-0.0028	-0.0052	-0.0016
10.57	-0.008	-0.0092	-0.0076	-0.0012	-0.0056	0
10.58	-0.0048	-0.0064	-0.0048	0.0024	-0.0024	0.0032
10.59	0.006	0.0028	0.0048	0.006	0.004	0.0064
10.6	0.0112	0.0068	0.0092	0.0036	0.004	0.0044
10.61	0.008	0.004	0.0064	0	0.0004	0.0008
10.62	-0.0028	-0.0052	-0.0032	-0.0028	-0.006	-0.002
10.63	-0.008	-0.0092	-0.0076	-0.0008	-0.0056	0
10.64	-0.0048	-0.006	-0.0044	0.0028	-0.0024	0.0036
10.65	0.0064	0.0028	0.0052	0.006	0.0044	0.0068
10.66	0.0112	0.0068	0.0096	0.004	0.0048	0.0048
10.67	0.0076	0.004	0.0064	-0.0004	0.0008	0.0008
10.68	-0.0028	-0.0048	-0.0028	-0.0028	-0.0056	-0.0016
10.69	-0.0084	-0.0096	-0.008	-0.0012	-0.006	-0.0004
10.7	-0.0044	-0.006	-0.0044	0.0032	-0.002	0.004
10.71	0.006	0.0024	0.0048	0.006	0.0044	0.0064
10.72	0.0108	0.0064	0.0092	0.0036	0.004	0.0044
10.73	0.0076	0.0036	0.0064	0	0.0004	0.0008
10.74	-0.0028	-0.0052	-0.0028	-0.0024	-0.0052	-0.0016
10.75	-0.0084	-0.0096	-0.0076	-0.0008	-0.0052	0.0004
10.76	-0.0052	-0.0064	-0.0048	0.0028	-0.002	0.0036
10.77	0.006	0.0024	0.0048	0.006	0.0044	0.0064
10.78	0.0116	0.0068	0.0096	0.0044	0.0052	0.0048
10.79	0.008	0.004	0.0064	0.0004	0.0012	0.0012
10.8	-0.0028	-0.0052	-0.0032	-0.0028	-0.0052	-0.002
10.81	-0.0076	-0.0088	-0.0072	-0.0004	-0.0044	0.0008
10.82	-0.0048	-0.0064	-0.0044	0.0028	-0.0012	0.0036
10.83	0.006	0.0024	0.0048	0.006	0.0048	0.0064
10.84	0.0112	0.0068	0.0092	0.0036	0.0044	0.0044
10.85	0.008	0.004	0.0064	0.0004	0.0012	0.0012
10.86	-0.0028	-0.0052	-0.0032	-0.0028	-0.0052	-0.0016
10.87	-0.0084	-0.0096	-0.008	-0.0008	-0.0052	0
10.88	-0.0048	-0.0064	-0.0048	0.0028	-0.002	0.0036
10.89	0.006	0.0028	0.0048	0.006	0.0048	0.0064
10.9	0.0112	0.0068	0.0092	0.004	0.0048	0.0048
10.91	0.008	0.004	0.0068	0.0004	0.0016	0.0012
10.92	-0.0032	-0.0052	-0.0032	-0.0028	-0.0052	-0.0016
10.93	-0.0084	-0.0096	-0.008	-0.0012	-0.0052	0
10.94	-0.0048	-0.0064	-0.0048	0.0028	-0.002	0.0036
10.95	0.006	0.0028	0.0048	0.0064	0.0048	0.0068
10.96	0.0108	0.0064	0.0092	0.004	0.0044	0.0044
10.97	0.008	0.004	0.0064	0.0004	0.0016	0.0012
10.98	-0.0028	-0.0052	-0.0032	-0.0028	-0.0052	-0.0016
10.99	-0.0084	-0.0096	-0.008	-0.0012	-0.0056	-0.0004
11	-0.0044	-0.006	-0.0044	0.0032	-0.002	0.004
11.01	0.0064	0.0028	0.0052	0.0064	0.0052	0.0072
11.02	0.0108	0.0064	0.0088	0.0036	0.004	0.004
11.03	0.008	0.004	0.0064	0	0.0008	0.0012
11.04	-0.0028	-0.0048	-0.0028	-0.0028	-0.0056	-0.0016
11.05	-0.0076	-0.0088	-0.0072	-0.0004	-0.0052	0.0004
11.06	-0.0044	-0.0056	-0.004	0.0036	-0.0008	0.0044
11.07	0.0056	0.0024	0.0048	0.006	0.0052	0.0064
11.08	0.0112	0.0068	0.0096	0.0036	0.0044	0.0044
11.09	0.008	0.004	0.0068	0	0.0012	0.0012
11.1	-0.0028	-0.0052	-0.0028	-0.0032	-0.0056	-0.002
11.11	-0.0076	-0.0088	-0.0072	-0.0008	-0.0052	0
11.12	-0.0048	-0.0064	-0.0048	0.0024	-0.0024	0.0032
11.13	0.006	0.0028	0.0048	0.006	0.0044	0.0064
11.14	0.0112	0.0068	0.0096	0.0036	0.004	0.0044
11.15	0.0084	0.0044	0.0068	0.0004	0.0012	0.0012
11.16	-0.0024	-0.0048	-0.0028	-0.0024	-0.0048	-0.0016
11.17	-0.008	-0.0088	-0.0072	-0.0004	-0.0048	0.0004
11.18	-0.0052	-0.0064	-0.0048	0.0024	-0.002	0.0032
11.19	0.0064	0.0028	0.0052	0.006	0.0048	0.0068
11.2	0.0116	0.0072	0.0096	0.004	0.0044	0.0048
11.21	0.0084	0.004	0.0068	0.0004	0.0016	0.0012
11.22	-0.0028	-0.0048	-0.0028	-0.0028	-0.0052	-0.002
11.23	-0.0072	-0.0088	-0.0072	-0.0004	-0.0048	0.0008
11.24	-0.0048	-0.0064	-0.0048	0.0028	-0.0016	0.0036
11.25	0.006	0.0024	0.0048	0.0056	0.0044	0.0064
11.26	0.0116	0.0072	0.0096	0.004	0.0048	0.0048
11.27	0.008	0.004	0.0068	0.0004	0.0012	0.0012
11.28	-0.0024	-0.0048	-0.0028	-0.0024	-0.0048	-0.0016
11.29	-0.008	-0.0092	-0.0076	-0.0012	-0.0056	0
11.3	-0.0048	-0.0064	-0.0044	0.0028	-0.0024	0.0036
11.31	0.006	0.0028	0.0048	0.006	0.0044	0.0064
11.32	0.0112	0.0068	0.0092	0.0036	0.004	0.0044
11.33	0.0084	0.004	0.0068	0.0004	0.0008	0.0012
11.34	-0.0028	-0.0048	-0.0028	-0.0028	-0.0056	-0.0016
11.35	-0.008	-0.0092	-0.0076	-0.0008	-0.0056	0
11.36	-0.0048	-0.0064	-0.0048	0.0028	-0.0028	0.0032
11.37	0.006	0.0024	0.0048	0.0056	0.0036	0.0064
11.38	0.0112	0.0068	0.0096	0.0036	0.0036	0.0044
11.39	0.0084	0.0044	0.0068	0.0008	0.0012	0.0016
11.4	-0.0024	-0.0048	-0.0028	-0.0024	-0.0052	-0.0016
11.41	-0.008	-0.0092	-0.0076	-0.0008	-0.0052	0
11.42	-0.0048	-0.0064	-0.0048	0.0028	-0.0024	0.0036
11.43	0.006	0.0024	0.0048	0.006	0.0044	0.0064
11.44	0.0112	0.0068	0.0092	0.0036	0.0036	0.0044
11.45	0.0084	0.0044	0.0068	0.0004	0.0008	0.0012
11.46	-0.0024	-0.0048	-0.0028	-0.0028	-0.0052	-0.0016
11.47	-0.008	-0.0092	-0.0076	-0.0008	-0.0056	0
11.48	-0.0048	-0.0064	-0.0048	0.0028	-0.002	0.0036
11.49	0.006	0.0024	0.0048	0.0056	0.004	0.0064
11.5	0.0116	0.0072	0.01	0.0044	0.0048	0.0048
11.51	0.008	0.004	0.0064	0.0004	0.0012	0.0012
11.52	-0.0028	-0.0052	-0.0032	-0.0028	-0.0056	-0.002
11.53	-0.008	-0.0092	-0.0076	-0.0008	-0.0052	0
11.54	-0.0052	-0.0064	-0.0048	0.0024	-0.0028	0.0032
11.55	0.006	0.0028	0.0048	0.006	0.004	0.0064
11.56	0.0112	0.0068	0.0096	0.004	0.0044	0.0048
11.57	0.008	0.004	0.0068	0.0004	0.0012	0.0012
11.58	-0.0024	-0.0048	-0.0028	-0.0028	-0.0056	-0.0016
11.59	-0.008	-0.0092	-0.0072	-0.0008	-0.0052	0
11.6	-0.0052	-0.0064	-0.0048	0.0024	-0.0028	0.0032
11.61	0.006	0.0024	0.0048	0.006	0.0044	0.0064
11.62	0.0112	0.0068	0.0092	0.004	0.0044	0.0044
11.63	0.0076	0.0036	0.0064	0	0.0004	0.0008
11.64	-0.0024	-0.0044	-0.0024	-0.0024	-0.0052	-0.0012
11.65	-0.008	-0.0092	-0.0076	-0.0008	-0.0052	0
11.66	-0.0052	-0.0064	-0.0048	0.0024	-0.0024	0.0032
11.67	0.006	0.0024	0.0048	0.006	0.0044	0.0064
11.68	0.0112	0.0068	0.0092	0.0044	0.0048	0.0048
11.69	0.008	0.004	0.0064	0.0004	0.0016	0.0016
11.7	-0.0032	-0.0052	-0.0032	-0.0028	-0.0052	-0.0016
11.71	-0.0084	-0.0096	-0.0076	-0.0008	-0.0052	0
11.72	-0.0052	-0.0064	-0.0048	0.0028	-0.002	0.0036
11.73	0.0056	0.0024	0.0044	0.0056	0.0044	0.0064
11.74	0.0112	0.0068	0.0092	0.004	0.0044	0.0044
11.75	0.0084	0.0044	0.0068	0.0008	0.002	0.0016
11.76	-0.0028	-0.0052	-0.0032	-0.0028	-0.0048	-0.0016
11.77	-0.008	-0.0092	-0.0076	-0.0008	-0.0052	0
11.78	-0.0052	-0.0068	-0.0048	0.0024	-0.002	0.0032
11.79	0.006	0.0024	0.0048	0.006	0.0044	0.0064
11.8	0.0116	0.0072	0.0096	0.0044	0.0052	0.0052
11.81	0.008	0.004	0.0068	0.0004	0.0016	0.0012
11.82	-0.0024	-0.0048	-0.0028	-0.0024	-0.0044	-0.0016
11.83	-0.008	-0.0092	-0.0076	-0.0008	-0.0052	0
11.84	-0.0048	-0.0064	-0.0044	0.0028	-0.002	0.0036
11.85	0.006	0.0024	0.0048	0.006	0.0044	0.0064
11.86	0.0112	0.0068	0.0096	0.004	0.0048	0.0048
11.87	0.0084	0.0044	0.0068	0.0004	0.0016	0.0012
11.88	-0.0024	-0.0048	-0.0028	-0.0028	-0.0052	-0.002
11.89	-0.0076	-0.0088	-0.0072	-0.0008	-0.0048	0
11.9	-0.0052	-0.0068	-0.0048	0.002	-0.0028	0.0028
11.91	0.0064	0.0028	0.0052	0.0064	0.0044	0.0068
11.92	0.0116	0.0072	0.01	0.0044	0.0052	0.0052
11.93	0.0084	0.0044	0.0068	0.0008	0.002	0.0016
11.94	-0.0028	-0.0048	-0.0028	-0.0028	-0.0048	-0.0016
11.95	-0.008	-0.0092	-0.0076	-0.0012	-0.0056	-0.0004
11.96	-0.0052	-0.0068	-0.0048	0.0024	-0.0028	0.0032
11.97	0.006	0.0028	0.0048	0.006	0.0044	0.0068
11.98	0.0112	0.0068	0.0096	0.004	0.0044	0.0044
11.99	0.008	0.004	0.0068	0.0004	0.0008	0.0012
12	-0.0028	-0.0048	-0.0028	-0.0032	-0.006	-0.002
12.01	-0.0076	-0.0088	-0.0072	-0.0008	-0.0056	0
12.02	-0.0048	-0.0064	-0.0048	0.0024	-0.0024	0.0032
12.03	0.006	0.0024	0.0048	0.0056	0.004	0.0064
12.04	0.0112	0.0072	0.0096	0.004	0.004	0.0048
12.05	0.0088	0.0048	0.0072	0.0008	0.0016	0.0016
12.06	-0.0028	-0.0048	-0.0028	-0.0028	-0.0052	-0.002
12.07	-0.008	-0.0092	-0.0076	-0.0008	-0.0056	0
12.08	-0.0052	-0.0064	-0.0048	0.0024	-0.0024	0.0032
12.09	0.0056	0.0024	0.0048	0.006	0.004	0.0064
12.1	0.0112	0.0068	0.0092	0.004	0.004	0.0044
12.11	0.0084	0.0044	0.0068	0.0004	0.0012	0.0012
12.12	-0.0024	-0.0048	-0.0028	-0.0028	-0.0056	-0.002
12.13	-0.0076	-0.0088	-0.0072	-0.0004	-0.0048	0.0004
12.14	-0.0052	-0.0068	-0.0048	0.0024	-0.0024	0.0032
12.15	0.0056	0.0024	0.0048	0.006	0.0044	0.0064
12.16	0.0116	0.0068	0.0096	0.0044	0.0052	0.0052
12.17	0.0088	0.0044	0.0072	0.0008	0.0024	0.002
12.18	-0.0028	-0.0052	-0.0028	-0.0028	-0.0048	-0.002
12.19	-0.008	-0.0092	-0.0076	-0.0012	-0.0056	-0.0004
12.2	-0.0052	-0.0068	-0.0048	0.002	-0.0028	0.0028
12.21	0.006	0.0024	0.0048	0.006	0.0044	0.0064
12.22	0.0112	0.0068	0.0092	0.004	0.004	0.0044
12.23	0.0084	0.0044	0.0072	0.0008	0.0012	0.0016
12.24	-0.0028	-0.0048	-0.0028	-0.0028	-0.0056	-0.002
12.25	-0.008	-0.0092	-0.0076	-0.0012	-0.0056	0
12.26	-0.0056	-0.0068	-0.0052	0.002	-0.0032	0.0028
12.27	0.006	0.0028	0.0048	0.006	0.004	0.0068
12.28	0.0116	0.0072	0.01	0.0044	0.0048	0.0052
12.29	0.0084	0.0044	0.0072	0.0008	0.002	0.0016
12.3	-0.0028	-0.0048	-0.0028	-0.0032	-0.0056	-0.002
12.31	-0.0084	-0.0092	-0.0076	-0.0012	-0.006	-0.0004
12.32	-0.0052	-0.0068	-0.0052	0.002	-0.0032	0.0028
12.33	0.0056	0.0024	0.0048	0.006	0.004	0.0064
12.34	0.0112	0.0068	0.0092	0.004	0.004	0.0048
12.35	0.0088	0.0044	0.0072	0.0012	0.002	0.002
12.36	-0.0028	-0.0048	-0.0028	-0.0024	-0.0044	-0.0016
12.37	-0.0084	-0.0092	-0.0076	-0.0012	-0.0052	0
12.38	-0.0056	-0.0068	-0.0052	0.0024	-0.0024	0.0032
12.39	0.0056	0.0024	0.0044	0.0056	0.004	0.0064
12.4	0.0112	0.0068	0.0096	0.0044	0.0048	0.0048
12.41	0.0088	0.0048	0.0072	0.0012	0.0024	0.002
12.42	-0.0028	-0.0048	-0.0028	-0.0032	-0.0052	-0.002
12.43	-0.008	-0.0092	-0.0076	-0.0012	-0.0052	0
12.44	-0.0056	-0.0068	-0.0052	0.0024	-0.0028	0.0032
12.45	0.0056	0.0024	0.0048	0.006	0.004	0.0064
12.46	0.0112	0.0068	0.0096	0.004	0.004	0.0044
12.47	0.0088	0.0044	0.0072	0.0008	0.0016	0.0016
12.48	-0.0024	-0.0048	-0.0028	-0.0024	-0.0048	-0.0016
12.49	-0.0076	-0.0088	-0.0072	-0.0008	-0.0052	0
12.5	-0.0056	-0.0068	-0.0052	0.0024	-0.0028	0.0032
12.51	0.0056	0.0024	0.0044	0.006	0.0044	0.0064
12.52	0.0108	0.0064	0.0092	0.004	0.0044	0.0048
12.53	0.0084	0.004	0.0068	0.0008	0.0016	0.0016
12.54	-0.0028	-0.0048	-0.0028	-0.0028	-0.0052	-0.0016
12.55	-0.008	-0.0092	-0.0076	-0.0004	-0.0048	0.0004
12.56	-0.006	-0.0072	-0.0056	0.002	-0.0028	0.0028
12.57	0.006	0.0024	0.0048	0.006	0.0044	0.0068
12.58	0.0116	0.0072	0.0096	0.0048	0.0052	0.0052
12.59	0.0084	0.0044	0.0068	0.0008	0.0024	0.0016
12.6	-0.0028	-0.0052	-0.0032	-0.0032	-0.0052	-0.002
12.61	-0.008	-0.0092	-0.0076	-0.0008	-0.0052	0
12.62	-0.006	-0.0072	-0.0056	0.002	-0.0028	0.0028
12.63	0.0056	0.0024	0.0044	0.0064	0.0048	0.0068
12.64	0.0112	0.0068	0.0096	0.0044	0.0052	0.0052
12.65	0.0088	0.0048	0.0072	0.0012	0.0028	0.002
12.66	-0.0024	-0.0048	-0.0028	-0.0028	-0.0048	-0.002
12.67	-0.0076	-0.0088	-0.0072	-0.0008	-0.0052	0
12.68	-0.0048	-0.0064	-0.0048	0.0028	-0.002	0.0036
12.69	0.0056	0.0024	0.0044	0.006	0.0044	0.0064
12.7	0.0108	0.0064	0.0092	0.0036	0.004	0.0044
12.71	0.0088	0.0048	0.0072	0.0008	0.002	0.0016
12.72	-0.0024	-0.0048	-0.0028	-0.0028	-0.0048	-0.0016
12.73	-0.0076	-0.0088	-0.0072	-0.0004	-0.0048	0.0004
12.74	-0.0056	-0.0068	-0.0052	0.0024	-0.0024	0.0032
12.75	0.0056	0.0024	0.0048	0.006	0.0044	0.0064
12.76	0.0112	0.0068	0.0092	0.004	0.0044	0.0044
12.77	0.0088	0.0044	0.0072	0.0004	0.0012	0.0012
12.78	-0.0024	-0.0048	-0.0028	-0.0032	-0.0056	-0.002
12.79	-0.0076	-0.0088	-0.0072	-0.0004	-0.0048	0.0004
12.8	-0.0056	-0.0072	-0.0052	0.002	-0.0028	0.0028
12.81	0.0056	0.0024	0.0044	0.0056	0.004	0.0064
12.82	0.0112	0.0068	0.0096	0.0044	0.0048	0.0048
12.83	0.0088	0.0044	0.0072	0.0008	0.0016	0.0012
12.84	-0.002	-0.0044	-0.0024	-0.0028	-0.0052	-0.0016
12.85	-0.0076	-0.0088	-0.0072	-0.0008	-0.0052	0
12.86	-0.0056	-0.0068	-0.0052	0.002	-0.0028	0.0028
12.87	0.0056	0.0024	0.0044	0.006	0.004	0.0064
12.88	0.0112	0.0068	0.0092	0.004	0.004	0.0044
12.89	0.0088	0.0048	0.0072	0.0008	0.0016	0.0016
12.9	-0.0024	-0.0044	-0.0024	-0.0028	-0.0056	-0.002
12.91	-0.0076	-0.0088	-0.0072	-0.0008	-0.0052	0
12.92	-0.0052	-0.0068	-0.0052	0.0024	-0.0024	0.0032
12.93	0.0056	0.0024	0.0048	0.006	0.0044	0.0064
12.94	0.0112	0.0068	0.0092	0.0036	0.004	0.0044
12.95	0.0092	0.0048	0.0076	0.0012	0.002	0.002
12.96	-0.0028	-0.0048	-0.0028	-0.0036	-0.006	-0.0024
12.97	-0.0076	-0.0088	-0.0072	-0.0012	-0.006	0
12.98	-0.0052	-0.0068	-0.0052	0.0024	-0.0028	0.0032
12.99	0.0056	0.0024	0.0044	0.006	0.004	0.0064
13	0.0112	0.0068	0.0096	0.004	0.0044	0.0048
13.01	0.0088	0.0048	0.0072	0.0008	0.002	0.0016
13.02	-0.0024	-0.0044	-0.0024	-0.0028	-0.0052	-0.0016
13.03	-0.008	-0.0092	-0.0076	-0.0012	-0.0056	-0.0004
13.04	-0.0052	-0.0068	-0.0052	0.0024	-0.0028	0.0032
13.05	0.0056	0.0024	0.0044	0.006	0.004	0.0064
13.06	0.0108	0.0064	0.0092	0.0036	0.0036	0.0044
13.07	0.0088	0.0048	0.0072	0.0008	0.0016	0.0016
13.08	-0.0024	-0.0044	-0.0024	-0.0028	-0.0056	-0.002
13.09	-0.0076	-0.0088	-0.0072	-0.0008	-0.0052	0.0004
13.1	-0.0056	-0.0068	-0.0052	0.0024	-0.0024	0.0032
13.11	0.0052	0.002	0.004	0.0056	0.0036	0.006
13.12	0.0112	0.0068	0.0092	0.004	0.004	0.0044
13.13	0.0092	0.0048	0.0076	0.0012	0.002	0.002
13.14	-0.002	-0.0044	-0.0024	-0.0028	-0.0052	-0.0016
13.15	-0.008	-0.0092	-0.0076	-0.0008	-0.0052	0
13.16	-0.006	-0.0072	-0.0056	0.002	-0.0028	0.0028
13.17	0.0056	0.002	0.0044	0.006	0.004	0.0064
13.18	0.0112	0.0068	0.0092	0.004	0.0044	0.0048
13.19	0.0088	0.0044	0.0072	0.0008	0.0016	0.0016
13.2	-0.002	-0.0044	-0.0024	-0.0028	-0.0052	-0.0016
13.21	-0.0076	-0.0088	-0.0072	-0.0008	-0.0048	0.0004
13.22	-0.0056	-0.0068	-0.0052	0.002	-0.0028	0.0028
13.23	0.006	0.0028	0.0048	0.0064	0.0048	0.0068
13.24	0.0112	0.0068	0.0096	0.004	0.0048	0.0048
13.25	0.0088	0.0048	0.0072	0.0008	0.0016	0.0016
13.26	-0.002	-0.0044	-0.0024	-0.0028	-0.0048	-0.0016
13.27	-0.0076	-0.0088	-0.0072	-0.0008	-0.0052	0
13.28	-0.0056	-0.0072	-0.0056	0.002	-0.0032	0.0028
13.29	0.0052	0.002	0.0044	0.006	0.0044	0.0068
13.3	0.0108	0.0064	0.0092	0.004	0.004	0.0044
13.31	0.0092	0.0048	0.0076	0.0012	0.002	0.002
13.32	-0.002	-0.0044	-0.0024	-0.0028	-0.0048	-0.0016
13.33	-0.0076	-0.0088	-0.0072	-0.0008	-0.0048	0.0004
13.34	-0.006	-0.0072	-0.0056	0.002	-0.0028	0.0028
13.35	0.0052	0.002	0.004	0.006	0.004	0.0064
13.36	0.0108	0.0068	0.0092	0.004	0.0044	0.0048
13.37	0.0092	0.0048	0.0076	0.0008	0.002	0.0016
13.38	-0.0024	-0.0044	-0.0024	-0.0028	-0.0052	-0.002
13.39	-0.008	-0.0092	-0.0076	-0.0012	-0.0056	0
13.4	-0.006	-0.0072	-0.0056	0.002	-0.0032	0.0028
13.41	0.0052	0.002	0.0044	0.006	0.004	0.0064
13.42	0.0108	0.0068	0.0092	0.0044	0.0044	0.0048
13.43	0.0088	0.0044	0.0072	0.0008	0.0016	0.0016
13.44	-0.0024	-0.0048	-0.0028	-0.0032	-0.0056	-0.002
13.45	-0.0076	-0.0088	-0.0072	-0.0008	-0.0052	0.0004
13.46	-0.0056	-0.0072	-0.0056	0.0024	-0.0024	0.0032
13.47	0.0052	0.002	0.0044	0.006	0.004	0.0064
13.48	0.0112	0.0068	0.0096	0.0044	0.0048	0.0048
13.49	0.0088	0.0048	0.0072	0.0008	0.0016	0.0016
13.5	-0.002	-0.0044	-0.0024	-0.0028	-0.0048	-0.0016
13.51	-0.0076	-0.0088	-0.0072	-0.0008	-0.0052	0
13.52	-0.0056	-0.0072	-0.0052	0.0024	-0.0028	0.0032
13.53	0.0052	0.002	0.0044	0.006	0.004	0.0064
13.54	0.0108	0.0064	0.0092	0.0036	0.004	0.0044
13.55	0.0092	0.0048	0.0076	0.0012	0.0016	0.0016
13.56	-0.0016	-0.004	-0.002	-0.0024	-0.0044	-0.0012
13.57	-0.0076	-0.0092	-0.0072	-0.0008	-0.0052	0
13.58	-0.006	-0.0072	-0.0056	0.0016	-0.0032	0.0024
13.59	0.0056	0.002	0.0044	0.006	0.0044	0.0068
13.6	0.0104	0.0064	0.0088	0.0036	0.0036	0.0044
13.61	0.0092	0.0052	0.008	0.0012	0.002	0.002
13.62	-0.0024	-0.0048	-0.0024	-0.0028	-0.0048	-0.002
13.63	-0.0076	-0.0088	-0.0072	-0.0008	-0.0052	0
13.64	-0.006	-0.0072	-0.0056	0.002	-0.0028	0.0028
13.65	0.0048	0.002	0.004	0.0056	0.004	0.0064
13.66	0.0108	0.0064	0.0092	0.004	0.004	0.0044
13.67	0.0092	0.0048	0.0076	0.0008	0.0016	0.0016
13.68	-0.002	-0.0044	-0.0024	-0.0028	-0.0052	-0.002
13.69	-0.0076	-0.0088	-0.0072	-0.0004	-0.0048	0.0004
13.7	-0.006	-0.0076	-0.006	0.002	-0.0028	0.0028
13.71	0.0044	0.0016	0.0036	0.0056	0.004	0.0064
13.72	0.0104	0.0064	0.0088	0.0044	0.0044	0.0048
13.73	0.0088	0.0048	0.0072	0.0012	0.002	0.002
13.74	-0.0024	-0.0044	-0.0024	-0.0028	-0.0044	-0.0016
13.75	-0.008	-0.0092	-0.0076	-0.0008	-0.0048	0
13.76	-0.0064	-0.0076	-0.0056	0.002	-0.0028	0.0028
13.77	0.0052	0.002	0.004	0.006	0.0044	0.0064
13.78	0.0108	0.0064	0.0092	0.0044	0.0048	0.0048
13.79	0.0088	0.0044	0.0072	0.0008	0.002	0.0016
13.8	-0.0016	-0.004	-0.002	-0.0024	-0.0044	-0.0016
13.81	-0.0072	-0.0084	-0.0068	0	-0.004	0.0008
13.82	-0.0064	-0.0076	-0.006	0.002	-0.0024	0.0028
13.83	0.0048	0.0016	0.004	0.0056	0.004	0.0064
13.84	0.0108	0.0064	0.0092	0.0036	0.004	0.0044
13.85	0.0096	0.0052	0.008	0.0012	0.002	0.002
13.86	-0.0016	-0.004	-0.002	-0.0024	-0.0048	-0.0016
13.87	-0.0072	-0.0084	-0.0068	-0.0004	-0.0044	0.0008
13.88	-0.006	-0.0076	-0.0056	0.002	-0.0024	0.0028
13.89	0.0048	0.0016	0.004	0.0056	0.004	0.0064
13.9	0.0104	0.0064	0.0088	0.0036	0.0036	0.004
13.91	0.0092	0.0052	0.0076	0.0008	0.0016	0.0016
13.92	-0.0016	-0.004	-0.002	-0.0024	-0.0048	-0.0016
13.93	-0.0072	-0.0088	-0.0068	-0.0004	-0.0044	0.0008
13.94	-0.006	-0.0076	-0.006	0.002	-0.0024	0.0028
13.95	0.0052	0.002	0.004	0.006	0.0044	0.0064
13.96	0.0108	0.0064	0.0088	0.0036	0.0036	0.004
13.97	0.0096	0.0052	0.008	0.0012	0.002	0.002
13.98	-0.0016	-0.004	-0.002	-0.0028	-0.0048	-0.0016
13.99	-0.0076	-0.0088	-0.0072	-0.0008	-0.0052	0
14	-0.006	-0.0076	-0.006	0.0016	-0.0032	0.0024
14.01	0.0052	0.002	0.004	0.0056	0.0036	0.0064
14.02	0.0108	0.0064	0.0092	0.0036	0.0036	0.0044
14.03	0.0096	0.0056	0.008	0.0012	0.0016	0.002
14.04	-0.0012	-0.0036	-0.0016	-0.0024	-0.0048	-0.0016
14.05	-0.0076	-0.0088	-0.0072	-0.0008	-0.0052	0
14.06	-0.0056	-0.0072	-0.0056	0.0024	-0.0024	0.0032
14.07	0.0048	0.0016	0.004	0.0052	0.0032	0.006
14.08	0.0108	0.0064	0.0092	0.0032	0.0028	0.004
14.09	0.0096	0.0056	0.008	0.0012	0.0012	0.002
14.1	-0.0012	-0.004	-0.0016	-0.0028	-0.0052	-0.0016
14.11	-0.0068	-0.0084	-0.0064	-0.0004	-0.0048	0.0008
14.12	-0.0064	-0.0076	-0.006	0.002	-0.0032	0.0028
14.13	0.0048	0.0016	0.004	0.0056	0.0036	0.006
14.14	0.0108	0.0068	0.0092	0.004	0.004	0.0044
14.15	0.0096	0.0052	0.008	0.0008	0.0016	0.0016
14.16	-0.0016	-0.004	-0.002	-0.0028	-0.0052	-0.0016
14.17	-0.0068	-0.008	-0.0064	0	-0.0044	0.0008
14.18	-0.006	-0.0076	-0.006	0.0016	-0.0028	0.0024
14.19	0.0048	0.0016	0.004	0.0056	0.0036	0.0064
14.2	0.0104	0.0064	0.0088	0.0032	0.0028	0.004
14.21	0.0096	0.0052	0.008	0.0008	0.0012	0.0016
14.22	-0.0008	-0.0036	-0.0012	-0.0024	-0.0048	-0.0012
14.23	-0.0072	-0.0084	-0.0068	-0.0004	-0.0044	0.0008
14.24	-0.0064	-0.008	-0.006	0.0016	-0.0032	0.0024
14.25	0.0044	0.0016	0.0036	0.0052	0.0032	0.006
14.26	0.0108	0.0064	0.0088	0.0032	0.0028	0.004
14.27	0.0096	0.0056	0.008	0.0012	0.0008	0.002
14.28	-0.0012	-0.0036	-0.0016	-0.0024	-0.0048	-0.0012
14.29	-0.0076	-0.0088	-0.0072	-0.0004	-0.0048	0.0004
14.3	-0.0064	-0.0076	-0.006	0.002	-0.0028	0.0028
14.31	0.0048	0.0016	0.004	0.006	0.004	0.0064
14.32	0.0104	0.006	0.0088	0.0032	0.0032	0.004
14.33	0.0096	0.0056	0.008	0.0012	0.0016	0.002
14.34	-0.0012	-0.004	-0.0016	-0.0028	-0.0052	-0.0016
14.35	-0.0072	-0.0088	-0.0068	-0.0008	-0.0052	0.0004
14.36	-0.0064	-0.0076	-0.006	0.0016	-0.0032	0.0024
14.37	0.0048	0.0016	0.0036	0.0056	0.0032	0.0064
14.38	0.0104	0.0064	0.0088	0.0036	0.0032	0.0044
14.39	0.0096	0.0052	0.008	0.0012	0.0016	0.002
14.4	-0.0016	-0.004	-0.002	-0.0028	-0.0056	-0.002
14.41	-0.0072	-0.0084	-0.0068	-0.0004	-0.0048	0.0008
14.42	-0.006	-0.0072	-0.0056	0.0024	-0.002	0.0032
14.43	0.0044	0.0012	0.0036	0.0056	0.0044	0.0064
14.44	0.0104	0.006	0.0088	0.0036	0.0036	0.004
14.45	0.0096	0.0056	0.008	0.0012	0.002	0.002
14.46	-0.0012	-0.004	-0.0016	-0.0028	-0.0048	-0.0016
14.47	-0.0072	-0.0084	-0.0068	-0.0004	-0.0044	0.0004
14.48	-0.0064	-0.0076	-0.006	0.002	-0.0024	0.0028
14.49	0.0044	0.0012	0.0036	0.0056	0.0036	0.006
14.5	0.0108	0.0064	0.0088	0.0036	0.0036	0.0044
14.51	0.0096	0.0056	0.008	0.0012	0.0016	0.002
14.52	-0.0008	-0.0036	-0.0012	-0.0024	-0.0048	-0.0016
14.53	-0.0072	-0.0084	-0.0068	-0.0004	-0.0044	0.0008
14.54	-0.0064	-0.008	-0.006	0.002	-0.0024	0.0028
14.55	0.004	0.0012	0.0032	0.0056	0.004	0.0064
14.56	0.01	0.0056	0.0084	0.0036	0.0036	0.004
14.57	0.0092	0.0048	0.0076	0.0012	0.0016	0.002
14.58	-0.0016	-0.004	-0.002	-0.0024	-0.0048	-0.0016
14.59	-0.0076	-0.0088	-0.0072	-0.0004	-0.0044	0.0008
14.6	-0.0064	-0.008	-0.006	0.002	-0.0024	0.0032
14.61	0.0048	0.0016	0.0036	0.0064	0.0052	0.0068
14.62	0.0104	0.006	0.0084	0.0036	0.004	0.0044
14.63	0.0096	0.0052	0.008	0.0012	0.0024	0.002
14.64	-0.0012	-0.004	-0.0016	-0.0028	-0.0044	-0.0016
14.65	-0.0072	-0.0084	-0.0068	-0.0004	-0.0044	0.0008
14.66	-0.0068	-0.008	-0.006	0.002	-0.0024	0.0028
14.67	0.004	0.0012	0.0032	0.006	0.0044	0.0064
14.68	0.01	0.006	0.0084	0.0036	0.004	0.0044
14.69	0.0096	0.0052	0.008	0.0012	0.002	0.002
14.7	-0.0008	-0.0032	-0.0012	-0.002	-0.0036	-0.0008
14.71	-0.0072	-0.0084	-0.0068	0	-0.0036	0.0008
14.72	-0.0068	-0.008	-0.0064	0.002	-0.002	0.0028
14.73	0.004	0.0012	0.0032	0.0056	0.0044	0.0064
14.74	0.0104	0.0064	0.0088	0.004	0.0044	0.0048
14.75	0.01	0.0056	0.0084	0.002	0.0032	0.0024
14.76	-0.0012	-0.0036	-0.0016	-0.002	-0.0036	-0.0012
14.77	-0.0076	-0.0088	-0.0072	-0.0004	-0.004	0.0004
14.78	-0.0068	-0.008	-0.0064	0.002	-0.002	0.0028
14.79	0.0036	0.0008	0.0028	0.0056	0.004	0.006
14.8	0.0104	0.006	0.0088	0.0036	0.004	0.0044
14.81	0.0096	0.0056	0.008	0.0016	0.0028	0.0024
14.82	-0.0012	-0.0036	-0.0016	-0.0024	-0.0044	-0.0016
14.83	-0.0068	-0.008	-0.0064	0	-0.0036	0.0012
14.84	-0.0068	-0.008	-0.0064	0.002	-0.002	0.0028
14.85	0.004	0.0008	0.0032	0.0056	0.004	0.0064
14.86	0.0104	0.006	0.0088	0.004	0.0044	0.0044
14.87	0.01	0.0056	0.0084	0.0016	0.0028	0.0024
14.88	-0.0012	-0.0036	-0.0016	-0.0028	-0.0044	-0.0016
14.89	-0.0068	-0.008	-0.0064	0	-0.004	0.0008
14.9	-0.0064	-0.0076	-0.006	0.0024	-0.0016	0.0032
14.91	0.004	0.0012	0.0032	0.0056	0.004	0.006
14.92	0.0104	0.006	0.0084	0.0036	0.004	0.004
14.93	0.0096	0.0052	0.008	0.0008	0.0016	0.0016
14.94	-0.0008	-0.0032	-0.0012	-0.0024	-0.0048	-0.0016
14.95	-0.0072	-0.0084	-0.0068	-0.0004	-0.0044	0.0004
14.96	-0.0068	-0.008	-0.0064	0.002	-0.0028	0.0028
14.97	0.004	0.0012	0.0032	0.006	0.004	0.0064
14.98	0.01	0.006	0.0084	0.0036	0.004	0.0044
14.99	0.01	0.0056	0.0084	0.0016	0.0024	0.0024
15	-0.0008	-0.0032	-0.0012	-0.0024	-0.004	-0.0012
15.01	-0.0072	-0.0084	-0.0068	-0.0004	-0.0044	0.0004
15.02	-0.0064	-0.0076	-0.006	0.002	-0.002	0.0028
15.03	0.004	0.0008	0.0032	0.0056	0.004	0.006
15.04	0.01	0.006	0.0084	0.0036	0.0036	0.004
15.05	0.01	0.0056	0.0084	0.0016	0.0024	0.0024
15.06	-0.0012	-0.0036	-0.0016	-0.0028	-0.0044	-0.0016
15.07	-0.0072	-0.0084	-0.0068	-0.0004	-0.0044	0.0004
15.08	-0.0064	-0.0076	-0.006	0.0024	-0.002	0.0032
15.09	0.004	0.0008	0.0032	0.0056	0.004	0.0064
15.1	0.01	0.006	0.0084	0.0032	0.0036	0.004
15.11	0.0104	0.006	0.0088	0.002	0.0028	0.0024
15.12	-0.0012	-0.0036	-0.0016	-0.0028	-0.0048	-0.002
15.13	-0.0068	-0.0084	-0.0068	-0.0004	-0.0044	0.0004
15.14	-0.0068	-0.008	-0.0064	0.002	-0.0024	0.0028
15.15	0.0036	0.0008	0.0028	0.0056	0.004	0.0064
15.16	0.01	0.006	0.0084	0.0036	0.004	0.0044
15.17	0.01	0.0056	0.0084	0.0016	0.0028	0.0024
15.18	-0.0008	-0.0032	-0.0012	-0.0024	-0.004	-0.0012
15.19	-0.0068	-0.0084	-0.0064	-0.0004	-0.004	0.0004
15.2	-0.0072	-0.0084	-0.0064	0.0012	-0.0032	0.0024
15.21	0.004	0.0012	0.0032	0.0056	0.0036	0.0064
15.22	0.0104	0.006	0.0084	0.0036	0.0036	0.0044
15.23	0.01	0.0056	0.0084	0.0012	0.002	0.002
15.24	-0.0004	-0.0032	-0.0008	-0.0024	-0.0048	-0.0016
15.25	-0.0064	-0.008	-0.0064	-0.0004	-0.0044	0.0004
15.26	-0.0068	-0.008	-0.0064	0.0016	-0.0032	0.0024
15.27	0.004	0.0008	0.0032	0.0052	0.0032	0.006
15.28	0.0108	0.0064	0.0092	0.004	0.0036	0.0044
15.29	0.0104	0.006	0.0088	0.0016	0.0024	0.0024
15.3	-0.0008	-0.0036	-0.0012	-0.0032	-0.0052	-0.002
15.31	-0.0072	-0.0084	-0.0068	-0.0008	-0.0052	0
15.32	-0.0068	-0.008	-0.0064	0.0016	-0.004	0.0024
15.33	0.004	0.0008	0.0028	0.0056	0.0032	0.0064
15.34	0.01	0.0056	0.0084	0.0036	0.0032	0.004
15.35	0.0104	0.006	0.0084	0.0016	0.002	0.0024
15.36	-0.0008	-0.0032	-0.0012	-0.0028	-0.0052	-0.002
15.37	-0.0068	-0.0084	-0.0064	-0.0004	-0.0048	0.0004
15.38	-0.0068	-0.008	-0.0064	0.0012	-0.004	0.0024
15.39	0.004	0.0008	0.0028	0.0056	0.0032	0.0064
15.4	0.0096	0.0056	0.008	0.0032	0.0028	0.004
15.41	0.01	0.0056	0.0084	0.0012	0.0016	0.002
15.42	-0.0008	-0.0036	-0.0012	-0.0032	-0.0056	-0.002
15.43	-0.0068	-0.0084	-0.0064	-0.0004	-0.0052	0.0004
15.44	-0.0072	-0.0084	-0.0068	0.0012	-0.0044	0.002
15.45	0.0036	0.0008	0.0028	0.0052	0.0024	0.006
15.46	0.0104	0.006	0.0088	0.0036	0.0028	0.0044
15.47	0.0104	0.006	0.0088	0.0016	0.0016	0.002
15.48	-0.0008	-0.0036	-0.0012	-0.0032	-0.0056	-0.002
15.49	-0.0068	-0.0084	-0.0068	-0.0008	-0.0056	0
15.5	-0.0076	-0.0084	-0.0068	0.0008	-0.0048	0.0016
15.51	0.0036	0.0004	0.0028	0.0052	0.002	0.006
15.52	0.01	0.006	0.0084	0.0032	0.002	0.004
15.53	0.0104	0.006	0.0088	0.0016	0.0012	0.0024
15.54	-0.0004	-0.0032	-0.0008	-0.0028	-0.0056	-0.002
15.55	-0.0068	-0.0084	-0.0068	-0.0012	-0.006	0
15.56	-0.0072	-0.0084	-0.0068	0.0008	-0.0052	0.0016
15.57	0.0036	0.0008	0.0028	0.0052	0.002	0.006
15.58	0.01	0.0056	0.008	0.0032	0.002	0.004
15.59	0.0104	0.006	0.0084	0.0012	0.0008	0.002
15.6	-0.0004	-0.0032	-0.0012	-0.0028	-0.006	-0.002
15.61	-0.0068	-0.008	-0.0064	-0.0008	-0.006	0
15.62	-0.0068	-0.008	-0.0064	0.0012	-0.0044	0.002
15.63	0.0036	0.0004	0.0028	0.0052	0.0016	0.0056
15.64	0.01	0.006	0.0084	0.0032	0.002	0.004
15.65	0.0104	0.006	0.0088	0.0012	0.0008	0.002
15.66	-0.0004	-0.0032	-0.0012	-0.0032	-0.0064	-0.002
15.67	-0.0068	-0.0084	-0.0068	-0.0012	-0.0068	-0.0004
15.68	-0.0072	-0.0084	-0.0068	0.0016	-0.0044	0.0024
15.69	0.0028	0	0.0024	0.0048	0.0016	0.0056
15.7	0.0104	0.006	0.0088	0.004	0.0028	0.0048
15.71	0.0108	0.0064	0.0088	0.002	0.0016	0.0028
15.72	-0.0004	-0.0032	-0.0012	-0.0028	-0.0056	-0.002
15.73	-0.0068	-0.0084	-0.0068	-0.0012	-0.006	0
15.74	-0.0072	-0.0084	-0.0068	0.0012	-0.0044	0.002
15.75	0.0036	0.0008	0.0028	0.0056	0.0028	0.0064
15.76	0.0104	0.006	0.0088	0.004	0.0036	0.0048
15.77	0.0104	0.006	0.0084	0.0016	0.0024	0.0024
15.78	-0.0004	-0.0032	-0.0012	-0.0028	-0.0052	-0.002
15.79	-0.0068	-0.008	-0.0064	-0.0008	-0.0052	0.0004
15.8	-0.0072	-0.0084	-0.0068	0.0012	-0.004	0.002
15.81	0.0036	0.0004	0.0028	0.0056	0.0028	0.006
15.82	0.0104	0.0064	0.0088	0.0044	0.0036	0.0048
15.83	0.0104	0.006	0.0088	0.0016	0.0024	0.0024
15.84	-0.0004	-0.0032	-0.0008	-0.0028	-0.0052	-0.002
15.85	-0.0068	-0.0084	-0.0064	-0.0008	-0.0052	0
15.86	-0.0072	-0.0084	-0.0068	0.0016	-0.0036	0.0024
15.87	0.0036	0.0008	0.0028	0.006	0.0032	0.0064
15.88	0.01	0.0056	0.0084	0.0036	0.0036	0.0044
15.89	0.0108	0.006	0.0088	0.002	0.0024	0.0024
15.9	0	-0.0028	-0.0008	-0.0024	-0.0044	-0.0016
15.91	-0.0068	-0.0084	-0.0064	-0.0008	-0.0044	0.0004
15.92	-0.0072	-0.0084	-0.0068	0.0016	-0.0028	0.0024
15.93	0.0032	0.0004	0.0028	0.006	0.004	0.0064
15.94	0.01	0.006	0.0084	0.0044	0.0052	0.0052
15.95	0.01	0.0056	0.0084	0.002	0.0032	0.0024
15.96	-0.0004	-0.0032	-0.0008	-0.0024	-0.0036	-0.0012
15.97	-0.0072	-0.0084	-0.0068	-0.0004	-0.0036	0.0004
15.98	-0.0072	-0.0084	-0.0068	0.002	-0.002	0.0028
15.99	0.0032	0.0004	0.0024	0.0064	0.0052	0.0068
16	0.0096	0.0052	0.008	0.0036	0.0048	0.0044
16.01	0.0104	0.006	0.0088	0.002	0.0036	0.0028
16.02	-0.0004	-0.0032	-0.0008	-0.0024	-0.0032	-0.0012
16.03	-0.0068	-0.0084	-0.0064	-0.0004	-0.0032	0.0008
16.04	-0.0076	-0.0088	-0.0072	0.0016	-0.002	0.0024
16.05	0.0032	0.0004	0.0024	0.0064	0.0052	0.0068
16.06	0.01	0.0056	0.0084	0.0044	0.006	0.0052
16.07	0.0104	0.006	0.0084	0.0024	0.0044	0.0028
16.08	-0.0004	-0.0032	-0.0012	-0.0024	-0.0032	-0.0016
16.09	-0.0068	-0.008	-0.0064	0	-0.0028	0.0008
16.1	-0.0076	-0.0088	-0.0072	0.0016	-0.002	0.0024
16.11	0.0032	0.0004	0.0024	0.0064	0.0052	0.0068
16.12	0.01	0.0056	0.008	0.0048	0.006	0.0052
16.13	0.01	0.0056	0.0084	0.002	0.004	0.0024
16.14	0	-0.0028	-0.0008	-0.0024	-0.0028	-0.0012
16.15	-0.0064	-0.008	-0.006	0	-0.0024	0.0008
16.16	-0.0076	-0.0088	-0.0072	0.002	-0.0016	0.0024
16.17	0.0028	0	0.002	0.0056	0.0044	0.0064
16.18	0.0096	0.0052	0.008	0.004	0.0048	0.0044
16.19	0.0104	0.006	0.0084	0.0016	0.0032	0.0024
16.2	0.0004	-0.0024	-0.0004	-0.002	-0.0028	-0.0008
16.21	-0.0068	-0.0084	-0.0064	-0.0004	-0.0036	0.0004
16.22	-0.0072	-0.0084	-0.0068	0.0016	-0.0024	0.0024
16.23	0.0028	0	0.0024	0.006	0.0044	0.0064
16.24	0.01	0.0056	0.0084	0.0044	0.0048	0.0048
16.25	0.0104	0.006	0.0088	0.002	0.0036	0.0028
16.26	0	-0.0028	-0.0004	-0.0024	-0.0036	-0.0012
16.27	-0.0072	-0.0084	-0.0068	-0.0008	-0.004	0
16.28	-0.0076	-0.0088	-0.0072	0.0012	-0.0036	0.002
16.29	0.0028	0	0.002	0.0056	0.0036	0.0064
16.3	0.0092	0.0052	0.0076	0.0032	0.0032	0.004
16.31	0.0108	0.0064	0.0092	0.0016	0.0024	0.0024
16.32	0	-0.0024	-0.0004	-0.0028	-0.0048	-0.0016
16.33	-0.0068	-0.0084	-0.0064	-0.0012	-0.0056	-0.0004
16.34	-0.0076	-0.0088	-0.0072	0.0012	-0.0044	0.002
16.35	0.0028	0	0.002	0.0052	0.0024	0.006
16.36	0.0096	0.0052	0.0076	0.0032	0.0024	0.004
16.37	0.0112	0.0064	0.0092	0.0024	0.0024	0.0028
16.38	0	-0.0028	-0.0008	-0.0028	-0.0052	-0.002
16.39	-0.0068	-0.0084	-0.0064	-0.0012	-0.0056	0
16.4	-0.0072	-0.0084	-0.0068	0.0012	-0.0044	0.002
16.41	0.0028	0	0.002	0.0056	0.0024	0.006
16.42	0.01	0.0056	0.0084	0.004	0.0032	0.0044
16.43	0.0112	0.0064	0.0092	0.002	0.0028	0.0028
16.44	0	-0.0028	-0.0008	-0.0028	-0.0048	-0.002
16.45	-0.0068	-0.008	-0.0064	-0.0012	-0.0056	-0.0004
16.46	-0.0076	-0.0088	-0.0072	0.0008	-0.0048	0.0016
16.47	0.0028	0	0.002	0.0056	0.0024	0.006
16.48	0.0096	0.0056	0.008	0.004	0.0032	0.0048
16.49	0.01	0.0056	0.0084	0.0012	0.0012	0.002
16.5	0	-0.0028	-0.0004	-0.0032	-0.006	-0.0024
16.51	-0.0064	-0.008	-0.0064	-0.0008	-0.006	0
16.52	-0.008	-0.0092	-0.0076	0	-0.006	0.0012
16.53	0.0028	0	0.002	0.0052	0.0016	0.006
16.54	0.0096	0.0056	0.008	0.0036	0.0024	0.0044
16.55	0.0108	0.0064	0.0092	0.0016	0.0012	0.0024
16.56	0.0008	-0.002	0	-0.0028	-0.0056	-0.002
16.57	-0.006	-0.0076	-0.006	-0.0012	-0.0064	-0.0004
16.58	-0.0072	-0.0084	-0.0068	0.0004	-0.0056	0.0016
16.59	0.0032	0.0004	0.0024	0.0052	0.0016	0.006
16.6	0.0096	0.0056	0.008	0.0036	0.0024	0.0044
16.61	0.0108	0.0064	0.0092	0.0016	0.0012	0.0024
16.62	0.0004	-0.0024	-0.0004	-0.0032	-0.006	-0.0024
16.63	-0.0064	-0.008	-0.0064	-0.0016	-0.0068	-0.0004
16.64	-0.0076	-0.0084	-0.0068	0.0004	-0.006	0.0016
16.65	0.0028	0	0.0024	0.0056	0.0016	0.006
16.66	0.0096	0.0056	0.008	0.0036	0.0024	0.0044
16.67	0.0108	0.0064	0.0092	0.0016	0.0012	0.0024
16.68	0.0008	-0.0024	0	-0.0028	-0.0056	-0.002
16.69	-0.006	-0.0076	-0.006	-0.0012	-0.0064	0
16.7	-0.0076	-0.0088	-0.0072	0.0008	-0.0052	0.0016
16.71	0.002	-0.0008	0.0012	0.0044	0.0004	0.0052
16.72	0.0096	0.0056	0.008	0.0036	0.002	0.0044
16.73	0.0112	0.0064	0.0092	0.0024	0.002	0.0032
16.74	0	-0.0028	-0.0004	-0.0028	-0.0056	-0.002
16.75	-0.0068	-0.008	-0.0064	-0.0012	-0.006	-0.0004
16.76	-0.008	-0.0092	-0.0076	0.0004	-0.0056	0.0012
16.77	0.0024	-0.0004	0.0016	0.0056	0.0016	0.006
16.78	0.0096	0.0056	0.008	0.004	0.0028	0.0048
16.79	0.0108	0.0064	0.0088	0.002	0.002	0.0028
16.8	0.0004	-0.0024	0	-0.0024	-0.0048	-0.0016
16.81	-0.006	-0.0076	-0.006	-0.0004	-0.0044	0.0004
16.82	-0.008	-0.0088	-0.0072	0.0012	-0.0036	0.002
16.83	0.0024	-0.0004	0.002	0.006	0.004	0.0068
16.84	0.0096	0.0052	0.008	0.0044	0.0048	0.0052
16.85	0.0112	0.0064	0.0092	0.0028	0.0044	0.0032
16.86	0.0008	-0.002	0	-0.002	-0.0024	-0.0012
16.87	-0.006	-0.0076	-0.006	-0.0004	-0.0032	0.0004
16.88	-0.0072	-0.0084	-0.0068	0.0016	-0.002	0.0024
16.89	0.0028	0	0.0024	0.006	0.0044	0.0064
16.9	0.01	0.0056	0.0084	0.004	0.0048	0.0048
16.91	0.0116	0.0072	0.01	0.0028	0.0044	0.0032
16.92	0.0008	-0.002	0.0004	-0.0028	-0.0036	-0.0016
16.93	-0.0064	-0.0076	-0.006	-0.0016	-0.0052	-0.0008
16.94	-0.0072	-0.0084	-0.0068	0.0004	-0.0048	0.0012
16.95	0.0036	0.0008	0.0028	0.0056	0.0028	0.0064
16.96	0.0104	0.006	0.0088	0.004	0.0032	0.0048
16.97	0.012	0.0076	0.01	0.0024	0.0032	0.0032
16.98	0.0008	-0.002	0	-0.0036	-0.0056	-0.0024
16.99	-0.006	-0.0076	-0.0056	-0.0016	-0.0068	-0.0008
17	-0.0072	-0.0084	-0.0068	0	-0.0064	0.0008
17.01	0.0028	0	0.002	0.0048	0.0004	0.0052
17.02	0.01	0.006	0.0084	0.0032	0.0012	0.004
17.03	0.0116	0.0072	0.01	0.0016	0.0004	0.0024
17.04	0.0012	-0.0016	0.0008	-0.0032	-0.0068	-0.0024
17.05	-0.0056	-0.0072	-0.0056	-0.0016	-0.0072	-0.0004
17.06	-0.0076	-0.0084	-0.0068	0.0004	-0.0068	0.0012
17.07	0.0028	0	0.002	0.0052	0.0008	0.006
17.08	0.01	0.0056	0.0084	0.004	0.002	0.0044
17.09	0.0112	0.0068	0.0096	0.002	0.0012	0.0024
17.1	0.0016	-0.0016	0.0008	-0.0024	-0.0052	-0.0016
17.11	-0.006	-0.0076	-0.006	-0.0012	-0.0064	-0.0004
17.12	-0.0076	-0.0088	-0.0072	0.0008	-0.0056	0.0016
17.13	0.0028	0	0.002	0.0056	0.0024	0.0064
17.14	0.01	0.006	0.0084	0.0048	0.004	0.0052
17.15	0.0116	0.0068	0.0096	0.0028	0.004	0.0036
17.16	0.0016	-0.0012	0.0008	-0.0016	-0.0028	-0.0008
17.17	-0.006	-0.0076	-0.0056	-0.0004	-0.0036	0.0004
17.18	-0.0076	-0.0088	-0.0072	0.0008	-0.0032	0.0016
17.19	0.0028	0	0.0024	0.0064	0.0048	0.0072
17.2	0.0092	0.0052	0.0076	0.0036	0.0044	0.0044
17.21	0.0112	0.0068	0.0096	0.0024	0.0036	0.0032
17.22	0.0016	-0.0016	0.0008	-0.002	-0.0028	-0.0012
17.23	-0.0064	-0.008	-0.0064	-0.0012	-0.0048	-0.0004
17.24	-0.0076	-0.0088	-0.0072	0.0012	-0.0032	0.002
17.25	0.002	-0.0004	0.0016	0.006	0.004	0.0064
17.26	0.0092	0.0052	0.0076	0.0044	0.0048	0.0048
17.27	0.0112	0.0064	0.0092	0.0028	0.0044	0.0036
17.28	0.0008	-0.002	0.0004	-0.0024	-0.0032	-0.0012
17.29	-0.006	-0.0076	-0.006	-0.0008	-0.004	0
17.3	-0.008	-0.0092	-0.0076	0.0008	-0.0036	0.0016
17.31	0.002	-0.0008	0.0012	0.0056	0.0032	0.006
17.32	0.01	0.0056	0.0084	0.0048	0.0048	0.0052
17.33	0.0112	0.0068	0.0096	0.0028	0.004	0.0032
17.34	0.0008	-0.002	0	-0.0024	-0.0032	-0.0016
17.35	-0.0064	-0.0076	-0.006	-0.0008	-0.0044	0
17.36	-0.008	-0.0092	-0.0076	0.0008	-0.0036	0.0016
17.37	0.002	-0.0008	0.0012	0.0056	0.0032	0.0064
17.38	0.0092	0.0052	0.008	0.0044	0.0048	0.0052
17.39	0.0112	0.0068	0.0092	0.0028	0.004	0.0036
17.4	0.0012	-0.0016	0.0004	-0.002	-0.0024	-0.0008
17.41	-0.0064	-0.008	-0.0064	-0.0012	-0.0044	-0.0004
17.42	-0.0084	-0.0092	-0.008	0.0008	-0.004	0.0016
17.43	0.002	-0.0004	0.0016	0.006	0.0036	0.0068
17.44	0.0092	0.0052	0.0076	0.0044	0.0048	0.0052
17.45	0.0108	0.0064	0.0092	0.0024	0.004	0.0032
17.46	0.0008	-0.002	0.0004	-0.0028	-0.0036	-0.0016
17.47	-0.006	-0.0076	-0.006	-0.0008	-0.0044	0
17.48	-0.008	-0.0092	-0.0076	0.0004	-0.004	0.0016
17.49	0.002	-0.0008	0.0012	0.0056	0.0032	0.0064
17.5	0.0092	0.0052	0.0076	0.004	0.0044	0.0048
17.51	0.0112	0.0068	0.0096	0.0024	0.0036	0.0032
17.52	0.0012	-0.0016	0.0004	-0.0028	-0.004	-0.002
17.53	-0.0064	-0.008	-0.006	-0.0016	-0.006	-0.0008
17.54	-0.0076	-0.0088	-0.0072	0.0008	-0.0044	0.002
17.55	0.002	-0.0008	0.0012	0.0056	0.0024	0.006
17.56	0.0092	0.0052	0.0076	0.004	0.0036	0.0048
17.57	0.0116	0.0072	0.0096	0.0032	0.004	0.0036
17.58	0.0008	-0.002	0	-0.0028	-0.004	-0.002
17.59	-0.0064	-0.008	-0.0064	-0.0016	-0.0056	-0.0004
17.6	-0.0084	-0.0096	-0.008	0.0004	-0.0052	0.0012
17.61	0.0012	-0.0012	0.0008	0.0052	0.002	0.006
17.62	0.0084	0.0044	0.0068	0.0044	0.0036	0.0048
17.63	0.0104	0.006	0.0084	0.0028	0.0032	0.0036
17.64	0.0004	-0.0024	-0.0004	-0.002	-0.0032	-0.0012
17.65	-0.0072	-0.0088	-0.0072	-0.0012	-0.0048	0
17.66	-0.0096	-0.0104	-0.0088	0.0008	-0.0044	0.0016
17.67	0.0008	-0.0016	0.0004	0.006	0.0032	0.0064
17.68	0.0084	0.0044	0.0068	0.0048	0.0052	0.0056
17.69	0.0112	0.0064	0.0092	0.0032	0.0052	0.004
17.7	0.0016	-0.0016	0.0008	-0.002	-0.002	-0.0008
17.71	-0.0056	-0.0072	-0.0056	-0.0008	-0.0032	0
17.72	-0.008	-0.0088	-0.0076	0.0004	-0.0036	0.0012
17.73	0.0024	-0.0004	0.0016	0.006	0.0036	0.0064
17.74	0.01	0.006	0.0084	0.0048	0.0052	0.0052
17.75	0.012	0.0072	0.01	0.0028	0.0044	0.0036
17.76	0.002	-0.0008	0.0012	-0.0024	-0.0032	-0.0016
17.77	-0.0052	-0.0068	-0.0052	-0.0012	-0.0044	0
17.78	-0.0076	-0.0088	-0.0072	0	-0.0048	0.0012
17.79	0.0024	-0.0004	0.0016	0.006	0.0032	0.0064
17.8	0.0088	0.0048	0.0072	0.004	0.0036	0.0044
17.81	0.0112	0.0068	0.0096	0.0024	0.0032	0.0032
17.82	0.0016	-0.0012	0.0008	-0.0028	-0.004	-0.0016
17.83	-0.006	-0.0076	-0.006	-0.0016	-0.006	-0.0008
17.84	-0.008	-0.0092	-0.0076	0	-0.0056	0.0012
17.85	0.002	-0.0008	0.0012	0.006	0.0024	0.0064
17.86	0.0088	0.0048	0.0072	0.0044	0.0036	0.0048
17.87	0.0116	0.0072	0.01	0.0032	0.004	0.004
17.88	0.0016	-0.0016	0.0008	-0.0024	-0.0032	-0.0012
17.89	-0.0064	-0.008	-0.006	-0.0016	-0.0056	-0.0008
17.9	-0.008	-0.0088	-0.0072	0.0004	-0.0048	0.0016
17.91	0.0016	-0.0008	0.0012	0.0056	0.0028	0.0064
17.92	0.0092	0.0052	0.0076	0.0044	0.0044	0.0052
17.93	0.0116	0.0072	0.01	0.0032	0.0044	0.004
17.94	0.002	-0.0012	0.0012	-0.0024	-0.0032	-0.0012
17.95	-0.006	-0.0076	-0.0056	-0.002	-0.0056	-0.0008
17.96	-0.0076	-0.0088	-0.0072	0.0004	-0.0048	0.0012
17.97	0.0016	-0.0008	0.0012	0.0056	0.0024	0.006
17.98	0.0092	0.0052	0.0076	0.0044	0.004	0.0052
17.99	0.0116	0.0072	0.01	0.0028	0.0036	0.0032
18	0.002	-0.0008	0.0012	-0.0024	-0.0036	-0.0016
18.01	-0.006	-0.0076	-0.0056	-0.002	-0.006	-0.0008
18.02	-0.008	-0.0092	-0.0076	0	-0.0056	0.0008
18.03	0.0016	-0.0008	0.0012	0.0052	0.0016	0.006
18.04	0.0096	0.0052	0.008	0.0048	0.0036	0.0052
18.05	0.012	0.0072	0.01	0.0032	0.004	0.004
18.06	0.002	-0.0008	0.0012	-0.0024	-0.0036	-0.0016
18.07	-0.0056	-0.0072	-0.0056	-0.0016	-0.0056	-0.0008
18.08	-0.008	-0.0092	-0.0076	-0.0004	-0.006	0.0008
18.09	0.002	-0.0008	0.0012	0.0052	0.0016	0.006
18.1	0.0096	0.0056	0.008	0.0044	0.0036	0.0052
18.11	0.012	0.0076	0.01	0.0028	0.0032	0.0036
18.12	0.0024	-0.0004	0.0016	-0.0024	-0.0036	-0.0012
18.13	-0.0056	-0.0072	-0.0056	-0.002	-0.006	-0.0008
18.14	-0.008	-0.0092	-0.0076	-0.0004	-0.006	0.0004
18.15	0.0016	-0.0008	0.0012	0.0056	0.0016	0.0064
18.16	0.0092	0.0052	0.0076	0.0048	0.004	0.0052
18.17	0.012	0.0076	0.0104	0.0032	0.0044	0.004
18.18	0.0016	-0.0012	0.0008	-0.0032	-0.004	-0.002
18.19	-0.0056	-0.0072	-0.0056	-0.002	-0.006	-0.0008
18.2	-0.0076	-0.0088	-0.0072	0.0004	-0.0056	0.0012
18.21	0.0016	-0.0012	0.0008	0.0056	0.002	0.006
18.22	0.0088	0.0048	0.0072	0.004	0.0032	0.0048
18.23	0.0116	0.0072	0.01	0.0028	0.0032	0.0036
18.24	0.002	-0.0012	0.0012	-0.0028	-0.0044	-0.0016
18.25	-0.0056	-0.0072	-0.0056	-0.0016	-0.006	-0.0008
18.26	-0.008	-0.0092	-0.0076	0	-0.006	0.0008
18.27	0.0016	-0.0012	0.0012	0.0056	0.0016	0.006
18.28	0.0092	0.0052	0.008	0.0044	0.0036	0.0052
18.29	0.0116	0.0072	0.01	0.0028	0.0036	0.0036
18.3	0.002	-0.0012	0.0012	-0.0032	-0.0048	-0.002
18.31	-0.0056	-0.0072	-0.0056	-0.002	-0.0068	-0.0008
18.32	-0.008	-0.0092	-0.0076	0	-0.006	0.0012
18.33	0.0012	-0.0012	0.0008	0.0052	0.0012	0.006
18.34	0.0088	0.0048	0.0076	0.0044	0.0032	0.0052
18.35	0.0116	0.0072	0.0096	0.0028	0.0032	0.0032
18.36	0.0024	-0.0008	0.0016	-0.0028	-0.0044	-0.0016
18.37	-0.0052	-0.0068	-0.0052	-0.0016	-0.006	-0.0004
18.38	-0.0076	-0.0088	-0.0072	0	-0.006	0.0008
18.39	0.0016	-0.0008	0.0012	0.0056	0.002	0.006
18.4	0.0092	0.0052	0.0076	0.0044	0.0032	0.0048
18.41	0.012	0.0072	0.01	0.0028	0.0036	0.0036
18.42	0.002	-0.0012	0.0012	-0.0032	-0.0048	-0.0024
18.43	-0.006	-0.0076	-0.0056	-0.0024	-0.0072	-0.0012
18.44	-0.0084	-0.0096	-0.008	-0.0004	-0.0072	0.0004
18.45	0.0012	-0.0012	0.0008	0.0056	0.0008	0.006
18.46	0.0088	0.0048	0.0072	0.0044	0.0028	0.0052
18.47	0.012	0.0076	0.0104	0.0032	0.0036	0.004
18.48	0.0024	-0.0008	0.0016	-0.0028	-0.0044	-0.002
18.49	-0.0056	-0.0072	-0.0056	-0.0024	-0.0068	-0.0012
18.5	-0.0076	-0.0088	-0.0072	0	-0.006	0.0012
18.51	0.0008	-0.0016	0.0004	0.0048	0.0008	0.0056
18.52	0.0092	0.0052	0.0076	0.0044	0.0032	0.0052
18.53	0.012	0.0076	0.01	0.0032	0.0036	0.004
18.54	0.0028	-0.0004	0.002	-0.0024	-0.0036	-0.0012
18.55	-0.0052	-0.0068	-0.0048	-0.0016	-0.0056	-0.0008
18.56	-0.008	-0.0088	-0.0072	0	-0.0056	0.0008
18.57	0.0012	-0.0012	0.0008	0.0052	0.0016	0.006
18.58	0.0088	0.0048	0.0072	0.004	0.0032	0.0048
18.59	0.0116	0.0072	0.01	0.0028	0.0032	0.0036
18.6	0.0028	-0.0004	0.002	-0.0024	-0.004	-0.0016
18.61	-0.0056	-0.0076	-0.0056	-0.0024	-0.0068	-0.0012
18.62	-0.0084	-0.0092	-0.0076	-0.0004	-0.0068	0.0008
18.63	0.0008	-0.0016	0.0004	0.0052	0.0008	0.006
18.64	0.0092	0.0052	0.0076	0.0044	0.0032	0.0052
18.65	0.012	0.0076	0.0104	0.0036	0.004	0.004
18.66	0.0024	-0.0004	0.0016	-0.0024	-0.0036	-0.0016
18.67	-0.0056	-0.0072	-0.0052	-0.0016	-0.0056	-0.0008
18.68	-0.0084	-0.0092	-0.008	0	-0.0056	0.0008
18.69	0.0008	-0.0016	0.0004	0.0056	0.002	0.0064
18.7	0.0088	0.0052	0.0076	0.0052	0.0044	0.0056
18.71	0.0116	0.0068	0.0096	0.0032	0.0044	0.004
18.72	0.0032	-0.0004	0.002	-0.002	-0.0024	-0.0008
18.73	-0.0056	-0.0072	-0.0052	-0.0016	-0.0048	-0.0004
18.74	-0.0088	-0.0096	-0.008	-0.0004	-0.0056	0.0004
18.75	0.0008	-0.0016	0.0004	0.0056	0.002	0.006
18.76	0.0092	0.0048	0.0076	0.0048	0.0044	0.0056
18.77	0.0116	0.0072	0.01	0.0028	0.004	0.0036
18.78	0.0028	-0.0004	0.002	-0.0024	-0.0032	-0.0016
18.79	-0.0052	-0.0072	-0.0052	-0.002	-0.006	-0.0012
18.8	-0.0084	-0.0092	-0.008	-0.0004	-0.006	0.0004
18.81	0.0004	-0.002	0	0.0052	0.0012	0.006
18.82	0.0084	0.0044	0.0072	0.0048	0.0036	0.0052
18.83	0.0116	0.0072	0.01	0.0032	0.004	0.004
18.84	0.0028	-0.0004	0.002	-0.0024	-0.0032	-0.0012
18.85	-0.0056	-0.0072	-0.0052	-0.0016	-0.0052	-0.0004
18.86	-0.0084	-0.0096	-0.008	0.0004	-0.0052	0.0012
18.87	0	-0.0024	-0.0004	0.0056	0.0024	0.0064
18.88	0.0084	0.0044	0.0068	0.0048	0.0048	0.0056
18.89	0.0116	0.0072	0.01	0.004	0.0056	0.0044
18.9	0.0024	-0.0008	0.0016	-0.002	-0.002	-0.0012
18.91	-0.0056	-0.0072	-0.0056	-0.0016	-0.0044	-0.0004
18.92	-0.0084	-0.0096	-0.008	0	-0.0044	0.0012
18.93	0.0004	-0.002	0	0.006	0.0032	0.0064
18.94	0.0088	0.0048	0.0072	0.0052	0.0056	0.006
18.95	0.0116	0.0072	0.01	0.0036	0.0056	0.004
18.96	0.0028	-0.0004	0.002	-0.002	-0.0016	-0.0012
18.97	-0.0056	-0.0072	-0.0056	-0.002	-0.0048	-0.0008
18.98	-0.008	-0.0092	-0.0076	0.0004	-0.004	0.0012
18.99	0	-0.0024	-0.0004	0.0052	0.0024	0.006
19	0.0088	0.0048	0.0072	0.0056	0.0056	0.006
19.01	0.0116	0.0068	0.0096	0.0036	0.0056	0.004
19.02	0.0028	-0.0004	0.0016	-0.002	-0.0016	-0.0012
19.03	-0.0056	-0.0072	-0.0056	-0.0012	-0.0036	-0.0004
19.04	-0.0088	-0.0096	-0.0084	0.0004	-0.0036	0.0016
19.05	0	-0.002	-0.0004	0.0064	0.0044	0.0068
19.06	0.0084	0.0044	0.0068	0.0056	0.0068	0.006
19.07	0.0112	0.0068	0.0096	0.0036	0.0068	0.0044
19.08	0.0028	-0.0004	0.002	-0.002	-0.0008	-0.0008
19.09	-0.0056	-0.0072	-0.0056	-0.0016	-0.004	-0.0008
19.1	-0.008	-0.0092	-0.0076	0.0008	-0.0036	0.0016
19.11	0.0008	-0.0016	0	0.0064	0.0044	0.0068
19.12	0.0088	0.0048	0.0072	0.0056	0.0068	0.006
19.13	0.0112	0.0068	0.0096	0.0028	0.0048	0.0032
19.14	0.0036	0	0.0024	-0.0024	-0.002	-0.0012
19.15	-0.0056	-0.0072	-0.0056	-0.0024	-0.0052	-0.0012
19.16	-0.0084	-0.0096	-0.008	-0.0004	-0.0056	0.0008
19.17	0.0008	-0.0016	0	0.006	0.0028	0.0064
19.18	0.0084	0.0044	0.0068	0.0052	0.0052	0.0056
19.19	0.012	0.0076	0.01	0.004	0.006	0.0048
19.2	0.0024	-0.0008	0.0016	-0.0024	-0.0024	-0.0012
19.21	-0.0056	-0.0072	-0.0056	-0.0016	-0.0044	-0.0004
19.22	-0.008	-0.0092	-0.0076	0.0008	-0.0032	0.002
19.23	-0.0008	-0.0028	-0.0012	0.0052	0.0028	0.006
19.24	0.008	0.004	0.0064	0.0048	0.0052	0.0056
19.25	0.0116	0.0072	0.0096	0.0036	0.0056	0.0044
19.26	0.0032	-0.0004	0.002	-0.002	-0.0016	-0.0012
19.27	-0.0052	-0.0072	-0.0052	-0.0016	-0.004	-0.0004
19.28	-0.0084	-0.0096	-0.008	0	-0.0044	0.0012
19.29	-0.0004	-0.0024	-0.0008	0.0056	0.0028	0.006
19.3	0.0084	0.0044	0.0068	0.0052	0.0056	0.006
19.31	0.0124	0.0076	0.0104	0.004	0.0064	0.0048
19.32	0.0032	0	0.002	-0.0024	-0.002	-0.0016
19.33	-0.0048	-0.0068	-0.0048	-0.002	-0.0052	-0.0012
19.34	-0.0084	-0.0096	-0.008	-0.0012	-0.0064	0
19.35	0	-0.0024	-0.0004	0.0044	0	0.0048
19.36	0.0088	0.0048	0.0072	0.0044	0.0028	0.0052
19.37	0.012	0.0076	0.0104	0.0032	0.0032	0.0036
19.38	0.0036	0	0.0024	-0.0024	-0.0036	-0.0012
19.39	-0.0048	-0.0068	-0.0048	-0.002	-0.0064	-0.0008
19.4	-0.0084	-0.0096	-0.008	-0.0008	-0.0068	0.0004
19.41	0.0004	-0.002	0	0.0056	0.0016	0.0064
19.42	0.008	0.004	0.0064	0.0044	0.0032	0.0048
19.43	0.012	0.0076	0.01	0.0032	0.004	0.004
19.44	0.0036	0	0.0024	-0.0028	-0.004	-0.0016
19.45	-0.0048	-0.0068	-0.0048	-0.0024	-0.0064	-0.0012
19.46	-0.0084	-0.0096	-0.008	-0.0012	-0.0076	0
19.47	0	-0.002	-0.0004	0.0048	0	0.0056
19.48	0.0084	0.0044	0.0068	0.0044	0.0024	0.0052
19.49	0.012	0.0076	0.01	0.0032	0.0032	0.004
19.5	0.0036	0.0004	0.0028	-0.0024	-0.0044	-0.0016
19.51	-0.0052	-0.0068	-0.0048	-0.0028	-0.0076	-0.0016
19.52	-0.0076	-0.0088	-0.0072	-0.0008	-0.0076	0.0004
19.53	0.0004	-0.002	-0.0004	0.0048	0	0.0056
19.54	0.008	0.0044	0.0068	0.004	0.002	0.0048
19.55	0.0128	0.008	0.0108	0.0036	0.0036	0.0044
19.56	0.0036	0	0.0024	-0.0028	-0.0044	-0.0016
19.57	-0.0044	-0.0064	-0.0044	-0.002	-0.0068	-0.0012
19.58	-0.008	-0.0092	-0.0076	-0.0008	-0.0072	0.0004
19.59	-0.0004	-0.0028	-0.0008	0.0044	-0.0004	0.0052
19.6	0.0088	0.0048	0.0076	0.0052	0.0032	0.0056
19.61	0.0116	0.0072	0.01	0.0032	0.0032	0.0036
19.62	0.0036	0.0004	0.0028	-0.0024	-0.0036	-0.0012
19.63	-0.0048	-0.0064	-0.0048	-0.002	-0.0064	-0.0008
19.64	-0.0084	-0.0096	-0.008	-0.0004	-0.0068	0.0004
19.65	-0.0004	-0.0024	-0.0008	0.0052	0.0008	0.0056
19.66	0.0084	0.0044	0.0068	0.0048	0.0036	0.0056
19.67	0.0116	0.0072	0.01	0.0032	0.004	0.004
19.68	0.004	0.0008	0.0032	-0.002	-0.0028	-0.0008
19.69	-0.0048	-0.0068	-0.0048	-0.002	-0.006	-0.0012
19.7	-0.0084	-0.0096	-0.008	-0.0004	-0.006	0.0004
19.71	-0.0008	-0.0028	-0.0012	0.0048	0.0008	0.0056
19.72	0.0084	0.0044	0.0072	0.0052	0.004	0.006
19.73	0.012	0.0076	0.0104	0.0036	0.0048	0.0044
19.74	0.004	0.0008	0.0032	-0.002	-0.0024	-0.0008
19.75	-0.0044	-0.0064	-0.0044	-0.0016	-0.0044	-0.0004
19.76	-0.008	-0.0092	-0.0076	-0.0004	-0.0052	0.0008
19.77	-0.0004	-0.0024	-0.0004	0.0052	0.002	0.006
19.78	0.0084	0.0044	0.0068	0.0048	0.0044	0.0056
19.79	0.012	0.0076	0.0104	0.0036	0.0048	0.0044
19.8	0.004	0.0008	0.0032	-0.002	-0.002	-0.0008
19.81	-0.0048	-0.0068	-0.0048	-0.002	-0.0052	-0.0012
19.82	-0.0088	-0.0096	-0.008	-0.0004	-0.006	0.0004
19.83	-0.0008	-0.0028	-0.0012	0.0056	0.002	0.006
19.84	0.0076	0.004	0.0064	0.0052	0.0044	0.0056
19.85	0.0116	0.0072	0.0096	0.0036	0.0052	0.0044
19.86	0.004	0.0004	0.0028	-0.002	-0.0024	-0.0012
19.87	-0.0048	-0.0064	-0.0048	-0.002	-0.0056	-0.0012
19.88	-0.008	-0.0092	-0.0076	-0.0004	-0.0056	0.0008
19.89	-0.0004	-0.0028	-0.0008	0.0048	0.0012	0.0056
19.9	0.0084	0.0048	0.0072	0.0048	0.004	0.0056
19.91	0.0128	0.008	0.0108	0.004	0.0052	0.0048
19.92	0.004	0.0008	0.0032	-0.0028	-0.0032	-0.0016
19.93	-0.0044	-0.0064	-0.0044	-0.002	-0.006	-0.0012
19.94	-0.008	-0.0088	-0.0072	0	-0.0056	0.0008
19.95	-0.0008	-0.0028	-0.0008	0.0048	0.0012	0.0056
19.96	0.008	0.004	0.0064	0.0044	0.0032	0.0052
19.97	0.012	0.0072	0.01	0.0036	0.004	0.004
19.98	0.004	0.0008	0.0032	-0.0024	-0.0032	-0.0012
[truncated: 33,609 more rows]
