# Supplementary material for: Data of piezoelectric vibration energy harvesting of a bridge undergoing vibration testing and train passage
Source: Data Brief. 2018 Jan 28;17:261–6. doi: 10.1016/j.dib.2018.01.009 (PMC5789150; doi:10.1016/j.dib.2018.01.009)
Supplement: Supplementary file 13 — Supplementary material [file mmc13.xlsx]

## Sheet: Sheet1
Time	Cant. 1	Cant. 2	Cant. 3	Cant. 4	Cant. 5	Cant. 6
0	-0.0004	-0.0032	-0.0008	-0.002	0.0068	-0.0012
0.01	-0.0096	-0.0108	-0.0088	-0.0072	-0.0044	-0.006
0.02	-0.0088	-0.0096	-0.0076	-0.0032	-0.006	-0.002
0.03	0.0044	0.002	0.0044	0.008	0.0056	0.0088
0.04	0.014	0.0096	0.0124	0.0132	0.0172	0.0132
0.05	0.0132	0.0084	0.0116	0.0092	0.0184	0.0096
0.06	-0.0004	-0.0028	-0.0004	-0.002	0.0072	-0.0012
0.07	-0.0096	-0.0104	-0.0088	-0.0072	-0.0044	-0.006
0.08	-0.0088	-0.0096	-0.0076	-0.0032	-0.0056	-0.002
0.09	0.0048	0.002	0.0044	0.008	0.0056	0.0088
0.1	0.014	0.0096	0.0124	0.0132	0.0172	0.0132
0.11	0.0132	0.0084	0.0116	0.0092	0.0188	0.0096
0.12	-0.0004	-0.0032	-0.0008	-0.002	0.0072	-0.0012
0.13	-0.0096	-0.0104	-0.0084	-0.0068	-0.004	-0.0056
0.14	-0.0088	-0.0092	-0.0076	-0.0028	-0.0052	-0.002
0.15	0.0048	0.0024	0.0048	0.0084	0.0064	0.0092
0.16	0.0144	0.0096	0.0128	0.0136	0.018	0.0136
0.17	0.0132	0.0088	0.0116	0.0096	0.0196	0.01
0.18	-0.0004	-0.0032	-0.0008	-0.002	0.008	-0.0012
0.19	-0.01	-0.0108	-0.0092	-0.0076	-0.0044	-0.0064
0.2	-0.0092	-0.0096	-0.008	-0.0036	-0.006	-0.0024
0.21	0.0048	0.0024	0.0044	0.0084	0.0056	0.0088
0.22	0.0144	0.0096	0.0128	0.0136	0.0176	0.0136
0.23	0.0132	0.0088	0.0116	0.0096	0.0192	0.01
0.24	-0.0008	-0.0032	-0.0008	-0.0024	0.0072	-0.0016
0.25	-0.0104	-0.0108	-0.0092	-0.008	-0.0052	-0.0068
0.26	-0.0092	-0.01	-0.008	-0.004	-0.0072	-0.0028
0.27	0.0048	0.002	0.0044	0.008	0.0048	0.0084
0.28	0.0144	0.0096	0.0124	0.0132	0.0168	0.0136
0.29	0.0132	0.0084	0.0116	0.0096	0.0184	0.0096
0.3	-0.0008	-0.0036	-0.0008	-0.0024	0.0068	-0.0016
0.31	-0.01	-0.0108	-0.0092	-0.0076	-0.0052	-0.0064
0.32	-0.0092	-0.0096	-0.008	-0.0036	-0.0068	-0.0024
0.33	0.0052	0.0024	0.0048	0.0084	0.0056	0.0092
0.34	0.0144	0.0096	0.0128	0.014	0.018	0.014
0.35	0.0132	0.0088	0.0116	0.01	0.0196	0.01
0.36	-0.0008	-0.0036	-0.0012	-0.0024	0.0072	-0.0016
0.37	-0.0108	-0.0112	-0.0096	-0.008	-0.0052	-0.0068
0.38	-0.0096	-0.01	-0.0084	-0.004	-0.0072	-0.0028
0.39	0.0048	0.002	0.0044	0.0084	0.0052	0.0088
0.4	0.014	0.0096	0.0124	0.0136	0.0172	0.0136
0.41	0.0132	0.0084	0.0116	0.01	0.0192	0.01
0.42	-0.0008	-0.0036	-0.0012	-0.0024	0.0072	-0.0016
0.43	-0.01	-0.0108	-0.0088	-0.0076	-0.0048	-0.0064
0.44	-0.0088	-0.0092	-0.0076	-0.0036	-0.006	-0.0024
0.45	0.0052	0.0028	0.0048	0.0088	0.006	0.0092
0.46	0.0144	0.0096	0.0128	0.014	0.018	0.014
0.47	0.0132	0.0088	0.0116	0.01	0.02	0.0104
0.48	-0.0008	-0.0032	-0.0008	-0.0024	0.0076	-0.0016
0.49	-0.01	-0.0108	-0.0088	-0.0076	-0.0044	-0.0064
0.5	-0.0088	-0.0096	-0.0076	-0.0036	-0.0064	-0.0024
0.51	0.0052	0.0024	0.0048	0.0084	0.006	0.0092
0.52	0.0144	0.0096	0.0128	0.0136	0.018	0.014
0.53	0.0132	0.0084	0.0116	0.0096	0.0196	0.01
0.54	-0.0008	-0.0036	-0.0012	-0.0028	0.0068	-0.0016
0.55	-0.01	-0.0108	-0.0088	-0.008	-0.0052	-0.0068
0.56	-0.0088	-0.0096	-0.0076	-0.004	-0.0072	-0.0028
0.57	0.0052	0.0024	0.0048	0.008	0.0048	0.0088
0.58	0.014	0.0096	0.0124	0.0132	0.0168	0.0136
0.59	0.0128	0.0084	0.0112	0.0092	0.0184	0.0096
0.6	-0.0012	-0.0036	-0.0016	-0.0028	0.006	-0.002
0.61	-0.01	-0.0108	-0.0092	-0.008	-0.006	-0.0068
0.62	-0.0088	-0.0096	-0.0076	-0.004	-0.0076	-0.0028
0.63	0.0052	0.0024	0.0048	0.0088	0.0052	0.0092
0.64	0.014	0.0096	0.0124	0.0136	0.0176	0.014
0.65	0.0128	0.0084	0.0112	0.0096	0.0192	0.01
0.66	-0.0012	-0.004	-0.0012	-0.0028	0.0068	-0.002
0.67	-0.01	-0.0108	-0.0088	-0.008	-0.0056	-0.0068
0.68	-0.0088	-0.0096	-0.0076	-0.004	-0.0076	-0.0028
0.69	0.0052	0.0024	0.0048	0.0084	0.0048	0.0088
0.7	0.0136	0.0092	0.012	0.0136	0.0168	0.0136
0.71	0.0124	0.008	0.0108	0.0096	0.0188	0.01
0.72	-0.0016	-0.004	-0.0016	-0.0028	0.006	-0.002
0.73	-0.01	-0.0108	-0.0092	-0.008	-0.006	-0.0068
0.74	-0.0088	-0.0096	-0.0076	-0.004	-0.0076	-0.0028
0.75	0.0052	0.0024	0.0048	0.0088	0.0056	0.0092
0.76	0.0136	0.0092	0.0124	0.014	0.0176	0.014
0.77	0.0124	0.008	0.0108	0.01	0.0196	0.01
0.78	-0.0016	-0.004	-0.0016	-0.0028	0.0068	-0.002
0.79	-0.01	-0.0108	-0.0088	-0.008	-0.0056	-0.0068
0.8	-0.0088	-0.0092	-0.0076	-0.004	-0.0072	-0.0028
0.81	0.0052	0.0024	0.0048	0.0088	0.0056	0.0092
0.82	0.014	0.0092	0.0124	0.014	0.018	0.014
0.83	0.0128	0.0084	0.0112	0.0104	0.02	0.0104
0.84	-0.0012	-0.004	-0.0016	-0.0028	0.0072	-0.0016
0.85	-0.01	-0.0108	-0.0088	-0.008	-0.0048	-0.0068
0.86	-0.0088	-0.0092	-0.0076	-0.004	-0.0068	-0.0028
0.87	0.0056	0.0028	0.0052	0.0088	0.006	0.0096
0.88	0.0136	0.0092	0.012	0.014	0.0184	0.0144
0.89	0.0124	0.008	0.0112	0.01	0.0204	0.0104
0.9	-0.0012	-0.004	-0.0016	-0.0024	0.0076	-0.0016
0.91	-0.0096	-0.0108	-0.0088	-0.0076	-0.0048	-0.0064
0.92	-0.0084	-0.0092	-0.0072	-0.0036	-0.0064	-0.0024
0.93	0.0056	0.0028	0.0052	0.0096	0.0068	0.01
0.94	0.014	0.0096	0.0124	0.0144	0.0192	0.0148
0.95	0.0128	0.0084	0.0112	0.0108	0.0216	0.0108
0.96	-0.0016	-0.004	-0.0016	-0.0028	0.008	-0.0016
0.97	-0.01	-0.0108	-0.0088	-0.008	-0.0044	-0.0068
0.98	-0.0088	-0.0096	-0.0076	-0.0044	-0.0072	-0.0032
0.99	0.0048	0.002	0.0044	0.008	0.0048	0.0084
1	0.0132	0.0084	0.0116	0.0124	0.016	0.0128
1.01	0.0116	0.0072	0.0104	0.008	0.0168	0.0088
1.02	-0.0024	-0.0048	-0.0024	-0.0052	0.0024	-0.004
1.03	-0.0108	-0.0116	-0.0096	-0.0108	-0.0108	-0.0092
1.04	-0.0096	-0.0104	-0.0084	-0.0072	-0.0144	-0.006
1.05	0.0048	0.002	0.0044	0.006	-0.002	0.0068
1.06	0.0132	0.0088	0.0116	0.0112	0.0104	0.0116
1.07	0.0124	0.0076	0.0108	0.008	0.0124	0.0084
1.08	-0.002	-0.0048	-0.0024	-0.0056	-0.0008	-0.0044
1.09	-0.0108	-0.0116	-0.0096	-0.0108	-0.0136	-0.0096
1.1	-0.0096	-0.01	-0.0084	-0.0072	-0.0164	-0.006
1.11	0.0048	0.002	0.0044	0.006	-0.0036	0.0068
1.12	0.0132	0.0088	0.0116	0.0112	0.0088	0.0116
1.13	0.012	0.0076	0.0104	0.0072	0.0108	0.0076
1.14	-0.0028	-0.0052	-0.0028	-0.006	-0.0028	-0.0052
1.15	-0.0112	-0.0116	-0.01	-0.0116	-0.0156	-0.0104
1.16	-0.0096	-0.0104	-0.0084	-0.0076	-0.0184	-0.0064
1.17	0.0048	0.002	0.0044	0.0056	-0.0052	0.006
1.18	0.0132	0.0088	0.0116	0.0104	0.0068	0.0108
1.19	0.012	0.0072	0.0104	0.0068	0.0088	0.0072
1.2	-0.0024	-0.0048	-0.0024	-0.0068	-0.0048	-0.0056
1.21	-0.0108	-0.0116	-0.01	-0.012	-0.0176	-0.0108
1.22	-0.0096	-0.01	-0.0084	-0.008	-0.02	-0.0068
1.23	0.0052	0.0024	0.0048	0.0052	-0.0068	0.006
1.24	0.0136	0.0092	0.012	0.0104	0.0056	0.0108
1.25	0.0124	0.008	0.0108	0.0064	0.0076	0.0068
1.26	-0.002	-0.0048	-0.0024	-0.0072	-0.006	-0.006
1.27	-0.0108	-0.0116	-0.0096	-0.0124	-0.0188	-0.0112
1.28	-0.0092	-0.01	-0.008	-0.0084	-0.0212	-0.0072
1.29	0.0056	0.0028	0.0052	0.0048	-0.008	0.0056
1.3	0.014	0.0096	0.0124	0.01	0.0044	0.0104
1.31	0.0128	0.008	0.0108	0.006	0.0068	0.0064
1.32	-0.0024	-0.0048	-0.0024	-0.0076	-0.0072	-0.0064
1.33	-0.0108	-0.0116	-0.0096	-0.0128	-0.02	-0.0116
1.34	-0.0092	-0.01	-0.008	-0.0088	-0.0224	-0.0076
1.35	0.0052	0.0024	0.0048	0.0048	-0.0088	0.0052
1.36	0.0136	0.0092	0.012	0.0096	0.0032	0.01
1.37	0.012	0.0072	0.0104	0.0056	0.0052	0.006
1.38	-0.0032	-0.0056	-0.0032	-0.008	-0.0088	-0.0072
1.39	-0.012	-0.0124	-0.0108	-0.0132	-0.0216	-0.012
1.4	-0.01	-0.0104	-0.0088	-0.0088	-0.0236	-0.0076
1.41	0.0052	0.0024	0.0048	0.0044	-0.01	0.0052
1.42	0.0136	0.0092	0.012	0.01	0.0028	0.0104
1.43	0.012	0.0076	0.0104	0.006	0.0052	0.0064
1.44	-0.0032	-0.0056	-0.0032	-0.0072	-0.008	-0.0064
1.45	-0.0116	-0.012	-0.0104	-0.0116	-0.0196	-0.0104
1.46	-0.01	-0.0104	-0.0084	-0.0072	-0.0204	-0.006
1.47	0.0052	0.0024	0.0048	0.0068	-0.0056	0.0072
1.48	0.014	0.0092	0.0124	0.0116	0.0076	0.012
1.49	0.0124	0.0076	0.0108	0.0076	0.01	0.008
1.5	-0.0028	-0.0052	-0.0028	-0.006	-0.0032	-0.0052
1.51	-0.0112	-0.012	-0.01	-0.0112	-0.0156	-0.01
1.52	-0.0104	-0.0108	-0.0088	-0.0076	-0.0184	-0.0064
1.53	0.0032	0.0008	0.0032	0.0052	-0.0056	0.0056
1.54	0.0104	0.006	0.0088	0.01	0.0056	0.01
1.55	0.0088	0.0048	0.0076	0.0056	0.0072	0.006
1.56	-0.0052	-0.0072	-0.0052	-0.008	-0.0076	-0.0072
1.57	-0.0124	-0.0132	-0.0112	-0.0132	-0.0204	-0.012
1.58	-0.01	-0.0104	-0.0088	-0.0092	-0.0232	-0.008
1.59	0.0052	0.0024	0.0048	0.0044	-0.0096	0.0048
1.6	0.0132	0.0088	0.0116	0.0088	0.002	0.0092
1.61	0.0116	0.0068	0.01	0.0048	0.0036	0.0052
1.62	-0.0028	-0.0052	-0.0032	-0.008	-0.0096	-0.0068
1.63	-0.0108	-0.0116	-0.0096	-0.012	-0.0208	-0.0112
1.64	-0.0092	-0.0096	-0.008	-0.0076	-0.022	-0.0068
1.65	0.0056	0.0028	0.0052	0.006	-0.0076	0.0064
1.66	0.0132	0.0088	0.0116	0.0108	0.0052	0.0108
1.67	0.0116	0.0068	0.01	0.0064	0.0072	0.0068
1.68	-0.0036	-0.006	-0.0036	-0.0076	-0.0068	-0.0064
1.69	-0.0116	-0.0124	-0.0104	-0.0128	-0.02	-0.0116
1.7	-0.01	-0.0104	-0.0088	-0.0092	-0.0228	-0.008
1.71	0.0052	0.0024	0.0048	0.004	-0.0096	0.0048
1.72	0.0132	0.0088	0.0116	0.0088	0.002	0.0092
1.73	0.0112	0.0068	0.0096	0.004	0.0028	0.0048
1.74	-0.0036	-0.006	-0.0036	-0.01	-0.0124	-0.0088
1.75	-0.012	-0.0124	-0.0108	-0.0152	-0.0264	-0.014
1.76	-0.0104	-0.0108	-0.0092	-0.0112	-0.0292	-0.01
1.77	0.004	0.0016	0.004	0.002	-0.016	0.0028
1.78	0.0124	0.008	0.0108	0.0072	-0.0044	0.0076
1.79	0.0104	0.006	0.0088	0.0032	-0.0024	0.0036
1.8	-0.0044	-0.0064	-0.0044	-0.0104	-0.0164	-0.0092
1.81	-0.0124	-0.0128	-0.0112	-0.0148	-0.0284	-0.0136
1.82	-0.0104	-0.0108	-0.0088	-0.01	-0.0296	-0.0088
1.83	0.0048	0.002	0.0044	0.0036	-0.0148	0.0044
1.84	0.0128	0.0084	0.0112	0.0088	-0.002	0.0088
1.85	0.0112	0.0064	0.0096	0.0048	0.0004	0.0048
1.86	-0.004	-0.006	-0.004	-0.0088	-0.0132	-0.008
1.87	-0.0116	-0.0124	-0.0104	-0.0136	-0.0252	-0.0124
1.88	-0.0096	-0.0104	-0.0084	-0.0092	-0.0268	-0.0084
1.89	0.0052	0.0024	0.0048	0.0044	-0.0124	0.0048
1.9	0.0128	0.0084	0.0112	0.0088	-0.0004	0.0092
1.91	0.0104	0.006	0.0092	0.004	0.0012	0.0044
1.92	-0.0044	-0.0068	-0.0044	-0.0096	-0.0136	-0.0088
1.93	-0.0124	-0.0128	-0.0112	-0.0148	-0.0264	-0.0136
1.94	-0.0104	-0.0108	-0.0092	-0.0104	-0.0284	-0.0092
1.95	0.0044	0.002	0.004	0.0036	-0.014	0.0044
1.96	0.0124	0.008	0.0108	0.0084	-0.002	0.0088
1.97	0.0108	0.006	0.0092	0.0044	0.0004	0.0048
1.98	-0.0044	-0.0064	-0.0044	-0.0092	-0.0136	-0.0084
1.99	-0.0124	-0.0128	-0.0112	-0.014	-0.0256	-0.0128
2	-0.0108	-0.0112	-0.0096	-0.0096	-0.0276	-0.0084
2.01	0.004	0.0016	0.0036	0.004	-0.0132	0.0044
2.02	0.012	0.0076	0.0104	0.0084	-0.0012	0.0088
2.03	0.0104	0.006	0.0088	0.004	0.0008	0.0044
2.04	-0.0044	-0.0068	-0.0044	-0.0096	-0.0136	-0.0084
2.05	-0.0116	-0.0124	-0.0108	-0.014	-0.0256	-0.0128
2.06	-0.0096	-0.01	-0.0084	-0.0096	-0.0272	-0.0084
2.07	0.006	0.0028	0.0052	0.0044	-0.0124	0.0048
2.08	0.0136	0.0088	0.0116	0.0088	-0.0004	0.0092
2.09	0.0116	0.0068	0.01	0.0048	0.0016	0.0052
2.1	-0.0036	-0.006	-0.0036	-0.0092	-0.0124	-0.008
2.11	-0.0112	-0.012	-0.01	-0.0136	-0.0244	-0.0124
2.12	-0.0088	-0.0096	-0.008	-0.0088	-0.0256	-0.0076
2.13	0.0064	0.0032	0.0056	0.0048	-0.0112	0.0052
2.14	0.014	0.0092	0.0124	0.0092	0.0008	0.0096
2.15	0.012	0.0076	0.0104	0.0048	0.0028	0.0052
2.16	-0.0028	-0.0052	-0.0028	-0.0088	-0.0116	-0.008
2.17	-0.0104	-0.0112	-0.0092	-0.0132	-0.0232	-0.012
2.18	-0.008	-0.0088	-0.0072	-0.0088	-0.0252	-0.0076
2.19	0.0072	0.004	0.0064	0.0048	-0.0108	0.0052
2.2	0.0148	0.01	0.0128	0.0088	0.0008	0.0092
2.21	0.0124	0.0076	0.0108	0.0044	0.0028	0.0048
2.22	-0.0028	-0.0052	-0.0028	-0.0092	-0.0116	-0.008
2.23	-0.0108	-0.0116	-0.0096	-0.0132	-0.0236	-0.012
2.24	-0.0092	-0.0096	-0.008	-0.0092	-0.0256	-0.008
2.25	0.0056	0.0028	0.0052	0.0044	-0.0112	0.0052
2.26	0.0128	0.0084	0.0112	0.0084	0	0.0088
2.27	0.0108	0.0064	0.0092	0.0044	0.002	0.0048
2.28	-0.0044	-0.0064	-0.0044	-0.0092	-0.0124	-0.0084
2.29	-0.0116	-0.0124	-0.0104	-0.0136	-0.0244	-0.0124
2.3	-0.0096	-0.0104	-0.0084	-0.0092	-0.026	-0.008
2.31	0.0056	0.0028	0.0052	0.0048	-0.0112	0.0052
2.32	0.0128	0.0084	0.0112	0.0088	0	0.0088
2.33	0.0104	0.006	0.0092	0.004	0.0016	0.0044
2.34	-0.004	-0.0064	-0.004	-0.0092	-0.0128	-0.0084
2.35	-0.0112	-0.012	-0.01	-0.0132	-0.0244	-0.012
2.36	-0.0092	-0.0096	-0.008	-0.0092	-0.026	-0.008
2.37	0.006	0.0032	0.0056	0.0044	-0.0116	0.0052
2.38	0.0132	0.0084	0.0116	0.0084	-0.0004	0.0088
2.39	0.0108	0.0064	0.0092	0.004	0.0012	0.0044
2.4	-0.004	-0.0064	-0.004	-0.0092	-0.0128	-0.0084
2.41	-0.0112	-0.012	-0.0104	-0.0132	-0.0244	-0.012
2.42	-0.0092	-0.0096	-0.008	-0.0088	-0.026	-0.008
2.43	0.006	0.0028	0.0052	0.0044	-0.0116	0.0048
2.44	0.0132	0.0088	0.0116	0.0084	-0.0004	0.0088
2.45	0.0112	0.0068	0.0096	0.0044	0.0012	0.0048
2.46	-0.0036	-0.006	-0.0036	-0.0088	-0.0124	-0.008
2.47	-0.0108	-0.0116	-0.0096	-0.0128	-0.0232	-0.0116
2.48	-0.0084	-0.0092	-0.0076	-0.0084	-0.0248	-0.0072
2.49	0.0064	0.0032	0.006	0.0048	-0.0104	0.0056
2.5	0.0136	0.0088	0.012	0.0088	0.0008	0.0092
2.51	0.0112	0.0068	0.0096	0.0044	0.0024	0.0048
2.52	-0.004	-0.006	-0.004	-0.0092	-0.012	-0.008
2.53	-0.0112	-0.012	-0.01	-0.0132	-0.0236	-0.012
2.54	-0.0088	-0.0096	-0.0076	-0.0088	-0.0248	-0.0076
2.55	0.0064	0.0032	0.0056	0.0048	-0.0108	0.0052
2.56	0.0132	0.0088	0.0116	0.0084	0.0004	0.0088
2.57	0.0112	0.0064	0.0096	0.0044	0.002	0.0048
2.58	-0.004	-0.0064	-0.004	-0.0092	-0.0124	-0.008
2.59	-0.0112	-0.012	-0.01	-0.0128	-0.0232	-0.0116
2.6	-0.0088	-0.0096	-0.008	-0.0084	-0.0248	-0.0072
2.61	0.0064	0.0032	0.0056	0.0052	-0.01	0.0056
2.62	0.0132	0.0088	0.0116	0.0088	0.0012	0.0092
2.63	0.0108	0.0064	0.0092	0.0044	0.0028	0.0048
2.64	-0.0044	-0.0068	-0.0044	-0.0092	-0.0116	-0.008
2.65	-0.012	-0.0124	-0.0108	-0.0132	-0.0232	-0.012
2.66	-0.0096	-0.01	-0.0084	-0.0084	-0.0248	-0.0076
2.67	0.0056	0.0028	0.0052	0.0052	-0.01	0.0056
2.68	0.0128	0.008	0.0112	0.0088	0.0012	0.0092
2.69	0.01	0.0056	0.0084	0.0044	0.0024	0.0048
2.7	-0.0056	-0.0076	-0.0052	-0.0096	-0.0128	-0.0088
2.71	-0.0124	-0.0132	-0.0112	-0.0136	-0.0244	-0.0124
2.72	-0.01	-0.0104	-0.0088	-0.0088	-0.026	-0.008
2.73	0.0056	0.0028	0.0048	0.0048	-0.0112	0.0056
2.74	0.0128	0.0084	0.0112	0.0088	0.0004	0.0092
2.75	0.0104	0.006	0.0088	0.0044	0.002	0.0048
2.76	-0.0048	-0.0072	-0.0048	-0.0092	-0.0124	-0.0084
2.77	-0.012	-0.0124	-0.0108	-0.0132	-0.0236	-0.012
2.78	-0.0092	-0.0096	-0.008	-0.0084	-0.0248	-0.0072
2.79	0.0064	0.0036	0.006	0.0056	-0.0096	0.006
2.8	0.0136	0.0088	0.012	0.0092	0.002	0.0096
2.81	0.0108	0.0064	0.0092	0.0044	0.0032	0.0048
2.82	-0.0052	-0.0072	-0.0048	-0.0096	-0.012	-0.0084
2.83	-0.0124	-0.0128	-0.0112	-0.0136	-0.0236	-0.012
2.84	-0.0092	-0.01	-0.008	-0.0084	-0.0248	-0.0076
2.85	0.006	0.0032	0.0056	0.0052	-0.01	0.006
2.86	0.0132	0.0088	0.0116	0.0088	0.0012	0.0092
2.87	0.0104	0.006	0.0088	0.0044	0.0024	0.0048
2.88	-0.0052	-0.0072	-0.0048	-0.0096	-0.0124	-0.0088
2.89	-0.012	-0.0124	-0.0108	-0.0132	-0.0236	-0.012
2.9	-0.0092	-0.01	-0.008	-0.0084	-0.0248	-0.0072
2.91	0.006	0.0032	0.0056	0.0052	-0.01	0.006
2.92	0.0128	0.0084	0.0112	0.0088	0.0008	0.0088
2.93	0.0096	0.0056	0.0084	0.0036	0.0016	0.004
2.94	-0.006	-0.008	-0.0056	-0.0104	-0.014	-0.0092
2.95	-0.0132	-0.0136	-0.012	-0.014	-0.0256	-0.0128
2.96	-0.01	-0.0104	-0.0088	-0.0092	-0.0268	-0.008
2.97	0.0056	0.0028	0.0048	0.0048	-0.012	0.0052
2.98	0.0128	0.008	0.0108	0.0084	-0.0008	0.0088
2.99	0.01	0.0056	0.0084	0.004	0.0008	0.0044
3	-0.0056	-0.0076	-0.0056	-0.01	-0.0144	-0.0092
3.01	-0.0128	-0.0132	-0.0116	-0.014	-0.0256	-0.0128
3.02	-0.0096	-0.01	-0.0084	-0.0088	-0.0268	-0.0076
3.03	0.006	0.0032	0.0056	0.0052	-0.0112	0.006
3.04	0.0132	0.0088	0.0116	0.0092	0.0008	0.0096
3.05	0.0104	0.006	0.0088	0.0044	0.002	0.0048
3.06	-0.0048	-0.0068	-0.0048	-0.0092	-0.0124	-0.008
3.07	-0.0112	-0.012	-0.0104	-0.0124	-0.0232	-0.0112
3.08	-0.008	-0.0088	-0.0072	-0.0072	-0.0232	-0.006
3.09	0.0076	0.0044	0.0068	0.0072	-0.0068	0.0076
3.1	0.0144	0.0096	0.0128	0.0104	0.0048	0.0108
3.11	0.0116	0.0068	0.0096	0.0056	0.006	0.006
3.12	-0.0044	-0.0064	-0.004	-0.0088	-0.0096	-0.008
3.13	-0.0112	-0.0116	-0.01	-0.0124	-0.0208	-0.0112
3.14	-0.008	-0.0088	-0.0072	-0.0076	-0.022	-0.0064
3.15	0.0072	0.004	0.0064	0.006	-0.0072	0.0068
3.16	0.014	0.0092	0.012	0.0096	0.004	0.0096
3.17	0.0104	0.006	0.0092	0.0044	0.0044	0.0048
3.18	-0.0048	-0.0072	-0.0048	-0.0096	-0.0112	-0.0084
3.19	-0.0116	-0.0124	-0.0104	-0.0128	-0.0224	-0.0116
3.2	-0.0088	-0.0092	-0.0076	-0.008	-0.0236	-0.0068
3.21	0.0068	0.0036	0.006	0.006	-0.008	0.0064
3.22	0.0132	0.0084	0.0116	0.0092	0.0024	0.0096
3.23	0.01	0.0056	0.0084	0.004	0.0032	0.0044
3.24	-0.0056	-0.0076	-0.0052	-0.01	-0.0124	-0.0088
3.25	-0.0124	-0.0128	-0.0112	-0.0136	-0.024	-0.0124
3.26	-0.0088	-0.0096	-0.008	-0.0084	-0.0248	-0.0072
3.27	0.0068	0.0036	0.006	0.0056	-0.0096	0.0064
3.28	0.0132	0.0088	0.0116	0.0088	0.0016	0.0092
3.29	0.0104	0.0056	0.0088	0.004	0.0024	0.0044
3.3	-0.0052	-0.0072	-0.0052	-0.01	-0.0132	-0.0088
3.31	-0.012	-0.0124	-0.0108	-0.0132	-0.024	-0.012
3.32	-0.0084	-0.0092	-0.0076	-0.008	-0.0248	-0.0068
3.33	0.0068	0.0036	0.0064	0.006	-0.0092	0.0064
3.34	0.0132	0.0088	0.0116	0.0092	0.0016	0.0092
3.35	0.01	0.0056	0.0084	0.004	0.0024	0.0044
3.36	-0.0056	-0.0076	-0.0052	-0.01	-0.0128	-0.0088
3.37	-0.012	-0.0124	-0.0108	-0.0132	-0.0236	-0.012
3.38	-0.0084	-0.0092	-0.0076	-0.0076	-0.0244	-0.0068
3.39	0.0068	0.004	0.0064	0.006	-0.0088	0.0068
3.4	0.0132	0.0088	0.0116	0.0092	0.0024	0.0096
3.41	0.01	0.0056	0.0088	0.0044	0.0032	0.0048
3.42	-0.0056	-0.0076	-0.0052	-0.0096	-0.0124	-0.0088
3.43	-0.012	-0.0124	-0.0108	-0.0128	-0.0228	-0.0116
3.44	-0.0084	-0.0092	-0.0076	-0.0076	-0.0236	-0.0064
3.45	0.0068	0.0036	0.0064	0.0064	-0.008	0.0068
3.46	0.0136	0.0088	0.0116	0.0092	0.0032	0.0096
3.47	0.01	0.0056	0.0088	0.0044	0.0036	0.0048
3.48	-0.0056	-0.0076	-0.0052	-0.0096	-0.0116	-0.0084
3.49	-0.0116	-0.0124	-0.0104	-0.0124	-0.022	-0.0112
3.5	-0.0084	-0.0088	-0.0072	-0.0072	-0.0224	-0.006
3.51	0.0072	0.004	0.0068	0.0068	-0.0068	0.0072
3.52	0.0136	0.0088	0.012	0.0096	0.004	0.01
3.53	0.0104	0.006	0.0088	0.0048	0.0048	0.0052
3.54	-0.0052	-0.0076	-0.0052	-0.0092	-0.0108	-0.0084
3.55	-0.0116	-0.0124	-0.0104	-0.0124	-0.0212	-0.0112
3.56	-0.0084	-0.0088	-0.0072	-0.0072	-0.022	-0.006
3.57	0.0072	0.004	0.0064	0.0068	-0.006	0.0072
3.58	0.0136	0.0088	0.012	0.0096	0.0044	0.01
3.59	0.01	0.0056	0.0084	0.0048	0.0048	0.0048
3.6	-0.0056	-0.0076	-0.0052	-0.0092	-0.0108	-0.0084
3.61	-0.012	-0.0124	-0.0104	-0.012	-0.0212	-0.0112
3.62	-0.0084	-0.0092	-0.0072	-0.0068	-0.0216	-0.006
3.63	0.0072	0.004	0.0064	0.0068	-0.006	0.0076
3.64	0.0136	0.0088	0.0116	0.0096	0.0044	0.01
3.65	0.01	0.0056	0.0084	0.0044	0.0048	0.0048
3.66	-0.0056	-0.0076	-0.0052	-0.0092	-0.0108	-0.0084
3.67	-0.012	-0.0124	-0.0108	-0.0124	-0.0212	-0.0112
3.68	-0.0084	-0.0088	-0.0072	-0.0072	-0.0216	-0.006
3.69	0.0072	0.004	0.0068	0.0068	-0.006	0.0072
3.7	0.0136	0.0088	0.012	0.0096	0.0044	0.01
3.71	0.01	0.0056	0.0088	0.0048	0.0048	0.0048
3.72	-0.0056	-0.0076	-0.0052	-0.0092	-0.0104	-0.0084
3.73	-0.0116	-0.012	-0.0104	-0.012	-0.0208	-0.0108
3.74	-0.008	-0.0088	-0.0072	-0.0068	-0.0212	-0.0056
3.75	0.0076	0.0044	0.0068	0.0072	-0.0056	0.0076
3.76	0.0136	0.0088	0.012	0.0096	0.0048	0.01
3.77	0.01	0.0056	0.0084	0.0044	0.0052	0.0048
3.78	-0.0056	-0.0076	-0.0052	-0.0092	-0.0104	-0.008
3.79	-0.0116	-0.0124	-0.0104	-0.012	-0.0208	-0.0108
3.8	-0.008	-0.0088	-0.0068	-0.0064	-0.0208	-0.0056
3.81	0.008	0.0048	0.0072	0.0076	-0.0048	0.008
3.82	0.014	0.0092	0.0124	0.0104	0.006	0.0104
3.83	0.01	0.0056	0.0088	0.0048	0.006	0.0052
3.84	-0.0056	-0.0076	-0.0052	-0.0092	-0.0096	-0.008
3.85	-0.0116	-0.0124	-0.0104	-0.012	-0.0204	-0.0108
3.86	-0.008	-0.0088	-0.0072	-0.0068	-0.0204	-0.0056
3.87	0.0072	0.004	0.0068	0.0072	-0.0052	0.0076
3.88	0.0136	0.0088	0.012	0.0096	0.0052	0.01
3.89	0.01	0.0056	0.0084	0.0044	0.0052	0.0052
3.9	-0.006	-0.0076	-0.0056	-0.0092	-0.0104	-0.0084
3.91	-0.012	-0.0124	-0.0108	-0.012	-0.0208	-0.0108
3.92	-0.008	-0.0088	-0.0072	-0.0068	-0.0208	-0.0056
3.93	0.0076	0.0044	0.0068	0.0072	-0.0052	0.0076
3.94	0.0136	0.0092	0.012	0.01	0.0052	0.0104
3.95	0.01	0.0056	0.0084	0.0048	0.0056	0.0052
3.96	-0.0056	-0.0076	-0.0056	-0.0096	-0.0104	-0.0084
3.97	-0.012	-0.0124	-0.0108	-0.012	-0.0208	-0.0108
3.98	-0.008	-0.0088	-0.0068	-0.0068	-0.0212	-0.0056
3.99	0.0076	0.0044	0.0068	0.0072	-0.0052	0.0076
4	0.0136	0.0092	0.012	0.0096	0.0048	0.01
4.01	0.01	0.0056	0.0084	0.0044	0.0052	0.0048
4.02	-0.006	-0.0076	-0.0056	-0.0092	-0.0104	-0.0084
4.03	-0.012	-0.0124	-0.0108	-0.012	-0.0208	-0.0108
4.04	-0.008	-0.0088	-0.0072	-0.0068	-0.0212	-0.0056
4.05	0.0076	0.0044	0.0068	0.0072	-0.0052	0.0076
4.06	0.0136	0.0088	0.012	0.0096	0.0048	0.01
4.07	0.0096	0.0052	0.0084	0.0044	0.0052	0.0048
4.08	-0.006	-0.008	-0.0056	-0.0096	-0.0108	-0.0084
4.09	-0.012	-0.0124	-0.0108	-0.012	-0.0212	-0.0108
4.1	-0.008	-0.0088	-0.0068	-0.0068	-0.0212	-0.0056
4.11	0.0076	0.0044	0.0068	0.0072	-0.0052	0.008
4.12	0.0136	0.0088	0.012	0.0096	0.0048	0.01
4.13	0.0096	0.0056	0.0084	0.0044	0.0052	0.0048
4.14	-0.006	-0.008	-0.0056	-0.0096	-0.0104	-0.0084
4.15	-0.012	-0.0124	-0.0108	-0.012	-0.0208	-0.0108
4.16	-0.008	-0.0088	-0.0068	-0.0064	-0.0208	-0.0056
4.17	0.0076	0.0044	0.0068	0.0072	-0.0052	0.0076
4.18	0.0136	0.0092	0.012	0.0096	0.0052	0.01
4.19	0.0096	0.0056	0.0084	0.0044	0.0052	0.0048
4.2	-0.006	-0.0076	-0.0056	-0.0092	-0.0104	-0.0084
4.21	-0.0116	-0.012	-0.0104	-0.0116	-0.02	-0.0104
4.22	-0.0076	-0.0084	-0.0064	-0.0056	-0.0192	-0.0044
4.23	0.008	0.0048	0.0072	0.0084	-0.0028	0.0088
4.24	0.014	0.0092	0.012	0.0108	0.0072	0.0108
4.25	0.0096	0.0056	0.0084	0.0052	0.0076	0.0056
4.26	-0.006	-0.0076	-0.0056	-0.0084	-0.008	-0.0076
4.27	-0.0116	-0.012	-0.0104	-0.0108	-0.0176	-0.0096
4.28	-0.0072	-0.008	-0.0064	-0.0048	-0.0168	-0.004
4.29	0.0076	0.0044	0.0072	0.0084	-0.0012	0.0088
4.3	0.0136	0.0088	0.012	0.0104	0.0084	0.0108
4.31	0.0092	0.0052	0.008	0.0048	0.008	0.0052
4.32	-0.0064	-0.008	-0.006	-0.0088	-0.008	-0.008
4.33	-0.012	-0.0124	-0.0108	-0.0112	-0.0184	-0.01
4.34	-0.0076	-0.0084	-0.0068	-0.0056	-0.018	-0.0048
4.35	0.0076	0.0044	0.0072	0.008	-0.0024	0.0084
4.36	0.0136	0.0088	0.0116	0.01	0.0072	0.0104
4.37	0.0092	0.0052	0.008	0.0048	0.0068	0.0048
4.38	-0.006	-0.008	-0.0056	-0.0092	-0.0088	-0.008
4.39	-0.012	-0.0124	-0.0108	-0.0116	-0.0192	-0.0104
4.4	-0.0076	-0.0084	-0.0064	-0.0056	-0.0188	-0.0048
4.41	0.008	0.0044	0.0072	0.008	-0.0032	0.0084
4.42	0.0136	0.0088	0.012	0.01	0.0068	0.0104
4.43	0.0096	0.0052	0.008	0.0044	0.0064	0.0048
4.44	-0.006	-0.008	-0.0056	-0.0092	-0.0092	-0.008
4.45	-0.0116	-0.012	-0.0104	-0.0116	-0.0192	-0.01
4.46	-0.0076	-0.0084	-0.0064	-0.0056	-0.0192	-0.0048
4.47	0.008	0.0048	0.0072	0.008	-0.0032	0.0084
4.48	0.0136	0.0088	0.012	0.01	0.0064	0.0104
4.49	0.0092	0.0048	0.008	0.0044	0.006	0.0048
4.5	-0.006	-0.008	-0.006	-0.0092	-0.0096	-0.008
4.51	-0.012	-0.0124	-0.0104	-0.0112	-0.0192	-0.0104
4.52	-0.0076	-0.0084	-0.0064	-0.0056	-0.0192	-0.0048
4.53	0.008	0.0048	0.0072	0.008	-0.0032	0.0084
4.54	0.0136	0.0088	0.012	0.01	0.0068	0.0104
4.55	0.0092	0.0052	0.008	0.0044	0.0064	0.0048
4.56	-0.0064	-0.008	-0.006	-0.0092	-0.0096	-0.008
4.57	-0.0116	-0.012	-0.0104	-0.0112	-0.0192	-0.01
4.58	-0.0072	-0.008	-0.006	-0.0052	-0.018	-0.004
4.59	0.0084	0.0048	0.0076	0.0084	-0.002	0.0092
4.6	0.0136	0.0092	0.012	0.0108	0.008	0.0108
4.61	0.0096	0.0052	0.008	0.0052	0.008	0.0056
4.62	-0.006	-0.008	-0.0056	-0.0084	-0.0076	-0.0072
4.63	-0.0112	-0.012	-0.01	-0.01	-0.0168	-0.0088
4.64	-0.0068	-0.008	-0.006	-0.0044	-0.016	-0.0036
4.65	0.0084	0.0048	0.0076	0.0092	0.0004	0.0096
4.66	0.0136	0.0088	0.012	0.0108	0.0096	0.0112
4.67	0.0092	0.0048	0.0076	0.0052	0.0092	0.0056
4.68	-0.0064	-0.0084	-0.006	-0.0084	-0.0064	-0.0072
4.69	-0.0116	-0.0124	-0.0104	-0.01	-0.016	-0.0088
4.7	-0.0072	-0.008	-0.006	-0.004	-0.0148	-0.0032
4.71	0.0084	0.0052	0.0076	0.0096	0.0016	0.01
4.72	0.0136	0.0092	0.012	0.0116	0.0112	0.0116
4.73	0.0096	0.0052	0.008	0.006	0.0112	0.0064
4.74	-0.006	-0.008	-0.0056	-0.0076	-0.0044	-0.0064
4.75	-0.0112	-0.0116	-0.01	-0.0092	-0.0136	-0.008
4.76	-0.0068	-0.0076	-0.0056	-0.0036	-0.0128	-0.0024
4.77	0.0088	0.0056	0.008	0.0104	0.0036	0.0104
4.78	0.014	0.0092	0.0124	0.012	0.0132	0.0124
4.79	0.0096	0.0052	0.008	0.0064	0.0128	0.0068
4.8	-0.006	-0.0076	-0.0056	-0.0072	-0.0032	-0.0064
4.81	-0.0112	-0.0116	-0.01	-0.0092	-0.0124	-0.008
4.82	-0.0068	-0.0076	-0.0056	-0.0032	-0.0116	-0.0024
4.83	0.0088	0.0056	0.008	0.0104	0.0044	0.0108
4.84	0.014	0.0092	0.0124	0.012	0.014	0.0124
4.85	0.0096	0.0052	0.008	0.0068	0.0136	0.0072
4.86	-0.006	-0.008	-0.0056	-0.0068	-0.002	-0.006
4.87	-0.0112	-0.0116	-0.01	-0.0088	-0.0112	-0.0076
4.88	-0.0068	-0.0076	-0.0056	-0.0032	-0.0108	-0.002
4.89	0.0088	0.0052	0.008	0.0104	0.0052	0.0108
4.9	0.014	0.0092	0.0124	0.0124	0.0148	0.0124
4.91	0.0092	0.0052	0.008	0.0068	0.0144	0.0072
4.92	-0.006	-0.008	-0.0056	-0.0068	-0.0016	-0.006
4.93	-0.0116	-0.012	-0.0104	-0.0092	-0.0112	-0.008
4.94	-0.0072	-0.008	-0.006	-0.0036	-0.0112	-0.0028
4.95	0.0084	0.0052	0.0076	0.0096	0.004	0.01
4.96	0.0136	0.0088	0.012	0.0116	0.0132	0.0116
4.97	0.0092	0.0048	0.0076	0.006	0.0124	0.0064
4.98	-0.0064	-0.0084	-0.006	-0.0076	-0.0036	-0.0068
4.99	-0.012	-0.0124	-0.0108	-0.0096	-0.0132	-0.0084
5	-0.0072	-0.008	-0.0064	-0.0044	-0.0132	-0.0032
5.01	0.0084	0.0048	0.0072	0.0092	0.0024	0.0096
5.02	0.0136	0.0088	0.012	0.0112	0.0112	0.0112
5.03	0.0088	0.0048	0.0076	0.0056	0.0108	0.006
5.04	-0.0064	-0.0084	-0.0064	-0.008	-0.0052	-0.0072
5.05	-0.0116	-0.0124	-0.0104	-0.01	-0.0148	-0.0088
5.06	-0.0072	-0.008	-0.0064	-0.0044	-0.0148	-0.0036
5.07	0.0084	0.0048	0.0076	0.0088	0.0008	0.0096
5.08	0.0136	0.0088	0.012	0.0108	0.01	0.0112
5.09	0.0088	0.0048	0.0076	0.0052	0.0096	0.0056
5.1	-0.0068	-0.0084	-0.0064	-0.0084	-0.0064	-0.0072
5.11	-0.012	-0.0124	-0.0104	-0.0104	-0.016	-0.0092
5.12	-0.0072	-0.008	-0.006	-0.0048	-0.0156	-0.004
5.13	0.0084	0.0052	0.0076	0.0088	0	0.0092
5.14	0.0136	0.0092	0.012	0.0104	0.0092	0.0108
5.15	0.0092	0.0048	0.008	0.0052	0.0088	0.0056
5.16	-0.0064	-0.0084	-0.006	-0.0084	-0.0068	-0.0076
5.17	-0.0116	-0.012	-0.0104	-0.0104	-0.0164	-0.0092
5.18	-0.0072	-0.008	-0.006	-0.0048	-0.016	-0.004
5.19	0.0088	0.0052	0.008	0.0088	-0.0004	0.0092
5.2	0.014	0.0092	0.0124	0.0108	0.0096	0.0112
5.21	0.0092	0.0052	0.008	0.0056	0.0092	0.006
5.22	-0.0064	-0.008	-0.006	-0.008	-0.006	-0.0068
5.23	-0.0112	-0.0116	-0.01	-0.0096	-0.0148	-0.0084
5.24	-0.0064	-0.0076	-0.0056	-0.0036	-0.014	-0.0028
5.25	0.0092	0.0056	0.0084	0.01	0.0028	0.0104
5.26	0.014	0.0092	0.0124	0.0116	0.012	0.012
5.27	0.0096	0.0052	0.008	0.0064	0.012	0.0064
5.28	-0.0064	-0.008	-0.006	-0.0076	-0.004	-0.0064
5.29	-0.0112	-0.0116	-0.01	-0.0092	-0.0128	-0.008
5.3	-0.0064	-0.0076	-0.0056	-0.0036	-0.012	-0.0024
5.31	0.0092	0.0056	0.008	0.01	0.004	0.0104
5.32	0.014	0.0092	0.0124	0.012	0.0132	0.012
5.33	0.0092	0.0052	0.008	0.0064	0.0128	0.0068
5.34	-0.0064	-0.008	-0.006	-0.0072	-0.0028	-0.006
5.35	-0.0112	-0.0116	-0.01	-0.0088	-0.012	-0.0076
5.36	-0.0064	-0.0072	-0.0056	-0.0032	-0.0112	-0.002
5.37	0.0092	0.0056	0.0084	0.0104	0.0052	0.0108
5.38	0.014	0.0092	0.0124	0.0124	0.0144	0.0124
5.39	0.0092	0.0052	0.008	0.0068	0.014	0.0072
5.4	-0.0064	-0.008	-0.006	-0.0068	-0.002	-0.006
5.41	-0.0112	-0.0116	-0.01	-0.0088	-0.0112	-0.0076
5.42	-0.0064	-0.0072	-0.0056	-0.0028	-0.0104	-0.002
5.43	0.0092	0.0056	0.0084	0.0108	0.006	0.0112
5.44	0.014	0.0092	0.0124	0.0124	0.0152	0.0128
5.45	0.0092	0.0052	0.008	0.0072	0.0148	0.0072
5.46	-0.0064	-0.008	-0.006	-0.0064	-0.0008	-0.0056
5.47	-0.0112	-0.0116	-0.01	-0.008	-0.0096	-0.0068
5.48	-0.0064	-0.0072	-0.0056	-0.0024	-0.0092	-0.0016
5.49	0.0092	0.0056	0.0084	0.0112	0.0068	0.0112
5.5	0.014	0.0092	0.0124	0.0128	0.0164	0.0128
5.51	0.0092	0.0052	0.008	0.0072	0.0156	0.0076
5.52	-0.0064	-0.008	-0.006	-0.0064	0	-0.0056
5.53	-0.0112	-0.0116	-0.01	-0.008	-0.0092	-0.0068
5.54	-0.0064	-0.0072	-0.0052	-0.0024	-0.0084	-0.0016
5.55	0.0092	0.006	0.0084	0.0112	0.0072	0.0116
5.56	0.0144	0.0096	0.0124	0.0128	0.0164	0.0128
5.57	0.0096	0.0052	0.008	0.0072	0.016	0.0076
5.58	-0.006	-0.008	-0.0056	-0.0064	0.0004	-0.0052
5.59	-0.0112	-0.0116	-0.0096	-0.008	-0.0088	-0.0068
5.6	-0.0064	-0.0072	-0.0056	-0.0028	-0.0084	-0.0016
5.61	0.0092	0.0056	0.008	0.0104	0.0068	0.0108
5.62	0.014	0.0092	0.0124	0.012	0.0152	0.0124
5.63	0.0092	0.0048	0.0076	0.0064	0.0144	0.0068
5.64	-0.0064	-0.0084	-0.006	-0.0072	-0.0016	-0.0064
5.65	-0.0112	-0.012	-0.01	-0.0088	-0.0112	-0.0076
5.66	-0.0064	-0.0072	-0.0056	-0.0036	-0.0112	-0.0028
5.67	0.0092	0.0056	0.0084	0.0096	0.0044	0.01
5.68	0.014	0.0092	0.012	0.0112	0.0128	0.0116
5.69	0.0088	0.0048	0.0076	0.0056	0.012	0.006
5.7	-0.0068	-0.0084	-0.0064	-0.008	-0.004	-0.0068
5.71	-0.0116	-0.012	-0.0104	-0.0096	-0.0136	-0.0084
5.72	-0.0068	-0.0076	-0.006	-0.0044	-0.0136	-0.0032
5.73	0.0088	0.0052	0.008	0.0092	0.002	0.0096
5.74	0.0136	0.0088	0.012	0.0108	0.0108	0.0112
5.75	0.0088	0.0048	0.0076	0.0056	0.0104	0.006
5.76	-0.0068	-0.0084	-0.0064	-0.008	-0.0052	-0.0072
5.77	-0.0116	-0.012	-0.0104	-0.01	-0.0148	-0.0088
5.78	-0.0068	-0.0076	-0.006	-0.0044	-0.0144	-0.0036
5.79	0.0088	0.0056	0.008	0.0088	0.0012	0.0092
5.8	0.0136	0.0092	0.012	0.0104	0.01	0.0108
5.81	0.0088	0.0048	0.0076	0.0052	0.0096	0.0056
5.82	-0.0068	-0.0088	-0.0064	-0.0084	-0.0064	-0.0072
5.83	-0.012	-0.0124	-0.0108	-0.01	-0.0156	-0.0088
5.84	-0.0068	-0.0076	-0.006	-0.0048	-0.0156	-0.0036
5.85	0.0088	0.0052	0.008	0.0088	0	0.0092
5.86	0.0136	0.0088	0.012	0.0104	0.0092	0.0108
5.87	0.0088	0.0048	0.0076	0.0052	0.0088	0.0056
5.88	-0.0072	-0.0088	-0.0064	-0.0084	-0.0072	-0.0076
5.89	-0.0116	-0.0124	-0.0104	-0.0104	-0.0164	-0.0092
5.9	-0.0068	-0.0076	-0.0056	-0.0048	-0.0156	-0.0036
5.91	0.0092	0.0056	0.0084	0.0092	0.0004	0.0096
5.92	0.014	0.0092	0.012	0.0108	0.0096	0.0112
5.93	0.0088	0.0048	0.0076	0.0056	0.0096	0.0056
5.94	-0.0068	-0.0084	-0.0064	-0.008	-0.0056	-0.0068
5.95	-0.0116	-0.012	-0.0104	-0.0092	-0.0144	-0.0084
5.96	-0.0064	-0.0072	-0.0056	-0.0036	-0.0136	-0.0028
5.97	0.0092	0.0056	0.0084	0.0096	0.0024	0.01
5.98	0.014	0.0092	0.0124	0.0116	0.012	0.0116
5.99	0.0088	0.0048	0.0076	0.006	0.012	0.0064
6	-0.0068	-0.0084	-0.0064	-0.0072	-0.0036	-0.0064
6.01	-0.0116	-0.012	-0.01	-0.0088	-0.0124	-0.0076
6.02	-0.0064	-0.0072	-0.0056	-0.0032	-0.0116	-0.0024
6.03	0.0092	0.0056	0.0084	0.01	0.0044	0.0104
6.04	0.014	0.0092	0.0124	0.0116	0.0132	0.012
6.05	0.0088	0.0048	0.0076	0.0064	0.0132	0.0068
6.06	-0.0068	-0.0084	-0.0064	-0.0072	-0.0024	-0.006
6.07	-0.0116	-0.012	-0.01	-0.0084	-0.0112	-0.0072
6.08	-0.0064	-0.0072	-0.0056	-0.0028	-0.0104	-0.002
6.09	0.0096	0.006	0.0084	0.0108	0.0056	0.0108
6.1	0.014	0.0092	0.0124	0.012	0.0148	0.0124
6.11	0.0088	0.0048	0.0076	0.0068	0.0144	0.0072
6.12	-0.0072	-0.0088	-0.0064	-0.0072	-0.0016	-0.006
6.13	-0.0116	-0.012	-0.0104	-0.0088	-0.0108	-0.0076
6.14	-0.0068	-0.0076	-0.0056	-0.0032	-0.0104	-0.002
6.15	0.0088	0.0056	0.008	0.01	0.0052	0.0108
6.16	0.0136	0.0088	0.012	0.012	0.014	0.012
6.17	0.0088	0.0044	0.0076	0.0064	0.014	0.0068
6.18	-0.0068	-0.0084	-0.0064	-0.0068	-0.0016	-0.0056
6.19	-0.0112	-0.012	-0.01	-0.008	-0.01	-0.0068
6.2	-0.0064	-0.0072	-0.0052	-0.0024	-0.0092	-0.0016
6.21	0.0096	0.006	0.0084	0.0112	0.0068	0.0112
6.22	0.014	0.0092	0.0124	0.0124	0.016	0.0128
6.23	0.0092	0.0048	0.008	0.0072	0.016	0.0076
6.24	-0.0064	-0.008	-0.006	-0.006	0.0004	-0.0052
6.25	-0.0112	-0.0116	-0.01	-0.0076	-0.0084	-0.0064
6.26	-0.006	-0.0072	-0.0052	-0.002	-0.0076	-0.0012
6.27	0.0096	0.006	0.0084	0.0112	0.008	0.0116
6.28	0.014	0.0092	0.0124	0.0124	0.0168	0.0128
6.29	0.0092	0.0052	0.008	0.0072	0.0164	0.0076
6.3	-0.0064	-0.008	-0.006	-0.006	0.0008	-0.0052
6.31	-0.0108	-0.0116	-0.0096	-0.0076	-0.008	-0.0064
6.32	-0.006	-0.0068	-0.0052	-0.002	-0.0072	-0.0012
6.33	0.0096	0.006	0.0088	0.0112	0.0084	0.0116
6.34	0.0144	0.0096	0.0124	0.0128	0.0172	0.0132
6.35	0.0088	0.0048	0.0076	0.0072	0.0168	0.0076
6.36	-0.0064	-0.0084	-0.006	-0.006	0.0012	-0.0052
6.37	-0.0108	-0.0116	-0.0096	-0.0076	-0.0076	-0.0064
6.38	-0.0056	-0.0068	-0.0048	-0.0016	-0.0068	-0.0008
6.39	0.0096	0.006	0.0088	0.0116	0.0088	0.0116
6.4	0.0144	0.0096	0.0124	0.0128	0.0176	0.0128
6.41	0.0092	0.0048	0.008	0.0072	0.0172	0.0076
6.42	-0.0064	-0.008	-0.006	-0.006	0.0016	-0.0048
6.43	-0.0108	-0.0116	-0.0096	-0.0072	-0.0072	-0.006
6.44	-0.0056	-0.0068	-0.0048	-0.0016	-0.0064	-0.0008
6.45	0.0096	0.006	0.0088	0.0116	0.0092	0.0116
6.46	0.0144	0.0096	0.0124	0.0128	0.018	0.0132
6.47	0.0092	0.0048	0.0076	0.0072	0.0172	0.0076
6.48	-0.0064	-0.0084	-0.006	-0.006	0.0016	-0.0048
6.49	-0.0108	-0.0116	-0.0096	-0.0072	-0.0068	-0.006
6.5	-0.0056	-0.0068	-0.0048	-0.0012	-0.0056	-0.0004
6.51	0.01	0.006	0.0088	0.012	0.01	0.012
6.52	0.014	0.0092	0.0124	0.0132	0.0184	0.0132
6.53	0.0088	0.0048	0.0076	0.0076	0.0176	0.0076
6.54	-0.0064	-0.0084	-0.006	-0.0056	0.002	-0.0048
6.55	-0.0108	-0.0116	-0.0096	-0.0072	-0.0064	-0.006
6.56	-0.0056	-0.0068	-0.0048	-0.0016	-0.0056	-0.0004
6.57	0.0096	0.006	0.0088	0.0116	0.01	0.012
6.58	0.0144	0.0096	0.0124	0.0132	0.0188	0.0132
6.59	0.0088	0.0048	0.0076	0.0076	0.018	0.008
6.6	-0.0064	-0.0084	-0.006	-0.0056	0.002	-0.0048
6.61	-0.0108	-0.0112	-0.0096	-0.0068	-0.006	-0.0056
6.62	-0.0056	-0.0064	-0.0048	-0.0012	-0.0052	-0.0004
6.63	0.01	0.0064	0.0088	0.012	0.0104	0.0124
6.64	0.014	0.0096	0.0124	0.0132	0.0192	0.0132
6.65	0.0088	0.0048	0.0076	0.0076	0.018	0.008
6.66	-0.0064	-0.0084	-0.006	-0.0056	0.0024	-0.0048
6.67	-0.0108	-0.0112	-0.0096	-0.0068	-0.006	-0.0056
6.68	-0.0056	-0.0064	-0.0048	-0.0012	-0.0048	0
6.69	0.01	0.0064	0.0088	0.012	0.0108	0.0124
6.7	0.0144	0.0096	0.0124	0.0132	0.0196	0.0136
6.71	0.0088	0.0048	0.0076	0.0076	0.0188	0.008
6.72	-0.0064	-0.0084	-0.006	-0.0056	0.0028	-0.0044
6.73	-0.0108	-0.0112	-0.0096	-0.0068	-0.0052	-0.0056
6.74	-0.0056	-0.0064	-0.0048	-0.0008	-0.0044	0
6.75	0.01	0.0064	0.0088	0.012	0.0112	0.0124
6.76	0.0144	0.0096	0.0124	0.0132	0.0196	0.0136
6.77	0.0088	0.0048	0.0076	0.0076	0.0188	0.008
6.78	-0.0064	-0.008	-0.006	-0.0056	0.0028	-0.0044
6.79	-0.0108	-0.0112	-0.0096	-0.0068	-0.0056	-0.0056
6.8	-0.0052	-0.0064	-0.0044	-0.0012	-0.0048	0
6.81	0.01	0.0064	0.0092	0.012	0.0112	0.0124
6.82	0.0144	0.0096	0.0124	0.0132	0.0196	0.0136
6.83	0.0088	0.0048	0.0076	0.0076	0.0188	0.008
6.84	-0.0064	-0.0084	-0.006	-0.0056	0.0028	-0.0044
6.85	-0.0108	-0.0112	-0.0096	-0.0068	-0.0056	-0.0056
6.86	-0.0052	-0.0064	-0.0044	-0.0008	-0.0044	0
6.87	0.01	0.0064	0.0088	0.012	0.0112	0.0124
6.88	0.0144	0.0096	0.0124	0.0132	0.0196	0.0132
6.89	0.0088	0.0048	0.0076	0.0076	0.0188	0.008
6.9	-0.0064	-0.0084	-0.006	-0.0056	0.0028	-0.0044
6.91	-0.0108	-0.0112	-0.0096	-0.0068	-0.0052	-0.0056
6.92	-0.0052	-0.0064	-0.0044	-0.0008	-0.0044	0
6.93	0.01	0.0064	0.0088	0.012	0.0116	0.0124
6.94	0.0144	0.0096	0.0124	0.0132	0.0196	0.0132
6.95	0.0088	0.0048	0.0076	0.0076	0.0188	0.008
6.96	-0.0064	-0.0084	-0.006	-0.0056	0.0032	-0.0048
6.97	-0.0108	-0.0112	-0.0096	-0.0068	-0.0056	-0.0056
6.98	-0.0052	-0.0064	-0.0044	-0.0008	-0.0044	0
6.99	0.01	0.0064	0.0092	0.012	0.0116	0.0124
7	0.0144	0.0096	0.0124	0.0132	0.0196	0.0132
7.01	0.0088	0.0048	0.0076	0.0076	0.0188	0.008
7.02	-0.0064	-0.0084	-0.006	-0.0056	0.0032	-0.0044
7.03	-0.0108	-0.0112	-0.0096	-0.0064	-0.0052	-0.0056
7.04	-0.0052	-0.0064	-0.0044	-0.0008	-0.004	0
7.05	0.01	0.0064	0.0092	0.0124	0.012	0.0128
7.06	0.0144	0.0096	0.0124	0.0136	0.0204	0.0136
7.07	0.0084	0.0044	0.0072	0.0076	0.0192	0.008
7.08	-0.0068	-0.0084	-0.006	-0.0056	0.0032	-0.0044
7.09	-0.0108	-0.0112	-0.0096	-0.0064	-0.0048	-0.0056
7.1	-0.0052	-0.006	-0.0044	-0.0008	-0.0036	0.0004
7.11	0.01	0.0064	0.0092	0.0124	0.012	0.0128
7.12	0.0144	0.0096	0.0128	0.0136	0.0204	0.0136
7.13	0.0088	0.0048	0.0076	0.0076	0.0192	0.008
7.14	-0.0068	-0.0084	-0.006	-0.0056	0.0036	-0.0044
7.15	-0.0104	-0.0112	-0.0096	-0.0064	-0.0048	-0.0052
7.16	-0.0048	-0.006	-0.0044	-0.0008	-0.0036	0.0004
7.17	0.01	0.0064	0.0092	0.0124	0.012	0.0128
7.18	0.0144	0.0096	0.0124	0.0136	0.0204	0.0136
7.19	0.0088	0.0044	0.0076	0.0076	0.0192	0.008
7.2	-0.0064	-0.0084	-0.006	-0.0056	0.0032	-0.0044
7.21	-0.0108	-0.0112	-0.0096	-0.0064	-0.0048	-0.0052
7.22	-0.0048	-0.006	-0.0044	-0.0008	-0.0036	0.0004
7.23	0.0104	0.0064	0.0092	0.0124	0.0124	0.0128
7.24	0.0144	0.0096	0.0128	0.0136	0.0208	0.0136
7.25	0.0088	0.0044	0.0076	0.0076	0.0196	0.008
7.26	-0.0068	-0.0084	-0.006	-0.0056	0.0036	-0.0044
7.27	-0.0108	-0.0112	-0.0096	-0.0068	-0.0048	-0.0056
7.28	-0.0052	-0.006	-0.0044	-0.0008	-0.0036	0
7.29	0.01	0.0064	0.0092	0.0124	0.012	0.0128
7.3	0.0144	0.0096	0.0124	0.0132	0.0204	0.0136
7.31	0.0084	0.0044	0.0072	0.0076	0.0192	0.008
7.32	-0.0068	-0.0084	-0.006	-0.0056	0.0032	-0.0044
7.33	-0.0108	-0.0112	-0.0096	-0.0064	-0.0048	-0.0052
7.34	-0.0048	-0.006	-0.004	-0.0008	-0.0036	0.0004
7.35	0.0104	0.0064	0.0092	0.0124	0.012	0.0128
7.36	0.0144	0.0096	0.0124	0.0132	0.0204	0.0136
7.37	0.0084	0.0044	0.0072	0.0076	0.0192	0.008
7.38	-0.0068	-0.0084	-0.006	-0.0056	0.0032	-0.0044
7.39	-0.0108	-0.0112	-0.0096	-0.0064	-0.0048	-0.0056
7.4	-0.0048	-0.006	-0.004	-0.0004	-0.0036	0.0004
7.41	0.01	0.0064	0.0092	0.0124	0.0124	0.0128
7.42	0.0144	0.0096	0.0124	0.0132	0.0204	0.0136
7.43	0.0088	0.0044	0.0076	0.0076	0.0192	0.008
7.44	-0.0064	-0.0084	-0.006	-0.0056	0.0036	-0.0044
7.45	-0.0104	-0.0112	-0.0096	-0.0064	-0.0048	-0.0052
7.46	-0.0048	-0.006	-0.004	-0.0004	-0.0032	0.0004
7.47	0.0104	0.0068	0.0092	0.0124	0.0124	0.0128
7.48	0.0144	0.0096	0.0128	0.0132	0.0204	0.0136
7.49	0.0084	0.0044	0.0072	0.0072	0.0192	0.0076
7.5	-0.0064	-0.0084	-0.006	-0.0056	0.0032	-0.0048
7.51	-0.0108	-0.0116	-0.0096	-0.0072	-0.006	-0.006
7.52	-0.0052	-0.0064	-0.0044	-0.002	-0.0056	-0.0008
7.53	0.01	0.0064	0.0088	0.0108	0.0092	0.0112
7.54	0.0136	0.0092	0.012	0.0116	0.0168	0.012
7.55	0.008	0.004	0.0068	0.006	0.0148	0.0064
7.56	-0.0072	-0.0088	-0.0068	-0.0072	-0.0016	-0.0064
7.57	-0.0112	-0.0116	-0.01	-0.0084	-0.01	-0.0072
7.58	-0.0056	-0.0064	-0.0048	-0.0028	-0.0092	-0.0016
7.59	0.0096	0.006	0.0084	0.01	0.006	0.0104
7.6	0.0136	0.0088	0.012	0.0108	0.0136	0.0112
7.61	0.0076	0.0036	0.0064	0.0052	0.012	0.0056
7.62	-0.0076	-0.0088	-0.0068	-0.008	-0.004	-0.0068
7.63	-0.0112	-0.0116	-0.01	-0.0088	-0.0124	-0.0076
7.64	-0.0056	-0.0064	-0.0048	-0.0032	-0.0112	-0.002
7.65	0.0096	0.006	0.0088	0.0096	0.004	0.01
7.66	0.0136	0.0088	0.012	0.0104	0.012	0.0108
7.67	0.0076	0.0036	0.0064	0.0048	0.0104	0.0052
7.68	-0.0076	-0.0092	-0.0068	-0.0084	-0.0056	-0.0072
7.69	-0.0116	-0.012	-0.0104	-0.0092	-0.014	-0.008
7.7	-0.0056	-0.0064	-0.0048	-0.0036	-0.0128	-0.0024
7.71	0.0096	0.006	0.0084	0.0092	0.0024	0.0096
7.72	0.0136	0.0088	0.012	0.01	0.0104	0.0104
7.73	0.0076	0.0036	0.0064	0.0044	0.0088	0.0048
7.74	-0.0076	-0.0092	-0.0068	-0.0088	-0.0072	-0.0076
7.75	-0.0116	-0.012	-0.01	-0.0096	-0.0152	-0.0084
7.76	-0.0056	-0.0068	-0.0048	-0.0036	-0.014	-0.0028
7.77	0.0096	0.006	0.0088	0.0092	0.0016	0.0096
7.78	0.0136	0.0088	0.0116	0.0096	0.0092	0.01
7.79	0.0076	0.0036	0.0064	0.0036	0.0076	0.0044
7.8	-0.0076	-0.0092	-0.0072	-0.0092	-0.008	-0.008
7.81	-0.0116	-0.012	-0.0104	-0.01	-0.0164	-0.0088
7.82	-0.0056	-0.0064	-0.0048	-0.004	-0.0152	-0.0028
7.83	0.0096	0.006	0.0084	0.0088	0.0004	0.0092
7.84	0.0136	0.0088	0.0116	0.0096	0.008	0.01
7.85	0.0076	0.0036	0.0064	0.0036	0.0068	0.004
7.86	-0.0076	-0.0092	-0.0072	-0.0092	-0.0088	-0.008
7.87	-0.0116	-0.012	-0.01	-0.01	-0.0168	-0.0088
7.88	-0.0056	-0.0064	-0.0048	-0.004	-0.0156	-0.0032
7.89	0.0096	0.006	0.0084	0.0084	-0.0004	0.0088
7.9	0.0136	0.0088	0.0116	0.0092	0.0072	0.0096
7.91	0.0076	0.0036	0.0064	0.0032	0.006	0.004
7.92	-0.0076	-0.0092	-0.0068	-0.0096	-0.0096	-0.0084
7.93	-0.0112	-0.012	-0.01	-0.01	-0.0176	-0.0088
7.94	-0.0052	-0.0064	-0.0044	-0.004	-0.0164	-0.0032
7.95	0.01	0.006	0.0088	0.0088	-0.0004	0.0092
7.96	0.0136	0.0088	0.012	0.0096	0.0076	0.0096
7.97	0.0076	0.0036	0.0064	0.004	0.0068	0.0044
7.98	-0.0076	-0.0092	-0.0068	-0.0092	-0.0088	-0.008
7.99	-0.0116	-0.012	-0.01	-0.01	-0.0168	-0.0088
8	-0.0052	-0.0064	-0.0044	-0.004	-0.0152	-0.0028
8.01	0.01	0.0064	0.0088	0.0092	0.0004	0.0096
8.02	0.0136	0.0092	0.012	0.01	0.0088	0.0104
8.03	0.0076	0.0036	0.0064	0.0044	0.0076	0.0048
8.04	-0.0072	-0.0088	-0.0068	-0.0084	-0.0076	-0.0072
8.05	-0.0108	-0.0112	-0.0096	-0.0088	-0.0148	-0.0076
8.06	-0.0048	-0.006	-0.004	-0.0028	-0.0128	-0.0016
8.07	0.01	0.0064	0.0092	0.01	0.0032	0.0104
8.08	0.0136	0.0092	0.012	0.0104	0.0108	0.0108
8.09	0.0076	0.004	0.0064	0.0048	0.0096	0.0052
8.1	-0.0072	-0.0088	-0.0068	-0.008	-0.0056	-0.0068
8.11	-0.0108	-0.0116	-0.0096	-0.0084	-0.0132	-0.0072
8.12	-0.0048	-0.006	-0.004	-0.0024	-0.0116	-0.0016
8.13	0.01	0.0064	0.0092	0.0104	0.0044	0.0108
8.14	0.014	0.0092	0.012	0.0108	0.0124	0.0112
8.15	0.0076	0.004	0.0068	0.0052	0.0112	0.0056
8.16	-0.0072	-0.0088	-0.0068	-0.0076	-0.0044	-0.0068
8.17	-0.0108	-0.0116	-0.0096	-0.008	-0.012	-0.0072
8.18	-0.0048	-0.006	-0.004	-0.002	-0.0104	-0.0012
8.19	0.0104	0.0064	0.0092	0.0108	0.0056	0.0112
8.2	0.014	0.0092	0.012	0.0112	0.0136	0.0116
8.21	0.0076	0.0036	0.0064	0.0052	0.012	0.0056
8.22	-0.0072	-0.0088	-0.0068	-0.0076	-0.0036	-0.0064
8.23	-0.0108	-0.0116	-0.0096	-0.008	-0.0112	-0.0068
8.24	-0.0044	-0.0056	-0.004	-0.0016	-0.0092	-0.0008
8.25	0.0104	0.0068	0.0092	0.0112	0.0068	0.0116
8.26	0.014	0.0092	0.0124	0.0116	0.0148	0.012
8.27	0.0076	0.0036	0.0064	0.0056	0.0132	0.006
8.28	-0.0072	-0.0088	-0.0068	-0.0072	-0.0024	-0.0064
8.29	-0.0112	-0.0116	-0.01	-0.008	-0.0104	-0.0068
8.3	-0.0048	-0.006	-0.0044	-0.002	-0.0092	-0.0012
8.31	0.0096	0.006	0.0088	0.0104	0.006	0.0104
8.32	0.0136	0.0088	0.012	0.0104	0.0128	0.0108
8.33	0.0072	0.0032	0.006	0.0044	0.0108	0.0048
8.34	-0.008	-0.0092	-0.0072	-0.0088	-0.0056	-0.0076
8.35	-0.0112	-0.0116	-0.01	-0.0092	-0.0136	-0.008
8.36	-0.0048	-0.006	-0.004	-0.0028	-0.012	-0.002
8.37	0.01	0.0064	0.0088	0.0096	0.0036	0.01
8.38	0.0136	0.0088	0.012	0.01	0.0108	0.0104
8.39	0.0072	0.0032	0.006	0.0036	0.0088	0.0044
8.4	-0.008	-0.0092	-0.0072	-0.0092	-0.0076	-0.008
8.41	-0.0116	-0.012	-0.0104	-0.0096	-0.0156	-0.0084
8.42	-0.0052	-0.006	-0.0044	-0.0032	-0.014	-0.0024
8.43	0.01	0.0064	0.0088	0.0092	0.002	0.0096
8.44	0.0136	0.0088	0.012	0.0096	0.0092	0.01
8.45	0.0072	0.0032	0.006	0.0036	0.0072	0.004
8.46	-0.0076	-0.0092	-0.0072	-0.0088	-0.0084	-0.0076
8.47	-0.0108	-0.0116	-0.0096	-0.0088	-0.0152	-0.0076
8.48	-0.0044	-0.0056	-0.0036	-0.0024	-0.0128	-0.0012
8.49	0.0104	0.0068	0.0092	0.0104	0.0036	0.0108
8.5	0.014	0.0092	0.012	0.0104	0.0112	0.0108
8.51	0.0072	0.0032	0.006	0.0044	0.0092	0.0048
8.52	-0.0076	-0.0092	-0.0072	-0.0084	-0.0064	-0.0072
8.53	-0.0112	-0.0116	-0.0096	-0.0084	-0.0136	-0.0072
8.54	-0.0044	-0.0056	-0.0036	-0.002	-0.0112	-0.0008
8.55	0.0104	0.0068	0.0092	0.0108	0.0048	0.0112
8.56	0.014	0.0092	0.012	0.0112	0.0124	0.0112
8.57	0.0076	0.0036	0.0064	0.0048	0.0108	0.0052
8.58	-0.0076	-0.0092	-0.0068	-0.008	-0.0048	-0.0068
8.59	-0.0112	-0.0116	-0.01	-0.008	-0.012	-0.0072
8.6	-0.0044	-0.0056	-0.0036	-0.0016	-0.01	-0.0008
8.61	0.01	0.0064	0.0092	0.0104	0.0056	0.0108
8.62	0.0136	0.0088	0.012	0.0108	0.0128	0.0112
8.63	0.0068	0.0032	0.006	0.004	0.0104	0.0048
8.64	-0.008	-0.0096	-0.0072	-0.0088	-0.0064	-0.0076
8.65	-0.0116	-0.012	-0.0104	-0.0092	-0.0144	-0.008
8.66	-0.0048	-0.006	-0.004	-0.0028	-0.0124	-0.002
8.67	0.01	0.0064	0.0092	0.01	0.0032	0.0104
8.68	0.0136	0.0092	0.012	0.01	0.0108	0.0104
8.69	0.0072	0.0032	0.006	0.004	0.0088	0.0044
8.7	-0.008	-0.0096	-0.0076	-0.0092	-0.0076	-0.008
8.71	-0.0116	-0.012	-0.0104	-0.0096	-0.0156	-0.0084
8.72	-0.0048	-0.006	-0.004	-0.0032	-0.014	-0.0024
8.73	0.01	0.0064	0.0092	0.0092	0.0016	0.01
8.74	0.014	0.0092	0.012	0.01	0.0092	0.0104
8.75	0.0068	0.0032	0.006	0.0036	0.0072	0.004
8.76	-0.008	-0.0096	-0.0076	-0.0096	-0.0092	-0.0084
8.77	-0.0116	-0.012	-0.01	-0.01	-0.0168	-0.0088
8.78	-0.0048	-0.006	-0.004	-0.0036	-0.0148	-0.0024
8.79	0.0104	0.0064	0.0092	0.0092	0.0008	0.0096
8.8	0.0136	0.0092	0.012	0.0096	0.0084	0.01
8.81	0.0072	0.0032	0.006	0.0032	0.0064	0.0036
8.82	-0.008	-0.0096	-0.0076	-0.0096	-0.0096	-0.0088
8.83	-0.012	-0.0124	-0.0104	-0.0104	-0.018	-0.0092
8.84	-0.0048	-0.006	-0.004	-0.004	-0.016	-0.0028
8.85	0.01	0.0064	0.0092	0.0088	0	0.0092
8.86	0.0136	0.0092	0.012	0.0092	0.0076	0.0096
8.87	0.0068	0.0032	0.006	0.0032	0.0056	0.0036
8.88	-0.0084	-0.0096	-0.0076	-0.01	-0.0104	-0.0088
8.89	-0.012	-0.0124	-0.0104	-0.0104	-0.0184	-0.0092
8.9	-0.0052	-0.0064	-0.0044	-0.004	-0.0168	-0.0032
8.91	0.01	0.0064	0.0088	0.0088	-0.0004	0.0092
8.92	0.0136	0.0088	0.012	0.0092	0.0072	0.0096
8.93	0.0068	0.0028	0.0056	0.0028	0.0052	0.0032
8.94	-0.0084	-0.0096	-0.0076	-0.0104	-0.0112	-0.0092
8.95	-0.012	-0.0124	-0.0108	-0.0108	-0.0192	-0.0096
8.96	-0.0048	-0.006	-0.0044	-0.0044	-0.0172	-0.0032
8.97	0.01	0.0064	0.0092	0.0088	-0.0012	0.0092
8.98	0.0136	0.0088	0.012	0.0092	0.0068	0.0096
8.99	0.0068	0.0028	0.0056	0.0028	0.0048	0.0032
9	-0.0084	-0.01	-0.0076	-0.0104	-0.0116	-0.0092
9.01	-0.012	-0.0124	-0.0104	-0.0108	-0.0196	-0.0096
9.02	-0.0048	-0.006	-0.004	-0.004	-0.0176	-0.0032
9.03	0.01	0.0064	0.0088	0.0088	-0.0016	0.0092
9.04	0.014	0.0088	0.012	0.0092	0.0064	0.0096
9.05	0.0068	0.0028	0.0056	0.0028	0.0044	0.0032
9.06	-0.0084	-0.0096	-0.0076	-0.0104	-0.0116	-0.0092
9.07	-0.012	-0.0124	-0.0104	-0.0104	-0.0192	-0.0092
9.08	-0.0048	-0.006	-0.004	-0.004	-0.0172	-0.0028
9.09	0.0104	0.0064	0.0092	0.0088	-0.0008	0.0096
9.1	0.0136	0.0088	0.012	0.0092	0.0068	0.0096
9.11	0.0068	0.0028	0.0056	0.0028	0.0048	0.0032
9.12	-0.0084	-0.01	-0.0076	-0.0104	-0.0116	-0.0092
9.13	-0.012	-0.0124	-0.0104	-0.0104	-0.0192	-0.0092
9.14	-0.0048	-0.006	-0.004	-0.004	-0.0172	-0.0028
9.15	0.01	0.0064	0.0092	0.0088	-0.0012	0.0092
9.16	0.0136	0.0088	0.0116	0.0088	0.006	0.0092
9.17	0.0064	0.0024	0.0052	0.002	0.0036	0.0028
9.18	-0.0084	-0.0096	-0.008	-0.0104	-0.012	-0.0092
9.19	-0.0116	-0.012	-0.0104	-0.0104	-0.0192	-0.0092
9.2	-0.0044	-0.0056	-0.004	-0.0036	-0.0168	-0.0028
9.21	0.0104	0.0064	0.0092	0.0088	-0.0008	0.0092
9.22	0.0132	0.0088	0.0116	0.0088	0.006	0.0088
9.23	0.006	0.0024	0.0052	0.002	0.0032	0.0024
9.24	-0.0084	-0.01	-0.008	-0.0104	-0.0128	-0.0092
9.25	-0.0116	-0.012	-0.0104	-0.0104	-0.0196	-0.0092
9.26	-0.0044	-0.0056	-0.0036	-0.0036	-0.0168	-0.0024
9.27	0.01	0.0064	0.0088	0.0084	-0.0012	0.0092
9.28	0.0132	0.0084	0.0116	0.0084	0.0056	0.0084
9.29	0.006	0.0024	0.0052	0.0016	0.0028	0.0024
9.3	-0.0084	-0.01	-0.008	-0.0104	-0.0128	-0.0092
9.31	-0.0116	-0.012	-0.0104	-0.01	-0.0196	-0.0088
9.32	-0.0044	-0.0056	-0.0036	-0.0036	-0.0168	-0.0024
9.33	0.01	0.0064	0.0088	0.0084	-0.0016	0.0088
9.34	0.0128	0.0084	0.0112	0.008	0.0048	0.0084
9.35	0.0056	0.002	0.0048	0.0012	0.002	0.002
9.36	-0.0088	-0.01	-0.008	-0.0108	-0.0136	-0.0096
9.37	-0.0112	-0.0116	-0.01	-0.01	-0.02	-0.0088
9.38	-0.004	-0.0052	-0.0032	-0.0032	-0.0168	-0.002
9.39	0.0104	0.0064	0.0092	0.0088	-0.0008	0.0096
9.4	0.0132	0.0084	0.0116	0.0084	0.006	0.0088
9.41	0.006	0.0024	0.0052	0.002	0.0032	0.0024
9.42	-0.0084	-0.0096	-0.0076	-0.01	-0.012	-0.0088
9.43	-0.0112	-0.0116	-0.0096	-0.0092	-0.018	-0.008
9.44	-0.004	-0.0052	-0.0032	-0.0028	-0.0152	-0.0016
9.45	0.0104	0.0064	0.0092	0.0092	0.0004	0.0096
9.46	0.0132	0.0084	0.0116	0.0084	0.0068	0.0088
9.47	0.0056	0.002	0.0048	0.0016	0.0032	0.002
9.48	-0.0088	-0.01	-0.008	-0.0108	-0.0128	-0.0096
9.49	-0.0112	-0.012	-0.01	-0.01	-0.0192	-0.0088
9.5	-0.004	-0.0056	-0.0036	-0.0032	-0.0164	-0.0024
9.51	0.01	0.0064	0.0092	0.0088	-0.0008	0.0092
9.52	0.0132	0.0084	0.0116	0.0084	0.0056	0.0084
9.53	0.006	0.002	0.0048	0.0016	0.0028	0.002
9.54	-0.0088	-0.01	-0.008	-0.0104	-0.0128	-0.0096
9.55	-0.0116	-0.012	-0.0104	-0.0104	-0.02	-0.0092
9.56	-0.0044	-0.0056	-0.0036	-0.0036	-0.0176	-0.0028
9.57	0.0104	0.0068	0.0092	0.0092	-0.0012	0.0096
9.58	0.014	0.0092	0.012	0.0092	0.0064	0.0096
9.59	0.0064	0.0024	0.0052	0.0024	0.004	0.0028
9.6	-0.0088	-0.01	-0.008	-0.0108	-0.0128	-0.0096
9.61	-0.012	-0.0124	-0.0108	-0.0112	-0.0208	-0.01
9.62	-0.0044	-0.0056	-0.0036	-0.004	-0.018	-0.0028
9.63	0.0108	0.0068	0.0096	0.0092	-0.0012	0.0096
9.64	0.014	0.0092	0.0124	0.0096	0.0068	0.0096
9.65	0.0064	0.0024	0.0052	0.0024	0.004	0.0028
9.66	-0.0088	-0.01	-0.008	-0.0112	-0.0128	-0.01
9.67	-0.0124	-0.0124	-0.0108	-0.0112	-0.0208	-0.01
9.68	-0.0044	-0.0056	-0.0036	-0.004	-0.0184	-0.0028
9.69	0.0108	0.0068	0.0096	0.0092	-0.0012	0.0096
9.7	0.014	0.0092	0.0124	0.0096	0.0068	0.01
9.71	0.0064	0.0024	0.0052	0.0024	0.0044	0.0028
9.72	-0.0088	-0.01	-0.008	-0.0108	-0.0128	-0.01
9.73	-0.012	-0.0124	-0.0108	-0.0112	-0.0204	-0.01
9.74	-0.0044	-0.0056	-0.0036	-0.004	-0.0176	-0.0028
9.75	0.0104	0.0068	0.0096	0.0092	-0.0008	0.0096
9.76	0.014	0.0092	0.0124	0.0096	0.0072	0.01
9.77	0.0064	0.0024	0.0052	0.0024	0.0044	0.0028
9.78	-0.0088	-0.0104	-0.008	-0.0108	-0.0124	-0.01
9.79	-0.012	-0.0124	-0.0108	-0.0112	-0.0204	-0.01
9.8	-0.0044	-0.0056	-0.0036	-0.0036	-0.0176	-0.0028
9.81	0.0108	0.0068	0.0096	0.0096	-0.0008	0.01
9.82	0.014	0.0092	0.0124	0.0096	0.0072	0.01
9.83	0.0064	0.0024	0.0052	0.0024	0.0044	0.0028
9.84	-0.0088	-0.0104	-0.008	-0.0112	-0.0124	-0.01
9.85	-0.012	-0.0124	-0.0108	-0.0112	-0.0204	-0.01
9.86	-0.004	-0.0056	-0.0036	-0.0036	-0.0176	-0.0028
9.87	0.0108	0.0068	0.0096	0.0096	-0.0008	0.01
9.88	0.014	0.0092	0.012	0.0096	0.0072	0.01
9.89	0.006	0.002	0.0048	0.002	0.004	0.0028
9.9	-0.0092	-0.0104	-0.0084	-0.0108	-0.0124	-0.01
9.91	-0.012	-0.0124	-0.0108	-0.0108	-0.02	-0.0096
9.92	-0.0044	-0.0056	-0.0036	-0.0036	-0.0172	-0.0024
9.93	0.0108	0.0068	0.0096	0.0096	0	0.01
9.94	0.014	0.0092	0.012	0.0096	0.0076	0.01
9.95	0.006	0.002	0.0048	0.0024	0.0048	0.0028
9.96	-0.0092	-0.0104	-0.0084	-0.0108	-0.012	-0.0096
9.97	-0.012	-0.0124	-0.0108	-0.0108	-0.0196	-0.0096
9.98	-0.004	-0.0056	-0.0036	-0.0032	-0.0168	-0.0024
9.99	0.0108	0.0068	0.0096	0.0096	0.0004	0.01
10	0.014	0.0092	0.012	0.0096	0.008	0.01
10.01	0.006	0.0024	0.0052	0.0024	0.0052	0.0032
10.02	-0.0088	-0.01	-0.008	-0.0104	-0.0116	-0.0092
10.03	-0.012	-0.0124	-0.0104	-0.0104	-0.0188	-0.0092
10.04	-0.004	-0.0052	-0.0032	-0.0028	-0.0156	-0.002
10.05	0.0108	0.0072	0.0096	0.01	0.0008	0.0104
10.06	0.014	0.0092	0.012	0.0096	0.0084	0.01
10.07	0.006	0.002	0.0048	0.0024	0.0052	0.0028
10.08	-0.0088	-0.0104	-0.0084	-0.0108	-0.012	-0.0096
10.09	-0.012	-0.0124	-0.0108	-0.0108	-0.0196	-0.0096
10.1	-0.004	-0.0052	-0.0032	-0.0032	-0.0164	-0.0024
10.11	0.0108	0.0072	0.0096	0.0096	0.0004	0.01
10.12	0.014	0.0092	0.012	0.0096	0.0076	0.0096
10.13	0.0056	0.002	0.0048	0.002	0.0044	0.0028
10.14	-0.0092	-0.0104	-0.0084	-0.0108	-0.0124	-0.0096
10.15	-0.012	-0.0124	-0.0108	-0.0108	-0.02	-0.0096
10.16	-0.004	-0.0052	-0.0032	-0.0032	-0.0168	-0.0024
10.17	0.0108	0.0068	0.0096	0.0092	0	0.01
10.18	0.014	0.0092	0.0124	0.0092	0.0072	0.0096
10.19	0.0056	0.002	0.0048	0.002	0.004	0.0024
10.2	-0.0088	-0.0104	-0.0084	-0.0108	-0.0128	-0.0096
10.21	-0.012	-0.0124	-0.0104	-0.0108	-0.02	-0.0096
10.22	-0.004	-0.0052	-0.0032	-0.0032	-0.0168	-0.002
10.23	0.0108	0.0072	0.0096	0.0096	0	0.01
10.24	0.014	0.0092	0.012	0.0096	0.0076	0.01
10.25	0.0056	0.002	0.0048	0.002	0.0044	0.0028
10.26	-0.0092	-0.0104	-0.0084	-0.0108	-0.012	-0.0096
10.27	-0.012	-0.0124	-0.0108	-0.0104	-0.0196	-0.0092
10.28	-0.004	-0.0052	-0.0032	-0.0028	-0.016	-0.002
10.29	0.0108	0.0072	0.0096	0.01	0.0008	0.0104
10.3	0.0136	0.0092	0.012	0.0096	0.008	0.01
10.31	0.0056	0.002	0.0044	0.002	0.0048	0.0028
10.32	-0.0092	-0.0104	-0.0084	-0.0108	-0.012	-0.0096
10.33	-0.012	-0.0124	-0.0108	-0.0104	-0.0192	-0.0092
10.34	-0.004	-0.0052	-0.0032	-0.0028	-0.016	-0.002
10.35	0.0108	0.0068	0.0096	0.0096	0.0008	0.01
10.36	0.0136	0.0088	0.012	0.0092	0.0076	0.0096
10.37	0.0052	0.0016	0.0044	0.0016	0.004	0.0024
10.38	-0.0092	-0.0104	-0.0084	-0.0108	-0.0128	-0.0096
10.39	-0.012	-0.0124	-0.0108	-0.0108	-0.02	-0.0096
10.4	-0.004	-0.0052	-0.0032	-0.0032	-0.0164	-0.002
10.41	0.0108	0.0068	0.0096	0.0096	0	0.01
10.42	0.0136	0.0088	0.012	0.0092	0.0076	0.0096
10.43	0.0052	0.0016	0.0044	0.002	0.004	0.0024
10.44	-0.0092	-0.0104	-0.0088	-0.0108	-0.0128	-0.0096
10.45	-0.012	-0.0124	-0.0108	-0.0104	-0.02	-0.0092
10.46	-0.004	-0.0052	-0.0032	-0.0028	-0.0164	-0.002
10.47	0.0108	0.0068	0.0096	0.0096	0.0004	0.01
10.48	0.0136	0.0088	0.012	0.0092	0.0072	0.0096
10.49	0.0056	0.0016	0.0044	0.002	0.004	0.0024
10.5	-0.0092	-0.0104	-0.0084	-0.0104	-0.012	-0.0092
10.51	-0.0116	-0.012	-0.0104	-0.0096	-0.0184	-0.0088
10.52	-0.0032	-0.0048	-0.0028	-0.002	-0.0144	-0.0008
10.53	0.0112	0.0072	0.01	0.0108	0.0028	0.0112
10.54	0.014	0.0092	0.012	0.0104	0.01	0.0104
10.55	0.0056	0.0016	0.0044	0.0028	0.0068	0.0032
10.56	-0.0092	-0.0104	-0.0084	-0.01	-0.0096	-0.0088
10.57	-0.0116	-0.012	-0.0104	-0.0092	-0.0164	-0.008
10.58	-0.0032	-0.0048	-0.0028	-0.0012	-0.012	-0.0004
10.59	0.0112	0.0072	0.01	0.0112	0.0048	0.0116
10.6	0.014	0.0092	0.012	0.0108	0.012	0.0108
10.61	0.0056	0.0016	0.0044	0.0032	0.0084	0.0036
10.62	-0.0088	-0.01	-0.008	-0.0092	-0.008	-0.008
10.63	-0.0116	-0.0116	-0.01	-0.0084	-0.0144	-0.0072
10.64	-0.0028	-0.0044	-0.0024	-0.0008	-0.01	0
10.65	0.0116	0.0076	0.0104	0.0116	0.0068	0.012
10.66	0.014	0.0092	0.0124	0.0112	0.0136	0.0116
10.67	0.0056	0.002	0.0048	0.0036	0.01	0.004
10.68	-0.0088	-0.01	-0.008	-0.0092	-0.0064	-0.008
10.69	-0.0116	-0.012	-0.0104	-0.0084	-0.0132	-0.0072
10.7	-0.0028	-0.0044	-0.0024	-0.0004	-0.0092	0.0004
10.71	0.0116	0.0076	0.0104	0.012	0.0076	0.0124
10.72	0.014	0.0092	0.0124	0.0112	0.0144	0.0116
10.73	0.0056	0.002	0.0048	0.0036	0.0108	0.0044
10.74	-0.0092	-0.0104	-0.0084	-0.0092	-0.006	-0.008
10.75	-0.012	-0.0124	-0.0108	-0.0088	-0.0136	-0.0076
10.76	-0.0032	-0.0048	-0.0028	-0.0012	-0.0104	-0.0004
10.77	0.0112	0.0072	0.01	0.0112	0.006	0.0116
10.78	0.0136	0.0092	0.012	0.0104	0.0128	0.0108
10.79	0.0052	0.0012	0.004	0.0028	0.0084	0.0032
10.8	-0.0092	-0.0104	-0.0084	-0.01	-0.0084	-0.0088
10.81	-0.012	-0.0124	-0.0108	-0.0096	-0.0156	-0.0084
10.82	-0.0032	-0.0048	-0.0028	-0.0016	-0.012	-0.0008
10.83	0.0112	0.0072	0.01	0.0108	0.0048	0.0112
10.84	0.014	0.0088	0.012	0.0104	0.0116	0.0104
10.85	0.0052	0.0016	0.004	0.0024	0.0076	0.0032
10.86	-0.0096	-0.0104	-0.0088	-0.01	-0.0092	-0.0088
10.87	-0.012	-0.0124	-0.0108	-0.0096	-0.0164	-0.0084
10.88	-0.0032	-0.0048	-0.0028	-0.002	-0.0128	-0.0008
10.89	0.0108	0.0068	0.0096	0.0104	0.0036	0.0108
10.9	0.0136	0.0088	0.012	0.01	0.0104	0.0104
10.91	0.0048	0.0012	0.004	0.002	0.0064	0.0028
10.92	-0.0096	-0.0108	-0.0088	-0.0104	-0.0104	-0.0092
10.93	-0.012	-0.0124	-0.0108	-0.01	-0.0176	-0.0088
10.94	-0.0032	-0.0048	-0.0028	-0.002	-0.0136	-0.0012
10.95	0.0112	0.0072	0.01	0.0104	0.0032	0.0108
10.96	0.0136	0.0088	0.012	0.01	0.01	0.01
10.97	0.0048	0.0012	0.004	0.002	0.006	0.0024
10.98	-0.0096	-0.0108	-0.0088	-0.0104	-0.0108	-0.0092
10.99	-0.012	-0.0124	-0.0108	-0.01	-0.018	-0.0088
11	-0.0032	-0.0048	-0.0028	-0.002	-0.014	-0.0012
11.01	0.0112	0.0072	0.0096	0.0104	0.0028	0.0108
11.02	0.0136	0.0088	0.012	0.0096	0.0096	0.01
11.03	0.0048	0.0012	0.0036	0.0016	0.0052	0.0024
11.04	-0.0096	-0.0108	-0.0088	-0.0108	-0.0116	-0.0096
11.05	-0.012	-0.0124	-0.0108	-0.01	-0.0188	-0.0088
11.06	-0.0032	-0.0048	-0.0028	-0.002	-0.0144	-0.0012
11.07	0.0108	0.0072	0.0096	0.0104	0.0024	0.0108
11.08	0.0136	0.0088	0.0116	0.0096	0.0088	0.01
11.09	0.0044	0.0008	0.0036	0.0016	0.0048	0.002
11.1	-0.0096	-0.0108	-0.0088	-0.0108	-0.012	-0.0096
11.11	-0.012	-0.0124	-0.0108	-0.0104	-0.0192	-0.0092
11.12	-0.0032	-0.0044	-0.0024	-0.002	-0.0148	-0.0012
11.13	0.0108	0.0068	0.0096	0.0104	0.002	0.0108
11.14	0.0136	0.0088	0.012	0.01	0.0092	0.01
11.15	0.0048	0.0012	0.0036	0.0016	0.0052	0.0024
11.16	-0.0096	-0.0108	-0.0088	-0.0108	-0.0116	-0.0096
11.17	-0.012	-0.0124	-0.0108	-0.01	-0.0188	-0.0088
11.18	-0.0032	-0.0044	-0.0024	-0.002	-0.0144	-0.0008
11.19	0.0112	0.0072	0.01	0.0104	0.0024	0.0108
11.2	0.0136	0.0088	0.012	0.01	0.0092	0.01
11.21	0.0044	0.0008	0.0036	0.0016	0.0048	0.002
11.22	-0.0096	-0.0108	-0.0088	-0.0112	-0.012	-0.01
11.23	-0.012	-0.0124	-0.0108	-0.0104	-0.0192	-0.0092
11.24	-0.0028	-0.0044	-0.0024	-0.002	-0.0148	-0.0012
11.25	0.0112	0.0072	0.01	0.0104	0.0024	0.0108
11.26	0.0136	0.0088	0.012	0.01	0.0096	0.0104
11.27	0.0044	0.0008	0.0036	0.0016	0.0052	0.0024
11.28	-0.0096	-0.0108	-0.0088	-0.0112	-0.012	-0.01
11.29	-0.012	-0.0124	-0.0104	-0.0104	-0.0188	-0.0092
11.3	-0.0028	-0.0044	-0.0024	-0.0016	-0.0144	-0.0008
11.31	0.0112	0.0072	0.01	0.0108	0.0028	0.0112
11.32	0.0136	0.0088	0.012	0.01	0.0096	0.0104
11.33	0.0044	0.0008	0.0036	0.0016	0.0052	0.0024
11.34	-0.0096	-0.0108	-0.0088	-0.0108	-0.0116	-0.0096
11.35	-0.012	-0.0124	-0.0104	-0.0104	-0.0188	-0.0092
11.36	-0.0028	-0.0044	-0.0024	-0.0016	-0.0144	-0.0008
11.37	0.0112	0.0072	0.01	0.0108	0.0032	0.0112
11.38	0.0136	0.0088	0.012	0.0104	0.01	0.0104
11.39	0.0044	0.0008	0.0036	0.0016	0.0056	0.0024
11.4	-0.0096	-0.0108	-0.0088	-0.0112	-0.0116	-0.0096
11.41	-0.012	-0.0124	-0.0104	-0.01	-0.0184	-0.0088
11.42	-0.0028	-0.004	-0.002	-0.0016	-0.0136	-0.0004
11.43	0.0112	0.0072	0.01	0.0108	0.0032	0.0112
11.44	0.0136	0.0088	0.012	0.01	0.01	0.0104
11.45	0.0044	0.0008	0.0036	0.0016	0.0056	0.002
11.46	-0.0096	-0.0108	-0.0088	-0.0112	-0.0116	-0.01
11.47	-0.012	-0.012	-0.0104	-0.0104	-0.0188	-0.0092
11.48	-0.0028	-0.004	-0.002	-0.0016	-0.014	-0.0008
11.49	0.0112	0.0072	0.01	0.0108	0.0032	0.0112
11.5	0.0136	0.0088	0.012	0.01	0.01	0.0104
11.51	0.0044	0.0008	0.0036	0.0016	0.0056	0.002
11.52	-0.0096	-0.0108	-0.0088	-0.0112	-0.0116	-0.01
11.53	-0.012	-0.0124	-0.0104	-0.0104	-0.0188	-0.0092
11.54	-0.0024	-0.004	-0.002	-0.0016	-0.014	-0.0004
11.55	0.0112	0.0072	0.01	0.0108	0.0032	0.0112
11.56	0.0136	0.0088	0.012	0.01	0.01	0.0104
11.57	0.0044	0.0008	0.0036	0.0016	0.0052	0.002
11.58	-0.0096	-0.0108	-0.0088	-0.0112	-0.0116	-0.01
11.59	-0.012	-0.0124	-0.0104	-0.0104	-0.0188	-0.0092
11.6	-0.0024	-0.004	-0.002	-0.0016	-0.014	-0.0008
11.61	0.0112	0.0072	0.01	0.0108	0.0032	0.0112
11.62	0.0136	0.0088	0.0116	0.01	0.01	0.0104
11.63	0.004	0.0004	0.0032	0.0012	0.0052	0.002
11.64	-0.0096	-0.0108	-0.0088	-0.0112	-0.012	-0.01
11.65	-0.012	-0.012	-0.0104	-0.0104	-0.0188	-0.0092
11.66	-0.0024	-0.004	-0.002	-0.0016	-0.014	-0.0004
11.67	0.0112	0.0072	0.01	0.0108	0.0032	0.0112
11.68	0.0136	0.0088	0.012	0.01	0.01	0.0104
11.69	0.004	0.0004	0.0032	0.0012	0.0052	0.002
11.7	-0.0096	-0.0108	-0.0088	-0.0112	-0.012	-0.01
11.71	-0.012	-0.0124	-0.0108	-0.0104	-0.0188	-0.0092
11.72	-0.0024	-0.004	-0.002	-0.0016	-0.014	-0.0004
11.73	0.0112	0.0072	0.01	0.0108	0.0032	0.0112
11.74	0.0136	0.0088	0.0116	0.01	0.01	0.0104
11.75	0.004	0.0004	0.0032	0.0012	0.0048	0.0016
11.76	-0.0096	-0.0108	-0.0088	-0.0112	-0.0124	-0.01
11.77	-0.012	-0.0124	-0.0104	-0.0104	-0.0192	-0.0092
11.78	-0.0024	-0.004	-0.002	-0.0016	-0.014	-0.0004
11.79	0.0112	0.0072	0.01	0.0112	0.0032	0.0112
11.8	0.0136	0.0088	0.012	0.01	0.0104	0.0104
11.81	0.004	0.0004	0.0032	0.0012	0.0052	0.002
11.82	-0.0096	-0.0108	-0.0088	-0.0112	-0.012	-0.01
11.83	-0.012	-0.012	-0.0104	-0.0104	-0.0188	-0.0092
11.84	-0.0024	-0.0036	-0.0016	-0.0012	-0.014	-0.0004
11.85	0.0112	0.0072	0.01	0.0112	0.0036	0.0116
11.86	0.0136	0.0088	0.012	0.0104	0.0104	0.0104
11.87	0.004	0.0004	0.0032	0.0012	0.0056	0.002
11.88	-0.0096	-0.0108	-0.0088	-0.0112	-0.0116	-0.01
11.89	-0.0116	-0.012	-0.0104	-0.01	-0.0184	-0.0088
11.9	-0.002	-0.0036	-0.0016	-0.0008	-0.0132	0
11.91	0.0116	0.0072	0.0104	0.0112	0.004	0.0116
11.92	0.0136	0.0088	0.012	0.0104	0.0112	0.0108
11.93	0.004	0.0004	0.0032	0.0012	0.0056	0.002
11.94	-0.0096	-0.0108	-0.0088	-0.0112	-0.0116	-0.01
11.95	-0.0116	-0.012	-0.0104	-0.01	-0.018	-0.0088
11.96	-0.002	-0.0036	-0.0016	-0.0008	-0.0128	0
11.97	0.0116	0.0072	0.01	0.0112	0.0044	0.0116
11.98	0.0136	0.0088	0.012	0.0104	0.0108	0.0104
11.99	0.004	0.0004	0.0032	0.0016	0.006	0.002
12	-0.0092	-0.0104	-0.0084	-0.0108	-0.0112	-0.0096
12.01	-0.0116	-0.012	-0.01	-0.0096	-0.0176	-0.0084
12.02	-0.002	-0.0036	-0.0012	-0.0008	-0.0124	0
12.03	0.0116	0.0076	0.0104	0.0112	0.0048	0.0116
12.04	0.0136	0.0088	0.012	0.0104	0.0112	0.0104
12.05	0.004	0.0004	0.0032	0.0012	0.006	0.002
12.06	-0.0092	-0.0104	-0.0084	-0.0108	-0.0108	-0.0096
12.07	-0.0116	-0.012	-0.0104	-0.0096	-0.0176	-0.0084
12.08	-0.002	-0.0036	-0.0016	-0.0008	-0.0124	0
12.09	0.0116	0.0076	0.0104	0.0112	0.0044	0.0116
12.1	0.0136	0.0088	0.012	0.01	0.0108	0.0104
12.11	0.004	0.0004	0.0032	0.0012	0.0056	0.002
12.12	-0.0096	-0.0108	-0.0088	-0.0108	-0.0108	-0.0096
12.13	-0.0116	-0.012	-0.01	-0.0096	-0.0172	-0.0084
12.14	-0.0016	-0.0032	-0.0012	-0.0004	-0.012	0.0004
12.15	0.0116	0.0072	0.0104	0.0108	0.0048	0.0112
12.16	0.0136	0.0088	0.0116	0.0096	0.0104	0.01
12.17	0.0036	0	0.0028	0.0008	0.0052	0.0016
12.18	-0.0096	-0.0108	-0.0088	-0.0108	-0.0116	-0.0096
12.19	-0.0116	-0.012	-0.0104	-0.0096	-0.0176	-0.0084
12.2	-0.0016	-0.0032	-0.0012	-0.0008	-0.0124	0.0004
12.21	0.0116	0.0076	0.01	0.0108	0.004	0.0112
12.22	0.0136	0.0088	0.0116	0.0096	0.01	0.0096
12.23	0.0036	0	0.0028	0.0008	0.0048	0.0012
12.24	-0.0096	-0.0108	-0.0088	-0.0108	-0.0116	-0.0096
12.25	-0.012	-0.0124	-0.0104	-0.0096	-0.018	-0.0084
12.26	-0.002	-0.0036	-0.0012	-0.0008	-0.0124	0
12.27	0.0112	0.0072	0.01	0.0104	0.0036	0.0108
12.28	0.0136	0.0088	0.0116	0.0096	0.0096	0.0096
12.29	0.0036	0	0.0028	0.0008	0.0044	0.0016
12.3	-0.0096	-0.0108	-0.0088	-0.0104	-0.0112	-0.0092
12.31	-0.0116	-0.012	-0.0104	-0.0092	-0.0172	-0.008
12.32	-0.0016	-0.0032	-0.0012	-0.0004	-0.0116	0.0004
12.33	0.0116	0.0076	0.0104	0.0108	0.0044	0.0112
12.34	0.0136	0.0088	0.012	0.0096	0.0104	0.01
12.35	0.0036	0	0.0028	0.0012	0.0052	0.0016
12.36	-0.0096	-0.0108	-0.0088	-0.0104	-0.0108	-0.0092
12.37	-0.0116	-0.012	-0.01	-0.0088	-0.0168	-0.008
12.38	-0.0016	-0.0032	-0.0012	-0.0004	-0.0112	0.0004
12.39	0.0116	0.0076	0.0104	0.0108	0.0048	0.0112
12.4	0.014	0.0092	0.012	0.01	0.0108	0.01
12.41	0.0036	0.0004	0.0032	0.0012	0.0052	0.0016
12.42	-0.0096	-0.0104	-0.0088	-0.01	-0.0108	-0.0092
12.43	-0.0116	-0.012	-0.01	-0.0088	-0.0168	-0.008
12.44	-0.0016	-0.0032	-0.0012	-0.0004	-0.0116	0.0004
12.45	0.0116	0.0076	0.01	0.0104	0.0044	0.0108
12.46	0.0136	0.0088	0.012	0.0092	0.01	0.0096
12.47	0.0032	0	0.0028	0.0008	0.0044	0.0012
12.48	-0.0096	-0.0108	-0.0088	-0.0104	-0.0116	-0.0092
12.49	-0.0116	-0.012	-0.0104	-0.0092	-0.0176	-0.008
12.5	-0.0016	-0.0032	-0.0012	-0.0004	-0.012	0.0004
12.51	0.0116	0.0076	0.0104	0.0108	0.0044	0.0112
12.52	0.0136	0.0088	0.012	0.0096	0.01	0.01
12.53	0.0036	0	0.0028	0.0008	0.0048	0.0016
12.54	-0.0096	-0.0108	-0.0088	-0.0104	-0.0112	-0.0092
12.55	-0.0116	-0.012	-0.0104	-0.0092	-0.0172	-0.008
12.56	-0.0016	-0.0032	-0.0012	-0.0004	-0.012	0.0004
12.57	0.0116	0.0076	0.0104	0.0104	0.004	0.0108
12.58	0.0136	0.0088	0.012	0.0092	0.0096	0.0096
12.59	0.0032	-0.0004	0.0024	0.0004	0.004	0.0012
12.6	-0.01	-0.0108	-0.0088	-0.0104	-0.012	-0.0096
12.61	-0.0116	-0.012	-0.0104	-0.0092	-0.0176	-0.008
12.62	-0.0016	-0.0032	-0.0012	-0.0004	-0.012	0.0004
12.63	0.0116	0.0076	0.0104	0.0104	0.004	0.0108
12.64	0.0136	0.0088	0.0116	0.0092	0.0096	0.0096
12.65	0.0032	-0.0004	0.0024	0.0004	0.004	0.0012
12.66	-0.01	-0.0112	-0.0092	-0.0108	-0.012	-0.0096
12.67	-0.012	-0.0124	-0.0104	-0.0092	-0.0176	-0.008
12.68	-0.0016	-0.0032	-0.0012	-0.0004	-0.012	0.0004
12.69	0.0116	0.0076	0.0104	0.0108	0.004	0.0108
12.7	0.0136	0.0088	0.012	0.0096	0.0096	0.0096
12.71	0.0032	0	0.0024	0.0008	0.0044	0.0012
12.72	-0.01	-0.0112	-0.0092	-0.0104	-0.012	-0.0096
12.73	-0.012	-0.0124	-0.0104	-0.0092	-0.0176	-0.008
12.74	-0.0016	-0.0032	-0.0012	-0.0004	-0.012	0.0008
12.75	0.0116	0.0076	0.0104	0.0108	0.004	0.0112
12.76	0.0136	0.0088	0.0116	0.0092	0.0096	0.0096
12.77	0.0028	-0.0004	0.002	0.0004	0.0036	0.0008
12.78	-0.01	-0.0112	-0.0092	-0.0108	-0.0124	-0.0096
12.79	-0.012	-0.0124	-0.0108	-0.0096	-0.0184	-0.0084
12.8	-0.0016	-0.0032	-0.0012	-0.0004	-0.0124	0.0004
12.81	0.0116	0.0076	0.0104	0.0108	0.0036	0.0112
12.82	0.0136	0.0088	0.0116	0.0096	0.0096	0.0096
12.83	0.0032	-0.0004	0.0024	0.0004	0.004	0.0012
12.84	-0.01	-0.0112	-0.0092	-0.0108	-0.012	-0.0096
12.85	-0.012	-0.0124	-0.0104	-0.0092	-0.018	-0.008
12.86	-0.0012	-0.0032	-0.0008	-0.0004	-0.012	0.0008
12.87	0.0116	0.0076	0.0104	0.0108	0.004	0.0112
12.88	0.0136	0.0088	0.012	0.0096	0.01	0.0096
12.89	0.0028	-0.0004	0.0024	0.0004	0.004	0.0012
12.9	-0.01	-0.0108	-0.0092	-0.0104	-0.012	-0.0092
12.91	-0.0116	-0.012	-0.0104	-0.0092	-0.0176	-0.008
12.92	-0.0012	-0.0028	-0.0008	0	-0.0116	0.0008
12.93	0.0116	0.0076	0.0104	0.0108	0.0044	0.0112
12.94	0.0136	0.0088	0.012	0.0096	0.0104	0.01
12.95	0.0032	-0.0004	0.0024	0.0008	0.0044	0.0012
12.96	-0.01	-0.0108	-0.0092	-0.0104	-0.0116	-0.0092
12.97	-0.012	-0.012	-0.0104	-0.0092	-0.0172	-0.008
12.98	-0.0012	-0.0028	-0.0008	0	-0.0112	0.0008
12.99	0.012	0.0076	0.0104	0.0108	0.0048	0.0112
13	0.0136	0.0088	0.012	0.0096	0.0104	0.01
13.01	0.0032	-0.0004	0.0024	0.0004	0.0048	0.0012
13.02	-0.01	-0.0108	-0.0088	-0.0104	-0.0112	-0.0092
13.03	-0.0116	-0.012	-0.0104	-0.0088	-0.0168	-0.0076
13.04	-0.0008	-0.0028	-0.0008	0.0004	-0.0108	0.0012
13.05	0.012	0.0076	0.0104	0.0108	0.0052	0.0112
13.06	0.0136	0.0088	0.012	0.0096	0.0108	0.0096
13.07	0.0028	-0.0004	0.002	0.0004	0.0044	0.0008
13.08	-0.01	-0.0112	-0.0092	-0.0104	-0.0116	-0.0092
13.09	-0.0116	-0.012	-0.0104	-0.0092	-0.0172	-0.008
13.1	-0.0008	-0.0028	-0.0004	0	-0.0112	0.0012
13.11	0.0116	0.0076	0.0104	0.0108	0.0048	0.0112
13.12	0.0136	0.0088	0.012	0.0096	0.0104	0.0096
13.13	0.0028	-0.0004	0.002	0.0004	0.0044	0.0012
13.14	-0.01	-0.0112	-0.0092	-0.0104	-0.0116	-0.0092
13.15	-0.0116	-0.012	-0.0104	-0.0088	-0.0172	-0.0076
13.16	-0.0008	-0.0028	-0.0008	0.0004	-0.0108	0.0012
13.17	0.0116	0.0076	0.0104	0.0108	0.0048	0.0112
13.18	0.0136	0.0088	0.012	0.0096	0.0104	0.0096
13.19	0.0024	-0.0008	0.002	0.0004	0.0044	0.0008
13.2	-0.01	-0.0112	-0.0092	-0.0104	-0.0116	-0.0092
13.21	-0.012	-0.012	-0.0104	-0.0088	-0.0168	-0.0076
13.22	-0.0008	-0.0028	-0.0004	0.0004	-0.0108	0.0012
13.23	0.0116	0.0076	0.0104	0.0108	0.0052	0.0112
13.24	0.0136	0.0088	0.0116	0.0096	0.0104	0.01
13.25	0.0024	-0.0008	0.002	0.0004	0.0044	0.0012
13.26	-0.01	-0.0112	-0.0092	-0.0104	-0.0112	-0.0092
13.27	-0.012	-0.0124	-0.0104	-0.0092	-0.0168	-0.008
13.28	-0.0008	-0.0028	-0.0004	0.0004	-0.0108	0.0012
13.29	0.0116	0.0076	0.0104	0.0108	0.0048	0.0112
13.3	0.0136	0.0088	0.0116	0.0092	0.0104	0.0096
13.31	0.0024	-0.0008	0.002	0	0.004	0.0008
13.32	-0.01	-0.0112	-0.0092	-0.0104	-0.0116	-0.0092
13.33	-0.0116	-0.012	-0.0104	-0.0088	-0.0168	-0.0076
13.34	-0.0008	-0.0024	-0.0004	0.0004	-0.0104	0.0012
13.35	0.0116	0.0076	0.0104	0.0108	0.0052	0.0112
13.36	0.0136	0.0088	0.0116	0.0096	0.0108	0.0096
13.37	0.0024	-0.0008	0.002	0.0004	0.0044	0.0008
13.38	-0.01	-0.0112	-0.0092	-0.0104	-0.0112	-0.0092
13.39	-0.012	-0.0124	-0.0104	-0.0088	-0.0168	-0.0076
13.4	-0.0008	-0.0028	-0.0004	0.0004	-0.0104	0.0012
13.41	0.0116	0.0076	0.0104	0.0108	0.0048	0.0112
13.42	0.0136	0.0088	0.0116	0.0096	0.0104	0.0096
13.43	0.0024	-0.0008	0.002	0.0004	0.0044	0.0008
13.44	-0.01	-0.0112	-0.0092	-0.0104	-0.0112	-0.0092
13.45	-0.0116	-0.012	-0.0104	-0.0088	-0.0164	-0.0076
13.46	-0.0008	-0.0024	-0.0004	0.0004	-0.0104	0.0016
13.47	0.0116	0.0076	0.0104	0.0108	0.0052	0.0112
13.48	0.0136	0.0088	0.0116	0.0096	0.0108	0.0096
13.49	0.0024	-0.0008	0.0016	0	0.0044	0.0008
13.5	-0.01	-0.0112	-0.0092	-0.0104	-0.0112	-0.0092
13.51	-0.0116	-0.012	-0.0104	-0.0088	-0.0164	-0.0076
13.52	-0.0008	-0.0024	-0.0004	0.0004	-0.01	0.0016
13.53	0.0116	0.0076	0.0104	0.0108	0.0052	0.0112
13.54	0.0136	0.0088	0.0116	0.0092	0.0108	0.0096
13.55	0.0024	-0.0008	0.0016	0	0.004	0.0008
13.56	-0.01	-0.0112	-0.0092	-0.0104	-0.0116	-0.0092
13.57	-0.0116	-0.012	-0.0104	-0.0088	-0.0168	-0.0076
13.58	-0.0008	-0.0024	-0.0004	0.0004	-0.0104	0.0016
13.59	0.0116	0.0076	0.0104	0.0108	0.0052	0.0112
13.6	0.0132	0.0088	0.0116	0.0092	0.0104	0.0096
13.61	0.002	-0.0012	0.0016	0	0.004	0.0004
13.62	-0.01	-0.0112	-0.0092	-0.0104	-0.0116	-0.0092
13.63	-0.0116	-0.012	-0.0104	-0.0088	-0.0168	-0.0076
13.64	-0.0004	-0.0024	0	0.0008	-0.01	0.0016
13.65	0.012	0.0076	0.0104	0.0108	0.0052	0.0112
13.66	0.0136	0.0088	0.0116	0.0092	0.0108	0.0096
13.67	0.002	-0.0012	0.0016	0	0.004	0.0008
13.68	-0.01	-0.0112	-0.0092	-0.0104	-0.0112	-0.0092
13.69	-0.012	-0.012	-0.0104	-0.0088	-0.0168	-0.0076
13.7	-0.0004	-0.0024	-0.0004	0.0008	-0.0104	0.0016
13.71	0.0116	0.0076	0.0104	0.0108	0.0052	0.0112
13.72	0.0132	0.0088	0.0116	0.0092	0.0104	0.0096
13.73	0.002	-0.0012	0.0016	0	0.004	0.0004
13.74	-0.01	-0.0112	-0.0092	-0.0104	-0.0116	-0.0092
13.75	-0.0116	-0.012	-0.0104	-0.0088	-0.0168	-0.0076
13.76	-0.0004	-0.0024	0	0.0008	-0.01	0.0016
13.77	0.0116	0.0076	0.0104	0.0108	0.0052	0.0112
13.78	0.0132	0.0084	0.0116	0.0092	0.0104	0.0096
13.79	0.002	-0.0012	0.0012	-0.0004	0.0036	0.0004
13.8	-0.0104	-0.0112	-0.0092	-0.0104	-0.0116	-0.0092
13.81	-0.0116	-0.012	-0.0104	-0.0088	-0.0168	-0.0076
13.82	-0.0004	-0.002	0	0.0008	-0.01	0.0016
13.83	0.0116	0.0076	0.0104	0.0108	0.0052	0.0112
13.84	0.0132	0.0084	0.0116	0.0092	0.0104	0.0096
13.85	0.002	-0.0012	0.0016	0	0.0036	0.0004
13.86	-0.0104	-0.0112	-0.0092	-0.0104	-0.0116	-0.0092
13.87	-0.0116	-0.012	-0.0104	-0.0084	-0.0164	-0.0072
13.88	-0.0004	-0.002	0	0.0008	-0.0096	0.0016
13.89	0.0116	0.0076	0.0104	0.0108	0.0052	0.0112
13.9	0.0132	0.0084	0.0116	0.0092	0.0104	0.0096
13.91	0.0016	-0.0012	0.0012	-0.0004	0.0036	0.0004
13.92	-0.0104	-0.0112	-0.0092	-0.0104	-0.0116	-0.0092
13.93	-0.0116	-0.012	-0.01	-0.0084	-0.0164	-0.0072
13.94	0	-0.002	0	0.0012	-0.0096	0.002
13.95	0.012	0.0076	0.0104	0.0112	0.0056	0.0112
13.96	0.0132	0.0084	0.0116	0.0092	0.0108	0.0096
13.97	0.0016	-0.0012	0.0012	-0.0004	0.004	0.0004
13.98	-0.01	-0.0112	-0.0092	-0.0104	-0.0112	-0.0092
13.99	-0.0116	-0.012	-0.0104	-0.0084	-0.0164	-0.0072
14	0	-0.002	0	0.0012	-0.0096	0.002
14.01	0.012	0.0076	0.0104	0.0108	0.0056	0.0112
14.02	0.0132	0.0084	0.0116	0.0092	0.0108	0.0096
14.03	0.002	-0.0012	0.0012	0	0.004	0.0004
14.04	-0.01	-0.0108	-0.0088	-0.0096	-0.0108	-0.0088
14.05	-0.0108	-0.0116	-0.0096	-0.0072	-0.0148	-0.0064
14.06	0.0004	-0.0016	0.0004	0.002	-0.0072	0.0028
14.07	0.012	0.008	0.0108	0.012	0.008	0.0124
14.08	0.0132	0.0088	0.0116	0.01	0.0132	0.01
14.09	0.002	-0.0012	0.0016	0.0004	0.0064	0.0012
14.1	-0.01	-0.0108	-0.0088	-0.0092	-0.0084	-0.008
14.11	-0.0112	-0.0116	-0.01	-0.0072	-0.0128	-0.006
14.12	0.0004	-0.0016	0.0004	0.0024	-0.0056	0.0032
14.13	0.012	0.008	0.0108	0.0124	0.0096	0.0124
14.14	0.0136	0.0088	0.0116	0.0104	0.0144	0.0104
14.15	0.002	-0.0012	0.0016	0.0008	0.0076	0.0016
14.16	-0.0096	-0.0108	-0.0088	-0.0088	-0.0072	-0.0076
14.17	-0.0108	-0.0112	-0.0096	-0.0068	-0.0116	-0.0056
14.18	0.0004	-0.0016	0.0008	0.0028	-0.004	0.0036
14.19	0.0124	0.008	0.0108	0.0124	0.0108	0.0128
14.2	0.0136	0.0088	0.0116	0.0104	0.0156	0.0108
14.21	0.002	-0.0012	0.0012	0.0012	0.0088	0.0016
14.22	-0.0096	-0.0108	-0.0088	-0.0084	-0.0064	-0.0076
14.23	-0.0108	-0.0112	-0.0096	-0.0064	-0.0104	-0.0052
14.24	0.0004	-0.0012	0.0008	0.0032	-0.0032	0.004
14.25	0.0124	0.008	0.0108	0.0128	0.012	0.0132
14.26	0.0136	0.0088	0.012	0.0108	0.0168	0.0112
14.27	0.002	-0.0012	0.0016	0.0012	0.0096	0.002
14.28	-0.0096	-0.0108	-0.0088	-0.0084	-0.0052	-0.0072
14.29	-0.0108	-0.0112	-0.0096	-0.006	-0.0096	-0.0048
14.3	0.0008	-0.0012	0.0008	0.0036	-0.0024	0.0044
14.31	0.0124	0.008	0.0108	0.0128	0.0128	0.0132
14.32	0.0132	0.0088	0.0116	0.0108	0.0172	0.0112
14.33	0.002	-0.0012	0.0012	0.0012	0.01	0.002
14.34	-0.0096	-0.0108	-0.0088	-0.008	-0.0048	-0.0068
14.35	-0.0108	-0.0112	-0.0096	-0.006	-0.0088	-0.0048
14.36	0.0008	-0.0016	0.0008	0.0036	-0.002	0.004
14.37	0.012	0.008	0.0108	0.0128	0.0124	0.0128
14.38	0.0132	0.0084	0.0116	0.0104	0.0168	0.0108
14.39	0.0016	-0.0016	0.0008	0.0008	0.0092	0.0016
14.4	-0.01	-0.0112	-0.0092	-0.0088	-0.006	-0.0076
14.41	-0.0112	-0.0116	-0.01	-0.0068	-0.0112	-0.0056
14.42	0.0004	-0.0016	0.0008	0.0028	-0.004	0.0036
14.43	0.012	0.0076	0.0108	0.012	0.0104	0.0124
14.44	0.0132	0.0084	0.0116	0.01	0.0148	0.0104
14.45	0.0016	-0.0016	0.0008	0.0004	0.0076	0.0012
14.46	-0.01	-0.0112	-0.0092	-0.0092	-0.0076	-0.008
14.47	-0.0112	-0.0116	-0.01	-0.0072	-0.0124	-0.006
14.48	0.0004	-0.0016	0.0008	0.0024	-0.0052	0.0032
14.49	0.012	0.0076	0.0104	0.0116	0.0096	0.012
14.5	0.0132	0.0084	0.0116	0.0096	0.0136	0.01
14.51	0.0012	-0.0016	0.0008	0	0.0064	0.0008
14.52	-0.01	-0.0112	-0.0092	-0.0096	-0.0088	-0.0084
14.53	-0.0112	-0.0116	-0.01	-0.0072	-0.0132	-0.0064
14.54	0.0008	-0.0016	0.0008	0.0024	-0.006	0.0032
14.55	0.012	0.0076	0.0104	0.0116	0.0084	0.012
14.56	0.0132	0.0084	0.0112	0.0096	0.0128	0.0096
14.57	0.0012	-0.0016	0.0008	0	0.0056	0.0008
14.58	-0.01	-0.0112	-0.0092	-0.0092	-0.0088	-0.0084
14.59	-0.0112	-0.0116	-0.01	-0.0072	-0.0136	-0.006
14.6	0.0008	-0.0012	0.0008	0.0024	-0.006	0.0032
14.61	0.012	0.0076	0.0104	0.0116	0.0084	0.0116
14.62	0.0132	0.0084	0.0116	0.0096	0.0128	0.0096
14.63	0.0012	-0.0016	0.0008	0	0.0056	0.0008
14.64	-0.01	-0.0112	-0.0092	-0.0096	-0.0092	-0.0084
14.65	-0.0112	-0.0116	-0.01	-0.0072	-0.0136	-0.006
14.66	0.0008	-0.0012	0.0008	0.0024	-0.0064	0.0032
14.67	0.012	0.008	0.0108	0.0112	0.008	0.0116
14.68	0.0132	0.0084	0.0112	0.0092	0.0124	0.0096
14.69	0.0012	-0.0016	0.0008	-0.0004	0.0052	0.0004
14.7	-0.01	-0.0112	-0.0092	-0.0096	-0.0096	-0.0084
14.71	-0.0112	-0.0116	-0.01	-0.0076	-0.014	-0.0064
14.72	0.0008	-0.0012	0.0008	0.0024	-0.0068	0.0028
14.73	0.0116	0.0076	0.0104	0.0112	0.0076	0.0116
14.74	0.0132	0.0084	0.0112	0.0092	0.012	0.0096
14.75	0.0012	-0.0016	0.0008	-0.0004	0.0048	0.0004
14.76	-0.01	-0.0108	-0.0088	-0.0092	-0.0096	-0.008
14.77	-0.0108	-0.0112	-0.0092	-0.0064	-0.0132	-0.0056
14.78	0.0012	-0.0008	0.0012	0.0032	-0.0048	0.004
14.79	0.0124	0.008	0.0108	0.012	0.0096	0.0124
14.8	0.0132	0.0084	0.0116	0.01	0.014	0.01
14.81	0.0012	-0.0016	0.0008	0.0004	0.0068	0.0012
14.82	-0.0096	-0.0108	-0.0088	-0.0084	-0.0072	-0.0072
14.83	-0.0108	-0.0112	-0.0096	-0.0064	-0.0112	-0.0052
14.84	0.0012	-0.0008	0.0012	0.0036	-0.0032	0.0044
14.85	0.0124	0.008	0.0108	0.0124	0.0112	0.0128
14.86	0.0132	0.0088	0.0116	0.0104	0.0156	0.0104
14.87	0.0012	-0.0016	0.0008	0.0004	0.008	0.0012
14.88	-0.0096	-0.0108	-0.0088	-0.0084	-0.0064	-0.0072
14.89	-0.0104	-0.0112	-0.0092	-0.006	-0.01	-0.0048
14.9	0.0012	-0.0008	0.0016	0.004	-0.002	0.0048
14.91	0.0124	0.008	0.0112	0.0128	0.0124	0.0132
14.92	0.0132	0.0084	0.0116	0.0104	0.0168	0.0108
14.93	0.0012	-0.0016	0.0008	0.0008	0.0092	0.0016
14.94	-0.0096	-0.0108	-0.0088	-0.008	-0.0052	-0.0068
14.95	-0.0108	-0.0112	-0.0092	-0.006	-0.0092	-0.0048
14.96	0.0012	-0.0008	0.0016	0.004	-0.0012	0.0048
14.97	0.0124	0.008	0.0112	0.0132	0.0132	0.0132
14.98	0.0132	0.0088	0.0116	0.0108	0.0176	0.0112
14.99	0.0012	-0.0016	0.0008	0.0008	0.0096	0.0016
15	-0.01	-0.0108	-0.0088	-0.008	-0.0048	-0.0068
15.01	-0.0104	-0.0112	-0.0092	-0.0056	-0.0084	-0.0044
15.02	0.0016	-0.0008	0.0016	0.0044	-0.0004	0.0052
15.03	0.0124	0.008	0.0112	0.0132	0.014	0.0136
15.04	0.0132	0.0088	0.0116	0.0108	0.018	0.0112
15.05	0.0012	-0.0016	0.0008	0.0012	0.0104	0.0016
15.06	-0.0096	-0.0108	-0.0088	-0.0076	-0.004	-0.0068
15.07	-0.0104	-0.0108	-0.0092	-0.0052	-0.008	-0.004
15.08	0.0016	-0.0008	0.0016	0.0044	0	0.0052
15.09	0.0128	0.0084	0.0112	0.0136	0.0148	0.0136
15.1	0.0132	0.0088	0.0116	0.0112	0.0188	0.0112
15.11	0.0012	-0.002	0.0008	0.0012	0.0108	0.002
15.12	-0.0096	-0.0108	-0.0088	-0.0076	-0.0036	-0.0064
15.13	-0.0104	-0.0108	-0.0092	-0.0052	-0.0072	-0.004
15.14	0.0016	-0.0004	0.0016	0.0048	0.0008	0.0056
15.15	0.0128	0.0084	0.0112	0.0136	0.0152	0.0136
15.16	0.0132	0.0088	0.0116	0.0112	0.0192	0.0112
15.17	0.0012	-0.002	0.0008	0.0012	0.0112	0.002
15.18	-0.0096	-0.0108	-0.0088	-0.0076	-0.0032	-0.0064
15.19	-0.0104	-0.0108	-0.0092	-0.0048	-0.0068	-0.0036
15.2	0.002	-0.0004	0.002	0.0052	0.0012	0.0056
15.21	0.0128	0.0084	0.0112	0.0136	0.0156	0.014
15.22	0.0136	0.0088	0.0116	0.0112	0.0196	0.0116
15.23	0.0012	-0.002	0.0008	0.0012	0.0116	0.002
15.24	-0.01	-0.0108	-0.0088	-0.0076	-0.0028	-0.0064
15.25	-0.0104	-0.0108	-0.0092	-0.0048	-0.0068	-0.0036
15.26	0.002	-0.0004	0.002	0.0052	0.0016	0.0056
15.27	0.0128	0.0084	0.0112	0.0136	0.016	0.014
15.28	0.0136	0.0088	0.012	0.0112	0.02	0.0116
15.29	0.0012	-0.0016	0.0008	0.0016	0.012	0.002
15.3	-0.0096	-0.0108	-0.0088	-0.0072	-0.002	-0.006
15.31	-0.0104	-0.0108	-0.0092	-0.0048	-0.006	-0.0036
15.32	0.002	-0.0004	0.002	0.0052	0.002	0.006
15.33	0.0128	0.0084	0.0112	0.014	0.0164	0.014
15.34	0.0136	0.0088	0.012	0.0112	0.0204	0.0116
15.35	0.0008	-0.002	0.0004	0.0012	0.012	0.002
15.36	-0.01	-0.0108	-0.0088	-0.0076	-0.0024	-0.0064
15.37	-0.0104	-0.0108	-0.0092	-0.0048	-0.0064	-0.0036
15.38	0.002	-0.0004	0.002	0.0052	0.002	0.006
15.39	0.0128	0.0084	0.0116	0.014	0.0164	0.014
15.4	0.0136	0.0088	0.012	0.0116	0.0204	0.0116
15.41	0.0012	-0.002	0.0008	0.0016	0.0124	0.002
15.42	-0.01	-0.0108	-0.0088	-0.0072	-0.002	-0.006
15.43	-0.0104	-0.0108	-0.0092	-0.0048	-0.006	-0.0036
15.44	0.002	-0.0004	0.002	0.0052	0.0024	0.006
15.45	0.0128	0.0084	0.0112	0.014	0.0164	0.014
15.46	0.0136	0.0088	0.012	0.0116	0.0204	0.0116
15.47	0.0008	-0.002	0.0004	0.0012	0.0124	0.002
15.48	-0.01	-0.0108	-0.0088	-0.0072	-0.002	-0.006
15.49	-0.0104	-0.0108	-0.0092	-0.0044	-0.0056	-0.0032
15.5	0.002	0	0.002	0.0056	0.0028	0.0064
15.51	0.0128	0.0084	0.0116	0.014	0.0172	0.0144
15.52	0.0136	0.0088	0.012	0.0116	0.0208	0.012
15.53	0.0008	-0.002	0.0004	0.0016	0.0128	0.0024
15.54	-0.01	-0.0108	-0.0088	-0.0072	-0.0016	-0.006
15.55	-0.0104	-0.0108	-0.0092	-0.0044	-0.0052	-0.0032
15.56	0.002	0	0.002	0.0056	0.0028	0.006
15.57	0.0128	0.0084	0.0116	0.014	0.0172	0.0144
15.58	0.0136	0.0088	0.012	0.0116	0.0212	0.012
15.59	0.0008	-0.002	0.0008	0.0016	0.0132	0.0024
15.6	-0.0096	-0.0108	-0.0088	-0.0068	-0.0012	-0.0056
15.61	-0.01	-0.0108	-0.0088	-0.004	-0.0044	-0.0032
15.62	0.0024	0	0.0024	0.006	0.004	0.0064
15.63	0.0132	0.0088	0.0116	0.0144	0.018	0.0144
15.64	0.0136	0.0088	0.012	0.0116	0.0216	0.012
15.65	0.0008	-0.002	0.0004	0.0016	0.0132	0.0024
15.66	-0.0096	-0.0108	-0.0088	-0.0068	-0.0008	-0.0056
15.67	-0.0104	-0.0108	-0.0088	-0.004	-0.0044	-0.0032
15.68	0.0024	0	0.0024	0.006	0.004	0.0064
15.69	0.0132	0.0088	0.0116	0.0144	0.018	0.0144
15.7	0.0136	0.0088	0.012	0.0116	0.0216	0.012
15.71	0.0008	-0.002	0.0004	0.0016	0.0132	0.0024
15.72	-0.0096	-0.0104	-0.0088	-0.0068	-0.0004	-0.0056
15.73	-0.01	-0.0104	-0.0088	-0.004	-0.004	-0.0028
15.74	0.0024	0.0004	0.0024	0.006	0.0044	0.0068
15.75	0.0128	0.0088	0.0116	0.014	0.018	0.0144
15.76	0.0136	0.0088	0.012	0.0116	0.0216	0.012
15.77	0.0008	-0.002	0.0004	0.0016	0.0136	0.0024
15.78	-0.0096	-0.0104	-0.0088	-0.0064	-0.0004	-0.0056
15.79	-0.01	-0.0104	-0.0088	-0.0036	-0.0036	-0.0028
15.8	0.0028	0.0004	0.0028	0.0064	0.0048	0.0068
15.81	0.0132	0.0088	0.0116	0.0144	0.0188	0.0148
15.82	0.0136	0.0088	0.012	0.012	0.0224	0.012
15.83	0.0008	-0.002	0.0004	0.0016	0.014	0.0024
15.84	-0.0096	-0.0104	-0.0088	-0.0064	0	-0.0056
15.85	-0.01	-0.0108	-0.0088	-0.004	-0.0036	-0.0028
15.86	0.0024	0.0004	0.0024	0.006	0.0048	0.0068
15.87	0.0128	0.0088	0.0116	0.014	0.0184	0.0144
15.88	0.0136	0.0088	0.012	0.0116	0.0216	0.012
15.89	0.0008	-0.002	0.0004	0.0016	0.0136	0.0024
15.9	-0.0096	-0.0104	-0.0088	-0.0068	-0.0004	-0.0056
15.91	-0.01	-0.0104	-0.0088	-0.004	-0.0036	-0.0028
15.92	0.0028	0.0004	0.0024	0.006	0.0044	0.0068
15.93	0.0132	0.0088	0.0116	0.014	0.0184	0.0144
15.94	0.0136	0.0088	0.012	0.0116	0.022	0.012
15.95	0.0008	-0.0024	0.0004	0.0016	0.0132	0.0024
15.96	-0.0096	-0.0108	-0.0088	-0.0064	-0.0004	-0.0052
15.97	-0.01	-0.0108	-0.0088	-0.004	-0.0036	-0.0028
15.98	0.0024	0.0004	0.0028	0.006	0.0048	0.0068
15.99	0.0128	0.0088	0.0116	0.014	0.0184	0.0144
16	0.0132	0.0088	0.0116	0.0112	0.0216	0.0116
16.01	0.0008	-0.002	0.0004	0.0016	0.0132	0.002
16.02	-0.0096	-0.0108	-0.0088	-0.0064	-0.0004	-0.0052
16.03	-0.01	-0.0108	-0.0088	-0.0036	-0.0036	-0.0028
16.04	0.0028	0.0004	0.0028	0.0064	0.0048	0.0068
16.05	0.0128	0.0088	0.0116	0.014	0.0184	0.0144
16.06	0.0132	0.0088	0.0116	0.0116	0.022	0.0116
16.07	0.0004	-0.0024	0.0004	0.0012	0.0132	0.002
16.08	-0.0096	-0.0108	-0.0088	-0.0064	-0.0004	-0.0052
16.09	-0.01	-0.0104	-0.0088	-0.0036	-0.0036	-0.0028
16.1	0.0028	0.0004	0.0028	0.0064	0.0052	0.0068
16.11	0.0132	0.0088	0.0116	0.0144	0.0188	0.0144
16.12	0.0136	0.0088	0.012	0.0116	0.022	0.0116
16.13	0.0004	-0.0024	0	0.0012	0.0132	0.002
16.14	-0.0096	-0.0108	-0.0088	-0.0064	-0.0004	-0.0052
16.15	-0.01	-0.0104	-0.0088	-0.0036	-0.0036	-0.0028
16.16	0.0028	0.0004	0.0028	0.0064	0.0048	0.0068
16.17	0.0132	0.0088	0.0116	0.014	0.0184	0.0144
16.18	0.0136	0.0088	0.0116	0.0116	0.022	0.0116
16.19	0.0004	-0.0024	0	0.0012	0.0132	0.002
16.2	-0.0096	-0.0108	-0.0088	-0.0068	-0.0004	-0.0056
16.21	-0.01	-0.0104	-0.0088	-0.0036	-0.0036	-0.0024
16.22	0.0028	0.0008	0.0028	0.0064	0.0052	0.0072
16.23	0.0132	0.0088	0.0116	0.0144	0.0188	0.0144
16.24	0.0136	0.0088	0.012	0.0116	0.022	0.012
16.25	0.0004	-0.0024	0.0004	0.0012	0.0132	0.002
16.26	-0.0096	-0.0108	-0.0088	-0.0064	-0.0004	-0.0052
16.27	-0.01	-0.0104	-0.0088	-0.0036	-0.0036	-0.0028
16.28	0.0028	0.0004	0.0028	0.0064	0.0052	0.0072
16.29	0.0132	0.0088	0.0116	0.0144	0.0188	0.0144
16.3	0.0136	0.0088	0.012	0.0116	0.022	0.012
16.31	0.0004	-0.0024	0.0004	0.0012	0.0132	0.002
16.32	-0.0096	-0.0104	-0.0084	-0.0064	0	-0.0052
16.33	-0.01	-0.0104	-0.0084	-0.0036	-0.0036	-0.0024
16.34	0.0032	0.0008	0.0032	0.0068	0.0056	0.0072
16.35	0.0132	0.0088	0.012	0.0144	0.0192	0.0148
16.36	0.0136	0.0088	0.012	0.0116	0.0224	0.012
16.37	0.0004	-0.0024	0	0.0012	0.0136	0.002
16.38	-0.0096	-0.0104	-0.0084	-0.0064	0	-0.0052
16.39	-0.0096	-0.0104	-0.0084	-0.0036	-0.0032	-0.0028
16.4	0.0032	0.0008	0.0032	0.0064	0.0056	0.0072
16.41	0.0132	0.0088	0.012	0.0144	0.0188	0.0144
16.42	0.0136	0.0088	0.012	0.0116	0.022	0.0116
16.43	0.0004	-0.0024	0	0.0012	0.0132	0.002
16.44	-0.01	-0.0108	-0.0088	-0.0064	0	-0.0052
16.45	-0.01	-0.0104	-0.0088	-0.0036	-0.0032	-0.0024
16.46	0.0032	0.0008	0.0032	0.0068	0.0056	0.0072
16.47	0.0132	0.0088	0.0116	0.014	0.0188	0.0144
16.48	0.0132	0.0088	0.0116	0.0112	0.022	0.0116
16.49	0	-0.0024	0	0.0012	0.0128	0.0016
16.5	-0.01	-0.0108	-0.0088	-0.0064	-0.0004	-0.0052
16.51	-0.01	-0.0104	-0.0088	-0.0036	-0.0036	-0.0024
16.52	0.0032	0.0008	0.0032	0.0068	0.0056	0.0072
16.53	0.0132	0.0088	0.0116	0.0144	0.0188	0.0144
16.54	0.0132	0.0088	0.0116	0.0112	0.022	0.0116
16.55	0	-0.0028	0	0.0012	0.0128	0.0016
16.56	-0.0096	-0.0108	-0.0088	-0.0064	-0.0004	-0.0052
16.57	-0.0096	-0.0104	-0.0084	-0.0036	-0.0036	-0.0024
16.58	0.0036	0.0012	0.0032	0.0068	0.0056	0.0076
16.59	0.0132	0.0088	0.012	0.014	0.0188	0.0144
16.6	0.0136	0.0088	0.012	0.0112	0.022	0.0116
16.61	0.0004	-0.0024	0	0.0008	0.0128	0.0016
16.62	-0.0096	-0.0104	-0.0088	-0.0064	-0.0004	-0.0052
16.63	-0.0096	-0.0104	-0.0084	-0.0036	-0.0036	-0.0024
16.64	0.0032	0.0008	0.0032	0.0068	0.0056	0.0076
16.65	0.0136	0.0088	0.012	0.014	0.0188	0.0144
16.66	0.0136	0.0088	0.012	0.0116	0.022	0.0116
16.67	0	-0.0028	0	0.0008	0.0128	0.0016
16.68	-0.01	-0.0108	-0.0088	-0.0064	-0.0004	-0.0052
16.69	-0.01	-0.0104	-0.0088	-0.0036	-0.0036	-0.0024
16.7	0.0036	0.0012	0.0032	0.0068	0.0056	0.0076
16.71	0.0132	0.0088	0.012	0.0144	0.0188	0.0144
16.72	0.0132	0.0088	0.0116	0.0112	0.022	0.0116
16.73	0.0004	-0.0024	0	0.0012	0.0128	0.002
16.74	-0.0096	-0.0104	-0.0088	-0.0064	0	-0.0052
16.75	-0.01	-0.0104	-0.0084	-0.0032	-0.0032	-0.0024
16.76	0.0036	0.0012	0.0036	0.0072	0.006	0.0076
16.77	0.0132	0.0088	0.012	0.0144	0.0192	0.0144
16.78	0.0132	0.0088	0.0116	0.0112	0.0224	0.0116
16.79	0	-0.0028	-0.0004	0.0008	0.0128	0.0016
16.8	-0.01	-0.0108	-0.0088	-0.0068	-0.0008	-0.0056
16.81	-0.01	-0.0104	-0.0088	-0.0036	-0.0036	-0.0024
16.82	0.0032	0.0008	0.0032	0.0068	0.0056	0.0072
16.83	0.0132	0.0088	0.0116	0.014	0.0188	0.0144
16.84	0.0132	0.0084	0.0116	0.0112	0.0216	0.0116
16.85	0	-0.0028	-0.0004	0.0008	0.0124	0.0016
16.86	-0.0096	-0.0108	-0.0088	-0.0064	-0.0004	-0.0052
16.87	-0.0096	-0.0104	-0.0084	-0.0032	-0.0032	-0.0024
16.88	0.004	0.0012	0.0036	0.0072	0.006	0.0076
16.89	0.0132	0.0092	0.012	0.014	0.0192	0.0144
16.9	0.0136	0.0088	0.012	0.0112	0.022	0.0116
16.91	0	-0.0028	-0.0004	0.0008	0.0128	0.0016
16.92	-0.01	-0.0108	-0.0088	-0.0064	-0.0004	-0.0052
16.93	-0.0096	-0.01	-0.0084	-0.0032	-0.0032	-0.002
16.94	0.004	0.0012	0.0036	0.0072	0.0064	0.0076
16.95	0.0136	0.0092	0.012	0.0144	0.0192	0.0144
16.96	0.0132	0.0088	0.0116	0.0112	0.022	0.0116
16.97	0	-0.0028	-0.0004	0.0008	0.0128	0.0016
16.98	-0.0096	-0.0108	-0.0088	-0.0064	0	-0.0052
16.99	-0.0096	-0.0104	-0.0084	-0.0032	-0.0028	-0.0024
17	0.0036	0.0012	0.0036	0.0068	0.006	0.0076
17.01	0.0132	0.0088	0.012	0.014	0.0188	0.0144
17.02	0.0136	0.0088	0.012	0.0112	0.0216	0.0112
17.03	0	-0.0028	0	0.0008	0.0124	0.0016
17.04	-0.0096	-0.0104	-0.0084	-0.0064	-0.0004	-0.0052
17.05	-0.0092	-0.01	-0.008	-0.0032	-0.0028	-0.002
17.06	0.004	0.0016	0.004	0.0072	0.0064	0.008
17.07	0.0136	0.0092	0.012	0.014	0.0192	0.0144
17.08	0.0132	0.0088	0.0116	0.0112	0.022	0.0116
17.09	0	-0.0028	-0.0004	0.0008	0.0128	0.0016
17.1	-0.01	-0.0108	-0.0088	-0.0064	-0.0004	-0.0052
17.11	-0.01	-0.0104	-0.0088	-0.0032	-0.0032	-0.0024
17.12	0.0036	0.0012	0.0036	0.0068	0.006	0.0076
17.13	0.0132	0.0088	0.0116	0.014	0.0188	0.0144
17.14	0.0132	0.0084	0.0116	0.0108	0.0216	0.0112
17.15	0	-0.0028	-0.0004	0.0008	0.0124	0.0016
17.16	-0.0096	-0.0104	-0.0088	-0.0064	-0.0004	-0.0052
17.17	-0.0096	-0.01	-0.0084	-0.0032	-0.0028	-0.002
17.18	0.004	0.0012	0.0036	0.0072	0.0064	0.008
17.19	0.0132	0.0088	0.012	0.014	0.0188	0.014
17.2	0.0132	0.0084	0.0116	0.0108	0.0212	0.0112
17.21	-0.0004	-0.0032	-0.0008	0.0004	0.012	0.0012
17.22	-0.01	-0.0108	-0.0088	-0.0064	-0.0008	-0.0056
17.23	-0.0096	-0.0104	-0.0084	-0.0032	-0.0036	-0.0024
17.24	0.0036	0.0012	0.0036	0.0068	0.0056	0.0076
17.25	0.0132	0.0088	0.0116	0.0136	0.0184	0.014
17.26	0.0132	0.0084	0.0116	0.0108	0.0208	0.0112
17.27	-0.0004	-0.0032	-0.0008	0.0004	0.0116	0.0012
17.28	-0.01	-0.0108	-0.0088	-0.0064	-0.0012	-0.0052
17.29	-0.0096	-0.01	-0.0084	-0.0032	-0.0036	-0.002
17.3	0.004	0.0012	0.0036	0.0072	0.006	0.0076
17.31	0.0132	0.0088	0.0116	0.0136	0.0184	0.014
17.32	0.0132	0.0084	0.0116	0.0108	0.0212	0.0112
17.33	-0.0004	-0.0032	-0.0008	0.0004	0.0116	0.0012
17.34	-0.0096	-0.0104	-0.0088	-0.0064	-0.0008	-0.0052
17.35	-0.0096	-0.01	-0.0084	-0.0032	-0.0032	-0.002
17.36	0.004	0.0016	0.004	0.0072	0.006	0.008
17.37	0.0136	0.0092	0.012	0.014	0.0188	0.0144
17.38	0.0136	0.0088	0.012	0.0108	0.0216	0.0112
17.39	-0.0004	-0.0028	-0.0004	0.0008	0.0124	0.0016
17.4	-0.0096	-0.0104	-0.0084	-0.006	0	-0.0048
17.41	-0.0092	-0.01	-0.008	-0.0024	-0.002	-0.0012
17.42	0.0044	0.0016	0.004	0.0076	0.0076	0.0084
17.43	0.0132	0.0088	0.012	0.014	0.02	0.014
17.44	0.0132	0.0084	0.0116	0.0104	0.022	0.0108
17.45	-0.0004	-0.0032	-0.0008	0	0.012	0.0008
17.46	-0.0096	-0.0104	-0.0088	-0.0064	-0.0008	-0.0052
17.47	-0.0092	-0.01	-0.008	-0.0032	-0.0032	-0.002
17.48	0.0044	0.002	0.0044	0.0072	0.0064	0.008
17.49	0.0136	0.0092	0.0124	0.014	0.0188	0.014
17.5	0.0132	0.0088	0.012	0.0108	0.0212	0.0112
17.51	-0.0004	-0.0032	-0.0008	0.0004	0.0116	0.0008
17.52	-0.0096	-0.0104	-0.0088	-0.0064	-0.0008	-0.0052
17.53	-0.0096	-0.01	-0.0084	-0.0028	-0.0032	-0.002
17.54	0.0044	0.0016	0.004	0.0076	0.0068	0.0084
17.55	0.0132	0.0088	0.0116	0.0136	0.0188	0.014
17.56	0.0128	0.008	0.0112	0.01	0.0204	0.0104
17.57	0	-0.0028	-0.0004	0.0012	0.0124	0.002
17.58	-0.0084	-0.0096	-0.0076	-0.0044	0.0016	-0.0032
17.59	-0.0084	-0.0092	-0.0072	-0.0016	-0.0004	-0.0008
17.6	0.0044	0.0016	0.004	0.0068	0.0072	0.0072
17.61	0.0128	0.0084	0.0116	0.012	0.0176	0.0124
17.62	0.0128	0.0084	0.0112	0.0092	0.0192	0.0096
17.63	-0.0004	-0.0032	-0.0008	-0.0004	0.01	0.0004
17.64	-0.0092	-0.01	-0.0084	-0.0064	-0.002	-0.0052
17.65	-0.0088	-0.0096	-0.008	-0.0028	-0.004	-0.002
17.66	0.0048	0.002	0.0044	0.0076	0.006	0.008
17.67	0.0136	0.0092	0.0124	0.0136	0.0184	0.014
17.68	0.0132	0.0088	0.012	0.0104	0.0208	0.0108
17.69	-0.0008	-0.0032	-0.0008	0	0.0112	0.0008
17.7	-0.01	-0.0108	-0.0088	-0.0064	-0.0016	-0.0052
17.71	-0.0096	-0.01	-0.0084	-0.0032	-0.004	-0.0024
17.72	0.004	0.0016	0.004	0.0072	0.0056	0.0076
17.73	0.0132	0.0088	0.0116	0.0136	0.018	0.0136
17.74	0.0132	0.0084	0.0116	0.0104	0.0208	0.0108
17.75	-0.0008	-0.0032	-0.0008	0	0.0108	0.0008
17.76	-0.0096	-0.0108	-0.0088	-0.0064	-0.0012	-0.0052
17.77	-0.0092	-0.01	-0.008	-0.0032	-0.0036	-0.002
17.78	0.0048	0.002	0.0044	0.0076	0.0064	0.008
17.79	0.0136	0.0092	0.0124	0.014	0.0192	0.0144
17.8	0.0132	0.0088	0.0116	0.0108	0.0216	0.0112
17.81	-0.0008	-0.0032	-0.0008	0.0004	0.012	0.0012
17.82	-0.01	-0.0108	-0.0088	-0.006	-0.0004	-0.0052
17.83	-0.0096	-0.01	-0.0084	-0.0028	-0.0028	-0.0016
17.84	0.0044	0.002	0.004	0.0076	0.0068	0.008
17.85	0.0136	0.0088	0.012	0.0136	0.0188	0.014
17.86	0.0128	0.0084	0.0116	0.0104	0.0212	0.0108
17.87	-0.0008	-0.0036	-0.0012	0	0.0112	0.0008
17.88	-0.01	-0.0108	-0.0088	-0.0064	-0.0016	-0.0052
17.89	-0.0092	-0.01	-0.008	-0.0032	-0.0036	-0.002
17.9	0.0048	0.002	0.0044	0.0072	0.006	0.008
17.91	0.014	0.0092	0.0124	0.0136	0.0184	0.014
17.92	0.0132	0.0088	0.0116	0.0104	0.0204	0.0108
17.93	-0.0008	-0.0032	-0.0008	0	0.0108	0.0008
17.94	-0.0096	-0.0104	-0.0088	-0.0064	-0.0016	-0.0052
17.95	-0.0092	-0.01	-0.008	-0.0032	-0.0036	-0.002
17.96	0.0044	0.002	0.0044	0.0072	0.006	0.008
17.97	0.0132	0.0088	0.012	0.0136	0.0184	0.014
17.98	0.0128	0.008	0.0112	0.01	0.02	0.0104
17.99	-0.0004	-0.0032	-0.0008	0.0008	0.0116	0.0016
18	-0.0092	-0.01	-0.008	-0.0044	0.0012	-0.0036
18.01	-0.0088	-0.0092	-0.0076	-0.0016	-0.0004	-0.0004
18.02	0.004	0.0016	0.004	0.0068	0.0072	0.0072
18.03	0.0124	0.0084	0.0112	0.012	0.0172	0.0124
18.04	0.0124	0.008	0.0112	0.0092	0.0192	0.0096
18.05	-0.0012	-0.0036	-0.0012	-0.0004	0.0096	0.0004
18.06	-0.0096	-0.0104	-0.0084	-0.0068	-0.0024	-0.0056
18.07	-0.0088	-0.0096	-0.008	-0.0032	-0.0044	-0.002
18.08	0.0048	0.0024	0.0048	0.0072	0.0052	0.0076
18.09	0.014	0.0092	0.0124	0.0136	0.0176	0.0136
18.1	0.0132	0.0088	0.0116	0.01	0.02	0.0104
18.11	-0.0008	-0.0036	-0.0012	-0.0004	0.01	0.0004
18.12	-0.01	-0.0108	-0.0092	-0.0068	-0.0024	-0.0056
18.13	-0.0096	-0.01	-0.0084	-0.0032	-0.0044	-0.0024
18.14	0.0044	0.0016	0.004	0.0072	0.0052	0.0076
18.15	0.0132	0.0088	0.0116	0.0132	0.0172	0.0136
18.16	0.0128	0.0084	0.0112	0.01	0.0196	0.0104
18.17	-0.0008	-0.0032	-0.0008	0.0008	0.0112	0.0016
18.18	-0.0092	-0.01	-0.008	-0.0048	0.0008	-0.0036
18.19	-0.0088	-0.0092	-0.0076	-0.0016	-0.0008	-0.0008
18.2	0.0048	0.002	0.0044	0.0076	0.0076	0.008
18.21	0.0128	0.0084	0.0116	0.0124	0.018	0.0128
18.22	0.012	0.0076	0.0104	0.0084	0.018	0.0088
18.23	-0.0008	-0.0036	-0.0012	0.0004	0.01	0.0012
18.24	-0.0092	-0.01	-0.008	-0.0044	0.0004	-0.0036
18.25	-0.0084	-0.0092	-0.0072	-0.0016	-0.0008	-0.0004
18.26	0.0052	0.0024	0.0048	0.0076	0.008	0.0084
18.27	0.014	0.0096	0.0124	0.0136	0.0196	0.014
18.28	0.0136	0.0088	0.012	0.01	0.0212	0.0104
18.29	-0.0004	-0.0032	-0.0008	-0.0004	0.0112	0.0004
18.3	-0.0096	-0.0104	-0.0084	-0.0064	-0.0012	-0.0052
18.31	-0.0088	-0.0096	-0.008	-0.0028	-0.0032	-0.002
18.32	0.0052	0.0024	0.0048	0.0076	0.0064	0.008
18.33	0.014	0.0096	0.0124	0.0136	0.0184	0.014
18.34	0.0136	0.0088	0.012	0.0104	0.0204	0.0104
18.35	-0.0008	-0.0036	-0.0008	-0.0004	0.0104	0.0004
18.36	-0.01	-0.0108	-0.0088	-0.0064	-0.0016	-0.0052
18.37	-0.0092	-0.01	-0.008	-0.0028	-0.0036	-0.002
18.38	0.0044	0.002	0.0044	0.0072	0.006	0.0076
18.39	0.0132	0.0088	0.0116	0.0128	0.0172	0.0128
18.4	0.0124	0.0076	0.0108	0.0088	0.018	0.0092
18.41	-0.0012	-0.0036	-0.0012	0	0.0096	0.0008
18.42	-0.0092	-0.01	-0.008	-0.0048	-0.0004	-0.0036
18.43	-0.0084	-0.0092	-0.0072	-0.0016	-0.0016	-0.0004
18.44	0.0048	0.002	0.0044	0.0068	0.0064	0.0072
18.45	0.0128	0.0084	0.0112	0.0116	0.0164	0.012
18.46	0.0124	0.0076	0.0108	0.0088	0.0176	0.0092
18.47	-0.0012	-0.0036	-0.0012	0	0.0096	0.0008
18.48	-0.01	-0.0108	-0.0088	-0.006	-0.0016	-0.0048
18.49	-0.0092	-0.01	-0.008	-0.0028	-0.0036	-0.0016
18.5	0.0048	0.002	0.0044	0.0076	0.006	0.008
18.51	0.0136	0.0092	0.012	0.0132	0.018	0.0136
18.52	0.0128	0.0084	0.0116	0.01	0.02	0.0104
18.53	-0.0012	-0.0036	-0.0012	-0.0004	0.01	0.0004
18.54	-0.0096	-0.0104	-0.0088	-0.0064	-0.002	-0.0052
18.55	-0.0088	-0.0096	-0.0076	-0.0032	-0.004	-0.002
18.56	0.0056	0.0028	0.0052	0.0076	0.006	0.008
18.57	0.0144	0.0096	0.0128	0.0136	0.018	0.0136
18.58	0.0136	0.0088	0.012	0.0104	0.0204	0.0104
18.59	-0.0004	-0.0032	-0.0004	0	0.0108	0.0008
18.6	-0.0084	-0.0092	-0.0076	-0.0044	0.0008	-0.0032
18.61	-0.008	-0.0088	-0.0068	-0.0012	-0.0004	-0.0004
18.62	0.0048	0.002	0.0044	0.0072	0.0076	0.0076
18.63	0.0128	0.0084	0.0112	0.0116	0.0172	0.012
18.64	0.012	0.0076	0.0104	0.0088	0.0184	0.0092
18.65	-0.0012	-0.0036	-0.0012	0.0004	0.01	0.0012
18.66	-0.0092	-0.01	-0.008	-0.0044	0.0004	-0.0032
18.67	-0.0084	-0.0092	-0.0072	-0.0016	-0.0012	-0.0008
18.68	0.0048	0.002	0.0044	0.0068	0.0068	0.0072
18.69	0.0132	0.0088	0.0116	0.012	0.0168	0.0124
18.7	0.0128	0.0084	0.0116	0.0096	0.0192	0.01
18.71	-0.0008	-0.0036	-0.0012	-0.0004	0.0096	0.0004
18.72	-0.0096	-0.0104	-0.0084	-0.006	-0.0016	-0.0048
18.73	-0.0088	-0.0092	-0.0076	-0.0024	-0.0032	-0.0012
18.74	0.0056	0.0028	0.0052	0.008	0.0072	0.0084
18.75	0.014	0.0096	0.0124	0.0132	0.0184	0.0136
18.76	0.0132	0.0084	0.0116	0.0096	0.02	0.01
18.77	-0.0012	-0.0036	-0.0012	-0.0008	0.0096	0
18.78	-0.01	-0.0108	-0.0088	-0.0064	-0.002	-0.0052
18.79	-0.0088	-0.0096	-0.0076	-0.0028	-0.004	-0.0016
18.8	0.0056	0.0028	0.0052	0.008	0.0064	0.0084
18.81	0.014	0.0096	0.0124	0.0136	0.0184	0.0136
18.82	0.0132	0.0084	0.0116	0.01	0.0204	0.0104
18.83	-0.0012	-0.004	-0.0016	-0.0004	0.01	0.0004
18.84	-0.01	-0.0108	-0.0088	-0.0064	-0.0016	-0.0052
18.85	-0.0088	-0.0096	-0.0076	-0.0024	-0.0032	-0.0016
18.86	0.0052	0.0024	0.0048	0.008	0.0072	0.0088
18.87	0.0136	0.0092	0.012	0.0136	0.0188	0.014
18.88	0.0128	0.008	0.0112	0.01	0.0208	0.0104
18.89	-0.0016	-0.004	-0.0016	-0.0004	0.0108	0.0004
18.9	-0.01	-0.0108	-0.0092	-0.006	-0.0008	-0.0048
18.91	-0.0092	-0.0096	-0.008	-0.0028	-0.0028	-0.0016
18.92	0.0052	0.0024	0.0052	0.0076	0.0072	0.0084
18.93	0.014	0.0096	0.0124	0.0132	0.0184	0.0136
18.94	0.0132	0.0084	0.0116	0.0096	0.02	0.01
18.95	-0.0012	-0.0036	-0.0012	-0.0008	0.0096	0
18.96	-0.0096	-0.0104	-0.0084	-0.0064	-0.002	-0.0052
18.97	-0.0084	-0.0092	-0.0076	-0.0032	-0.004	-0.002
18.98	0.0056	0.0028	0.0052	0.0072	0.006	0.008
18.99	0.0144	0.0096	0.0128	0.0128	0.0172	0.0132
19	0.0132	0.0088	0.0116	0.0096	0.0188	0.0096
19.01	-0.0012	-0.0036	-0.0012	-0.0008	0.0088	0
19.02	-0.0096	-0.0104	-0.0088	-0.0064	-0.0028	-0.0052
19.03	-0.0088	-0.0092	-0.0076	-0.0032	-0.0048	-0.002
19.04	0.0056	0.0028	0.0052	0.0072	0.0052	0.008
19.05	0.0136	0.0092	0.0124	0.0124	0.0164	0.0128
19.06	0.0128	0.008	0.0112	0.0092	0.018	0.0096
19.07	-0.0016	-0.004	-0.0016	-0.0012	0.0076	-0.0004
19.08	-0.0104	-0.0108	-0.0092	-0.0068	-0.0036	-0.0056
19.09	-0.0092	-0.01	-0.008	-0.0036	-0.006	-0.0028
19.1	0.0052	0.0024	0.0048	0.0064	0.0036	0.0072
19.11	0.0136	0.0092	0.012	0.012	0.0148	0.012
19.12	0.0124	0.008	0.0112	0.0084	0.0164	0.0088
19.13	-0.0016	-0.004	-0.0016	-0.002	0.006	-0.0008
19.14	-0.01	-0.0108	-0.0088	-0.0072	-0.0052	-0.006
19.15	-0.0088	-0.0096	-0.008	-0.0036	-0.0068	-0.0024
19.16	0.0052	0.0024	0.0048	0.0068	0.0036	0.0076
19.17	0.014	0.0092	0.0124	0.0124	0.0152	0.0128
19.18	0.0128	0.008	0.0112	0.0092	0.0172	0.0096
19.19	-0.002	-0.0044	-0.002	-0.0012	0.0072	-0.0004
19.2	-0.0104	-0.0112	-0.0092	-0.0064	-0.0036	-0.0052
19.21	-0.0092	-0.0096	-0.008	-0.0024	-0.0044	-0.0012
19.22	0.0052	0.0024	0.0048	0.0084	0.0064	0.0088
19.23	0.0136	0.0092	0.0124	0.0136	0.0184	0.014
19.24	0.0124	0.008	0.0112	0.01	0.0204	0.0104
19.25	-0.002	-0.0044	-0.002	-0.0004	0.01	0.0004
19.26	-0.0108	-0.0112	-0.0096	-0.0064	-0.0016	-0.0052
19.27	-0.0092	-0.0096	-0.008	-0.0028	-0.0036	-0.0016
19.28	0.0052	0.0024	0.0048	0.0072	0.006	0.008
19.29	0.0136	0.0092	0.0124	0.0124	0.0168	0.0128
19.3	0.0128	0.008	0.0112	0.0088	0.018	0.0092
19.31	-0.002	-0.0044	-0.002	-0.0016	0.0072	-0.0008
19.32	-0.0104	-0.0112	-0.0092	-0.0072	-0.0044	-0.006
19.33	-0.0088	-0.0096	-0.0076	-0.0032	-0.006	-0.0024
19.34	0.0056	0.0028	0.0052	0.0072	0.0044	0.0076
19.35	0.014	0.0092	0.0124	0.0124	0.0156	0.0128
19.36	0.0124	0.0076	0.0108	0.0084	0.0168	0.0088
19.37	-0.0024	-0.0048	-0.0024	-0.0024	0.0056	-0.0016
19.38	-0.0112	-0.012	-0.0104	-0.0084	-0.0068	-0.0072
19.39	-0.0104	-0.0108	-0.0088	-0.0048	-0.0092	-0.0036
19.4	0.0044	0.0016	0.004	0.006	0.0012	0.0068
19.41	0.0132	0.0088	0.012	0.0124	0.0132	0.0124
19.42	0.0124	0.008	0.0112	0.0096	0.0164	0.01
19.43	-0.0012	-0.0036	-0.0012	-0.0004	0.0076	0.0004
19.44	-0.0096	-0.0104	-0.0084	-0.0052	-0.0024	-0.004
19.45	-0.0084	-0.0092	-0.0072	-0.0016	-0.0032	-0.0008
19.46	0.0056	0.0028	0.0052	0.0084	0.0072	0.0088
19.47	0.014	0.0096	0.0124	0.0132	0.018	0.0132
19.48	0.0128	0.0084	0.0116	0.0092	0.0188	0.0096
19.49	-0.0004	-0.0032	-0.0008	-0.0004	0.0096	0.0004
19.5	-0.0088	-0.0096	-0.0076	-0.0056	-0.0012	-0.0044
19.51	-0.008	-0.0088	-0.0068	-0.0028	-0.0036	-0.0016
19.52	0.0056	0.0028	0.0052	0.0064	0.0052	0.0068
19.53	0.0132	0.0088	0.012	0.0112	0.0148	0.0116
19.54	0.012	0.0076	0.0104	0.0076	0.0156	0.0084
19.55	-0.0024	-0.0048	-0.0024	-0.002	0.0056	-0.0012
19.56	-0.0104	-0.0112	-0.0096	-0.0068	-0.0048	-0.0056
19.57	-0.0088	-0.0096	-0.0076	-0.0028	-0.006	-0.0016
19.58	0.0052	0.0024	0.0052	0.0076	0.0048	0.0084
19.59	0.014	0.0092	0.0124	0.0128	0.0164	0.0132
19.6	0.0128	0.0084	0.0112	0.0096	0.0188	0.01
19.61	-0.0012	-0.0036	-0.0012	-0.0004	0.0092	0.0008
19.62	-0.0092	-0.01	-0.008	-0.0052	-0.0012	-0.004
19.63	-0.0076	-0.0084	-0.0064	-0.0016	-0.002	-0.0004
19.64	0.0068	0.0036	0.006	0.0084	0.0084	0.0092
19.65	0.0148	0.01	0.0132	0.0132	0.0188	0.0132
19.66	0.0128	0.0084	0.0116	0.0092	0.0196	0.0096
19.67	-0.002	-0.0044	-0.002	-0.002	0.008	-0.0008
19.68	-0.0108	-0.0112	-0.0096	-0.0072	-0.0036	-0.006
19.69	-0.0096	-0.01	-0.0084	-0.0036	-0.006	-0.0028
19.7	0.0048	0.002	0.0044	0.0068	0.004	0.0072
19.71	0.0128	0.0084	0.0116	0.0116	0.0144	0.012
19.72	0.0116	0.0072	0.0104	0.0084	0.0164	0.0088
19.73	-0.0028	-0.0048	-0.0024	-0.0016	0.0064	-0.0008
19.74	-0.0108	-0.0116	-0.0096	-0.0064	-0.004	-0.0052
19.75	-0.0096	-0.01	-0.0084	-0.0028	-0.0052	-0.0016
19.76	0.0048	0.0024	0.0048	0.0076	0.0052	0.0084
19.77	0.0132	0.0088	0.0116	0.0128	0.0164	0.0132
19.78	0.012	0.0076	0.0104	0.0096	0.0184	0.0096
19.79	-0.0024	-0.0048	-0.0024	-0.0012	0.0084	-0.0004
19.8	-0.0108	-0.0112	-0.0096	-0.006	-0.0024	-0.0048
19.81	-0.0092	-0.0096	-0.008	-0.0024	-0.004	-0.0012
19.82	0.0056	0.0028	0.0052	0.008	0.0064	0.0084
19.83	0.0136	0.0092	0.012	0.0128	0.0176	0.0132
19.84	0.012	0.0076	0.0108	0.0092	0.0188	0.0096
19.85	-0.002	-0.0044	-0.002	-0.0012	0.0084	-0.0004
19.86	-0.01	-0.0108	-0.0092	-0.006	-0.0024	-0.0048
19.87	-0.0084	-0.0092	-0.0072	-0.0028	-0.004	-0.0016
19.88	0.0064	0.0036	0.006	0.008	0.0064	0.0084
19.89	0.0148	0.01	0.0128	0.0128	0.0176	0.0132
19.9	0.0132	0.0084	0.0116	0.0092	0.0188	0.0096
19.91	-0.002	-0.0044	-0.002	-0.0012	0.0084	-0.0004
19.92	-0.0104	-0.0112	-0.0092	-0.0064	-0.0028	-0.0052
19.93	-0.0092	-0.0096	-0.008	-0.0028	-0.0044	-0.0016
19.94	0.0056	0.0028	0.0052	0.0076	0.006	0.0084
19.95	0.0136	0.0088	0.012	0.0128	0.0172	0.0128
19.96	0.012	0.0076	0.0104	0.0092	0.0184	0.0096
19.97	-0.0024	-0.0048	-0.0024	-0.0012	0.0084	-0.0004
19.98	-0.0108	-0.0112	-0.0096	-0.006	-0.0024	-0.0048
[truncated: 7,129 more rows]
