# Supplementary material for: Data of piezoelectric vibration energy harvesting of a bridge undergoing vibration testing and train passage
Source: Data Brief. 2018 Jan 28;17:261–6. doi: 10.1016/j.dib.2018.01.009 (PMC5789150; doi:10.1016/j.dib.2018.01.009)
Supplement: Supplementary file 14 — Supplementary material [file mmc14.xlsx]

## Sheet: Sheet1
Time	Cant 1	Cant 2	Cant 3	Cant 4	Cant 5	Cant 6
0	-0.0052	-0.006	-0.0044	-0.0048	-0.026	-0.0036
0.01	0.0116	0.0076	0.0104	0.0072	-0.0088	0.008
0.02	0.0152	0.01	0.0132	0.0076	-0.0004	0.008
0.03	0.0044	0.0008	0.0036	-0.002	-0.006	-0.0016
0.04	-0.012	-0.0132	-0.0112	-0.0144	-0.0232	-0.0132
0.05	-0.016	-0.0156	-0.014	-0.0144	-0.0316	-0.0132
0.06	-0.0048	-0.006	-0.004	-0.0044	-0.026	-0.0036
0.07	0.0116	0.0076	0.0104	0.0076	-0.0084	0.008
0.08	0.0156	0.0104	0.0136	0.008	0	0.008
0.09	0.0048	0.0008	0.0036	-0.0016	-0.0056	-0.0012
0.1	-0.012	-0.0128	-0.0108	-0.0136	-0.0224	-0.0124
0.11	-0.0156	-0.0152	-0.0136	-0.0136	-0.03	-0.0124
0.12	-0.0044	-0.0056	-0.0036	-0.004	-0.0244	-0.0032
0.13	0.012	0.008	0.0104	0.0076	-0.0076	0.008
0.14	0.0156	0.0104	0.0136	0.0076	0.0004	0.008
0.15	0.0048	0.0008	0.0036	-0.0016	-0.0048	-0.0008
0.16	-0.0116	-0.0128	-0.0108	-0.0136	-0.0216	-0.012
0.17	-0.0156	-0.0152	-0.014	-0.0136	-0.0296	-0.0124
0.18	-0.0044	-0.0056	-0.0036	-0.004	-0.024	-0.0032
0.19	0.012	0.008	0.0108	0.0076	-0.0076	0.008
0.2	0.0156	0.0104	0.0136	0.008	0.0004	0.008
0.21	0.0048	0.0008	0.0036	-0.0016	-0.0044	-0.0008
0.22	-0.012	-0.0128	-0.0108	-0.0132	-0.0212	-0.012
0.23	-0.0156	-0.0152	-0.0136	-0.0136	-0.0288	-0.012
0.24	-0.0044	-0.0056	-0.0036	-0.004	-0.0236	-0.0032
0.25	0.012	0.008	0.0104	0.0076	-0.0072	0.008
0.26	0.0156	0.0104	0.0136	0.0076	0.0008	0.008
0.27	0.0044	0.0008	0.0032	-0.0016	-0.0048	-0.0012
0.28	-0.012	-0.0128	-0.0112	-0.0132	-0.0212	-0.012
0.29	-0.0156	-0.0152	-0.014	-0.0136	-0.0288	-0.012
0.3	-0.0044	-0.0056	-0.0036	-0.004	-0.0236	-0.0032
0.31	0.012	0.008	0.0108	0.0076	-0.0072	0.008
0.32	0.0156	0.0104	0.0136	0.008	0.0008	0.008
0.33	0.0048	0.0008	0.0036	-0.0012	-0.004	-0.0008
0.34	-0.012	-0.0128	-0.0108	-0.0128	-0.0204	-0.0116
0.35	-0.0152	-0.0152	-0.0136	-0.0128	-0.028	-0.0116
0.36	-0.0044	-0.0052	-0.0036	-0.0036	-0.0224	-0.0028
0.37	0.012	0.008	0.0108	0.0076	-0.0064	0.0084
0.38	0.0156	0.0104	0.0136	0.008	0.0016	0.0084
0.39	0.0044	0.0004	0.0032	-0.0012	-0.0036	-0.0008
0.4	-0.012	-0.0128	-0.0112	-0.0128	-0.02	-0.0116
0.41	-0.0156	-0.0152	-0.014	-0.0132	-0.028	-0.012
0.42	-0.0044	-0.0052	-0.0036	-0.0036	-0.0228	-0.0028
0.43	0.012	0.008	0.0108	0.0076	-0.0064	0.0084
0.44	0.0156	0.0104	0.0136	0.008	0.0016	0.0084
0.45	0.0044	0.0004	0.0032	-0.0012	-0.0036	-0.0004
0.46	-0.012	-0.0128	-0.0112	-0.0128	-0.02	-0.0116
0.47	-0.0156	-0.0156	-0.014	-0.0132	-0.0276	-0.012
0.48	-0.004	-0.0052	-0.0032	-0.0036	-0.0224	-0.0024
0.49	0.012	0.008	0.0108	0.008	-0.0056	0.0084
0.5	0.0156	0.0104	0.0136	0.0084	0.002	0.0084
0.51	0.0044	0.0004	0.0032	-0.0012	-0.0032	-0.0004
0.52	-0.012	-0.0128	-0.0112	-0.0128	-0.0196	-0.0116
0.53	-0.0156	-0.0152	-0.0136	-0.0132	-0.0276	-0.0116
0.54	-0.004	-0.0052	-0.0032	-0.0036	-0.022	-0.0024
0.55	0.0124	0.008	0.0108	0.008	-0.0056	0.0084
0.56	0.0156	0.0104	0.0136	0.008	0.002	0.0084
0.57	0.004	0	0.0028	-0.0016	-0.0036	-0.0008
0.58	-0.0124	-0.0132	-0.0112	-0.0132	-0.02	-0.012
0.59	-0.0156	-0.0152	-0.014	-0.0132	-0.028	-0.012
0.6	-0.004	-0.0052	-0.0032	-0.0032	-0.022	-0.0024
0.61	0.012	0.008	0.0108	0.008	-0.0056	0.0084
0.62	0.0156	0.0104	0.0132	0.008	0.0024	0.0084
0.63	0.0036	0	0.0028	-0.0012	-0.0032	-0.0008
0.64	-0.0124	-0.0132	-0.0112	-0.0128	-0.0196	-0.0116
0.65	-0.0156	-0.0152	-0.014	-0.0128	-0.0272	-0.0116
0.66	-0.004	-0.0052	-0.0032	-0.0032	-0.0216	-0.002
0.67	0.012	0.008	0.0108	0.008	-0.0048	0.0088
0.68	0.0156	0.0104	0.0136	0.008	0.0024	0.0084
0.69	0.004	0.0004	0.0028	-0.0016	-0.0032	-0.0008
0.7	-0.012	-0.0128	-0.0112	-0.0128	-0.0196	-0.0116
0.71	-0.0152	-0.0148	-0.0136	-0.0128	-0.0276	-0.0116
0.72	-0.0036	-0.0048	-0.0028	-0.0032	-0.0216	-0.0024
0.73	0.0124	0.008	0.0108	0.008	-0.0056	0.0084
0.74	0.0152	0.0104	0.0132	0.0076	0.0016	0.008
0.75	0.0036	0	0.0028	-0.002	-0.0044	-0.0012
0.76	-0.0124	-0.0132	-0.0116	-0.0132	-0.0208	-0.012
0.77	-0.0156	-0.0156	-0.014	-0.0132	-0.0284	-0.012
0.78	-0.004	-0.0052	-0.0032	-0.0032	-0.0224	-0.0024
0.79	0.012	0.008	0.0104	0.008	-0.0056	0.0088
0.8	0.0152	0.01	0.0132	0.0084	0.0024	0.0088
0.81	0.0036	0	0.0024	-0.0012	-0.0028	-0.0004
0.82	-0.012	-0.0128	-0.0112	-0.0116	-0.018	-0.0104
0.83	-0.0148	-0.0148	-0.0132	-0.0112	-0.0244	-0.01
0.84	-0.0028	-0.0044	-0.0024	-0.0016	-0.018	-0.0008
0.85	0.0128	0.0084	0.0112	0.0096	-0.0012	0.01
0.86	0.016	0.0104	0.0136	0.0092	0.006	0.0096
0.87	0.0036	0	0.0028	-0.0012	-0.0004	-0.0004
0.88	-0.0124	-0.0132	-0.0112	-0.0128	-0.0176	-0.0116
0.89	-0.0156	-0.0152	-0.014	-0.0128	-0.0256	-0.0116
0.9	-0.0036	-0.0048	-0.0028	-0.0028	-0.02	-0.002
0.91	0.0124	0.008	0.0108	0.0084	-0.004	0.0088
0.92	0.0152	0.01	0.0132	0.008	0.0032	0.0084
0.93	0.0032	-0.0004	0.0024	-0.002	-0.0032	-0.0012
0.94	-0.0128	-0.0136	-0.0116	-0.0132	-0.02	-0.012
0.95	-0.0156	-0.0152	-0.0136	-0.0128	-0.0272	-0.0116
0.96	-0.0036	-0.0048	-0.0028	-0.0028	-0.0212	-0.002
0.97	0.0124	0.008	0.0108	0.0084	-0.0044	0.0088
0.98	0.0152	0.01	0.0132	0.008	0.0028	0.0084
0.99	0.0028	-0.0004	0.002	-0.002	-0.0036	-0.0012
1	-0.0128	-0.0136	-0.0116	-0.0132	-0.0204	-0.012
1.01	-0.0156	-0.0152	-0.0136	-0.0132	-0.028	-0.0116
1.02	-0.0032	-0.0044	-0.0024	-0.0028	-0.0212	-0.002
1.03	0.0124	0.0084	0.0112	0.0084	-0.0048	0.0088
1.04	0.0156	0.0104	0.0136	0.0084	0.0028	0.0088
1.05	0.0036	-0.0004	0.0024	-0.0016	-0.0032	-0.0008
1.06	-0.0124	-0.0132	-0.0112	-0.0128	-0.0196	-0.0116
1.07	-0.0148	-0.0148	-0.0132	-0.0124	-0.0264	-0.0112
1.08	-0.0028	-0.004	-0.002	-0.002	-0.0196	-0.0008
1.09	0.0128	0.0084	0.0112	0.0092	-0.0028	0.0096
1.1	0.0156	0.0104	0.0136	0.0092	0.0048	0.0092
1.11	0.0032	-0.0004	0.0024	-0.0012	-0.0016	-0.0008
1.12	-0.0124	-0.0132	-0.0112	-0.0124	-0.018	-0.0112
1.13	-0.0152	-0.0148	-0.0132	-0.0124	-0.0256	-0.0112
1.14	-0.0028	-0.004	-0.002	-0.002	-0.0188	-0.0008
1.15	0.0128	0.0084	0.0112	0.0092	-0.002	0.0096
1.16	0.0156	0.0104	0.0136	0.0088	0.0052	0.0092
1.17	0.0032	-0.0004	0.0024	-0.0012	-0.0012	-0.0008
1.18	-0.0124	-0.0132	-0.0112	-0.0128	-0.018	-0.0116
1.19	-0.0152	-0.0148	-0.0136	-0.0124	-0.0256	-0.0112
1.2	-0.0024	-0.004	-0.002	-0.002	-0.0188	-0.0012
1.21	0.0128	0.0088	0.0116	0.0092	-0.0024	0.0096
1.22	0.0156	0.0104	0.0136	0.0088	0.0048	0.0092
1.23	0.0032	-0.0004	0.0024	-0.0016	-0.002	-0.0008
1.24	-0.012	-0.0128	-0.0112	-0.0128	-0.0184	-0.0116
1.25	-0.0144	-0.0144	-0.0128	-0.012	-0.0252	-0.0108
1.26	-0.002	-0.0036	-0.0016	-0.0016	-0.0184	-0.0008
1.27	0.0132	0.0088	0.0116	0.0092	-0.002	0.0096
1.28	0.0156	0.0104	0.0136	0.0088	0.0052	0.0092
1.29	0.0028	-0.0004	0.002	-0.0016	-0.002	-0.0012
1.3	-0.0124	-0.0132	-0.0112	-0.0128	-0.0184	-0.0116
1.31	-0.0148	-0.0148	-0.0132	-0.012	-0.0252	-0.0108
1.32	-0.0024	-0.0036	-0.0016	-0.0016	-0.0184	-0.0008
1.33	0.0132	0.0088	0.0116	0.0092	-0.002	0.0096
1.34	0.0156	0.0104	0.0136	0.0088	0.0052	0.0092
1.35	0.0032	-0.0004	0.0024	-0.0016	-0.0016	-0.0008
1.36	-0.0124	-0.0132	-0.0112	-0.0128	-0.018	-0.0116
1.37	-0.0148	-0.0148	-0.0132	-0.0124	-0.0252	-0.0108
1.38	-0.0024	-0.0036	-0.0016	-0.002	-0.0188	-0.0008
1.39	0.0128	0.0084	0.0112	0.0088	-0.0028	0.0092
1.4	0.0156	0.0104	0.0136	0.0084	0.0044	0.0088
1.41	0.0028	-0.0008	0.002	-0.002	-0.0024	-0.0012
1.42	-0.0124	-0.0132	-0.0112	-0.0124	-0.0188	-0.0112
1.43	-0.0148	-0.0148	-0.0132	-0.012	-0.0256	-0.0108
1.44	-0.002	-0.0032	-0.0012	-0.0016	-0.0184	-0.0004
1.45	0.0132	0.0088	0.0116	0.0092	-0.002	0.0096
1.46	0.0156	0.0104	0.0136	0.0084	0.0044	0.0088
1.47	0.0028	-0.0008	0.002	-0.0024	-0.0028	-0.0016
1.48	-0.0128	-0.0132	-0.0116	-0.0128	-0.0192	-0.0116
1.49	-0.0148	-0.0148	-0.0132	-0.0124	-0.026	-0.0108
1.5	-0.002	-0.0036	-0.0016	-0.002	-0.0192	-0.0008
1.51	0.0132	0.0088	0.0116	0.0084	-0.0036	0.0088
1.52	0.0156	0.0104	0.0136	0.0076	0.0028	0.008
1.53	0.0024	-0.0008	0.0016	-0.0028	-0.004	-0.002
1.54	-0.0124	-0.0132	-0.0116	-0.0128	-0.02	-0.0116
1.55	-0.0148	-0.0148	-0.0132	-0.012	-0.0264	-0.0108
1.56	-0.002	-0.0036	-0.0016	-0.0016	-0.0192	-0.0008
1.57	0.0132	0.0088	0.0116	0.0088	-0.0032	0.0092
1.58	0.0156	0.01	0.0132	0.008	0.0032	0.0084
1.59	0.0024	-0.0012	0.0016	-0.0024	-0.004	-0.0016
1.6	-0.0128	-0.0136	-0.0116	-0.0128	-0.0196	-0.0116
1.61	-0.0152	-0.0148	-0.0132	-0.012	-0.0264	-0.0108
1.62	-0.002	-0.0032	-0.0012	-0.0016	-0.0188	-0.0004
1.63	0.0132	0.0088	0.0116	0.0088	-0.0028	0.0092
1.64	0.0156	0.0104	0.0136	0.008	0.004	0.0084
1.65	0.0024	-0.0012	0.0016	-0.002	-0.0032	-0.0012
1.66	-0.0128	-0.0136	-0.0116	-0.0124	-0.0188	-0.0112
1.67	-0.0152	-0.0148	-0.0132	-0.0116	-0.0252	-0.0104
1.68	-0.002	-0.0032	-0.0012	-0.0012	-0.0176	0
1.69	0.0132	0.0088	0.0116	0.0092	-0.0016	0.0096
1.7	0.0156	0.01	0.0132	0.0084	0.0048	0.0088
1.71	0.0016	-0.0016	0.0012	-0.0024	-0.0028	-0.0016
1.72	-0.0132	-0.014	-0.0124	-0.0132	-0.0192	-0.0116
1.73	-0.0156	-0.0152	-0.014	-0.0124	-0.026	-0.0112
1.74	-0.0024	-0.0036	-0.0016	-0.0016	-0.0188	-0.0008
1.75	0.0128	0.0084	0.0112	0.0088	-0.0028	0.0092
1.76	0.0152	0.01	0.0132	0.0084	0.004	0.0084
1.77	0.002	-0.0016	0.0012	-0.002	-0.0032	-0.0016
1.78	-0.0132	-0.0136	-0.012	-0.0124	-0.0188	-0.0112
1.79	-0.0152	-0.0148	-0.0132	-0.0112	-0.0248	-0.01
1.8	-0.0016	-0.0032	-0.0012	-0.0008	-0.0172	0.0004
1.81	0.0132	0.0088	0.0116	0.0092	-0.0012	0.01
1.82	0.0156	0.0104	0.0132	0.0088	0.0056	0.0092
1.83	0.002	-0.0016	0.0012	-0.002	-0.002	-0.0012
1.84	-0.0132	-0.0136	-0.012	-0.0124	-0.0176	-0.0112
1.85	-0.0152	-0.0148	-0.0132	-0.0112	-0.024	-0.01
1.86	-0.0016	-0.0032	-0.0012	-0.0004	-0.0164	0.0004
1.87	0.0132	0.0088	0.0116	0.0096	0	0.0104
1.88	0.0144	0.0092	0.0124	0.0088	0.0064	0.0092
1.89	0.0004	-0.0028	-0.0004	-0.0024	-0.0016	-0.0016
1.9	-0.0144	-0.0148	-0.0132	-0.0124	-0.0176	-0.0112
1.91	-0.0168	-0.016	-0.0148	-0.0116	-0.024	-0.01
1.92	-0.0028	-0.004	-0.0024	-0.0008	-0.0164	0.0004
1.93	0.012	0.0076	0.0104	0.0092	-0.0008	0.0096
1.94	0.014	0.0092	0.012	0.0084	0.0052	0.0088
1.95	0.0004	-0.0028	0	-0.0024	-0.0024	-0.0016
1.96	-0.014	-0.0148	-0.0128	-0.0124	-0.018	-0.0112
1.97	-0.0164	-0.016	-0.0144	-0.0112	-0.0244	-0.01
1.98	-0.0028	-0.004	-0.002	-0.0004	-0.0164	0.0004
1.99	0.0116	0.0072	0.01	0.0092	-0.0008	0.01
2	0.0128	0.0076	0.0108	0.0084	0.0052	0.0084
2.01	-0.0016	-0.0048	-0.0024	-0.0028	-0.0028	-0.002
2.02	-0.016	-0.0164	-0.0148	-0.0128	-0.0188	-0.0116
2.03	-0.0176	-0.0168	-0.0156	-0.0116	-0.0248	-0.01
2.04	-0.0032	-0.0044	-0.0024	-0.0004	-0.0168	0.0004
2.05	0.012	0.0076	0.0104	0.0096	-0.0008	0.01
2.06	0.0144	0.0092	0.0124	0.0084	0.0052	0.0088
2.07	0.0008	-0.0028	0	-0.0024	-0.0024	-0.0016
2.08	-0.0136	-0.0144	-0.0128	-0.0128	-0.0184	-0.0112
2.09	-0.0156	-0.0152	-0.014	-0.0116	-0.0248	-0.0104
2.1	-0.0016	-0.0032	-0.0012	-0.0008	-0.0172	0
2.11	0.0124	0.008	0.0108	0.0088	-0.0016	0.0092
2.12	0.0144	0.0092	0.012	0.0076	0.004	0.008
2.13	0.0004	-0.0028	-0.0004	-0.0032	-0.004	-0.0024
2.14	-0.0136	-0.0144	-0.0124	-0.0128	-0.0196	-0.0116
2.15	-0.0152	-0.0152	-0.0136	-0.0116	-0.0256	-0.0104
2.16	-0.0016	-0.0032	-0.0012	-0.0008	-0.0176	0.0004
2.17	0.0128	0.0084	0.0112	0.0088	-0.002	0.0096
2.18	0.0148	0.0092	0.0124	0.008	0.004	0.0084
2.19	0.0008	-0.0024	0	-0.0028	-0.0036	-0.002
2.2	-0.0132	-0.014	-0.012	-0.0124	-0.0188	-0.0112
2.21	-0.0148	-0.0144	-0.0132	-0.0112	-0.0244	-0.0096
2.22	-0.0008	-0.0024	-0.0004	0	-0.016	0.0008
2.23	0.0136	0.0088	0.012	0.0096	-0.0004	0.01
2.24	0.0152	0.01	0.0132	0.0084	0.006	0.0088
2.25	0.0012	-0.0024	0.0004	-0.0028	-0.0024	-0.002
2.26	-0.0132	-0.0136	-0.012	-0.0124	-0.018	-0.0112
2.27	-0.0148	-0.0144	-0.0128	-0.0108	-0.024	-0.0096
2.28	-0.0008	-0.0024	-0.0004	0	-0.0156	0.0008
2.29	0.0136	0.0088	0.012	0.0096	0	0.01
2.3	0.0152	0.0096	0.0128	0.0084	0.0056	0.0088
2.31	0.0008	-0.0024	0.0004	-0.0028	-0.0024	-0.002
2.32	-0.0132	-0.014	-0.012	-0.0124	-0.018	-0.0112
2.33	-0.0148	-0.0148	-0.0132	-0.0112	-0.024	-0.0096
2.34	-0.0004	-0.0024	-0.0004	0	-0.0156	0.0012
2.35	0.0136	0.0088	0.012	0.0096	0	0.01
2.36	0.0152	0.0096	0.0128	0.0084	0.006	0.0088
2.37	0.0008	-0.0024	0	-0.0028	-0.0024	-0.002
2.38	-0.0132	-0.014	-0.012	-0.0124	-0.018	-0.0108
2.39	-0.0148	-0.0144	-0.0128	-0.0108	-0.0236	-0.0096
2.4	-0.0004	-0.002	0	0.0004	-0.0148	0.0012
2.41	0.0136	0.0092	0.012	0.0096	0.0008	0.01
2.42	0.0152	0.01	0.0132	0.0084	0.0064	0.0088
2.43	0.0004	-0.0028	0	-0.0028	-0.002	-0.002
2.44	-0.0132	-0.014	-0.012	-0.012	-0.0176	-0.0108
2.45	-0.0148	-0.0144	-0.0132	-0.0108	-0.0232	-0.0096
2.46	-0.0004	-0.002	0	0.0004	-0.0144	0.0012
2.47	0.0136	0.0092	0.012	0.01	0.0012	0.0104
2.48	0.0152	0.01	0.0132	0.0088	0.0068	0.0088
2.49	0.0004	-0.0028	0	-0.0028	-0.0016	-0.002
2.5	-0.0136	-0.014	-0.0124	-0.012	-0.0172	-0.0108
2.51	-0.0148	-0.0144	-0.0128	-0.0108	-0.0228	-0.0096
2.52	-0.0004	-0.002	0	0.0004	-0.0144	0.0012
2.53	0.0136	0.0088	0.012	0.0096	0.0008	0.01
2.54	0.0148	0.0096	0.0128	0.0084	0.0064	0.0088
2.55	0	-0.0028	-0.0004	-0.0032	-0.0024	-0.0024
2.56	-0.0136	-0.014	-0.0124	-0.0124	-0.018	-0.0112
2.57	-0.0148	-0.0144	-0.0132	-0.0108	-0.0236	-0.0096
2.58	0	-0.002	0	0.0004	-0.0148	0.0012
2.59	0.0136	0.0092	0.012	0.01	0.0008	0.0104
2.6	0.0148	0.0096	0.0128	0.0084	0.0064	0.0088
2.61	0	-0.0032	-0.0004	-0.0028	-0.0024	-0.0024
2.62	-0.014	-0.0144	-0.0124	-0.0124	-0.018	-0.0112
2.63	-0.0152	-0.0148	-0.0132	-0.0112	-0.024	-0.01
2.64	-0.0004	-0.002	0	0.0004	-0.0152	0.0012
2.65	0.0136	0.0088	0.012	0.0096	0.0004	0.01
2.66	0.0148	0.0096	0.0128	0.0084	0.006	0.0088
2.67	-0.0004	-0.0032	-0.0008	-0.0032	-0.0028	-0.0024
2.68	-0.014	-0.0144	-0.0124	-0.0124	-0.018	-0.0112
2.69	-0.0148	-0.0144	-0.0132	-0.0108	-0.0236	-0.0096
2.7	0	-0.0016	0.0004	0.0008	-0.0144	0.0016
2.71	0.014	0.0092	0.012	0.01	0.0012	0.0104
2.72	0.0148	0.0096	0.0128	0.0084	0.0068	0.0088
2.73	0	-0.0032	-0.0008	-0.0032	-0.0024	-0.0024
2.74	-0.0136	-0.0144	-0.0124	-0.0124	-0.018	-0.0112
2.75	-0.0148	-0.0144	-0.0132	-0.0108	-0.0236	-0.0096
2.76	0.0004	-0.0016	0.0004	0.0008	-0.0144	0.0016
2.77	0.0136	0.0092	0.012	0.01	0.0012	0.0104
2.78	0.0148	0.0096	0.0128	0.0084	0.0068	0.0088
2.79	-0.0004	-0.0032	-0.0008	-0.0032	-0.0024	-0.0024
2.8	-0.0136	-0.0144	-0.0124	-0.0124	-0.0176	-0.0112
2.81	-0.0144	-0.0144	-0.0128	-0.0108	-0.0236	-0.0096
2.82	0.0004	-0.0016	0.0008	0.0008	-0.0144	0.0016
2.83	0.0136	0.0092	0.012	0.0096	0.0008	0.01
2.84	0.0148	0.0092	0.0128	0.0084	0.0064	0.0088
2.85	-0.0004	-0.0036	-0.0008	-0.0032	-0.0028	-0.0024
2.86	-0.014	-0.0144	-0.0124	-0.0124	-0.0184	-0.0112
2.87	-0.0148	-0.0144	-0.0128	-0.0108	-0.024	-0.0096
2.88	0.0004	-0.0012	0.0008	0.0008	-0.0144	0.002
2.89	0.0136	0.0092	0.012	0.01	0.0012	0.0104
2.9	0.0144	0.0092	0.0128	0.0084	0.0068	0.0088
2.91	-0.0008	-0.0036	-0.0012	-0.0036	-0.0028	-0.0024
2.92	-0.014	-0.0144	-0.0128	-0.0128	-0.0184	-0.0116
2.93	-0.0148	-0.0144	-0.0132	-0.0112	-0.024	-0.0096
2.94	0.0004	-0.0012	0.0008	0.0008	-0.0148	0.0016
2.95	0.0136	0.0088	0.012	0.0096	0.0004	0.01
2.96	0.0144	0.0092	0.0124	0.008	0.0056	0.0084
2.97	-0.0008	-0.004	-0.0012	-0.0036	-0.0036	-0.0028
2.98	-0.014	-0.0144	-0.0128	-0.0128	-0.0188	-0.0116
2.99	-0.0144	-0.0144	-0.0128	-0.0108	-0.0244	-0.0096
3	0.0008	-0.0012	0.0012	0.0012	-0.0144	0.002
3.01	0.014	0.0092	0.0124	0.01	0.0012	0.0104
3.02	0.0148	0.0092	0.0124	0.0084	0.0068	0.0088
3.03	-0.0008	-0.0036	-0.0012	-0.0036	-0.0028	-0.0024
3.04	-0.014	-0.0144	-0.0124	-0.0124	-0.018	-0.0112
3.05	-0.0144	-0.014	-0.0128	-0.0104	-0.0232	-0.0092
3.06	0.0012	-0.0008	0.0012	0.0016	-0.0136	0.0024
3.07	0.0144	0.0096	0.0124	0.0104	0.002	0.0108
3.08	0.0148	0.0096	0.0128	0.0084	0.0076	0.0088
3.09	-0.0008	-0.004	-0.0012	-0.0036	-0.002	-0.0024
3.1	-0.014	-0.0144	-0.0128	-0.0124	-0.0176	-0.0112
3.11	-0.0144	-0.014	-0.0128	-0.0108	-0.0232	-0.0096
3.12	0.0012	-0.0008	0.0012	0.0012	-0.0136	0.002
3.13	0.014	0.0096	0.0124	0.01	0.0016	0.0104
3.14	0.0144	0.0092	0.0124	0.008	0.0064	0.0084
3.15	-0.0016	-0.0044	-0.002	-0.004	-0.0036	-0.0032
3.16	-0.0144	-0.0148	-0.0128	-0.0128	-0.0188	-0.0116
3.17	-0.0148	-0.0144	-0.0128	-0.0112	-0.0244	-0.01
3.18	0.0012	-0.0008	0.0012	0.0012	-0.0144	0.002
3.19	0.014	0.0096	0.0124	0.01	0.0008	0.0104
3.2	0.0144	0.0092	0.0124	0.0084	0.0064	0.0088
3.21	-0.0016	-0.0044	-0.0016	-0.0036	-0.0032	-0.0028
3.22	-0.0144	-0.0148	-0.0128	-0.0128	-0.0188	-0.0112
3.23	-0.0144	-0.0144	-0.0128	-0.0108	-0.024	-0.0096
3.24	0.0012	-0.0008	0.0016	0.0016	-0.014	0.0024
3.25	0.014	0.0096	0.0124	0.01	0.0016	0.0104
3.26	0.0144	0.0092	0.0124	0.0084	0.0072	0.0088
3.27	-0.0012	-0.0044	-0.0016	-0.0036	-0.0024	-0.0028
3.28	-0.014	-0.0144	-0.0128	-0.0124	-0.0176	-0.0108
3.29	-0.014	-0.014	-0.0124	-0.0104	-0.0228	-0.0088
3.3	0.002	-0.0004	0.002	0.002	-0.0124	0.0028
3.31	0.0144	0.0096	0.0128	0.0104	0.0028	0.0108
3.32	0.0144	0.0092	0.0124	0.0084	0.008	0.0088
3.33	-0.0016	-0.0044	-0.002	-0.004	-0.0024	-0.0032
3.34	-0.0144	-0.0148	-0.0132	-0.0128	-0.018	-0.0116
3.35	-0.0144	-0.0144	-0.0128	-0.0108	-0.0236	-0.0096
3.36	0.0016	-0.0004	0.0016	0.0016	-0.0136	0.0024
3.37	0.0144	0.0096	0.0124	0.01	0.0016	0.0104
3.38	0.0144	0.0092	0.0124	0.0084	0.0068	0.0084
3.39	-0.0016	-0.0044	-0.002	-0.0036	-0.0028	-0.0028
3.4	-0.0144	-0.0144	-0.0128	-0.0124	-0.018	-0.0112
3.41	-0.0144	-0.014	-0.0128	-0.0104	-0.0232	-0.0092
3.42	0.0016	-0.0004	0.002	0.0016	-0.0132	0.0024
3.43	0.0144	0.0096	0.0128	0.01	0.002	0.0104
3.44	0.0144	0.0092	0.0124	0.0084	0.0072	0.0084
3.45	-0.002	-0.0048	-0.0024	-0.004	-0.0032	-0.0032
3.46	-0.0144	-0.0148	-0.0132	-0.0124	-0.0184	-0.0112
3.47	-0.0144	-0.014	-0.0124	-0.0104	-0.0236	-0.0092
3.48	0.002	0	0.002	0.002	-0.0132	0.0028
3.49	0.0144	0.0096	0.0128	0.0104	0.002	0.0108
3.5	0.0144	0.0092	0.0124	0.0084	0.0072	0.0088
3.51	-0.002	-0.0048	-0.002	-0.0036	-0.0028	-0.0028
3.52	-0.0144	-0.0148	-0.0128	-0.012	-0.0176	-0.0108
3.53	-0.014	-0.014	-0.0124	-0.01	-0.0224	-0.0088
3.54	0.0024	0	0.0024	0.0024	-0.012	0.0032
3.55	0.0144	0.01	0.0128	0.0104	0.0028	0.0108
3.56	0.0144	0.0092	0.0124	0.0084	0.008	0.0088
3.57	-0.002	-0.0048	-0.0024	-0.0036	-0.0024	-0.0028
3.58	-0.0144	-0.0148	-0.0128	-0.012	-0.0172	-0.0108
3.59	-0.014	-0.0136	-0.0124	-0.01	-0.022	-0.0084
3.6	0.0024	0.0004	0.0024	0.0024	-0.0116	0.0032
3.61	0.0148	0.01	0.0128	0.0104	0.0036	0.0108
3.62	0.0144	0.0092	0.0124	0.0084	0.0084	0.0088
3.63	-0.002	-0.0048	-0.0024	-0.0036	-0.002	-0.0028
3.64	-0.0144	-0.0148	-0.0128	-0.012	-0.0168	-0.0108
3.65	-0.014	-0.0136	-0.012	-0.0096	-0.0212	-0.0084
3.66	0.0024	0.0004	0.0024	0.0028	-0.0108	0.0036
3.67	0.0144	0.0096	0.0128	0.0104	0.0032	0.0108
3.68	0.014	0.0088	0.012	0.008	0.0076	0.0084
3.69	-0.0024	-0.0052	-0.0028	-0.0044	-0.0028	-0.0032
3.7	-0.0148	-0.0148	-0.0132	-0.0124	-0.0176	-0.0112
3.71	-0.014	-0.0136	-0.0124	-0.0096	-0.0224	-0.0084
3.72	0.0024	0.0004	0.0024	0.0024	-0.0116	0.0032
3.73	0.0148	0.01	0.0128	0.0104	0.0028	0.0108
3.74	0.014	0.0088	0.012	0.008	0.0076	0.0084
3.75	-0.0024	-0.0052	-0.0028	-0.004	-0.0028	-0.0032
3.76	-0.0144	-0.0148	-0.0128	-0.012	-0.0172	-0.0108
3.77	-0.0136	-0.0136	-0.012	-0.0096	-0.0216	-0.0084
3.78	0.0032	0.0008	0.0028	0.0028	-0.0108	0.0036
3.79	0.0148	0.01	0.0128	0.0104	0.0036	0.0108
3.8	0.014	0.0092	0.012	0.008	0.0076	0.0084
3.81	-0.0028	-0.0052	-0.0028	-0.0044	-0.0032	-0.0036
3.82	-0.0152	-0.0152	-0.0136	-0.0132	-0.0192	-0.012
3.83	-0.0152	-0.0148	-0.0136	-0.012	-0.026	-0.0108
3.84	0.002	0	0.002	0.0016	-0.0148	0.0024
3.85	0.0136	0.0092	0.012	0.0092	-0.0004	0.0096
3.86	0.0132	0.008	0.0112	0.0072	0.0044	0.0076
3.87	-0.0032	-0.006	-0.0036	-0.0048	-0.006	-0.004
3.88	-0.0148	-0.0148	-0.0132	-0.0124	-0.0196	-0.0112
3.89	-0.014	-0.014	-0.0124	-0.01	-0.024	-0.0088
3.9	0.0024	0.0004	0.0024	0.0024	-0.0128	0.0032
3.91	0.0148	0.01	0.0128	0.0104	0.002	0.0104
3.92	0.0144	0.0092	0.0124	0.008	0.0064	0.0084
3.93	-0.0028	-0.0052	-0.0028	-0.0044	-0.004	-0.0036
3.94	-0.0148	-0.0148	-0.0132	-0.012	-0.0184	-0.0108
3.95	-0.014	-0.0136	-0.0124	-0.0096	-0.0224	-0.0084
3.96	0.0032	0.0008	0.0028	0.0032	-0.0112	0.0036
3.97	0.0148	0.01	0.0128	0.0108	0.0036	0.0112
3.98	0.014	0.0088	0.012	0.0084	0.008	0.0088
3.99	-0.0032	-0.0056	-0.0032	-0.0044	-0.0028	-0.0036
4	-0.0148	-0.0152	-0.0136	-0.0124	-0.018	-0.0112
4.01	-0.0136	-0.0136	-0.012	-0.0096	-0.022	-0.0084
4.02	0.0032	0.0008	0.0032	0.0032	-0.0108	0.004
4.03	0.0148	0.01	0.0128	0.0108	0.004	0.0112
4.04	0.014	0.0088	0.012	0.0084	0.0084	0.0088
4.05	-0.0028	-0.0052	-0.0032	-0.004	-0.0024	-0.0032
4.06	-0.014	-0.0144	-0.0128	-0.0116	-0.0164	-0.01
4.07	-0.0132	-0.0132	-0.0116	-0.0088	-0.0204	-0.0076
4.08	0.0036	0.0012	0.0036	0.0036	-0.0088	0.0044
4.09	0.0152	0.01	0.0132	0.0112	0.0056	0.0116
4.1	0.014	0.0092	0.012	0.0088	0.01	0.0092
4.11	-0.0028	-0.0056	-0.0032	-0.004	-0.0012	-0.0032
4.12	-0.0144	-0.0148	-0.0132	-0.0116	-0.016	-0.0104
4.13	-0.0136	-0.0132	-0.012	-0.0092	-0.0204	-0.008
4.14	0.0032	0.0008	0.0032	0.0032	-0.0096	0.004
4.15	0.0148	0.01	0.0128	0.0108	0.0048	0.0112
4.16	0.0136	0.0084	0.0116	0.008	0.0088	0.0084
4.17	-0.0032	-0.006	-0.0036	-0.0044	-0.0024	-0.0036
4.18	-0.0144	-0.0148	-0.0128	-0.0116	-0.0164	-0.0104
4.19	-0.0132	-0.0132	-0.0116	-0.0088	-0.0204	-0.0076
4.2	0.0032	0.0008	0.0032	0.0036	-0.0092	0.004
4.21	0.0144	0.0096	0.0128	0.0108	0.0048	0.0108
4.22	0.0136	0.0084	0.0116	0.008	0.0088	0.0084
4.23	-0.0032	-0.0056	-0.0032	-0.0044	-0.0024	-0.0036
4.24	-0.0144	-0.0144	-0.0128	-0.0116	-0.0164	-0.0104
4.25	-0.0132	-0.0132	-0.0116	-0.0088	-0.0204	-0.0076
4.26	0.0036	0.0012	0.0036	0.0036	-0.0092	0.0044
4.27	0.0148	0.0096	0.0128	0.0108	0.0048	0.0112
4.28	0.0136	0.0084	0.0116	0.0084	0.0088	0.0084
4.29	-0.0032	-0.006	-0.0036	-0.0044	-0.0024	-0.0036
4.3	-0.0144	-0.0144	-0.0128	-0.012	-0.0168	-0.0104
4.31	-0.0132	-0.0132	-0.0116	-0.0088	-0.0208	-0.0076
4.32	0.004	0.0016	0.0036	0.0036	-0.0092	0.0044
4.33	0.0148	0.01	0.0132	0.0112	0.0052	0.0116
4.34	0.0136	0.0088	0.0116	0.0084	0.0092	0.0088
4.35	-0.0032	-0.0056	-0.0032	-0.0044	-0.002	-0.0036
4.36	-0.014	-0.0144	-0.0128	-0.0116	-0.016	-0.0104
4.37	-0.0128	-0.0128	-0.0112	-0.0088	-0.02	-0.0076
4.38	0.004	0.0016	0.004	0.004	-0.0084	0.0048
4.39	0.0148	0.01	0.0128	0.0108	0.0052	0.0112
4.4	0.0136	0.0084	0.0116	0.008	0.0092	0.0084
4.41	-0.0032	-0.006	-0.0036	-0.0044	-0.0024	-0.0036
4.42	-0.014	-0.0144	-0.0128	-0.0116	-0.0164	-0.0104
4.43	-0.0128	-0.0128	-0.0112	-0.0088	-0.0204	-0.0076
4.44	0.004	0.0016	0.004	0.004	-0.0088	0.0044
4.45	0.0152	0.01	0.0132	0.0112	0.0052	0.0112
4.46	0.0136	0.0088	0.012	0.0084	0.0092	0.0088
4.47	-0.0036	-0.006	-0.0036	-0.0044	-0.0024	-0.0036
4.48	-0.0144	-0.0148	-0.0128	-0.0116	-0.0164	-0.0104
4.49	-0.0132	-0.0132	-0.0116	-0.0088	-0.0204	-0.0076
4.5	0.004	0.0012	0.0036	0.0036	-0.0092	0.0044
4.51	0.0144	0.0096	0.0128	0.0104	0.0044	0.0108
4.52	0.0132	0.0084	0.0116	0.0076	0.008	0.008
4.53	-0.004	-0.0064	-0.004	-0.0048	-0.0032	-0.004
4.54	-0.0144	-0.0148	-0.0132	-0.0116	-0.0172	-0.0104
4.55	-0.0128	-0.0128	-0.0112	-0.0088	-0.0208	-0.0076
4.56	0.004	0.0016	0.004	0.004	-0.0088	0.0048
4.57	0.0148	0.01	0.0128	0.0108	0.0048	0.0112
4.58	0.0132	0.0084	0.0112	0.008	0.0084	0.008
4.59	-0.004	-0.0064	-0.004	-0.0048	-0.0032	-0.004
4.6	-0.0144	-0.0148	-0.0132	-0.0116	-0.0168	-0.0104
4.61	-0.0128	-0.0128	-0.0112	-0.0084	-0.0204	-0.0072
4.62	0.0044	0.002	0.004	0.004	-0.0084	0.0048
4.63	0.0148	0.01	0.0132	0.0108	0.0056	0.0112
4.64	0.0132	0.0084	0.0116	0.008	0.0092	0.0084
4.65	-0.004	-0.0064	-0.004	-0.0044	-0.0024	-0.0036
4.66	-0.0144	-0.0144	-0.0128	-0.0112	-0.016	-0.01
4.67	-0.0128	-0.0128	-0.0112	-0.0084	-0.0196	-0.0072
4.68	0.0044	0.002	0.0044	0.0044	-0.0076	0.0052
4.69	0.0148	0.01	0.0128	0.0108	0.0056	0.0112
4.7	0.0128	0.008	0.0112	0.0076	0.0088	0.0076
4.71	-0.004	-0.0064	-0.004	-0.0052	-0.0032	-0.004
4.72	-0.0144	-0.0148	-0.0128	-0.0116	-0.0168	-0.0104
4.73	-0.0128	-0.0128	-0.0112	-0.0084	-0.02	-0.0072
4.74	0.0044	0.0016	0.004	0.004	-0.0084	0.0048
4.75	0.0148	0.01	0.0128	0.0104	0.0048	0.0108
4.76	0.0128	0.008	0.0112	0.0076	0.0084	0.008
4.77	-0.004	-0.0064	-0.004	-0.0048	-0.0032	-0.004
4.78	-0.0144	-0.0148	-0.0128	-0.0112	-0.0164	-0.01
4.79	-0.0124	-0.0128	-0.0112	-0.008	-0.0196	-0.0068
4.8	0.0044	0.002	0.0044	0.004	-0.008	0.0048
4.81	0.0144	0.0096	0.0128	0.0104	0.0052	0.0108
4.82	0.0128	0.008	0.0112	0.0072	0.0084	0.0076
4.83	-0.0044	-0.0068	-0.0044	-0.0048	-0.0032	-0.004
4.84	-0.0144	-0.0148	-0.0128	-0.0112	-0.0164	-0.01
4.85	-0.0124	-0.0124	-0.0108	-0.008	-0.0196	-0.0068
4.86	0.0048	0.002	0.0044	0.0044	-0.0076	0.0052
4.87	0.0148	0.01	0.0128	0.0108	0.0056	0.0112
4.88	0.0132	0.008	0.0112	0.0076	0.0088	0.008
4.89	-0.0044	-0.0064	-0.0044	-0.0048	-0.0028	-0.004
4.9	-0.014	-0.0144	-0.0128	-0.0112	-0.016	-0.01
4.91	-0.012	-0.0124	-0.0108	-0.008	-0.0188	-0.0068
4.92	0.0048	0.0024	0.0048	0.0044	-0.0072	0.0052
4.93	0.0148	0.01	0.0132	0.0108	0.006	0.0112
4.94	0.0128	0.008	0.0112	0.0076	0.0088	0.008
4.95	-0.004	-0.0064	-0.0044	-0.0048	-0.0028	-0.004
4.96	-0.0144	-0.0144	-0.0128	-0.0112	-0.016	-0.01
4.97	-0.0124	-0.0124	-0.0108	-0.008	-0.0188	-0.0068
4.98	0.0048	0.0024	0.0044	0.0044	-0.0072	0.0052
4.99	0.0148	0.01	0.0128	0.0104	0.0056	0.0108
5	0.0128	0.008	0.0112	0.0076	0.0088	0.008
5.01	-0.0044	-0.0068	-0.0044	-0.0048	-0.0032	-0.004
5.02	-0.014	-0.0144	-0.0128	-0.0112	-0.016	-0.01
5.03	-0.012	-0.012	-0.0104	-0.0076	-0.0188	-0.0068
5.04	0.0052	0.0024	0.0048	0.0048	-0.0072	0.0052
5.05	0.0152	0.0104	0.0132	0.0108	0.006	0.0112
5.06	0.0128	0.008	0.0112	0.0076	0.0092	0.008
5.07	-0.0044	-0.0068	-0.0044	-0.0048	-0.0028	-0.004
5.08	-0.0144	-0.0144	-0.0128	-0.0108	-0.0156	-0.0096
5.09	-0.012	-0.012	-0.0104	-0.0076	-0.0184	-0.0064
5.1	0.0052	0.0024	0.0048	0.0048	-0.0068	0.0052
5.11	0.0148	0.01	0.0132	0.0108	0.006	0.0108
5.12	0.0128	0.008	0.0112	0.0076	0.0088	0.008
5.13	-0.0044	-0.0068	-0.0044	-0.0048	-0.0028	-0.004
5.14	-0.0144	-0.0144	-0.0128	-0.0108	-0.0156	-0.0096
5.15	-0.012	-0.012	-0.0104	-0.0072	-0.018	-0.0064
5.16	0.0052	0.0024	0.0048	0.0048	-0.0064	0.0056
5.17	0.0148	0.01	0.0132	0.0104	0.006	0.0108
5.18	0.0124	0.0076	0.0108	0.0072	0.0088	0.0076
5.19	-0.0048	-0.0072	-0.0048	-0.0048	-0.0028	-0.004
5.2	-0.0144	-0.0148	-0.0132	-0.0112	-0.016	-0.01
5.21	-0.0124	-0.0124	-0.0108	-0.0076	-0.0184	-0.0064
5.22	0.0052	0.0024	0.0048	0.0048	-0.0064	0.0056
5.23	0.0148	0.0096	0.0128	0.0104	0.006	0.0108
5.24	0.012	0.0076	0.0104	0.0072	0.0084	0.0072
5.25	-0.0052	-0.0072	-0.0052	-0.0052	-0.0032	-0.0044
5.26	-0.0148	-0.0148	-0.0132	-0.0112	-0.0164	-0.01
5.27	-0.012	-0.012	-0.0104	-0.0076	-0.0188	-0.0064
5.28	0.0052	0.0024	0.0048	0.0052	-0.0064	0.0056
5.29	0.0148	0.0096	0.0128	0.0108	0.0064	0.0112
5.3	0.012	0.0072	0.0104	0.0076	0.0092	0.008
5.31	-0.0052	-0.0072	-0.0048	-0.0044	-0.002	-0.0032
5.32	-0.0144	-0.0144	-0.0128	-0.01	-0.014	-0.0088
5.33	-0.0116	-0.0116	-0.01	-0.0068	-0.0168	-0.0056
5.34	0.006	0.0032	0.0056	0.0044	-0.006	0.0052
5.35	0.0152	0.0104	0.0136	0.0096	0.0056	0.01
5.36	0.0124	0.0076	0.0104	0.0068	0.0084	0.0072
5.37	-0.0052	-0.0072	-0.0048	-0.0048	-0.0028	-0.0036
5.38	-0.0144	-0.0148	-0.0132	-0.0104	-0.0152	-0.0092
5.39	-0.012	-0.012	-0.0104	-0.0068	-0.0176	-0.0056
5.4	0.0052	0.0024	0.0048	0.0048	-0.006	0.0056
5.41	0.0148	0.0096	0.0128	0.0096	0.0056	0.01
5.42	0.0124	0.0076	0.0104	0.0064	0.0076	0.0068
5.43	-0.0052	-0.0072	-0.0048	-0.0052	-0.004	-0.004
5.44	-0.0144	-0.0144	-0.0128	-0.01	-0.0156	-0.0088
5.45	-0.012	-0.012	-0.0104	-0.0064	-0.0172	-0.0052
5.46	0.0052	0.0024	0.0048	0.006	-0.0048	0.0064
5.47	0.014	0.0092	0.0124	0.012	0.0088	0.012
5.48	0.0116	0.0068	0.0096	0.0084	0.0116	0.0088
5.49	-0.0052	-0.0072	-0.0052	-0.0036	0.0004	-0.0028
5.5	-0.014	-0.0144	-0.0128	-0.0096	-0.012	-0.0084
5.51	-0.0116	-0.012	-0.0104	-0.0064	-0.0148	-0.0052
5.52	0.0052	0.0024	0.0048	0.0052	-0.0036	0.006
5.53	0.014	0.0092	0.0124	0.0108	0.0084	0.0112
5.54	0.012	0.0072	0.01	0.0072	0.01	0.0076
5.55	-0.0056	-0.0076	-0.0052	-0.0056	-0.0024	-0.0044
5.56	-0.0144	-0.0148	-0.0132	-0.0112	-0.0156	-0.01
5.57	-0.012	-0.012	-0.0104	-0.0072	-0.0176	-0.006
5.58	0.004	0.0016	0.004	0.0052	-0.0056	0.006
5.59	0.0128	0.008	0.0112	0.0104	0.0068	0.0108
5.6	0.0096	0.0052	0.0084	0.0072	0.0092	0.0076
5.61	-0.006	-0.008	-0.006	-0.0056	-0.0032	-0.0048
5.62	-0.0132	-0.0136	-0.012	-0.0116	-0.0164	-0.0104
5.63	-0.0096	-0.01	-0.0084	-0.008	-0.0192	-0.0064
5.64	0.0072	0.004	0.0064	0.0044	-0.0076	0.0048
5.65	0.016	0.0108	0.014	0.0092	0.0044	0.01
5.66	0.0128	0.008	0.0112	0.0064	0.0064	0.0068
5.67	-0.0052	-0.0072	-0.0048	-0.0048	-0.004	-0.004
5.68	-0.014	-0.0144	-0.0128	-0.0096	-0.0152	-0.0084
5.69	-0.0108	-0.0112	-0.0096	-0.0064	-0.0172	-0.0052
5.7	0.0068	0.004	0.0064	0.0048	-0.006	0.0056
5.71	0.0156	0.0108	0.014	0.0096	0.0052	0.01
5.72	0.0128	0.008	0.0112	0.0056	0.0064	0.006
5.73	-0.0052	-0.0072	-0.0052	-0.006	-0.0056	-0.0052
5.74	-0.014	-0.014	-0.0124	-0.0108	-0.0172	-0.0096
5.75	-0.0112	-0.0112	-0.0096	-0.0064	-0.018	-0.0052
5.76	0.0068	0.0036	0.006	0.0048	-0.0064	0.0056
5.77	0.0156	0.0108	0.014	0.0096	0.0048	0.01
5.78	0.0124	0.0076	0.0108	0.0056	0.0064	0.0064
5.79	-0.0056	-0.008	-0.0056	-0.006	-0.0052	-0.0048
5.8	-0.0152	-0.0152	-0.0136	-0.0108	-0.0168	-0.0096
5.81	-0.012	-0.012	-0.0104	-0.0064	-0.018	-0.0052
5.82	0.0068	0.0036	0.0064	0.0052	-0.006	0.006
5.83	0.016	0.0108	0.014	0.0096	0.0052	0.01
5.84	0.0124	0.0076	0.0108	0.006	0.0068	0.0064
5.85	-0.006	-0.008	-0.006	-0.0056	-0.0044	-0.0044
5.86	-0.0148	-0.0152	-0.0136	-0.0104	-0.016	-0.0092
5.87	-0.0112	-0.0116	-0.01	-0.006	-0.0172	-0.0048
5.88	0.0072	0.004	0.0064	0.006	-0.0044	0.0068
5.89	0.016	0.0108	0.014	0.0116	0.0084	0.012
5.9	0.0128	0.008	0.0108	0.008	0.0112	0.0084
5.91	-0.0052	-0.0076	-0.0052	-0.0044	-0.0008	-0.0036
5.92	-0.014	-0.0144	-0.0128	-0.01	-0.0132	-0.0088
5.93	-0.0104	-0.0108	-0.0092	-0.006	-0.0148	-0.0048
5.94	0.0076	0.0044	0.0072	0.0072	-0.0016	0.0076
5.95	0.0168	0.0116	0.0148	0.0124	0.0116	0.0128
5.96	0.0136	0.0084	0.0116	0.0084	0.0136	0.0088
5.97	-0.0052	-0.0072	-0.0052	-0.0044	0.0008	-0.0036
5.98	-0.014	-0.0144	-0.0128	-0.01	-0.012	-0.0084
5.99	-0.0104	-0.0108	-0.0092	-0.0056	-0.014	-0.0044
6	0.0076	0.0044	0.0068	0.0068	-0.0012	0.0076
6.01	0.0164	0.0112	0.0144	0.0124	0.0112	0.0124
6.02	0.0124	0.0076	0.0108	0.0084	0.0136	0.0088
6.03	-0.0064	-0.0084	-0.006	-0.0048	0.0004	-0.0036
6.04	-0.0152	-0.0152	-0.0136	-0.0096	-0.012	-0.0084
6.05	-0.012	-0.012	-0.0104	-0.006	-0.014	-0.0048
6.06	0.006	0.0032	0.0056	0.0056	-0.0024	0.0064
6.07	0.014	0.0092	0.012	0.0084	0.006	0.0088
6.08	0.0104	0.006	0.0088	0.0056	0.0072	0.006
6.09	-0.0068	-0.0088	-0.0068	-0.0052	-0.0036	-0.004
6.1	-0.0152	-0.0152	-0.0136	-0.0096	-0.0144	-0.0084
6.11	-0.0112	-0.0112	-0.0096	-0.0048	-0.0148	-0.004
6.12	0.0076	0.0044	0.0068	0.0076	-0.0012	0.008
6.13	0.016	0.0108	0.014	0.0124	0.0112	0.0128
6.14	0.0124	0.0076	0.0104	0.0088	0.014	0.0092
6.15	-0.006	-0.008	-0.0056	-0.0036	0.002	-0.0028
6.16	-0.014	-0.0144	-0.0128	-0.0084	-0.0096	-0.0072
6.17	-0.0104	-0.0108	-0.0092	-0.004	-0.01	-0.0028
6.18	0.0072	0.0044	0.0068	0.0084	0.0032	0.0092
6.19	0.0156	0.0104	0.0136	0.0132	0.0152	0.0136
6.2	0.0116	0.0068	0.01	0.0084	0.0156	0.0088
6.21	-0.0064	-0.0084	-0.006	-0.0044	0.002	-0.0036
6.22	-0.0148	-0.0148	-0.0132	-0.0096	-0.0104	-0.0084
6.23	-0.0112	-0.0112	-0.0096	-0.0052	-0.012	-0.004
6.24	0.006	0.0032	0.0056	0.0072	0.0004	0.0076
6.25	0.014	0.0092	0.0124	0.0116	0.0116	0.012
6.26	0.0104	0.006	0.0088	0.008	0.0132	0.0084
6.27	-0.006	-0.008	-0.006	-0.004	0.0016	-0.0028
6.28	-0.0136	-0.014	-0.0124	-0.0084	-0.0096	-0.0072
6.29	-0.0104	-0.0108	-0.0092	-0.0044	-0.0108	-0.0032
6.3	0.0064	0.0036	0.006	0.006	-0.0004	0.0064
6.31	0.0144	0.0096	0.0124	0.0088	0.008	0.0092
6.32	0.0108	0.0064	0.0092	0.0048	0.0076	0.0052
6.33	-0.006	-0.0084	-0.006	-0.0052	-0.0032	-0.0044
6.34	-0.014	-0.0144	-0.0128	-0.0092	-0.0136	-0.008
6.35	-0.0104	-0.0108	-0.0088	-0.0056	-0.0152	-0.0048
6.36	0.0072	0.0044	0.0068	0.0044	-0.0048	0.0052
6.37	0.0156	0.0104	0.0136	0.0096	0.006	0.0096
6.38	0.0112	0.0064	0.0096	0.0068	0.0084	0.0072
6.39	-0.0072	-0.0092	-0.0068	-0.004	-0.002	-0.0032
6.4	-0.0156	-0.0156	-0.014	-0.0084	-0.012	-0.0072
6.41	-0.012	-0.012	-0.0104	-0.0048	-0.0128	-0.0036
6.42	0.0052	0.0024	0.0048	0.0068	-0.0008	0.0072
6.43	0.0124	0.0076	0.0108	0.0112	0.01	0.0112
6.44	0.0088	0.0044	0.0076	0.0068	0.0108	0.0072
6.45	-0.0092	-0.0108	-0.0088	-0.0048	-0.0012	-0.004
6.46	-0.018	-0.0176	-0.0164	-0.0092	-0.0124	-0.008
6.47	-0.0116	-0.0116	-0.01	-0.0052	-0.0136	-0.004
6.48	0.0064	0.0036	0.006	0.006	-0.002	0.0068
6.49	0.014	0.0088	0.012	0.0108	0.0092	0.0112
6.5	0.0096	0.0048	0.008	0.0076	0.0112	0.008
6.51	-0.0068	-0.0088	-0.0068	-0.0036	0.0004	-0.0028
6.52	-0.0144	-0.0144	-0.0128	-0.0076	-0.0092	-0.0064
6.53	-0.0096	-0.01	-0.0084	-0.0036	-0.0096	-0.0024
6.54	0.0072	0.004	0.0064	0.0076	0.002	0.008
6.55	0.0156	0.0104	0.0136	0.0104	0.0112	0.0108
6.56	0.0132	0.008	0.0112	0.006	0.0108	0.0064
6.57	-0.004	-0.0064	-0.004	-0.0052	-0.0012	-0.0044
6.58	-0.012	-0.0124	-0.0108	-0.0088	-0.012	-0.0076
6.59	-0.008	-0.0088	-0.0068	-0.0052	-0.0132	-0.004
6.6	0.0088	0.0056	0.008	0.006	-0.0016	0.0068
6.61	0.0156	0.0104	0.0136	0.0104	0.0088	0.0108
6.62	0.0112	0.0064	0.0096	0.0064	0.01	0.0072
6.63	-0.006	-0.0076	-0.0056	-0.0044	-0.0008	-0.0032
6.64	-0.0136	-0.014	-0.012	-0.0084	-0.0112	-0.0072
6.65	-0.0104	-0.0108	-0.0092	-0.004	-0.0112	-0.0028
6.66	0.006	0.0032	0.0056	0.0076	0.0008	0.008
6.67	0.0136	0.0088	0.012	0.0112	0.0116	0.0116
6.68	0.01	0.0056	0.0088	0.0076	0.0128	0.008
6.69	-0.0056	-0.0076	-0.0056	-0.0032	0.002	-0.002
6.7	-0.0128	-0.0132	-0.0112	-0.0068	-0.0072	-0.0056
6.71	-0.0084	-0.0092	-0.0072	-0.0024	-0.0076	-0.0016
6.72	0.0076	0.0044	0.0072	0.0092	0.0052	0.0096
6.73	0.0144	0.0096	0.0128	0.0136	0.0168	0.0136
6.74	0.0104	0.006	0.0088	0.01	0.0188	0.0104
6.75	-0.006	-0.0076	-0.0056	-0.0012	0.008	-0.0004
6.76	-0.012	-0.0124	-0.0108	-0.0068	-0.0036	-0.0056
6.77	-0.008	-0.0088	-0.0072	-0.004	-0.0064	-0.0028
6.78	0.0072	0.004	0.0068	0.0068	0.0036	0.0072
6.79	0.014	0.0092	0.012	0.0108	0.0132	0.0112
6.8	0.01	0.0056	0.0084	0.006	0.0124	0.0064
6.81	-0.006	-0.008	-0.006	-0.0064	-0.0012	-0.0052
6.82	-0.0128	-0.0132	-0.0116	-0.0104	-0.0132	-0.0088
6.83	-0.0088	-0.0096	-0.0076	-0.0056	-0.0144	-0.0048
6.84	0.0072	0.004	0.0068	0.006	-0.0024	0.0064
6.85	0.0144	0.0096	0.0124	0.0104	0.0084	0.0108
6.86	0.0104	0.006	0.0088	0.0072	0.0104	0.0076
6.87	-0.0064	-0.0084	-0.006	-0.0044	-0.0012	-0.0036
6.88	-0.0136	-0.0136	-0.012	-0.0092	-0.012	-0.008
6.89	-0.0092	-0.01	-0.008	-0.0048	-0.0132	-0.004
6.9	0.0072	0.004	0.0064	0.0064	-0.0012	0.0072
6.91	0.014	0.0092	0.012	0.0104	0.0092	0.0108
6.92	0.0096	0.0052	0.0084	0.006	0.0096	0.0064
6.93	-0.0068	-0.0088	-0.0064	-0.0056	-0.0032	-0.0048
6.94	-0.0136	-0.0136	-0.012	-0.01	-0.0144	-0.0088
6.95	-0.0088	-0.0092	-0.0076	-0.0056	-0.0152	-0.0044
6.96	0.0088	0.0052	0.008	0.0064	-0.0028	0.0072
6.97	0.0156	0.0108	0.0136	0.0108	0.0084	0.0112
6.98	0.0112	0.0064	0.0096	0.006	0.0092	0.0064
6.99	-0.0064	-0.0084	-0.006	-0.0064	-0.004	-0.0052
7	-0.014	-0.014	-0.0124	-0.0104	-0.0156	-0.0092
7.01	-0.0096	-0.01	-0.008	-0.0056	-0.016	-0.0048
7.02	0.0076	0.0044	0.0072	0.0064	-0.0036	0.0068
7.03	0.0148	0.01	0.0132	0.0104	0.0076	0.0108
7.04	0.0104	0.006	0.0092	0.0064	0.0088	0.0068
7.05	-0.0068	-0.0088	-0.0064	-0.0052	-0.0032	-0.0044
7.06	-0.014	-0.014	-0.0124	-0.0096	-0.0136	-0.0084
7.07	-0.0092	-0.0096	-0.008	-0.0044	-0.014	-0.0032
7.08	0.008	0.0048	0.0072	0.0076	-0.0004	0.0084
7.09	0.0152	0.01	0.0132	0.0112	0.01	0.0112
7.1	0.0104	0.006	0.0088	0.0064	0.0108	0.0068
7.11	-0.0068	-0.0088	-0.0064	-0.0048	-0.0012	-0.0036
7.12	-0.014	-0.0144	-0.0128	-0.0084	-0.0112	-0.0072
7.13	-0.0092	-0.0096	-0.008	-0.0032	-0.0108	-0.0024
7.14	0.008	0.0048	0.0072	0.0084	0.0024	0.0092
7.15	0.0148	0.01	0.0132	0.0124	0.0136	0.0128
7.16	0.0108	0.006	0.0092	0.0076	0.0144	0.008
7.17	-0.0064	-0.0084	-0.006	-0.0044	0.0016	-0.0032
7.18	-0.0132	-0.0132	-0.0116	-0.008	-0.0088	-0.0068
7.19	-0.008	-0.0088	-0.0072	-0.0028	-0.0088	-0.0016
7.2	0.0092	0.0056	0.0084	0.0092	0.0048	0.0096
7.21	0.016	0.0108	0.014	0.0128	0.0156	0.0132
7.22	0.0108	0.0064	0.0096	0.0076	0.0156	0.008
7.23	-0.0064	-0.0084	-0.006	-0.0048	0.002	-0.0036
7.24	-0.0136	-0.0136	-0.012	-0.0084	-0.0088	-0.0072
7.25	-0.0088	-0.0092	-0.0076	-0.0036	-0.0092	-0.0024
7.26	0.0088	0.0052	0.008	0.0088	0.004	0.0092
7.27	0.0152	0.0104	0.0136	0.0124	0.0148	0.0128
7.28	0.0104	0.006	0.0088	0.0076	0.0148	0.008
7.29	-0.0068	-0.0084	-0.0064	-0.0048	0.0016	-0.0036
7.3	-0.0132	-0.0132	-0.0116	-0.0084	-0.0092	-0.0072
7.31	-0.008	-0.0088	-0.0068	-0.0032	-0.0088	-0.002
7.32	0.0092	0.006	0.0084	0.0092	0.0044	0.0096
7.33	0.016	0.0108	0.014	0.0124	0.0148	0.0128
7.34	0.0108	0.0064	0.0092	0.0076	0.0152	0.008
7.35	-0.0064	-0.008	-0.006	-0.004	0.0024	-0.0032
7.36	-0.0132	-0.0136	-0.0116	-0.008	-0.008	-0.0068
7.37	-0.0084	-0.0092	-0.0072	-0.0032	-0.0084	-0.002
7.38	0.008	0.0048	0.0076	0.0084	0.0036	0.0088
7.39	0.0144	0.0096	0.0128	0.0112	0.0132	0.0116
7.4	0.0096	0.0052	0.0084	0.006	0.0124	0.0068
7.41	-0.0072	-0.0088	-0.0068	-0.0056	-0.0008	-0.0044
7.42	-0.0136	-0.014	-0.0124	-0.0092	-0.0116	-0.008
7.43	-0.0088	-0.0092	-0.0076	-0.004	-0.0116	-0.0032
7.44	0.008	0.0048	0.0072	0.0076	0.0012	0.0084
7.45	0.0148	0.01	0.0132	0.0112	0.0116	0.0116
7.46	0.01	0.0056	0.0088	0.0064	0.0116	0.0072
7.47	-0.0068	-0.0088	-0.0064	-0.0052	-0.0012	-0.004
7.48	-0.0136	-0.0136	-0.012	-0.0088	-0.0112	-0.0076
7.49	-0.0096	-0.01	-0.0084	-0.0036	-0.0112	-0.0024
7.5	0.0072	0.0044	0.0068	0.008	0.002	0.0088
7.51	0.014	0.0092	0.0124	0.012	0.0128	0.012
7.52	0.01	0.0056	0.0084	0.0072	0.0132	0.0076
7.53	-0.0064	-0.008	-0.006	-0.0048	0	-0.004
7.54	-0.0124	-0.0128	-0.0112	-0.0088	-0.0104	-0.0076
7.55	-0.008	-0.0088	-0.0072	-0.004	-0.0108	-0.0028
7.56	0.0088	0.0052	0.008	0.0076	0.0016	0.008
7.57	0.0148	0.01	0.0132	0.01	0.0104	0.0104
7.58	0.01	0.0056	0.0084	0.0048	0.0096	0.0052
7.59	-0.0068	-0.0088	-0.0064	-0.0068	-0.004	-0.0056
7.6	-0.0132	-0.0132	-0.0116	-0.0096	-0.0144	-0.0084
7.61	-0.008	-0.0088	-0.0068	-0.0044	-0.014	-0.0032
7.62	0.0092	0.0056	0.0084	0.0072	-0.0012	0.0076
7.63	0.0152	0.0104	0.0136	0.0104	0.0092	0.0108
7.64	0.0104	0.006	0.0088	0.0056	0.0088	0.006
7.65	-0.0068	-0.0088	-0.0064	-0.0064	-0.004	-0.0052
7.66	-0.0132	-0.0136	-0.012	-0.0096	-0.0144	-0.0084
7.67	-0.0084	-0.0092	-0.0076	-0.0048	-0.0144	-0.0036
7.68	0.0084	0.0052	0.0076	0.0068	-0.002	0.0072
7.69	0.0144	0.0096	0.0124	0.01	0.008	0.0104
7.7	0.0096	0.0052	0.0084	0.0056	0.008	0.006
7.71	-0.0072	-0.0088	-0.0068	-0.0056	-0.004	-0.0048
7.72	-0.0132	-0.0132	-0.0116	-0.0088	-0.0136	-0.0076
7.73	-0.008	-0.0088	-0.0068	-0.0036	-0.0128	-0.0024
7.74	0.0088	0.0052	0.008	0.008	0.0004	0.0084
7.75	0.0148	0.01	0.0128	0.0112	0.0108	0.0112
7.76	0.0096	0.0052	0.0084	0.006	0.0104	0.0064
7.77	-0.0072	-0.0088	-0.0068	-0.0052	-0.002	-0.0044
7.78	-0.0128	-0.0132	-0.0116	-0.0084	-0.0116	-0.0072
7.79	-0.008	-0.0084	-0.0068	-0.0028	-0.0108	-0.002
7.8	0.0092	0.0056	0.0084	0.0088	0.0028	0.0092
7.81	0.0148	0.01	0.0128	0.012	0.0132	0.0124
7.82	0.01	0.0056	0.0084	0.0072	0.0136	0.0076
7.83	-0.0068	-0.0084	-0.0064	-0.0044	0.0012	-0.0032
7.84	-0.0124	-0.0128	-0.0112	-0.0076	-0.0084	-0.0064
7.85	-0.0072	-0.008	-0.006	-0.002	-0.0076	-0.0008
7.86	0.0096	0.006	0.0088	0.01	0.006	0.0104
7.87	0.0152	0.01	0.0132	0.0128	0.0164	0.0132
7.88	0.01	0.0056	0.0084	0.0076	0.016	0.008
7.89	-0.0072	-0.0088	-0.0068	-0.0044	0.0024	-0.0036
7.9	-0.0132	-0.0132	-0.0116	-0.008	-0.008	-0.0068
7.91	-0.0076	-0.0084	-0.0068	-0.0024	-0.0076	-0.0012
7.92	0.0092	0.0056	0.0084	0.01	0.0064	0.0104
7.93	0.0148	0.01	0.0132	0.0132	0.0168	0.0132
7.94	0.0096	0.0052	0.008	0.0076	0.0164	0.008
7.95	-0.0072	-0.0092	-0.0068	-0.0044	0.0032	-0.0032
7.96	-0.0132	-0.0132	-0.0116	-0.008	-0.0076	-0.0068
7.97	-0.008	-0.0088	-0.0068	-0.0032	-0.008	-0.002
7.98	0.0088	0.0052	0.0076	0.008	0.004	0.0088
7.99	0.014	0.0092	0.0124	0.0108	0.0132	0.0112
8	0.0088	0.0048	0.0076	0.006	0.0124	0.0064
8.01	-0.008	-0.0096	-0.0076	-0.006	-0.0012	-0.0048
8.02	-0.0136	-0.0136	-0.012	-0.0088	-0.0116	-0.0076
8.03	-0.008	-0.0084	-0.0068	-0.0032	-0.0104	-0.002
8.04	0.0092	0.0056	0.0084	0.0092	0.0036	0.0096
8.05	0.0148	0.01	0.0128	0.0124	0.014	0.0128
8.06	0.0088	0.0048	0.0076	0.0064	0.0132	0.0068
8.07	-0.0084	-0.01	-0.0076	-0.006	-0.0012	-0.0052
8.08	-0.014	-0.014	-0.0124	-0.0092	-0.0116	-0.008
8.09	-0.0084	-0.0092	-0.0072	-0.0036	-0.0112	-0.0024
8.1	0.0084	0.0052	0.0076	0.0088	0.0028	0.0092
8.11	0.014	0.0092	0.0124	0.0116	0.0128	0.012
8.12	0.0084	0.0044	0.0072	0.0056	0.0116	0.006
8.13	-0.0084	-0.01	-0.0076	-0.0068	-0.0028	-0.0056
8.14	-0.0136	-0.014	-0.0124	-0.0096	-0.0132	-0.0084
8.15	-0.008	-0.0088	-0.0068	-0.0036	-0.0124	-0.0024
8.16	0.0088	0.0056	0.008	0.0084	0.0016	0.0092
8.17	0.0148	0.0096	0.0128	0.012	0.0124	0.012
8.18	0.0092	0.0048	0.0076	0.006	0.0116	0.0064
8.19	-0.008	-0.0096	-0.0076	-0.006	-0.0024	-0.0052
8.2	-0.0132	-0.0136	-0.012	-0.0088	-0.012	-0.0076
8.21	-0.0076	-0.0084	-0.0068	-0.0024	-0.0104	-0.0016
8.22	0.0092	0.0056	0.0084	0.0096	0.004	0.01
8.23	0.0148	0.01	0.0128	0.0128	0.0144	0.0128
8.24	0.0092	0.0048	0.0076	0.0068	0.0136	0.0072
8.25	-0.0076	-0.0092	-0.0072	-0.0056	-0.0004	-0.0048
8.26	-0.0128	-0.0132	-0.0116	-0.0088	-0.0108	-0.0076
8.27	-0.0068	-0.0076	-0.006	-0.0024	-0.0096	-0.0016
8.28	0.01	0.0064	0.0088	0.0096	0.0048	0.01
8.29	0.0152	0.0104	0.0132	0.0124	0.0148	0.0124
8.3	0.0096	0.0052	0.008	0.0064	0.0136	0.0072
8.31	-0.0076	-0.0092	-0.0068	-0.0052	0.0004	-0.0044
8.32	-0.0128	-0.0132	-0.0116	-0.008	-0.0096	-0.0068
8.33	-0.0072	-0.008	-0.0064	-0.0016	-0.0076	-0.0008
8.34	0.0092	0.0056	0.0084	0.01	0.0064	0.0104
8.35	0.0144	0.0096	0.0124	0.0128	0.016	0.0128
8.36	0.0084	0.004	0.0068	0.0068	0.0148	0.0072
8.37	-0.0084	-0.01	-0.008	-0.0052	0.0008	-0.0044
8.38	-0.0136	-0.0136	-0.012	-0.008	-0.0092	-0.0068
8.39	-0.008	-0.0084	-0.0068	-0.002	-0.0076	-0.0012
8.4	0.0084	0.0052	0.0076	0.0096	0.0056	0.01
8.41	0.0136	0.0088	0.0116	0.012	0.0152	0.0124
8.42	0.0072	0.0032	0.006	0.0064	0.0136	0.0068
8.43	-0.0096	-0.0112	-0.0092	-0.0052	0.0004	-0.0044
8.44	-0.0168	-0.0164	-0.0148	-0.008	-0.0096	-0.0068
8.45	-0.012	-0.012	-0.0104	-0.002	-0.008	-0.0008
8.46	0.0052	0.0024	0.0048	0.0096	0.0052	0.01
8.47	0.0124	0.008	0.0108	0.0124	0.0152	0.0124
8.48	0.0076	0.0032	0.006	0.0068	0.0144	0.0072
8.49	-0.0084	-0.01	-0.008	-0.0048	0.0012	-0.0036
8.5	-0.0132	-0.0136	-0.012	-0.0072	-0.008	-0.006
8.51	-0.0072	-0.008	-0.0064	-0.0012	-0.0064	-0.0004
8.52	0.0088	0.0052	0.008	0.01	0.0068	0.0104
8.53	0.014	0.0092	0.012	0.0124	0.0164	0.0128
8.54	0.008	0.0036	0.0064	0.0068	0.0156	0.0072
8.55	-0.0076	-0.0092	-0.0072	-0.004	0.0028	-0.0032
8.56	-0.0108	-0.0116	-0.01	-0.0068	-0.0064	-0.0056
8.57	-0.0048	-0.0064	-0.0044	-0.0008	-0.0048	0
8.58	0.0104	0.0068	0.0096	0.01	0.0084	0.0108
8.59	0.0148	0.0096	0.0128	0.0124	0.0172	0.0128
8.6	0.0084	0.0044	0.0072	0.0068	0.016	0.0072
8.61	-0.0072	-0.0088	-0.0068	-0.0044	0.0028	-0.0032
8.62	-0.012	-0.0124	-0.0108	-0.0068	-0.0064	-0.0056
8.63	-0.006	-0.0068	-0.0052	-0.0012	-0.0052	0
8.64	0.0104	0.0068	0.0096	0.01	0.008	0.0104
8.65	0.016	0.0108	0.014	0.0124	0.0168	0.0128
8.66	0.0096	0.0056	0.0084	0.0068	0.0156	0.0072
8.67	-0.0068	-0.0084	-0.0064	-0.0044	0.0024	-0.0036
8.68	-0.0124	-0.0124	-0.0108	-0.0068	-0.0068	-0.0056
8.69	-0.006	-0.0072	-0.0052	-0.0008	-0.0052	0
8.7	0.01	0.0064	0.0092	0.01	0.008	0.0104
8.71	0.0152	0.0104	0.0132	0.0124	0.0168	0.0124
8.72	0.0088	0.0048	0.0076	0.0068	0.0156	0.0072
8.73	-0.0076	-0.0088	-0.0068	-0.0044	0.0024	-0.0032
8.74	-0.0124	-0.0128	-0.0108	-0.0068	-0.0064	-0.0056
8.75	-0.006	-0.0068	-0.0052	-0.0008	-0.0048	0
8.76	0.0104	0.0068	0.0092	0.01	0.008	0.0104
8.77	0.0152	0.0104	0.0136	0.0124	0.0168	0.0124
8.78	0.0092	0.0048	0.008	0.0064	0.0152	0.0068
8.79	-0.0072	-0.0088	-0.0068	-0.0044	0.0024	-0.0032
8.8	-0.0124	-0.0128	-0.0108	-0.0064	-0.006	-0.0052
8.81	-0.006	-0.0072	-0.0052	-0.0004	-0.0044	0.0004
8.82	0.0104	0.0068	0.0092	0.0104	0.0088	0.0108
8.83	0.0152	0.0104	0.0132	0.0128	0.0176	0.0128
8.84	0.0088	0.0044	0.0076	0.0068	0.016	0.0072
8.85	-0.0076	-0.0092	-0.0072	-0.0044	0.0032	-0.0032
8.86	-0.0128	-0.0128	-0.0112	-0.0064	-0.0056	-0.0052
8.87	-0.0064	-0.0072	-0.0056	-0.0008	-0.0044	0
8.88	0.01	0.0064	0.0088	0.01	0.008	0.0104
8.89	0.0152	0.01	0.0132	0.0116	0.0164	0.012
8.9	0.0084	0.0044	0.0072	0.0056	0.0144	0.0064
8.91	-0.0088	-0.01	-0.008	-0.0052	0.0008	-0.0044
8.92	-0.0136	-0.0136	-0.012	-0.0076	-0.0084	-0.0064
8.93	-0.0072	-0.008	-0.0064	-0.002	-0.0072	-0.0008
8.94	0.0092	0.0056	0.0084	0.0088	0.0052	0.0092
8.95	0.0144	0.0096	0.0128	0.0112	0.014	0.0116
8.96	0.008	0.004	0.0068	0.0052	0.012	0.0056
8.97	-0.0088	-0.01	-0.008	-0.006	-0.0016	-0.0048
8.98	-0.014	-0.014	-0.0124	-0.0084	-0.0108	-0.0072
8.99	-0.0072	-0.008	-0.0064	-0.0024	-0.0096	-0.0016
9	0.0092	0.0056	0.0084	0.008	0.0028	0.0088
9.01	0.014	0.0092	0.0124	0.0104	0.0112	0.0104
9.02	0.0076	0.0036	0.0064	0.0044	0.0092	0.0048
9.03	-0.0088	-0.0104	-0.0084	-0.0064	-0.0036	-0.0052
9.04	-0.0136	-0.014	-0.0124	-0.0084	-0.0124	-0.0072
9.05	-0.0068	-0.0076	-0.006	-0.002	-0.0104	-0.0012
9.06	0.01	0.0064	0.0088	0.0088	0.0032	0.0092
9.07	0.0148	0.0096	0.0128	0.0112	0.0124	0.0116
9.08	0.008	0.004	0.0068	0.0056	0.0112	0.006
9.09	-0.0084	-0.01	-0.008	-0.0052	-0.0012	-0.004
9.1	-0.0132	-0.0136	-0.012	-0.0072	-0.0096	-0.006
9.11	-0.0068	-0.0076	-0.006	-0.0012	-0.0072	-0.0004
9.12	0.0096	0.006	0.0088	0.0096	0.0056	0.01
9.13	0.0144	0.0096	0.0128	0.012	0.0148	0.012
9.14	0.008	0.004	0.0068	0.006	0.0132	0.0064
9.15	-0.0084	-0.01	-0.008	-0.0052	0.0004	-0.004
9.16	-0.0132	-0.0136	-0.012	-0.0072	-0.0084	-0.006
9.17	-0.0064	-0.0072	-0.0056	-0.0008	-0.0064	0
9.18	0.01	0.0064	0.0088	0.01	0.0068	0.0104
9.19	0.0144	0.0096	0.0128	0.012	0.0156	0.0124
9.2	0.0076	0.0036	0.0064	0.0056	0.0136	0.006
9.21	-0.0088	-0.0104	-0.0084	-0.0056	0	-0.0044
9.22	-0.0132	-0.0132	-0.0116	-0.0072	-0.0084	-0.006
9.23	-0.0064	-0.0072	-0.0052	-0.0008	-0.006	0.0004
9.24	0.01	0.0064	0.0092	0.01	0.0072	0.0104
9.25	0.0144	0.0096	0.0128	0.012	0.016	0.012
9.26	0.0076	0.0036	0.0064	0.0056	0.0136	0.006
9.27	-0.0088	-0.01	-0.008	-0.0052	0.0004	-0.0044
9.28	-0.0132	-0.0136	-0.012	-0.0072	-0.0084	-0.006
9.29	-0.0064	-0.0072	-0.0056	-0.0008	-0.006	0.0004
9.3	0.01	0.0064	0.0088	0.0104	0.0076	0.0108
9.31	0.0144	0.0092	0.0124	0.0124	0.0168	0.0128
9.32	0.0072	0.0032	0.006	0.006	0.0144	0.0064
9.33	-0.0088	-0.0104	-0.0084	-0.0056	0.0008	-0.0044
9.34	-0.0132	-0.0132	-0.0116	-0.0072	-0.008	-0.006
9.35	-0.006	-0.0072	-0.0052	-0.0008	-0.0056	0.0004
9.36	0.01	0.0064	0.0092	0.0104	0.008	0.0108
9.37	0.0148	0.01	0.0128	0.0124	0.0168	0.0128
9.38	0.008	0.004	0.0064	0.006	0.0148	0.0064
9.39	-0.0084	-0.0096	-0.0076	-0.0048	0.0016	-0.004
9.4	-0.0128	-0.0128	-0.0112	-0.0064	-0.0068	-0.0056
9.41	-0.0056	-0.0068	-0.0048	0	-0.004	0.0012
9.42	0.0104	0.0068	0.0092	0.0112	0.0096	0.0116
9.43	0.0148	0.01	0.0128	0.0128	0.0184	0.0132
9.44	0.0076	0.0036	0.0064	0.0064	0.016	0.0068
9.45	-0.0088	-0.0104	-0.0084	-0.0052	0.002	-0.004
9.46	-0.0132	-0.0132	-0.0116	-0.0072	-0.0072	-0.006
9.47	-0.0064	-0.0072	-0.0052	-0.0008	-0.0048	0.0004
9.48	0.0092	0.0056	0.0084	0.0104	0.0084	0.0108
9.49	0.0132	0.0084	0.0112	0.0124	0.0172	0.0124
9.5	0.0052	0.0016	0.0044	0.0056	0.0144	0.006
9.51	-0.0112	-0.0124	-0.0104	-0.0056	0.0004	-0.0048
9.52	-0.0156	-0.0156	-0.014	-0.0076	-0.0088	-0.0064
9.53	-0.0088	-0.0092	-0.0076	-0.0016	-0.0068	-0.0004
9.54	0.0068	0.0036	0.0064	0.0096	0.006	0.01
9.55	0.0108	0.0064	0.0092	0.0112	0.0144	0.0116
9.56	0.0036	0	0.0028	0.0048	0.012	0.0052
9.57	-0.012	-0.0132	-0.0112	-0.0064	-0.002	-0.0052
9.58	-0.0168	-0.0164	-0.0148	-0.0088	-0.0112	-0.0072
9.59	-0.01	-0.0104	-0.0088	-0.0028	-0.0104	-0.002
9.6	0.0052	0.0024	0.0048	0.0068	0.0012	0.0076
9.61	0.0108	0.0064	0.0092	0.01	0.01	0.0104
9.62	0.0056	0.0016	0.004	0.0048	0.0092	0.0052
9.63	-0.0104	-0.0116	-0.0096	-0.0052	-0.0024	-0.0044
9.64	-0.0148	-0.0148	-0.0132	-0.0068	-0.0096	-0.0056
9.65	-0.008	-0.0088	-0.0068	0	-0.0064	0.0008
9.66	0.008	0.0044	0.0072	0.0108	0.0076	0.0112
9.67	0.012	0.0072	0.01	0.012	0.016	0.0124
9.68	0.0044	0.0004	0.0032	0.0052	0.0132	0.0056
9.69	-0.0128	-0.0136	-0.012	-0.006	-0.0008	-0.0052
9.7	-0.0168	-0.0168	-0.0152	-0.0076	-0.0092	-0.0064
9.71	-0.0096	-0.0096	-0.008	0	-0.0056	0.0008
9.72	0.0072	0.004	0.0064	0.0116	0.0092	0.012
9.73	0.0112	0.0064	0.0092	0.0136	0.0188	0.0136
9.74	0.0036	0	0.0024	0.0064	0.016	0.0068
9.75	-0.0128	-0.014	-0.012	-0.0056	0.0016	-0.0044
9.76	-0.0176	-0.0172	-0.016	-0.0068	-0.0064	-0.0056
9.77	-0.0108	-0.0108	-0.0092	0.0016	-0.0024	0.0024
9.78	0.0068	0.0036	0.006	0.0148	0.0148	0.0148
9.79	0.0128	0.0076	0.0108	0.0164	0.0256	0.0164
9.8	0.006	0.0016	0.0044	0.008	0.0224	0.0084
9.81	-0.0104	-0.0116	-0.01	-0.0048	0.0068	-0.0036
9.82	-0.0148	-0.0148	-0.0136	-0.0076	-0.004	-0.006
9.83	-0.0076	-0.0084	-0.0068	-0.0012	-0.0032	0
9.84	0.0088	0.0052	0.008	0.0092	0.0088	0.01
9.85	0.0132	0.0084	0.0112	0.0108	0.016	0.0112
9.86	0.0064	0.002	0.0048	0.004	0.0124	0.0048
9.87	-0.01	-0.0112	-0.0092	-0.0072	-0.0024	-0.006
9.88	-0.014	-0.014	-0.0124	-0.0088	-0.0116	-0.0076
9.89	-0.0064	-0.0076	-0.0056	-0.002	-0.0092	-0.0008
9.9	0.0092	0.0056	0.008	0.0092	0.0044	0.0096
9.91	0.0128	0.008	0.0112	0.0112	0.0132	0.0116
9.92	0.0056	0.0016	0.0044	0.0048	0.0112	0.0056
9.93	-0.0104	-0.0116	-0.0096	-0.006	-0.0024	-0.0052
9.94	-0.014	-0.014	-0.0124	-0.0076	-0.0104	-0.0064
9.95	-0.006	-0.0068	-0.0052	-0.0004	-0.0072	0.0004
9.96	0.0104	0.0068	0.0092	0.0108	0.0072	0.0112
9.97	0.014	0.0092	0.012	0.0128	0.0168	0.0132
9.98	0.006	0.002	0.0048	0.0064	0.0152	0.0068
9.99	-0.01	-0.0112	-0.0092	-0.004	0.0028	-0.0028
10	-0.014	-0.014	-0.0124	-0.0052	-0.0048	-0.0044
10.01	-0.006	-0.0072	-0.0052	0.0016	-0.0012	0.0024
10.02	0.01	0.006	0.0088	0.0128	0.0132	0.0128
10.03	0.0136	0.0088	0.0116	0.0144	0.0224	0.0148
10.04	0.006	0.002	0.0048	0.008	0.0204	0.0084
10.05	-0.01	-0.0112	-0.0092	-0.0036	0.0064	-0.0024
10.06	-0.0136	-0.0136	-0.012	-0.0052	-0.002	-0.004
10.07	-0.006	-0.0072	-0.0052	0.0016	0.0012	0.0024
10.08	0.01	0.0064	0.0092	0.0128	0.0148	0.0132
10.09	0.0144	0.0096	0.0124	0.0148	0.024	0.0148
10.1	0.0072	0.0032	0.006	0.008	0.0216	0.0084
10.11	-0.0084	-0.01	-0.008	-0.0028	0.008	-0.002
10.12	-0.0128	-0.0132	-0.0112	-0.0048	-0.0004	-0.0036
10.13	-0.0052	-0.006	-0.0044	0.002	0.0024	0.0028
10.14	0.0108	0.0068	0.0096	0.0124	0.0156	0.0128
10.15	0.0144	0.0096	0.0128	0.014	0.0236	0.014
10.16	0.0068	0.0032	0.006	0.0068	0.0204	0.0072
10.17	-0.0092	-0.0104	-0.0084	-0.0048	0.0056	-0.0036
10.18	-0.0128	-0.0132	-0.0116	-0.0064	-0.0036	-0.0052
10.19	-0.0052	-0.0064	-0.0048	0.0008	-0.0012	0.0016
10.2	0.0104	0.0068	0.0092	0.0116	0.0124	0.012
10.21	0.0144	0.0096	0.0128	0.0132	0.0208	0.0136
10.22	0.0068	0.0028	0.0056	0.0064	0.0176	0.0068
10.23	-0.0096	-0.0108	-0.0088	-0.0048	0.004	-0.0036
10.24	-0.014	-0.014	-0.0124	-0.0064	-0.0048	-0.0052
10.25	-0.0068	-0.0076	-0.006	0	-0.0028	0.0012
10.26	0.0092	0.0056	0.008	0.0108	0.0104	0.0112
10.27	0.0132	0.0084	0.0116	0.012	0.0184	0.0124
10.28	0.006	0.002	0.0048	0.0052	0.0148	0.0056
10.29	-0.0096	-0.0108	-0.0092	-0.0056	0.0008	-0.0048
10.3	-0.0132	-0.0136	-0.012	-0.0072	-0.0076	-0.006
10.31	-0.0048	-0.006	-0.0044	0.0004	-0.004	0.0012
10.32	0.0116	0.0076	0.01	0.0116	0.0104	0.012
10.33	0.0156	0.0108	0.0136	0.0132	0.0188	0.0132
10.34	0.008	0.004	0.0068	0.006	0.016	0.0064
10.35	-0.0084	-0.0096	-0.0076	-0.0052	0.002	-0.004
10.36	-0.0124	-0.0124	-0.0108	-0.0064	-0.006	-0.0052
10.37	-0.0048	-0.006	-0.004	0.0008	-0.0028	0.0016
10.38	0.0112	0.0072	0.01	0.0116	0.0112	0.012
10.39	0.0148	0.0096	0.0128	0.0128	0.0192	0.0132
10.4	0.0068	0.0028	0.0056	0.0056	0.016	0.006
10.41	-0.0092	-0.0104	-0.0088	-0.0056	0.0016	-0.0048
10.42	-0.0132	-0.0132	-0.0116	-0.0068	-0.0072	-0.0056
10.43	-0.0048	-0.006	-0.004	0.0008	-0.0032	0.0016
10.44	0.0116	0.0076	0.0104	0.012	0.0116	0.0124
10.45	0.0156	0.0104	0.0136	0.0136	0.0204	0.0136
10.46	0.0072	0.0032	0.0064	0.0064	0.0172	0.0068
10.47	-0.0088	-0.01	-0.0084	-0.0048	0.0036	-0.0036
10.48	-0.0124	-0.0128	-0.0112	-0.006	-0.0044	-0.0048
10.49	-0.0048	-0.006	-0.004	0.0016	-0.0008	0.0024
10.5	0.0112	0.0076	0.01	0.0128	0.014	0.0132
10.51	0.0152	0.0104	0.0132	0.014	0.0224	0.0144
10.52	0.0072	0.0036	0.0064	0.0064	0.0188	0.0072
10.53	-0.0088	-0.01	-0.008	-0.0048	0.0044	-0.0036
10.54	-0.0124	-0.0128	-0.0112	-0.006	-0.0036	-0.0048
10.55	-0.004	-0.0052	-0.0036	0.0016	0	0.0024
10.56	0.0124	0.0084	0.0108	0.0136	0.0152	0.0136
10.57	0.0156	0.0104	0.0136	0.0156	0.0248	0.0156
10.58	0.0068	0.0032	0.006	0.008	0.022	0.0084
10.59	-0.0096	-0.0108	-0.0088	-0.0036	0.0076	-0.0024
10.6	-0.0132	-0.0132	-0.0116	-0.0052	-0.0012	-0.004
10.61	-0.0048	-0.0056	-0.004	0.002	0.002	0.0028
10.62	0.0116	0.0076	0.0104	0.0132	0.016	0.0132
10.63	0.0152	0.0104	0.0136	0.0148	0.0248	0.0148
10.64	0.0072	0.0032	0.006	0.0072	0.0212	0.008
10.65	-0.0092	-0.0104	-0.0084	-0.0044	0.0068	-0.0032
10.66	-0.0128	-0.0128	-0.0112	-0.006	-0.0024	-0.0048
10.67	-0.0044	-0.0052	-0.0036	0.0016	0.0008	0.0024
10.68	0.012	0.008	0.0108	0.0128	0.0152	0.0132
10.69	0.016	0.0108	0.014	0.014	0.0232	0.014
10.7	0.0076	0.0036	0.0064	0.006	0.0192	0.0064
10.71	-0.0088	-0.0104	-0.0084	-0.0056	0.004	-0.0044
10.72	-0.0128	-0.0132	-0.0116	-0.0072	-0.0056	-0.006
10.73	-0.0044	-0.0056	-0.0036	0.0008	-0.002	0.002
10.74	0.0116	0.0076	0.0104	0.0128	0.0132	0.0132
10.75	0.0148	0.01	0.0132	0.0144	0.0224	0.0148
10.76	0.0064	0.0028	0.0056	0.0068	0.0192	0.0072
10.77	-0.01	-0.0112	-0.0092	-0.0052	0.004	-0.004
10.78	-0.0136	-0.0136	-0.012	-0.0064	-0.0048	-0.0052
10.79	-0.0048	-0.006	-0.004	0.0012	-0.0008	0.0024
10.8	0.0116	0.0076	0.0104	0.0132	0.014	0.0136
10.81	0.0156	0.0104	0.0136	0.0148	0.0232	0.0148
10.82	0.0072	0.0032	0.006	0.0068	0.0196	0.0072
10.83	-0.0092	-0.0104	-0.0084	-0.0048	0.0048	-0.004
10.84	-0.0128	-0.0128	-0.0112	-0.0064	-0.004	-0.0052
10.85	-0.004	-0.0052	-0.0032	0.0016	0	0.0028
10.86	0.0124	0.0084	0.0112	0.0132	0.0152	0.0136
10.87	0.016	0.0112	0.014	0.0148	0.0236	0.0148
10.88	0.0076	0.0036	0.0064	0.0064	0.02	0.0072
10.89	-0.0084	-0.0096	-0.008	-0.0052	0.0044	-0.0044
10.9	-0.012	-0.0124	-0.0108	-0.0072	-0.0048	-0.0056
10.91	-0.0032	-0.0044	-0.0028	0.0012	-0.0012	0.002
10.92	0.0128	0.0088	0.0116	0.0124	0.0136	0.0128
10.93	0.0164	0.0112	0.0144	0.014	0.022	0.014
10.94	0.0076	0.0036	0.0064	0.0056	0.0176	0.0064
10.95	-0.0088	-0.01	-0.008	-0.006	0.0024	-0.0048
10.96	-0.012	-0.0124	-0.0108	-0.0072	-0.0064	-0.006
10.97	-0.0036	-0.0052	-0.0032	0.0008	-0.0024	0.002
10.98	0.012	0.008	0.0108	0.0124	0.0124	0.0128
10.99	0.0156	0.0104	0.0136	0.014	0.0212	0.014
11	0.0068	0.0028	0.0056	0.006	0.0176	0.0068
11.01	-0.0096	-0.0104	-0.0088	-0.0052	0.0032	-0.004
11.02	-0.0128	-0.0128	-0.0116	-0.0064	-0.0052	-0.0052
11.03	-0.0044	-0.0052	-0.0036	0.0016	-0.0012	0.0024
11.04	0.0116	0.0076	0.0104	0.0124	0.0132	0.0128
11.05	0.0148	0.01	0.0132	0.014	0.0216	0.014
11.06	0.006	0.002	0.0048	0.006	0.0176	0.0064
11.07	-0.0104	-0.0116	-0.0096	-0.0052	0.0032	-0.004
11.08	-0.0136	-0.0136	-0.012	-0.0064	-0.0052	-0.0052
11.09	-0.0044	-0.0056	-0.0036	0.0012	-0.0012	0.0024
11.1	0.0116	0.0076	0.0104	0.0124	0.0128	0.0128
11.11	0.0152	0.0104	0.0132	0.0136	0.0216	0.014
11.12	0.0064	0.0024	0.0052	0.006	0.0176	0.0064
11.13	-0.0092	-0.0104	-0.0084	-0.0052	0.0032	-0.004
11.14	-0.0124	-0.0128	-0.0112	-0.0064	-0.0052	-0.0052
11.15	-0.004	-0.0052	-0.0032	0.0016	-0.0012	0.0024
11.16	0.012	0.008	0.0104	0.0124	0.0136	0.0128
11.17	0.0148	0.01	0.0132	0.014	0.0216	0.014
11.18	0.0064	0.0024	0.0052	0.006	0.018	0.0064
11.19	-0.0092	-0.0104	-0.0084	-0.0048	0.004	-0.0036
11.2	-0.0124	-0.0128	-0.0112	-0.006	-0.0044	-0.0048
11.21	-0.0036	-0.0052	-0.0032	0.0016	-0.0004	0.0024
11.22	0.012	0.008	0.0104	0.0124	0.0136	0.0128
11.23	0.0152	0.0104	0.0136	0.014	0.022	0.014
11.24	0.0068	0.0028	0.0056	0.006	0.0184	0.0064
11.25	-0.0088	-0.01	-0.008	-0.0048	0.0044	-0.0036
11.26	-0.012	-0.0124	-0.0108	-0.0056	-0.0036	-0.0044
11.27	-0.0032	-0.0048	-0.0028	0.002	0.0004	0.0028
11.28	0.0124	0.0084	0.0112	0.012	0.0136	0.0124
11.29	0.016	0.0108	0.014	0.0128	0.0208	0.0132
11.3	0.0072	0.0036	0.0064	0.0052	0.0168	0.0056
11.31	-0.0084	-0.0096	-0.0076	-0.0056	0.0024	-0.0044
11.32	-0.0116	-0.012	-0.0104	-0.0064	-0.0056	-0.0052
11.33	-0.0032	-0.0044	-0.0028	0.0016	-0.0012	0.0024
11.34	0.012	0.008	0.0108	0.012	0.0128	0.0124
11.35	0.0152	0.0104	0.0132	0.0132	0.0208	0.0136
11.36	0.0064	0.0024	0.0052	0.0056	0.0172	0.0064
11.37	-0.0096	-0.0104	-0.0088	-0.0048	0.0036	-0.004
11.38	-0.0124	-0.0128	-0.0112	-0.006	-0.0044	-0.0048
11.39	-0.004	-0.0052	-0.0032	0.002	0	0.0028
11.4	0.0116	0.008	0.0104	0.0124	0.014	0.0128
11.41	0.0152	0.0104	0.0132	0.0136	0.0216	0.0136
11.42	0.0064	0.0024	0.0052	0.0056	0.0176	0.006
11.43	-0.0092	-0.0104	-0.0084	-0.0048	0.0036	-0.0036
11.44	-0.0124	-0.0128	-0.0112	-0.006	-0.0044	-0.0048
11.45	-0.0036	-0.0048	-0.0032	0.002	-0.0004	0.0028
11.46	0.012	0.008	0.0108	0.0124	0.0136	0.0128
11.47	0.0152	0.01	0.0132	0.0136	0.022	0.014
11.48	0.0064	0.0024	0.0052	0.006	0.018	0.0064
11.49	-0.0092	-0.0104	-0.0084	-0.0048	0.004	-0.0036
11.5	-0.0124	-0.0128	-0.0112	-0.0056	-0.0036	-0.0044
11.51	-0.0032	-0.0048	-0.0028	0.0024	0.0008	0.0032
11.52	0.0124	0.0084	0.0112	0.0128	0.0148	0.0132
11.53	0.0156	0.0108	0.014	0.014	0.0228	0.0144
11.54	0.0068	0.0028	0.0056	0.006	0.0188	0.0068
11.55	-0.0088	-0.01	-0.008	-0.0048	0.0044	-0.0036
11.56	-0.0116	-0.012	-0.0104	-0.006	-0.0036	-0.0048
11.57	-0.0028	-0.004	-0.002	0.002	0.0004	0.0032
11.58	0.0128	0.0088	0.0116	0.0128	0.0148	0.0132
11.59	0.0156	0.0104	0.0136	0.014	0.0228	0.014
11.6	0.0064	0.0028	0.0056	0.006	0.0188	0.0064
11.61	-0.0092	-0.0104	-0.0084	-0.0048	0.0044	-0.0036
11.62	-0.0124	-0.0124	-0.0108	-0.006	-0.004	-0.0048
11.63	-0.0028	-0.0044	-0.0024	0.002	0	0.0028
11.64	0.0128	0.0084	0.0112	0.0124	0.014	0.0128
11.65	0.0156	0.0108	0.014	0.0136	0.022	0.0136
11.66	0.0064	0.0028	0.0056	0.0052	0.0172	0.006
11.67	-0.0096	-0.0108	-0.0088	-0.0056	0.0028	-0.0044
11.68	-0.0132	-0.0132	-0.0116	-0.0064	-0.0052	-0.0052
11.69	-0.004	-0.0052	-0.0032	0.0016	-0.0008	0.0028
11.7	0.0124	0.008	0.0108	0.0124	0.0136	0.0128
11.71	0.0156	0.0104	0.0136	0.0136	0.0216	0.014
11.72	0.0064	0.0024	0.0052	0.0056	0.0176	0.0064
11.73	-0.0096	-0.0108	-0.0088	-0.0052	0.0032	-0.004
11.74	-0.0128	-0.0128	-0.0112	-0.0064	-0.0048	-0.0052
11.75	-0.0032	-0.0048	-0.0028	0.002	-0.0004	0.0028
11.76	0.0128	0.0084	0.0112	0.0128	0.0144	0.0132
11.77	0.016	0.0112	0.014	0.014	0.0228	0.0144
11.78	0.0068	0.0028	0.0056	0.006	0.0184	0.0064
11.79	-0.0092	-0.0104	-0.0084	-0.0052	0.0036	-0.0044
11.8	-0.0124	-0.0124	-0.0108	-0.0064	-0.0048	-0.0052
11.81	-0.0028	-0.0044	-0.0024	0.0016	-0.0004	0.0024
11.82	0.0128	0.0088	0.0116	0.0124	0.0136	0.0128
11.83	0.0156	0.0108	0.014	0.0136	0.0216	0.0136
11.84	0.006	0.0024	0.0052	0.0052	0.0168	0.0056
11.85	-0.01	-0.0108	-0.0088	-0.006	0.0016	-0.0052
11.86	-0.0132	-0.0132	-0.0116	-0.0076	-0.0072	-0.0064
11.87	-0.0032	-0.0044	-0.0024	0	-0.0044	0.0008
11.88	0.0128	0.0088	0.0116	0.0104	0.0088	0.0108
11.89	0.0148	0.01	0.0132	0.012	0.0172	0.0124
11.9	0.0052	0.0016	0.004	0.004	0.0128	0.0048
11.91	-0.0108	-0.0116	-0.0096	-0.0068	-0.0016	-0.0056
11.92	-0.0136	-0.0136	-0.012	-0.0072	-0.0088	-0.006
11.93	-0.0036	-0.0048	-0.0032	0.0016	-0.0036	0.0024
11.94	0.0124	0.0084	0.0112	0.0124	0.0116	0.0128
11.95	0.0156	0.0104	0.0136	0.0136	0.0204	0.014
11.96	0.006	0.0024	0.0052	0.0052	0.0164	0.006
11.97	-0.0096	-0.0108	-0.0088	-0.0056	0.002	-0.0044
11.98	-0.0124	-0.0128	-0.0112	-0.0068	-0.0064	-0.0056
11.99	-0.0028	-0.0044	-0.0024	0.0016	-0.0016	0.0024
12	0.0128	0.0088	0.0116	0.0124	0.0128	0.0128
12.01	0.016	0.0108	0.014	0.0136	0.0212	0.0136
12.02	0.0068	0.0028	0.0056	0.0052	0.0164	0.0056
12.03	-0.0092	-0.0104	-0.0084	-0.0056	0.002	-0.0048
12.04	-0.012	-0.0124	-0.0104	-0.0068	-0.006	-0.0056
12.05	-0.002	-0.0036	-0.0016	0.002	-0.0012	0.0028
12.06	0.0136	0.0092	0.012	0.0128	0.0136	0.0132
12.07	0.0164	0.0112	0.0144	0.014	0.022	0.014
12.08	0.0068	0.0028	0.0056	0.0056	0.0176	0.006
12.09	-0.0096	-0.0104	-0.0088	-0.0056	0.0024	-0.0044
12.1	-0.0124	-0.0128	-0.0112	-0.0068	-0.0056	-0.0056
12.11	-0.0024	-0.004	-0.002	0.002	-0.0008	0.0028
12.12	0.0136	0.0092	0.012	0.0132	0.0144	0.0136
12.13	0.0164	0.0116	0.0148	0.0144	0.0228	0.0144
12.14	0.0064	0.0028	0.0056	0.0056	0.018	0.006
12.15	-0.0096	-0.0108	-0.0088	-0.0056	0.0032	-0.0044
12.16	-0.0128	-0.0128	-0.0112	-0.0068	-0.0056	-0.0056
12.17	-0.0028	-0.004	-0.002	0.002	-0.0004	0.0032
12.18	0.0132	0.0092	0.012	0.0136	0.0152	0.014
12.19	0.0164	0.0112	0.0144	0.0148	0.024	0.0148
12.2	0.0064	0.0024	0.0052	0.0056	0.0192	0.0064
12.21	-0.0104	-0.0112	-0.0096	-0.0056	0.0036	-0.0044
12.22	-0.0136	-0.0136	-0.012	-0.0068	-0.0048	-0.0056
12.23	-0.0036	-0.0048	-0.0028	0.0024	0	0.0032
12.24	0.0132	0.0092	0.012	0.014	0.016	0.0144
12.25	0.0168	0.0116	0.0148	0.0152	0.0252	0.0156
12.26	0.0064	0.0028	0.0056	0.0056	0.02	0.0064
12.27	-0.01	-0.0112	-0.0092	-0.0068	0.0032	-0.0052
12.28	-0.0132	-0.0132	-0.012	-0.008	-0.0064	-0.0068
12.29	-0.0028	-0.0044	-0.0024	0.0016	-0.0016	0.0028
12.3	0.014	0.0096	0.0124	0.0144	0.0156	0.0144
12.31	0.0172	0.0116	0.0152	0.0156	0.0248	0.0156
12.32	0.0064	0.0028	0.0056	0.0056	0.0196	0.0064
12.33	-0.0108	-0.0116	-0.01	-0.0068	0.0024	-0.0056
12.34	-0.014	-0.0136	-0.0124	-0.0084	-0.0076	-0.0072
12.35	-0.0028	-0.004	-0.002	0.0016	-0.002	0.0028
12.36	0.0144	0.01	0.0132	0.0144	0.0152	0.0148
12.37	0.0176	0.0124	0.0156	0.0156	0.0248	0.0156
12.38	0.0064	0.0028	0.0056	0.0056	0.0192	0.006
12.39	-0.0108	-0.0116	-0.01	-0.0076	0.0016	-0.0064
12.4	-0.014	-0.014	-0.0124	-0.0088	-0.0084	-0.0076
12.41	-0.0028	-0.0044	-0.0024	0.0012	-0.0032	0.0024
12.42	0.0144	0.0104	0.0132	0.0144	0.0148	0.0148
12.43	0.0176	0.0124	0.0156	0.016	0.0248	0.016
12.44	0.0064	0.0024	0.0056	0.0056	0.0192	0.006
12.45	-0.0112	-0.012	-0.0104	-0.008	0.0012	-0.0064
12.46	-0.0144	-0.0144	-0.0128	-0.0092	-0.0092	-0.008
12.47	-0.0028	-0.004	-0.0024	0.0012	-0.0036	0.0024
12.48	0.0152	0.0104	0.0136	0.0148	0.0144	0.0148
12.49	0.0184	0.0128	0.0164	0.016	0.0248	0.0164
12.5	0.0068	0.0028	0.006	0.0056	0.0192	0.006
12.51	-0.0112	-0.0124	-0.0104	-0.0084	0.0004	-0.0072
12.52	-0.0148	-0.0144	-0.0128	-0.0096	-0.01	-0.0084
12.53	-0.0032	-0.0044	-0.0024	0.0012	-0.004	0.0024
12.54	0.0152	0.0108	0.0136	0.0152	0.0152	0.0156
12.55	0.0184	0.0128	0.0164	0.0168	0.026	0.0168
12.56	0.0068	0.0028	0.0056	0.006	0.02	0.0064
12.57	-0.0116	-0.0128	-0.0108	-0.008	0.0012	-0.0068
12.58	-0.0152	-0.0148	-0.0132	-0.0096	-0.0096	-0.0084
12.59	-0.0032	-0.0044	-0.0024	0.0012	-0.0036	0.0024
12.6	0.0152	0.0104	0.0136	0.0156	0.0156	0.0156
12.61	0.0184	0.0128	0.016	0.0168	0.0264	0.0168
12.62	0.0064	0.0024	0.0052	0.0056	0.02	0.006
12.63	-0.012	-0.0128	-0.0112	-0.0088	0.0004	-0.0076
12.64	-0.0152	-0.0152	-0.0136	-0.0104	-0.0108	-0.0092
12.65	-0.0036	-0.0048	-0.0028	0.0008	-0.0048	0.002
12.66	0.0152	0.0108	0.0136	0.0156	0.0148	0.0156
12.67	0.0188	0.0132	0.0164	0.0168	0.0256	0.0168
12.68	0.0068	0.0024	0.0056	0.0052	0.0192	0.0056
12.69	-0.012	-0.0128	-0.0112	-0.0096	-0.0008	-0.008
12.7	-0.0156	-0.0152	-0.0136	-0.0108	-0.0116	-0.0092
12.71	-0.0036	-0.0048	-0.0028	0.0012	-0.0052	0.0024
12.72	0.0148	0.0104	0.0132	0.0164	0.0156	0.0164
12.73	0.018	0.0124	0.0156	0.0176	0.0268	0.0176
12.74	0.006	0.002	0.0048	0.0056	0.0204	0.0064
12.75	-0.0128	-0.0136	-0.0116	-0.0096	0	-0.008
12.76	-0.0156	-0.0156	-0.014	-0.0108	-0.0116	-0.0096
12.77	-0.0036	-0.0048	-0.0028	0.0012	-0.0048	0.0024
12.78	0.0148	0.0104	0.0132	0.016	0.0156	0.0164
12.79	0.0184	0.0128	0.016	0.0172	0.0268	0.0172
12.8	0.0064	0.0024	0.0052	0.0052	0.0196	0.0056
12.81	-0.0124	-0.0132	-0.0112	-0.01	-0.0012	-0.0088
12.82	-0.0156	-0.0152	-0.0136	-0.0112	-0.0124	-0.0096
12.83	-0.0032	-0.0044	-0.0024	0.0012	-0.0056	0.002
12.84	0.0156	0.0112	0.014	0.0164	0.0156	0.0168
12.85	0.0192	0.0132	0.0168	0.018	0.0272	0.018
12.86	0.0068	0.0028	0.0056	0.006	0.0212	0.0068
12.87	-0.012	-0.0128	-0.0108	-0.0092	0.0008	-0.008
12.88	-0.0152	-0.0148	-0.0136	-0.0108	-0.0112	-0.0092
12.89	-0.0028	-0.0044	-0.0024	0.0012	-0.0044	0.0024
12.9	0.0156	0.0108	0.014	0.016	0.016	0.0164
12.91	0.0188	0.0132	0.0164	0.0176	0.0272	0.0176
12.92	0.0064	0.0024	0.0052	0.0052	0.02	0.006
12.93	-0.012	-0.0128	-0.0112	-0.0096	-0.0008	-0.0084
12.94	-0.0152	-0.0148	-0.0132	-0.0108	-0.012	-0.0096
12.95	-0.0028	-0.004	-0.002	0.0012	-0.0052	0.0024
12.96	0.0156	0.0112	0.014	0.016	0.0152	0.0164
12.97	0.0192	0.0132	0.0168	0.0176	0.0268	0.0176
12.98	0.0064	0.0024	0.0056	0.0056	0.02	0.006
12.99	-0.012	-0.0132	-0.0112	-0.0092	-0.0004	-0.008
13	-0.0152	-0.0152	-0.0136	-0.0108	-0.0112	-0.0092
13.01	-0.0028	-0.0044	-0.0024	0.0016	-0.0048	0.0024
13.02	0.0156	0.0112	0.014	0.0164	0.0156	0.0164
13.03	0.0188	0.0132	0.0164	0.0176	0.0268	0.0176
13.04	0.0064	0.0024	0.0052	0.0056	0.0204	0.006
13.05	-0.0124	-0.0132	-0.0112	-0.0092	0	-0.008
13.06	-0.0152	-0.0152	-0.0136	-0.01	-0.0104	-0.0088
13.07	-0.0028	-0.004	-0.0024	0.002	-0.0032	0.0028
13.08	0.0156	0.0108	0.014	0.0164	0.0164	0.0164
13.09	0.0184	0.0128	0.0164	0.0176	0.0272	0.0172
13.1	0.006	0.002	0.0048	0.0052	0.0204	0.006
13.11	-0.0124	-0.0132	-0.0112	-0.0092	0.0004	-0.008
13.12	-0.0156	-0.0152	-0.0136	-0.0104	-0.0104	-0.0088
13.13	-0.0032	-0.0044	-0.0024	0.002	-0.0036	0.0028
13.14	0.0156	0.0108	0.0136	0.0164	0.0168	0.0164
13.15	0.0184	0.0128	0.0164	0.0176	0.0276	0.0176
13.16	0.006	0.002	0.0052	0.0056	0.0208	0.006
13.17	-0.0124	-0.0132	-0.0112	-0.0088	0.0008	-0.0076
13.18	-0.0152	-0.0152	-0.0136	-0.01	-0.01	-0.0088
13.19	-0.0028	-0.004	-0.0024	0.002	-0.0028	0.0028
13.2	0.0156	0.0108	0.014	0.0164	0.0168	0.0164
13.21	0.0188	0.0132	0.0164	0.0176	0.0276	0.0176
13.22	0.0064	0.0024	0.0052	0.0056	0.0208	0.006
13.23	-0.012	-0.0128	-0.0112	-0.0092	0.0004	-0.008
13.24	-0.0148	-0.0148	-0.0132	-0.0104	-0.0104	-0.0088
13.25	-0.0024	-0.004	-0.002	0.002	-0.0036	0.0028
13.26	0.0156	0.0112	0.014	0.0156	0.016	0.016
13.27	0.0188	0.0132	0.0164	0.0168	0.0264	0.0168
13.28	0.0064	0.0024	0.0052	0.0052	0.0196	0.0056
13.29	-0.012	-0.0128	-0.0108	-0.0092	0	-0.0076
13.3	-0.0148	-0.0148	-0.0132	-0.01	-0.0108	-0.0088
13.31	-0.0028	-0.004	-0.002	0.0016	-0.004	0.0024
13.32	0.0156	0.0108	0.014	0.0152	0.0148	0.0156
13.33	0.0184	0.0128	0.0164	0.0164	0.0252	0.0164
13.34	0.006	0.0024	0.0052	0.0048	0.0184	0.0056
13.35	-0.012	-0.0128	-0.0112	-0.0088	-0.0004	-0.0076
13.36	-0.0152	-0.0148	-0.0132	-0.01	-0.0108	-0.0084
13.37	-0.0028	-0.004	-0.002	0.0016	-0.004	0.0028
13.38	0.0152	0.0108	0.0136	0.0152	0.0148	0.0156
13.39	0.0184	0.0128	0.016	0.0164	0.0252	0.0164
13.4	0.006	0.002	0.0048	0.0048	0.0184	0.0056
13.41	-0.012	-0.0128	-0.0112	-0.0088	-0.0004	-0.0076
13.42	-0.0152	-0.0148	-0.0132	-0.0096	-0.0104	-0.008
13.43	-0.0028	-0.004	-0.002	0.002	-0.0036	0.0028
13.44	0.0148	0.0104	0.0132	0.0152	0.0148	0.0152
13.45	0.0176	0.012	0.0156	0.016	0.0248	0.016
13.46	0.0056	0.0016	0.0044	0.0048	0.018	0.0052
13.47	-0.012	-0.0128	-0.0112	-0.0084	-0.0004	-0.0072
13.48	-0.0148	-0.0148	-0.0132	-0.0096	-0.0104	-0.008
13.49	-0.0024	-0.004	-0.002	0.002	-0.0036	0.0028
13.5	0.0156	0.0108	0.0136	0.0152	0.0148	0.0152
13.51	0.0184	0.0128	0.016	0.016	0.0248	0.016
13.52	0.006	0.002	0.0048	0.0048	0.0184	0.0056
13.53	-0.0116	-0.0124	-0.0108	-0.008	0.0004	-0.0068
13.54	-0.0144	-0.0144	-0.0128	-0.0088	-0.0088	-0.0072
13.55	-0.0024	-0.0036	-0.002	0.0028	-0.0016	0.0036
13.56	0.0152	0.0108	0.0136	0.0156	0.0164	0.0156
13.57	0.018	0.0124	0.0156	0.0164	0.0264	0.0164
13.58	0.006	0.002	0.0048	0.0052	0.0196	0.0056
13.59	-0.0116	-0.0124	-0.0104	-0.008	0.0012	-0.0068
13.6	-0.0144	-0.0144	-0.0128	-0.0088	-0.0088	-0.0076
13.61	-0.0024	-0.004	-0.0016	0.002	-0.0024	0.0032
13.62	0.0148	0.0104	0.0132	0.0148	0.0152	0.0148
13.63	0.0172	0.012	0.0152	0.0152	0.0244	0.0156
13.64	0.0056	0.0016	0.0044	0.0044	0.0176	0.0052
13.65	-0.0116	-0.0124	-0.0104	-0.008	0	-0.0072
13.66	-0.0144	-0.014	-0.0124	-0.0088	-0.0096	-0.0076
13.67	-0.0024	-0.0036	-0.002	0.002	-0.0028	0.0028
13.68	0.0144	0.01	0.0128	0.0144	0.0144	0.0144
13.69	0.0172	0.012	0.0152	0.0152	0.024	0.0152
13.7	0.0056	0.0016	0.0044	0.0044	0.0172	0.0052
13.71	-0.0116	-0.0124	-0.0104	-0.0076	0	-0.0068
13.72	-0.014	-0.014	-0.0124	-0.0084	-0.0088	-0.0072
13.73	-0.0024	-0.004	-0.002	0.0024	-0.0024	0.0032
13.74	0.0144	0.01	0.0128	0.014	0.0144	0.0144
13.75	0.0168	0.0116	0.0148	0.0144	0.0228	0.0148
13.76	0.0056	0.0016	0.0044	0.004	0.0164	0.0048
13.77	-0.0112	-0.012	-0.0104	-0.0076	0	-0.0064
13.78	-0.014	-0.014	-0.0124	-0.008	-0.0084	-0.0068
13.79	-0.002	-0.0036	-0.0016	0.002	-0.0024	0.0032
13.8	0.0152	0.0104	0.0132	0.0132	0.0132	0.0136
13.81	0.018	0.0124	0.016	0.0136	0.0212	0.0136
13.82	0.0064	0.0024	0.0052	0.0032	0.0144	0.0036
13.83	-0.0108	-0.0116	-0.0096	-0.008	-0.002	-0.0068
13.84	-0.0136	-0.0136	-0.012	-0.0084	-0.01	-0.0068
13.85	-0.0024	-0.004	-0.0016	0.002	-0.0036	0.0032
13.86	0.014	0.0096	0.0124	0.0136	0.0132	0.014
13.87	0.0168	0.0116	0.0144	0.0144	0.022	0.0148
13.88	0.0052	0.0012	0.004	0.0044	0.016	0.0048
13.89	-0.0116	-0.0124	-0.0104	-0.0072	0	-0.006
13.9	-0.014	-0.014	-0.0124	-0.008	-0.0084	-0.0064
13.91	-0.0024	-0.0036	-0.0016	0.0024	-0.002	0.0032
13.92	0.0144	0.01	0.0128	0.014	0.0148	0.0144
13.93	0.0168	0.0116	0.0148	0.0148	0.0236	0.0152
13.94	0.0052	0.0016	0.0044	0.0044	0.0172	0.0052
13.95	-0.0116	-0.0124	-0.0104	-0.0072	0.0008	-0.006
13.96	-0.014	-0.014	-0.0124	-0.008	-0.008	-0.0068
13.97	-0.002	-0.0036	-0.0016	0.0024	-0.0016	0.0032
13.98	0.0148	0.0104	0.0132	0.014	0.0148	0.0144
13.99	0.0172	0.012	0.0152	0.0148	0.0232	0.0148
14	0.0052	0.0016	0.0044	0.004	0.0168	0.0048
14.01	-0.0116	-0.0124	-0.0104	-0.008	-0.0004	-0.0068
14.02	-0.014	-0.014	-0.0124	-0.0088	-0.0096	-0.0072
14.03	-0.002	-0.0036	-0.0016	0.002	-0.0032	0.0028
14.04	0.0148	0.0104	0.0132	0.014	0.0136	0.014
14.05	0.0176	0.012	0.0156	0.0144	0.0224	0.0148
14.06	0.0052	0.0016	0.0044	0.004	0.016	0.0044
14.07	-0.0116	-0.0124	-0.0108	-0.008	-0.0012	-0.0068
14.08	-0.014	-0.014	-0.0124	-0.0092	-0.0104	-0.0076
14.09	-0.0016	-0.0032	-0.0012	0.002	-0.004	0.0028
14.1	0.0152	0.0108	0.0136	0.014	0.0136	0.0144
14.11	0.018	0.0124	0.0156	0.0148	0.0228	0.0152
14.12	0.0056	0.0016	0.0044	0.004	0.016	0.0048
14.13	-0.012	-0.0128	-0.0108	-0.0084	-0.0012	-0.0072
14.14	-0.0148	-0.0144	-0.0128	-0.0092	-0.0104	-0.0076
14.15	-0.0024	-0.0036	-0.0016	0.002	-0.0036	0.0028
14.16	0.0152	0.0108	0.0136	0.0144	0.014	0.0148
14.17	0.0184	0.0128	0.016	0.0152	0.0232	0.0152
14.18	0.0056	0.002	0.0048	0.0036	0.016	0.0044
14.19	-0.012	-0.0128	-0.0108	-0.0092	-0.002	-0.0076
14.2	-0.0148	-0.0144	-0.0132	-0.0096	-0.0116	-0.0084
14.21	-0.002	-0.0036	-0.0016	0.002	-0.0044	0.0032
14.22	0.0156	0.0108	0.014	0.0148	0.0144	0.0152
14.23	0.0184	0.0128	0.016	0.016	0.024	0.016
14.24	0.0056	0.0016	0.0044	0.004	0.0168	0.0048
14.25	-0.0124	-0.0128	-0.0112	-0.0092	-0.0016	-0.0076
14.26	-0.0148	-0.0144	-0.0128	-0.01	-0.0116	-0.0084
14.27	-0.0016	-0.0032	-0.0012	0.0016	-0.0048	0.0024
14.28	0.016	0.0116	0.0144	0.0148	0.014	0.0148
14.29	0.0188	0.0132	0.0164	0.0156	0.0236	0.016
14.3	0.0056	0.002	0.0048	0.004	0.0168	0.0048
14.31	-0.0124	-0.0132	-0.0112	-0.0088	-0.0016	-0.0076
14.32	-0.0152	-0.0148	-0.0132	-0.0096	-0.0112	-0.0084
14.33	-0.002	-0.0032	-0.0016	0.0024	-0.004	0.0032
14.34	0.016	0.0112	0.0144	0.0152	0.0148	0.0156
14.35	0.0188	0.0132	0.0164	0.016	0.0244	0.016
14.36	0.0056	0.002	0.0048	0.004	0.0172	0.0048
14.37	-0.0124	-0.0132	-0.0112	-0.0092	-0.0016	-0.008
14.38	-0.0148	-0.0148	-0.0132	-0.01	-0.0112	-0.0084
14.39	-0.0016	-0.0032	-0.0012	0.002	-0.004	0.0028
14.4	0.0164	0.0116	0.0148	0.0152	0.0148	0.0156
14.41	0.0192	0.0136	0.0168	0.016	0.0244	0.016
14.42	0.006	0.002	0.0048	0.004	0.0172	0.0048
14.43	-0.0124	-0.0132	-0.0112	-0.0092	-0.0016	-0.0076
14.44	-0.0152	-0.0152	-0.0136	-0.0096	-0.0112	-0.0084
14.45	-0.002	-0.0032	-0.0012	0.0024	-0.0036	0.0032
14.46	0.0164	0.0116	0.0148	0.0152	0.0152	0.0156
14.47	0.0192	0.0136	0.0168	0.016	0.0248	0.016
14.48	0.0056	0.0016	0.0048	0.004	0.0172	0.0044
14.49	-0.0128	-0.0136	-0.0116	-0.0092	-0.002	-0.008
14.5	-0.0156	-0.0152	-0.014	-0.01	-0.012	-0.0088
14.51	-0.002	-0.0036	-0.0016	0.0024	-0.004	0.0032
14.52	0.0164	0.0116	0.0144	0.0156	0.0152	0.016
14.53	0.0192	0.0132	0.0168	0.0168	0.0256	0.0168
14.54	0.0052	0.0016	0.0044	0.0044	0.018	0.0048
14.55	-0.0132	-0.014	-0.012	-0.0092	-0.0016	-0.008
14.56	-0.016	-0.0156	-0.014	-0.01	-0.0116	-0.0088
14.57	-0.002	-0.0036	-0.0016	0.0024	-0.004	0.0032
14.58	0.0168	0.012	0.0152	0.016	0.0156	0.016
14.59	0.0196	0.014	0.0172	0.0168	0.026	0.0168
14.6	0.0056	0.002	0.0048	0.0044	0.018	0.0048
14.61	-0.0132	-0.0136	-0.012	-0.0096	-0.0016	-0.0084
14.62	-0.016	-0.0156	-0.014	-0.0104	-0.012	-0.0092
14.63	-0.002	-0.0032	-0.0012	0.0024	-0.004	0.0032
14.64	0.0168	0.012	0.0152	0.0164	0.016	0.0164
14.65	0.0196	0.014	0.0172	0.0172	0.0264	0.0172
14.66	0.0056	0.002	0.0048	0.004	0.0184	0.0048
14.67	-0.0132	-0.014	-0.012	-0.01	-0.002	-0.0088
14.68	-0.016	-0.0156	-0.014	-0.0108	-0.0128	-0.0096
14.69	-0.002	-0.0032	-0.0012	0.002	-0.0048	0.0032
14.7	0.0172	0.012	0.0152	0.0164	0.016	0.0168
14.71	0.0196	0.014	0.0172	0.0172	0.0268	0.0176
14.72	0.0056	0.0016	0.0044	0.0044	0.0188	0.0048
14.73	-0.0132	-0.014	-0.012	-0.01	-0.002	-0.0088
14.74	-0.016	-0.0156	-0.014	-0.0108	-0.0128	-0.0096
14.75	-0.002	-0.0032	-0.0012	0.0024	-0.0044	0.0032
14.76	0.0168	0.012	0.0152	0.0164	0.016	0.0168
14.77	0.0196	0.014	0.0172	0.0172	0.0268	0.0172
14.78	0.0056	0.0016	0.0044	0.004	0.0184	0.0048
14.79	-0.0136	-0.014	-0.0124	-0.0104	-0.0024	-0.0092
14.8	-0.016	-0.0156	-0.0144	-0.0112	-0.0132	-0.01
14.81	-0.0016	-0.0032	-0.0012	0.0024	-0.0048	0.0032
14.82	0.0172	0.0124	0.0152	0.0168	0.016	0.0168
14.83	0.0196	0.014	0.0172	0.0176	0.0268	0.0176
14.84	0.0056	0.0016	0.0044	0.004	0.0184	0.0048
14.85	-0.0136	-0.014	-0.0124	-0.0104	-0.0024	-0.0088
14.86	-0.016	-0.0156	-0.0144	-0.0112	-0.0132	-0.0096
14.87	-0.002	-0.0032	-0.0012	0.002	-0.0048	0.0032
14.88	0.0172	0.0124	0.0152	0.0164	0.016	0.0168
14.89	0.0196	0.014	0.0172	0.0172	0.0268	0.0176
14.9	0.0056	0.0016	0.0044	0.004	0.0184	0.0048
14.91	-0.0136	-0.014	-0.0124	-0.0104	-0.0024	-0.0092
14.92	-0.016	-0.0156	-0.014	-0.0112	-0.0128	-0.0096
14.93	-0.0016	-0.0032	-0.0012	0.0024	-0.0044	0.0032
14.94	0.0172	0.0124	0.0152	0.0164	0.016	0.0168
14.95	0.0196	0.014	0.0172	0.0172	0.0264	0.0172
14.96	0.0052	0.0016	0.0044	0.004	0.018	0.0044
14.97	-0.0136	-0.014	-0.0124	-0.0104	-0.0028	-0.0092
14.98	-0.016	-0.0156	-0.0144	-0.0112	-0.0132	-0.0096
14.99	-0.0016	-0.0032	-0.0012	0.0024	-0.0052	0.0032
15	0.0172	0.0124	0.0152	0.0164	0.0156	0.0164
15.01	0.0196	0.014	0.0172	0.0172	0.0264	0.0172
15.02	0.0052	0.0016	0.0044	0.004	0.018	0.0048
15.03	-0.0136	-0.014	-0.0124	-0.0104	-0.0024	-0.0088
15.04	-0.016	-0.0156	-0.014	-0.0108	-0.0128	-0.0096
15.05	-0.0016	-0.0032	-0.0012	0.0024	-0.0044	0.0032
15.06	0.0168	0.012	0.0152	0.0164	0.016	0.0168
15.07	0.0192	0.0136	0.0172	0.0172	0.0264	0.0172
15.08	0.0052	0.0012	0.004	0.004	0.018	0.0044
15.09	-0.0136	-0.014	-0.0124	-0.01	-0.002	-0.0088
15.1	-0.016	-0.0156	-0.014	-0.0108	-0.0128	-0.0092
15.11	-0.0016	-0.0032	-0.0012	0.0024	-0.0044	0.0032
15.12	0.0168	0.012	0.0152	0.0164	0.016	0.0168
15.13	0.0196	0.0136	0.0172	0.0172	0.0264	0.0172
15.14	0.0052	0.0012	0.004	0.004	0.0184	0.0048
15.15	-0.0132	-0.014	-0.0124	-0.01	-0.002	-0.0088
15.16	-0.016	-0.0156	-0.014	-0.0104	-0.0124	-0.0092
15.17	-0.0016	-0.0032	-0.0012	0.0024	-0.004	0.0032
15.18	0.0168	0.012	0.0148	0.0164	0.016	0.0164
15.19	0.0192	0.0136	0.0168	0.0172	0.0264	0.0172
15.2	0.0048	0.0012	0.004	0.004	0.0184	0.0048
15.21	-0.0136	-0.014	-0.012	-0.01	-0.0016	-0.0084
15.22	-0.0156	-0.0152	-0.014	-0.0104	-0.012	-0.0092
15.23	-0.0016	-0.0028	-0.0008	0.0028	-0.0036	0.0036
15.24	0.0168	0.012	0.0148	0.016	0.016	0.0164
15.25	0.0192	0.0136	0.0168	0.0168	0.026	0.0168
15.26	0.0052	0.0012	0.004	0.0036	0.018	0.0044
15.27	-0.0132	-0.0136	-0.012	-0.01	-0.002	-0.0084
15.28	-0.0152	-0.0152	-0.0136	-0.0104	-0.012	-0.0088
15.29	-0.0012	-0.0028	-0.0008	0.002	-0.0044	0.0032
15.3	0.0168	0.012	0.0152	0.0152	0.0148	0.0156
15.31	0.0192	0.0136	0.0168	0.016	0.0244	0.016
15.32	0.0052	0.0016	0.0044	0.0036	0.0164	0.004
15.33	-0.0128	-0.0136	-0.0116	-0.0096	-0.0028	-0.0084
15.34	-0.0152	-0.0148	-0.0136	-0.01	-0.0124	-0.0088
15.35	-0.0012	-0.0028	-0.0008	0.0024	-0.0044	0.0032
15.36	0.0168	0.012	0.0152	0.0152	0.0144	0.0152
15.37	0.0196	0.0136	0.0172	0.0156	0.0236	0.0156
15.38	0.0056	0.0016	0.0044	0.0028	0.0152	0.0036
15.39	-0.0128	-0.0132	-0.0116	-0.01	-0.0036	-0.0088
15.4	-0.0152	-0.0148	-0.0132	-0.0104	-0.0132	-0.0088
15.41	-0.0012	-0.0028	-0.0008	0.0024	-0.0052	0.0032
15.42	0.0168	0.012	0.0148	0.0148	0.0136	0.0152
15.43	0.0188	0.0132	0.0168	0.0156	0.0236	0.0156
15.44	0.0048	0.0012	0.004	0.0036	0.016	0.0044
15.45	-0.0132	-0.014	-0.012	-0.0092	-0.0024	-0.008
15.46	-0.0156	-0.0152	-0.0136	-0.0096	-0.0116	-0.008
15.47	-0.0016	-0.0028	-0.0012	0.0028	-0.0036	0.0036
15.48	0.0164	0.0116	0.0144	0.0152	0.0152	0.0156
15.49	0.0184	0.0128	0.0164	0.0156	0.0244	0.016
15.5	0.0044	0.0008	0.0036	0.0036	0.0164	0.0044
15.51	-0.0132	-0.014	-0.012	-0.0092	-0.002	-0.008
15.52	-0.0152	-0.0152	-0.0136	-0.0096	-0.0112	-0.0084
15.53	-0.0012	-0.0028	-0.0008	0.0028	-0.0032	0.0036
15.54	0.0164	0.0116	0.0148	0.0152	0.0152	0.0152
15.55	0.0188	0.0132	0.0164	0.0156	0.0244	0.0156
15.56	0.0048	0.0012	0.004	0.0036	0.0164	0.004
15.57	-0.0132	-0.0136	-0.0116	-0.0092	-0.002	-0.008
15.58	-0.0152	-0.0148	-0.0136	-0.0096	-0.0116	-0.0084
15.59	-0.0016	-0.0028	-0.0008	0.0024	-0.0036	0.0036
15.6	0.0164	0.0116	0.0148	0.0152	0.0148	0.0152
15.61	0.0188	0.0132	0.0164	0.0156	0.024	0.0156
15.62	0.0048	0.0012	0.004	0.0036	0.016	0.004
15.63	-0.0132	-0.0136	-0.012	-0.0092	-0.002	-0.008
15.64	-0.0152	-0.0148	-0.0136	-0.0096	-0.0112	-0.008
15.65	-0.0012	-0.0028	-0.0008	0.0028	-0.0032	0.0036
15.66	0.0164	0.0116	0.0148	0.0152	0.0152	0.0152
15.67	0.0188	0.0132	0.0164	0.0156	0.0244	0.0156
15.68	0.0048	0.0012	0.0036	0.0032	0.0164	0.004
15.69	-0.0132	-0.014	-0.012	-0.0096	-0.0024	-0.008
15.7	-0.0152	-0.0148	-0.0136	-0.01	-0.012	-0.0084
15.71	-0.0012	-0.0028	-0.0008	0.0024	-0.004	0.0032
15.72	0.0168	0.012	0.0148	0.0148	0.0144	0.0152
15.73	0.0188	0.0132	0.0168	0.0156	0.0236	0.0156
15.74	0.0048	0.0012	0.004	0.0032	0.0156	0.0036
15.75	-0.0132	-0.0136	-0.012	-0.0096	-0.0028	-0.008
15.76	-0.0152	-0.0148	-0.0136	-0.01	-0.0124	-0.0084
15.77	-0.0012	-0.0028	-0.0008	0.0024	-0.004	0.0032
15.78	0.0168	0.012	0.0148	0.0152	0.0144	0.0152
15.79	0.0188	0.0132	0.0164	0.0156	0.0236	0.0156
15.8	0.0048	0.0008	0.0036	0.0032	0.0156	0.0036
15.81	-0.0132	-0.014	-0.012	-0.0096	-0.0032	-0.0084
15.82	-0.0156	-0.0152	-0.0136	-0.01	-0.0124	-0.0088
15.83	-0.0012	-0.0028	-0.0008	0.0024	-0.0044	0.0032
15.84	0.0168	0.012	0.0148	0.0152	0.0144	0.0156
15.85	0.0192	0.0132	0.0168	0.0156	0.024	0.016
15.86	0.0044	0.0008	0.0036	0.0032	0.0156	0.0036
15.87	-0.0132	-0.014	-0.012	-0.0096	-0.0032	-0.0084
15.88	-0.0156	-0.0152	-0.0136	-0.01	-0.0124	-0.0088
15.89	-0.0012	-0.0028	-0.0008	0.0024	-0.0044	0.0032
15.9	0.0168	0.012	0.0148	0.0152	0.0144	0.0156
15.91	0.0188	0.0132	0.0168	0.0156	0.024	0.0156
15.92	0.0044	0.0008	0.0036	0.0032	0.0156	0.0036
15.93	-0.0136	-0.014	-0.0124	-0.01	-0.0036	-0.0088
15.94	-0.0156	-0.0152	-0.014	-0.0104	-0.0132	-0.0088
15.95	-0.0012	-0.0024	-0.0008	0.0024	-0.0048	0.0032
15.96	0.0168	0.012	0.0152	0.0152	0.014	0.0152
15.97	0.0192	0.0136	0.0168	0.0156	0.0236	0.0156
15.98	0.0044	0.0008	0.0036	0.0028	0.0152	0.0036
15.99	-0.0136	-0.014	-0.0124	-0.01	-0.0036	-0.0088
16	-0.0156	-0.0152	-0.014	-0.0104	-0.0132	-0.0092
16.01	-0.0012	-0.0028	-0.0008	0.0024	-0.0052	0.0032
16.02	0.0168	0.012	0.0152	0.0152	0.014	0.0156
16.03	0.0192	0.0136	0.0168	0.0156	0.0236	0.016
16.04	0.0044	0.0008	0.0036	0.0032	0.0156	0.0036
16.05	-0.0136	-0.014	-0.0124	-0.01	-0.0036	-0.0088
16.06	-0.0156	-0.0152	-0.014	-0.0104	-0.0132	-0.0088
16.07	-0.0012	-0.0028	-0.0008	0.0028	-0.0048	0.0036
16.08	0.0168	0.012	0.0152	0.0156	0.0148	0.016
16.09	0.0192	0.0136	0.0168	0.016	0.0244	0.016
16.1	0.0044	0.0008	0.0036	0.0032	0.016	0.004
16.11	-0.0136	-0.0144	-0.0124	-0.01	-0.0036	-0.0088
16.12	-0.0156	-0.0152	-0.014	-0.0104	-0.0132	-0.0092
16.13	-0.0012	-0.0028	-0.0008	0.0024	-0.0048	0.0036
16.14	0.0172	0.0124	0.0152	0.0156	0.0148	0.016
16.15	0.0192	0.0136	0.0168	0.0164	0.0248	0.0164
16.16	0.0044	0.0008	0.0036	0.0032	0.0164	0.004
16.17	-0.0136	-0.014	-0.0124	-0.01	-0.0032	-0.0088
16.18	-0.016	-0.0152	-0.014	-0.0104	-0.0132	-0.0092
16.19	-0.0012	-0.0028	-0.0008	0.0028	-0.0044	0.0036
16.2	0.0172	0.0124	0.0152	0.016	0.0152	0.016
16.21	0.0192	0.0136	0.0168	0.0164	0.0248	0.0164
16.22	0.0044	0.0008	0.0036	0.0032	0.0164	0.0036
16.23	-0.0136	-0.0144	-0.0124	-0.0104	-0.0036	-0.0092
16.24	-0.016	-0.0156	-0.014	-0.0108	-0.0136	-0.0096
16.25	-0.0012	-0.0024	-0.0004	0.0024	-0.0048	0.0036
16.26	0.0172	0.0124	0.0156	0.016	0.0148	0.016
16.27	0.0196	0.014	0.0172	0.0164	0.0248	0.0164
16.28	0.0048	0.0012	0.004	0.0032	0.016	0.0036
16.29	-0.0136	-0.0144	-0.0124	-0.0104	-0.0036	-0.0092
16.3	-0.016	-0.0156	-0.014	-0.0108	-0.014	-0.0096
16.31	-0.0012	-0.0024	-0.0004	0.0024	-0.0052	0.0032
16.32	0.0172	0.0124	0.0156	0.016	0.0148	0.016
16.33	0.0196	0.014	0.0172	0.0164	0.0248	0.0164
16.34	0.0048	0.0008	0.0036	0.0032	0.016	0.0036
16.35	-0.014	-0.0144	-0.0124	-0.0104	-0.004	-0.0092
16.36	-0.016	-0.0156	-0.014	-0.0112	-0.014	-0.0096
16.37	-0.0008	-0.0024	-0.0004	0.0028	-0.0052	0.0036
16.38	0.0176	0.0128	0.0156	0.0164	0.0152	0.0164
16.39	0.02	0.014	0.0176	0.0168	0.0252	0.0168
16.4	0.0048	0.0008	0.0036	0.0032	0.0164	0.004
16.41	-0.014	-0.0144	-0.0128	-0.0108	-0.004	-0.0092
16.42	-0.016	-0.0156	-0.0144	-0.0112	-0.014	-0.0096
16.43	-0.0012	-0.0024	-0.0004	0.0028	-0.0052	0.0036
16.44	0.0176	0.0128	0.0156	0.0164	0.0152	0.0164
16.45	0.02	0.014	0.0176	0.0168	0.0252	0.0168
16.46	0.0048	0.0008	0.0036	0.0032	0.0164	0.0036
16.47	-0.014	-0.0144	-0.0128	-0.0108	-0.004	-0.0092
16.48	-0.0164	-0.0156	-0.0144	-0.0112	-0.0144	-0.0096
16.49	-0.0008	-0.0024	-0.0004	0.0028	-0.0052	0.0036
16.5	0.0176	0.0128	0.016	0.0164	0.0152	0.0164
16.51	0.02	0.014	0.0176	0.0168	0.0256	0.0168
16.52	0.0044	0.0008	0.0036	0.0032	0.0164	0.0036
16.53	-0.0144	-0.0148	-0.0128	-0.0108	-0.004	-0.0096
16.54	-0.0164	-0.0156	-0.0144	-0.0112	-0.0144	-0.01
16.55	-0.0012	-0.0024	-0.0004	0.0028	-0.0056	0.0036
16.56	0.0176	0.0128	0.016	0.0164	0.0156	0.0168
16.57	0.02	0.014	0.0176	0.0172	0.026	0.0172
16.58	0.0044	0.0008	0.0036	0.0032	0.0168	0.004
16.59	-0.0144	-0.0148	-0.0128	-0.0108	-0.004	-0.0096
16.6	-0.0164	-0.016	-0.0144	-0.0112	-0.0144	-0.01
16.61	-0.0012	-0.0024	-0.0004	0.0028	-0.0052	0.0036
16.62	0.0176	0.0128	0.016	0.0168	0.0156	0.0168
16.63	0.02	0.014	0.0176	0.0172	0.0264	0.0172
16.64	0.0044	0.0008	0.0036	0.0032	0.0168	0.004
16.65	-0.0144	-0.0148	-0.0132	-0.0112	-0.004	-0.0096
16.66	-0.0164	-0.016	-0.0144	-0.0116	-0.0148	-0.01
16.67	-0.0008	-0.0024	-0.0004	0.0028	-0.0052	0.0036
16.68	0.018	0.0128	0.016	0.0168	0.016	0.0172
16.69	0.02	0.014	0.0176	0.0172	0.0264	0.0172
16.7	0.0044	0.0008	0.0036	0.0032	0.0172	0.0036
16.71	-0.0144	-0.0148	-0.0128	-0.0112	-0.004	-0.01
16.72	-0.0164	-0.016	-0.0144	-0.0116	-0.0148	-0.01
16.73	-0.0008	-0.0024	-0.0004	0.0028	-0.0056	0.0036
16.74	0.018	0.0128	0.016	0.0168	0.0156	0.0168
16.75	0.02	0.014	0.0176	0.0172	0.026	0.0172
16.76	0.0044	0.0008	0.0036	0.0028	0.0168	0.0036
16.77	-0.0144	-0.0148	-0.0128	-0.0112	-0.0044	-0.01
16.78	-0.0164	-0.016	-0.0144	-0.0116	-0.0152	-0.0104
16.79	-0.0008	-0.0024	-0.0004	0.0028	-0.0056	0.0036
16.8	0.018	0.0128	0.016	0.0168	0.0156	0.0168
16.81	0.02	0.014	0.0176	0.0172	0.026	0.0172
16.82	0.0044	0.0008	0.0036	0.0028	0.0164	0.0036
16.83	-0.0144	-0.0148	-0.0132	-0.0116	-0.0048	-0.01
16.84	-0.0164	-0.016	-0.0144	-0.0116	-0.0152	-0.0104
16.85	-0.0008	-0.0024	-0.0004	0.0028	-0.0056	0.0036
16.86	0.018	0.0128	0.016	0.0168	0.0152	0.0168
16.87	0.02	0.014	0.0176	0.0172	0.026	0.0172
16.88	0.0044	0.0008	0.0036	0.0028	0.0164	0.0036
16.89	-0.0144	-0.0148	-0.0128	-0.0112	-0.0044	-0.01
16.9	-0.0164	-0.0156	-0.0144	-0.0116	-0.0152	-0.01
16.91	-0.0008	-0.002	0	0.0028	-0.0056	0.0036
16.92	0.018	0.0128	0.016	0.0168	0.0152	0.0168
16.93	0.02	0.014	0.0176	0.0168	0.0256	0.0168
16.94	0.0044	0.0008	0.0036	0.0028	0.016	0.0036
16.95	-0.0144	-0.0148	-0.0128	-0.0112	-0.0048	-0.01
16.96	-0.0164	-0.0156	-0.0144	-0.0116	-0.0152	-0.01
16.97	-0.0008	-0.002	0	0.0028	-0.0056	0.0036
16.98	0.018	0.0128	0.016	0.0164	0.0152	0.0168
16.99	0.02	0.014	0.0176	0.0168	0.0256	0.0168
17	0.0044	0.0008	0.0036	0.0028	0.016	0.0036
17.01	-0.0144	-0.0148	-0.0128	-0.0112	-0.0048	-0.0096
17.02	-0.016	-0.0156	-0.014	-0.0112	-0.0148	-0.01
17.03	-0.0008	-0.0024	-0.0004	0.0024	-0.0056	0.0036
17.04	0.0176	0.0128	0.016	0.0164	0.0148	0.0164
17.05	0.0196	0.014	0.0172	0.0164	0.0248	0.0164
17.06	0.0044	0.0004	0.0032	0.0028	0.0156	0.0032
17.07	-0.014	-0.0144	-0.0128	-0.0108	-0.0048	-0.0096
17.08	-0.016	-0.0156	-0.014	-0.0112	-0.0148	-0.0096
17.09	-0.0004	-0.002	0	0.0028	-0.0052	0.0036
17.1	0.0176	0.0128	0.016	0.016	0.0148	0.0164
17.11	0.0196	0.014	0.0172	0.0164	0.0248	0.0164
17.12	0.004	0.0004	0.0032	0.0028	0.0156	0.0032
17.13	-0.0144	-0.0148	-0.0128	-0.0108	-0.0044	-0.0096
17.14	-0.016	-0.0156	-0.014	-0.0108	-0.0144	-0.0096
17.15	-0.0008	-0.002	0	0.0028	-0.0052	0.0036
17.16	0.0176	0.0128	0.0156	0.016	0.0148	0.016
17.17	0.0196	0.0136	0.0172	0.016	0.0244	0.016
17.18	0.0044	0.0004	0.0032	0.0024	0.0152	0.0032
17.19	-0.014	-0.0144	-0.0124	-0.0104	-0.0044	-0.0092
17.2	-0.0156	-0.0152	-0.014	-0.0108	-0.014	-0.0092
17.21	-0.0004	-0.002	0	0.0028	-0.0052	0.0036
17.22	0.018	0.0128	0.016	0.0156	0.0144	0.0156
17.23	0.0196	0.014	0.0172	0.0156	0.0236	0.0156
17.24	0.0044	0.0008	0.0036	0.0024	0.0144	0.0032
17.25	-0.014	-0.0144	-0.0128	-0.0104	-0.0048	-0.0092
17.26	-0.0156	-0.0152	-0.0136	-0.0104	-0.014	-0.0092
17.27	-0.0004	-0.002	0	0.0028	-0.0052	0.0036
17.28	0.018	0.0128	0.016	0.0152	0.014	0.0156
17.29	0.0196	0.014	0.0172	0.0156	0.0232	0.0156
17.3	0.0044	0.0008	0.0036	0.0024	0.0144	0.0032
17.31	-0.014	-0.0144	-0.0128	-0.0104	-0.0044	-0.0088
17.32	-0.0156	-0.0152	-0.014	-0.0104	-0.0136	-0.0088
17.33	-0.0004	-0.002	0	0.0028	-0.0048	0.0036
17.34	0.0176	0.0128	0.016	0.0152	0.014	0.0156
17.35	0.0196	0.0136	0.0172	0.0156	0.0232	0.0156
17.36	0.004	0.0004	0.0032	0.0024	0.0144	0.0032
17.37	-0.0144	-0.0148	-0.0128	-0.01	-0.0044	-0.0088
17.38	-0.016	-0.0156	-0.014	-0.0104	-0.0136	-0.0088
17.39	-0.0004	-0.002	0	0.0028	-0.0048	0.0036
17.4	0.0176	0.0128	0.016	0.0156	0.0144	0.0156
17.41	0.0196	0.014	0.0172	0.0156	0.0236	0.0156
17.42	0.004	0.0004	0.0032	0.0024	0.0148	0.0032
17.43	-0.0144	-0.0148	-0.0128	-0.01	-0.0044	-0.0088
17.44	-0.016	-0.0156	-0.014	-0.0104	-0.0136	-0.0088
17.45	-0.0008	-0.0024	0	0.0028	-0.0048	0.0036
17.46	0.0176	0.0128	0.016	0.0152	0.0144	0.0156
17.47	0.0196	0.014	0.0172	0.0156	0.0236	0.0156
17.48	0.004	0.0004	0.0032	0.0024	0.0148	0.0032
17.49	-0.014	-0.0144	-0.0128	-0.01	-0.004	-0.0088
17.5	-0.016	-0.0156	-0.014	-0.01	-0.0132	-0.0088
17.51	-0.0004	-0.002	0	0.0032	-0.0044	0.004
17.52	0.0176	0.0128	0.016	0.0156	0.0148	0.0156
17.53	0.0196	0.0136	0.0172	0.0156	0.024	0.016
17.54	0.004	0.0004	0.0032	0.0028	0.0152	0.0036
17.55	-0.0144	-0.0148	-0.0132	-0.01	-0.0036	-0.0088
17.56	-0.016	-0.0156	-0.014	-0.01	-0.0132	-0.0088
17.57	-0.0004	-0.0024	0	0.0032	-0.004	0.004
17.58	0.0176	0.0128	0.016	0.0156	0.0148	0.016
17.59	0.0196	0.0136	0.0172	0.016	0.0244	0.016
17.6	0.004	0.0004	0.0032	0.0028	0.0156	0.0036
17.61	-0.0144	-0.0148	-0.0132	-0.01	-0.0036	-0.0088
17.62	-0.016	-0.0156	-0.014	-0.0104	-0.0132	-0.0088
17.63	-0.0004	-0.002	0	0.0028	-0.0044	0.0036
17.64	0.0176	0.0128	0.016	0.0156	0.0148	0.016
17.65	0.0196	0.0136	0.0172	0.0156	0.0244	0.016
17.66	0.004	0.0004	0.0032	0.0024	0.0152	0.0032
17.67	-0.0144	-0.0148	-0.0132	-0.0104	-0.0044	-0.0092
17.68	-0.016	-0.0156	-0.0144	-0.0104	-0.0136	-0.0092
17.69	-0.0008	-0.002	0	0.0028	-0.0044	0.0036
17.7	0.018	0.0128	0.016	0.0156	0.0148	0.016
17.71	0.0196	0.014	0.0172	0.016	0.0244	0.016
17.72	0.004	0.0004	0.0032	0.0024	0.0152	0.0032
17.73	-0.0144	-0.0148	-0.0132	-0.0104	-0.0044	-0.0092
17.74	-0.016	-0.0156	-0.0144	-0.0108	-0.014	-0.0092
17.75	-0.0004	-0.002	0	0.0028	-0.0048	0.0036
17.76	0.018	0.0128	0.016	0.0156	0.0148	0.016
17.77	0.02	0.014	0.0172	0.016	0.0244	0.016
17.78	0.004	0.0004	0.0032	0.0024	0.0152	0.0032
17.79	-0.0144	-0.0148	-0.0132	-0.0108	-0.0048	-0.0092
17.8	-0.016	-0.0156	-0.014	-0.0108	-0.0144	-0.0092
17.81	-0.0004	-0.002	0	0.0028	-0.0052	0.0036
17.82	0.018	0.0132	0.016	0.016	0.0148	0.016
17.83	0.0196	0.014	0.0176	0.016	0.0244	0.0164
17.84	0.004	0.0004	0.0032	0.0024	0.0152	0.0032
17.85	-0.0148	-0.0148	-0.0132	-0.0108	-0.0044	-0.0096
17.86	-0.0164	-0.0156	-0.0144	-0.0108	-0.0144	-0.0096
17.87	-0.0004	-0.002	0	0.0028	-0.0052	0.0036
17.88	0.018	0.0132	0.016	0.016	0.0148	0.0164
17.89	0.02	0.014	0.0176	0.0164	0.0248	0.0164
17.9	0.004	0.0004	0.0032	0.0028	0.0156	0.0032
17.91	-0.0144	-0.0148	-0.0132	-0.0108	-0.0044	-0.0092
17.92	-0.0164	-0.0156	-0.0144	-0.0108	-0.014	-0.0096
17.93	-0.0004	-0.002	0	0.0032	-0.0048	0.004
17.94	0.018	0.0128	0.016	0.0164	0.0152	0.0164
17.95	0.0196	0.014	0.0172	0.0164	0.0252	0.0164
17.96	0.004	0.0004	0.0032	0.0028	0.0156	0.0032
17.97	-0.0144	-0.0148	-0.0132	-0.0108	-0.0044	-0.0096
17.98	-0.0164	-0.0156	-0.0144	-0.0108	-0.014	-0.0096
17.99	-0.0004	-0.002	0	0.0028	-0.0048	0.0036
18	0.018	0.0128	0.016	0.0164	0.0152	0.0164
18.01	0.02	0.014	0.0176	0.0168	0.0252	0.0168
18.02	0.004	0.0004	0.0032	0.0028	0.016	0.0032
18.03	-0.0144	-0.0148	-0.0132	-0.0108	-0.004	-0.0096
18.04	-0.0164	-0.0156	-0.0144	-0.0108	-0.014	-0.0096
18.05	-0.0004	-0.002	0	0.0028	-0.0048	0.004
18.06	0.018	0.0128	0.016	0.0164	0.0156	0.0164
18.07	0.0196	0.014	0.0172	0.0168	0.0256	0.0168
18.08	0.004	0.0004	0.0032	0.0028	0.016	0.0032
18.09	-0.0144	-0.0148	-0.0132	-0.0108	-0.0044	-0.0096
18.1	-0.0164	-0.0156	-0.0144	-0.0112	-0.0144	-0.0096
18.11	-0.0004	-0.002	0	0.0032	-0.0048	0.004
18.12	0.018	0.0132	0.0164	0.0168	0.016	0.0168
18.13	0.02	0.014	0.0176	0.0168	0.026	0.0168
18.14	0.004	0.0004	0.0032	0.0028	0.0164	0.0036
18.15	-0.0144	-0.0148	-0.0132	-0.0108	-0.004	-0.0096
18.16	-0.0164	-0.0156	-0.0144	-0.0112	-0.014	-0.0096
18.17	-0.0004	-0.002	0	0.0028	-0.0048	0.0036
18.18	0.018	0.0132	0.0164	0.0164	0.0156	0.0168
18.19	0.02	0.014	0.0176	0.0168	0.0256	0.0168
18.2	0.004	0.0004	0.0032	0.0028	0.016	0.0032
18.21	-0.0144	-0.0148	-0.0132	-0.0108	-0.0044	-0.0096
18.22	-0.0164	-0.0156	-0.0144	-0.0112	-0.0144	-0.0096
18.23	-0.0004	-0.002	0	0.0028	-0.0048	0.004
18.24	0.018	0.0132	0.016	0.0168	0.016	0.0168
18.25	0.02	0.014	0.0176	0.0168	0.026	0.0168
18.26	0.004	0.0004	0.0032	0.0028	0.0164	0.0032
18.27	-0.0148	-0.0152	-0.0132	-0.0112	-0.0048	-0.01
18.28	-0.0164	-0.016	-0.0144	-0.0116	-0.0148	-0.01
18.29	-0.0004	-0.002	0	0.0028	-0.0056	0.0036
18.3	0.018	0.0132	0.016	0.0164	0.0152	0.0168
18.31	0.02	0.014	0.0176	0.0168	0.0256	0.0168
18.32	0.004	0.0004	0.0032	0.0028	0.016	0.0032
18.33	-0.0144	-0.0148	-0.0132	-0.0112	-0.0048	-0.01
18.34	-0.0164	-0.0156	-0.0144	-0.0116	-0.0152	-0.01
18.35	-0.0004	-0.002	0	0.0028	-0.0056	0.0036
18.36	0.018	0.0132	0.016	0.0168	0.0156	0.0168
18.37	0.02	0.014	0.0176	0.0168	0.0256	0.0168
18.38	0.004	0.0004	0.0032	0.0024	0.016	0.0032
18.39	-0.0144	-0.0152	-0.0132	-0.0112	-0.0052	-0.01
18.4	-0.0164	-0.0156	-0.0144	-0.0116	-0.0152	-0.01
18.41	-0.0004	-0.002	0	0.0028	-0.0056	0.0036
18.42	0.018	0.0132	0.016	0.0168	0.0152	0.0168
18.43	0.02	0.014	0.0176	0.0168	0.0256	0.0168
18.44	0.004	0.0004	0.0032	0.0028	0.016	0.0032
18.45	-0.0144	-0.0148	-0.0132	-0.0116	-0.0052	-0.01
18.46	-0.0164	-0.0156	-0.0144	-0.0116	-0.0152	-0.01
18.47	-0.0004	-0.002	0	0.0028	-0.0056	0.0036
18.48	0.018	0.0132	0.016	0.0164	0.0152	0.0168
18.49	0.02	0.014	0.0176	0.0168	0.0252	0.0168
18.5	0.004	0.0004	0.0032	0.0024	0.0156	0.0032
18.51	-0.0144	-0.0148	-0.0132	-0.0116	-0.0052	-0.01
18.52	-0.0164	-0.0156	-0.0144	-0.0116	-0.0156	-0.0104
18.53	-0.0004	-0.002	0	0.0028	-0.006	0.0036
18.54	0.018	0.0132	0.0164	0.0168	0.0152	0.0168
18.55	0.02	0.0144	0.0176	0.0168	0.0256	0.0168
18.56	0.004	0.0004	0.0032	0.0024	0.0156	0.0032
18.57	-0.0148	-0.0148	-0.0132	-0.0116	-0.0056	-0.0104
18.58	-0.0164	-0.0156	-0.0144	-0.012	-0.016	-0.0104
18.59	-0.0004	-0.002	0	0.0028	-0.006	0.0036
18.6	0.018	0.0132	0.016	0.0168	0.0152	0.0168
18.61	0.02	0.014	0.0176	0.0168	0.0252	0.0168
18.62	0.004	0.0004	0.0032	0.0024	0.0156	0.0032
18.63	-0.0144	-0.0148	-0.0132	-0.0116	-0.0052	-0.01
18.64	-0.0164	-0.0156	-0.0144	-0.0116	-0.0156	-0.0104
18.65	-0.0004	-0.002	0	0.0028	-0.006	0.0036
18.66	0.018	0.0132	0.016	0.0168	0.0152	0.0168
18.67	0.0196	0.014	0.0176	0.0168	0.0252	0.0168
18.68	0.004	0.0004	0.0032	0.0024	0.0156	0.0032
18.69	-0.0144	-0.0148	-0.0132	-0.0116	-0.0056	-0.0104
18.7	-0.0164	-0.0156	-0.0144	-0.0116	-0.016	-0.0104
18.71	-0.0004	-0.002	0	0.0028	-0.006	0.0036
18.72	0.018	0.0132	0.016	0.0164	0.0148	0.0168
18.73	0.02	0.014	0.0176	0.0168	0.0252	0.0168
18.74	0.004	0.0004	0.0032	0.0024	0.0156	0.0032
18.75	-0.0144	-0.0148	-0.0132	-0.0116	-0.0052	-0.01
18.76	-0.0164	-0.0156	-0.0144	-0.0116	-0.0156	-0.0104
18.77	-0.0004	-0.002	0	0.0028	-0.006	0.0036
18.78	0.018	0.0132	0.016	0.0164	0.0148	0.0168
18.79	0.02	0.014	0.0176	0.0168	0.0248	0.0168
18.8	0.004	0.0004	0.0032	0.0024	0.0152	0.0032
18.81	-0.0144	-0.0148	-0.0132	-0.0116	-0.0056	-0.01
18.82	-0.0164	-0.0156	-0.0144	-0.0116	-0.0156	-0.01
18.83	-0.0004	-0.002	0	0.0028	-0.006	0.0036
18.84	0.018	0.0132	0.016	0.0164	0.0144	0.0164
18.85	0.02	0.014	0.0176	0.0164	0.0248	0.0168
18.86	0.0044	0.0004	0.0036	0.0024	0.0152	0.0032
18.87	-0.0144	-0.0148	-0.0128	-0.0112	-0.0052	-0.01
18.88	-0.016	-0.0156	-0.014	-0.0112	-0.0152	-0.01
18.89	-0.0004	-0.002	0	0.0028	-0.0056	0.0036
18.9	0.018	0.0128	0.016	0.016	0.0144	0.0164
18.91	0.02	0.014	0.0176	0.0164	0.0244	0.0164
18.92	0.004	0.0004	0.0036	0.0024	0.0148	0.0032
18.93	-0.0144	-0.0148	-0.0128	-0.0112	-0.0052	-0.0096
18.94	-0.016	-0.0156	-0.014	-0.0112	-0.0148	-0.0096
18.95	-0.0004	-0.002	0	0.0028	-0.0056	0.0036
18.96	0.018	0.0132	0.016	0.016	0.0144	0.016
18.97	0.02	0.014	0.0176	0.016	0.024	0.016
18.98	0.0044	0.0008	0.0036	0.002	0.0144	0.0028
18.99	-0.0144	-0.0148	-0.0128	-0.0108	-0.0056	-0.0096
19	-0.016	-0.0156	-0.014	-0.0108	-0.0148	-0.0096
19.01	-0.0004	-0.002	0	0.0028	-0.0056	0.0036
19.02	0.018	0.0128	0.016	0.016	0.0144	0.016
19.03	0.0196	0.014	0.0172	0.0164	0.0244	0.016
19.04	0.004	0.0004	0.0032	0.0028	0.0152	0.0032
19.05	-0.0144	-0.0148	-0.0128	-0.0104	-0.0044	-0.0092
19.06	-0.016	-0.0156	-0.014	-0.0104	-0.014	-0.0092
19.07	-0.0004	-0.002	0	0.0032	-0.0048	0.004
19.08	0.018	0.0128	0.016	0.016	0.0148	0.016
19.09	0.0196	0.014	0.0172	0.016	0.0244	0.016
19.1	0.004	0.0004	0.0032	0.0024	0.0152	0.0032
19.11	-0.0144	-0.0148	-0.0128	-0.0104	-0.0044	-0.0092
19.12	-0.016	-0.0156	-0.014	-0.0104	-0.014	-0.0092
19.13	-0.0004	-0.002	0	0.0028	-0.0048	0.004
19.14	0.018	0.0128	0.016	0.016	0.0148	0.016
19.15	0.0196	0.014	0.0172	0.016	0.0244	0.016
19.16	0.0044	0.0004	0.0032	0.0028	0.0152	0.0032
19.17	-0.0144	-0.0148	-0.0128	-0.0104	-0.004	-0.0092
19.18	-0.016	-0.0156	-0.014	-0.0104	-0.0136	-0.0092
19.19	-0.0004	-0.002	0	0.0028	-0.0048	0.0036
19.2	0.018	0.0128	0.016	0.0156	0.0148	0.016
19.21	0.0196	0.014	0.0172	0.016	0.0244	0.016
19.22	0.0044	0.0008	0.0032	0.0024	0.0152	0.0032
19.23	-0.014	-0.0144	-0.0128	-0.0104	-0.0044	-0.0092
19.24	-0.016	-0.0156	-0.014	-0.0104	-0.0136	-0.0092
19.25	-0.0004	-0.002	0	0.0028	-0.0048	0.0036
19.26	0.018	0.0128	0.016	0.0156	0.0148	0.016
19.27	0.0196	0.014	0.0172	0.016	0.0244	0.016
19.28	0.0044	0.0004	0.0032	0.0024	0.0152	0.0032
19.29	-0.0144	-0.0148	-0.0128	-0.0104	-0.0044	-0.0092
19.3	-0.016	-0.0156	-0.014	-0.0108	-0.014	-0.0092
19.31	-0.0004	-0.002	0	0.0028	-0.0048	0.0036
19.32	0.0176	0.0128	0.016	0.0156	0.0144	0.0156
19.33	0.0196	0.014	0.0172	0.0156	0.024	0.016
19.34	0.004	0.0008	0.0032	0.0024	0.0148	0.0032
19.35	-0.0144	-0.0144	-0.0128	-0.0104	-0.0044	-0.0092
19.36	-0.016	-0.0156	-0.014	-0.0104	-0.014	-0.0092
19.37	-0.0004	-0.002	0	0.0028	-0.0048	0.0036
19.38	0.018	0.0128	0.016	0.0156	0.0144	0.016
19.39	0.0196	0.014	0.0172	0.0156	0.024	0.016
19.4	0.004	0.0004	0.0036	0.0024	0.0148	0.0032
19.41	-0.0144	-0.0148	-0.0128	-0.0108	-0.0048	-0.0092
19.42	-0.016	-0.0156	-0.014	-0.0108	-0.0144	-0.0092
19.43	-0.0004	-0.002	0	0.0028	-0.0052	0.0036
19.44	0.018	0.0128	0.016	0.0156	0.0144	0.016
19.45	0.02	0.014	0.0176	0.016	0.024	0.016
19.46	0.004	0.0004	0.0032	0.0024	0.0148	0.0032
19.47	-0.0144	-0.0148	-0.0128	-0.0108	-0.0048	-0.0096
19.48	-0.016	-0.0156	-0.0144	-0.0108	-0.0144	-0.0096
19.49	-0.0008	-0.002	0	0.0028	-0.0056	0.0036
19.5	0.018	0.0128	0.016	0.0156	0.0144	0.016
19.51	0.0196	0.014	0.0172	0.016	0.024	0.016
19.52	0.004	0.0004	0.0032	0.0024	0.0148	0.0032
19.53	-0.0144	-0.0148	-0.0132	-0.0112	-0.0052	-0.0096
19.54	-0.0164	-0.0156	-0.0144	-0.0112	-0.0152	-0.0096
19.55	-0.0004	-0.002	0	0.0024	-0.0056	0.0036
19.56	0.018	0.0128	0.016	0.016	0.0144	0.016
19.57	0.02	0.014	0.0176	0.016	0.024	0.016
19.58	0.0044	0.0004	0.0036	0.0024	0.0148	0.0032
19.59	-0.0144	-0.0148	-0.0132	-0.0112	-0.0052	-0.0096
19.6	-0.0164	-0.0156	-0.0144	-0.0112	-0.0152	-0.01
19.61	-0.0008	-0.0024	-0.0004	0.0024	-0.006	0.0032
19.62	0.018	0.0132	0.016	0.016	0.014	0.016
19.63	0.02	0.014	0.0176	0.0164	0.024	0.0164
19.64	0.0044	0.0008	0.0036	0.0024	0.0148	0.0032
19.65	-0.0144	-0.0148	-0.0132	-0.0112	-0.0056	-0.01
19.66	-0.0164	-0.016	-0.0144	-0.0116	-0.0156	-0.01
19.67	-0.0008	-0.0024	0	0.0024	-0.006	0.0032
19.68	0.018	0.0132	0.0164	0.016	0.014	0.016
19.69	0.02	0.014	0.0176	0.0164	0.024	0.0164
19.7	0.0044	0.0008	0.0036	0.0024	0.0148	0.0032
19.71	-0.0148	-0.0152	-0.0132	-0.0112	-0.0056	-0.01
19.72	-0.0164	-0.016	-0.0144	-0.0116	-0.0156	-0.01
19.73	-0.0008	-0.002	0	0.0028	-0.006	0.0036
19.74	0.0184	0.0132	0.0164	0.0164	0.0148	0.0164
19.75	0.0204	0.0144	0.018	0.0168	0.0252	0.0168
19.76	0.0044	0.0008	0.0036	0.0028	0.016	0.0036
19.77	-0.0144	-0.0148	-0.0132	-0.0112	-0.0048	-0.0096
19.78	-0.0164	-0.016	-0.0144	-0.0112	-0.0148	-0.0096
19.79	-0.0008	-0.002	0	0.0028	-0.0052	0.0036
19.8	0.0184	0.0132	0.0164	0.0164	0.0152	0.0168
19.81	0.02	0.0144	0.0176	0.0164	0.0252	0.0168
19.82	0.0044	0.0008	0.0036	0.0028	0.016	0.0032
19.83	-0.0144	-0.0148	-0.0132	-0.0112	-0.0048	-0.0096
19.84	-0.0164	-0.016	-0.0144	-0.0112	-0.0148	-0.01
19.85	-0.0008	-0.002	0	0.0028	-0.0052	0.0036
19.86	0.0184	0.0132	0.0164	0.0168	0.0156	0.0168
19.87	0.0204	0.0144	0.018	0.0168	0.026	0.0168
19.88	0.0044	0.0008	0.0036	0.0028	0.0164	0.0036
19.89	-0.0144	-0.0148	-0.0132	-0.0108	-0.004	-0.0096
19.9	-0.0164	-0.0156	-0.0144	-0.0112	-0.014	-0.0096
19.91	-0.0008	-0.002	0	0.0032	-0.0044	0.004
19.92	0.0184	0.0132	0.0164	0.0168	0.0164	0.0168
19.93	0.0204	0.0144	0.018	0.0172	0.0264	0.0172
19.94	0.0044	0.0008	0.0036	0.0032	0.0172	0.004
19.95	-0.0144	-0.0148	-0.0128	-0.0108	-0.0032	-0.0092
19.96	-0.0164	-0.0156	-0.0144	-0.0108	-0.0132	-0.0092
19.97	-0.0004	-0.002	0	0.0032	-0.0036	0.0044
19.98	0.0184	0.0136	0.0164	0.0172	0.0172	0.0172
[truncated: 20,874 more rows]
