# Supplementary material for: Data of piezoelectric vibration energy harvesting of a bridge undergoing vibration testing and train passage
Source: Data Brief. 2018 Jan 28;17:261–6. doi: 10.1016/j.dib.2018.01.009 (PMC5789150; doi:10.1016/j.dib.2018.01.009)
Supplement: Supplementary file 15 — Supplementary material [file mmc15.xlsx]

## Sheet: Sheet1
Time	Cant. 1	Cant. 2	Cant. 3	Cant. 4	Cant. 5	Cant. 6
0	-0.0112	-0.0112	-0.0096	-0.004	-0.0132	-0.0032
0.01	0.01	0.0068	0.0092	0.014	0.0076	0.014
0.02	0.0192	0.014	0.0172	0.0176	0.0224	0.0176
0.03	0.0148	0.0096	0.0132	0.0088	0.0204	0.0088
0.04	-0.0064	-0.008	-0.0056	-0.0092	0	-0.008
0.05	-0.0156	-0.0156	-0.014	-0.0132	-0.0152	-0.0116
0.06	-0.0108	-0.0112	-0.0092	-0.004	-0.0128	-0.0032
0.07	0.01	0.0068	0.0092	0.014	0.0076	0.014
0.08	0.0196	0.014	0.0176	0.0176	0.0228	0.0176
0.09	0.0148	0.0096	0.0132	0.0088	0.0204	0.0092
0.1	-0.0064	-0.0084	-0.006	-0.0092	0	-0.0084
0.11	-0.0156	-0.0152	-0.0136	-0.0128	-0.0148	-0.0116
0.12	-0.0108	-0.0108	-0.0092	-0.004	-0.0124	-0.0032
0.13	0.01	0.0068	0.0092	0.014	0.008	0.014
0.14	0.0192	0.014	0.0172	0.0172	0.0224	0.0172
0.15	0.0144	0.0092	0.0128	0.008	0.0196	0.0084
0.16	-0.0064	-0.0084	-0.006	-0.01	-0.0012	-0.0088
0.17	-0.016	-0.0156	-0.014	-0.0132	-0.016	-0.012
0.18	-0.0112	-0.0112	-0.0096	-0.0044	-0.014	-0.0036
0.19	0.0096	0.0064	0.0088	0.0132	0.0064	0.0136
0.2	0.0192	0.0136	0.0168	0.0168	0.0208	0.0168
0.21	0.0144	0.0092	0.0128	0.008	0.0184	0.0084
0.22	-0.0068	-0.0088	-0.0064	-0.0104	-0.0024	-0.0092
0.23	-0.016	-0.016	-0.0144	-0.0136	-0.0172	-0.0124
0.24	-0.0112	-0.0116	-0.0096	-0.0048	-0.0152	-0.004
0.25	0.0096	0.0064	0.0092	0.0132	0.0056	0.0136
0.26	0.0192	0.0136	0.0168	0.0168	0.0204	0.0168
0.27	0.014	0.0092	0.0124	0.0076	0.0176	0.008
0.28	-0.0068	-0.0088	-0.0064	-0.0104	-0.0032	-0.0092
0.29	-0.016	-0.0156	-0.014	-0.0136	-0.0176	-0.0124
0.3	-0.0112	-0.0112	-0.0096	-0.0048	-0.0152	-0.0036
0.31	0.01	0.0064	0.0092	0.0132	0.0056	0.0136
0.32	0.0188	0.0136	0.0168	0.0164	0.02	0.0164
0.33	0.0144	0.0092	0.0124	0.0076	0.0176	0.008
0.34	-0.0068	-0.0088	-0.0064	-0.0104	-0.0032	-0.0092
0.35	-0.016	-0.0156	-0.014	-0.0132	-0.0172	-0.012
0.36	-0.0112	-0.0112	-0.0096	-0.0044	-0.0148	-0.0032
0.37	0.0096	0.0064	0.0092	0.0132	0.006	0.0136
0.38	0.0188	0.0136	0.0168	0.0168	0.0204	0.0168
0.39	0.014	0.0092	0.0124	0.0076	0.018	0.008
0.4	-0.0068	-0.0088	-0.0064	-0.01	-0.0028	-0.0092
0.41	-0.016	-0.0156	-0.014	-0.0132	-0.0168	-0.012
0.42	-0.0112	-0.0112	-0.0096	-0.0044	-0.0144	-0.0032
0.43	0.01	0.0068	0.0092	0.0136	0.0064	0.014
0.44	0.0192	0.0136	0.0168	0.0168	0.0212	0.0168
0.45	0.0144	0.0092	0.0124	0.008	0.0188	0.0084
0.46	-0.0072	-0.0088	-0.0064	-0.01	-0.002	-0.0088
0.47	-0.016	-0.0156	-0.014	-0.0132	-0.0164	-0.012
0.48	-0.0112	-0.0112	-0.0092	-0.004	-0.0136	-0.0032
0.49	0.01	0.0068	0.0096	0.014	0.0072	0.014
0.5	0.0192	0.0136	0.0168	0.0172	0.0216	0.0168
0.51	0.0144	0.0092	0.0128	0.008	0.0192	0.0084
0.52	-0.0072	-0.0088	-0.0064	-0.01	-0.002	-0.0088
0.53	-0.016	-0.0156	-0.014	-0.0132	-0.016	-0.0116
0.54	-0.0112	-0.0112	-0.0096	-0.0044	-0.0136	-0.0032
0.55	0.01	0.0068	0.0096	0.0136	0.0072	0.014
0.56	0.0188	0.0132	0.0168	0.0168	0.0208	0.0168
0.57	0.014	0.0088	0.0124	0.0076	0.018	0.008
0.58	-0.0072	-0.0092	-0.0068	-0.0108	-0.0032	-0.0092
0.59	-0.016	-0.0156	-0.014	-0.0132	-0.0172	-0.012
0.6	-0.0112	-0.0112	-0.0096	-0.0044	-0.0144	-0.0032
0.61	0.01	0.0068	0.0092	0.0136	0.0064	0.014
0.62	0.0188	0.0132	0.0168	0.0164	0.02	0.0164
0.63	0.014	0.0088	0.0124	0.0072	0.0172	0.0076
0.64	-0.0072	-0.0092	-0.0068	-0.0104	-0.0032	-0.0092
0.65	-0.016	-0.0156	-0.014	-0.0132	-0.0172	-0.0116
0.66	-0.0112	-0.0112	-0.0096	-0.0044	-0.0144	-0.0032
0.67	0.01	0.0068	0.0092	0.0136	0.0064	0.0136
0.68	0.0188	0.0132	0.0168	0.0164	0.02	0.0164
0.69	0.014	0.0088	0.0124	0.0076	0.0176	0.0076
0.7	-0.0072	-0.0092	-0.0068	-0.0104	-0.0032	-0.0092
0.71	-0.016	-0.0156	-0.014	-0.0132	-0.0172	-0.012
0.72	-0.0108	-0.0112	-0.0092	-0.004	-0.0144	-0.0032
0.73	0.01	0.0068	0.0096	0.0136	0.0068	0.014
0.74	0.0188	0.0132	0.0168	0.0164	0.0204	0.0164
0.75	0.014	0.0088	0.0124	0.0076	0.0176	0.008
0.76	-0.0072	-0.0092	-0.0068	-0.0104	-0.0032	-0.0096
0.77	-0.016	-0.0156	-0.014	-0.0132	-0.0172	-0.012
0.78	-0.0108	-0.0112	-0.0092	-0.004	-0.0144	-0.0032
0.79	0.01	0.0068	0.0096	0.0136	0.0064	0.014
0.8	0.0188	0.0132	0.0168	0.016	0.02	0.016
0.81	0.014	0.0088	0.0124	0.0072	0.0168	0.0076
0.82	-0.0072	-0.0092	-0.0068	-0.0104	-0.0036	-0.0092
0.83	-0.0156	-0.0156	-0.0136	-0.0128	-0.0168	-0.0116
0.84	-0.0108	-0.0108	-0.0092	-0.004	-0.014	-0.0028
0.85	0.0104	0.0068	0.0096	0.014	0.0068	0.014
0.86	0.0188	0.0132	0.0168	0.0164	0.0204	0.0164
0.87	0.014	0.0088	0.0124	0.0072	0.0176	0.0076
0.88	-0.0072	-0.0092	-0.0068	-0.0104	-0.0032	-0.0092
0.89	-0.0156	-0.0152	-0.0136	-0.0128	-0.0164	-0.0112
0.9	-0.0104	-0.0108	-0.0092	-0.0036	-0.0132	-0.0024
0.91	0.0104	0.0072	0.0096	0.014	0.0076	0.0144
0.92	0.0188	0.0132	0.0168	0.0164	0.0208	0.0164
0.93	0.014	0.0088	0.0124	0.0072	0.0176	0.0076
0.94	-0.0072	-0.0092	-0.0068	-0.0104	-0.0028	-0.0092
0.95	-0.0156	-0.0152	-0.0136	-0.0124	-0.016	-0.0112
0.96	-0.0104	-0.0108	-0.0088	-0.0036	-0.0128	-0.0024
0.97	0.0104	0.0072	0.0096	0.014	0.0076	0.014
0.98	0.0188	0.0136	0.0168	0.0164	0.0208	0.0164
0.99	0.014	0.0092	0.0124	0.0072	0.018	0.0076
1	-0.0072	-0.0088	-0.0068	-0.0104	-0.0028	-0.0092
1.01	-0.0156	-0.0152	-0.0136	-0.0124	-0.016	-0.0112
1.02	-0.0108	-0.0108	-0.0092	-0.0036	-0.0128	-0.0024
1.03	0.0104	0.0072	0.0096	0.014	0.008	0.0144
1.04	0.0188	0.0132	0.0168	0.016	0.0208	0.016
1.05	0.014	0.0088	0.012	0.0072	0.018	0.0076
1.06	-0.0072	-0.0092	-0.0068	-0.0104	-0.0028	-0.0092
1.07	-0.0156	-0.0152	-0.0136	-0.0124	-0.0156	-0.0112
1.08	-0.0104	-0.0108	-0.0092	-0.0032	-0.0124	-0.0024
1.09	0.0104	0.0068	0.0096	0.014	0.0076	0.014
1.1	0.0184	0.0132	0.0164	0.0156	0.02	0.0156
1.11	0.0136	0.0088	0.012	0.0068	0.0168	0.0072
1.12	-0.0072	-0.0088	-0.0068	-0.0104	-0.0036	-0.0092
1.13	-0.0152	-0.0152	-0.0136	-0.012	-0.0156	-0.0108
1.14	-0.0104	-0.0108	-0.0088	-0.0032	-0.0124	-0.002
1.15	0.0104	0.0068	0.0096	0.014	0.0076	0.014
1.16	0.0184	0.0132	0.0164	0.0156	0.02	0.0156
1.17	0.0136	0.0088	0.012	0.0068	0.0168	0.0072
1.18	-0.0072	-0.0092	-0.0068	-0.0104	-0.0036	-0.0092
1.19	-0.0156	-0.0152	-0.0136	-0.0124	-0.016	-0.0108
1.2	-0.0104	-0.0108	-0.0088	-0.0032	-0.0128	-0.0024
1.21	0.0104	0.0068	0.0096	0.014	0.0076	0.014
1.22	0.0184	0.0132	0.0164	0.0156	0.02	0.0156
1.23	0.0136	0.0088	0.012	0.0068	0.0168	0.0072
1.24	-0.0072	-0.0092	-0.0068	-0.0104	-0.0036	-0.0092
1.25	-0.0152	-0.0152	-0.0136	-0.012	-0.0156	-0.0108
1.26	-0.0104	-0.0108	-0.0088	-0.0032	-0.0124	-0.0024
1.27	0.0104	0.0072	0.0096	0.014	0.0076	0.014
1.28	0.0184	0.0132	0.0164	0.0156	0.02	0.0156
1.29	0.0136	0.0088	0.012	0.0068	0.0168	0.0072
1.3	-0.0072	-0.0092	-0.0068	-0.0104	-0.0036	-0.0092
1.31	-0.0152	-0.0152	-0.0136	-0.012	-0.0156	-0.0108
1.32	-0.0104	-0.0104	-0.0088	-0.0032	-0.0124	-0.002
1.33	0.0104	0.0072	0.0096	0.014	0.008	0.014
1.34	0.0184	0.0128	0.0164	0.0152	0.0196	0.0152
1.35	0.0136	0.0084	0.012	0.0064	0.0164	0.0068
1.36	-0.0072	-0.0092	-0.0068	-0.0104	-0.0036	-0.0092
1.37	-0.0152	-0.0148	-0.0132	-0.0116	-0.0152	-0.0104
1.38	-0.0104	-0.0108	-0.0088	-0.0028	-0.012	-0.002
1.39	0.01	0.0068	0.0092	0.0136	0.008	0.0136
1.4	0.018	0.0128	0.016	0.0148	0.0192	0.0148
1.41	0.0132	0.0084	0.0116	0.0064	0.016	0.0068
1.42	-0.0072	-0.0092	-0.0068	-0.0104	-0.004	-0.0092
1.43	-0.0152	-0.0152	-0.0132	-0.0116	-0.0156	-0.0104
1.44	-0.0104	-0.0108	-0.0088	-0.0028	-0.012	-0.002
1.45	0.01	0.0068	0.0096	0.0136	0.0076	0.014
1.46	0.018	0.0124	0.016	0.0144	0.0188	0.0148
1.47	0.0132	0.0084	0.0116	0.006	0.0152	0.0064
1.48	-0.0072	-0.0092	-0.0068	-0.0104	-0.0044	-0.0092
1.49	-0.0152	-0.0152	-0.0132	-0.0112	-0.0156	-0.01
1.5	-0.0104	-0.0108	-0.0088	-0.0028	-0.012	-0.002
1.51	0.01	0.0068	0.0092	0.0132	0.0076	0.0136
1.52	0.018	0.0124	0.016	0.0144	0.0184	0.0144
1.53	0.0132	0.0084	0.0116	0.006	0.0152	0.0064
1.54	-0.0072	-0.0092	-0.0068	-0.0104	-0.0044	-0.0092
1.55	-0.0152	-0.0148	-0.0132	-0.0112	-0.0156	-0.01
1.56	-0.0104	-0.0104	-0.0088	-0.0028	-0.0124	-0.002
1.57	0.0104	0.0068	0.0096	0.0136	0.0076	0.014
1.58	0.018	0.0128	0.016	0.0148	0.0188	0.0148
1.59	0.0132	0.0084	0.0116	0.006	0.0156	0.0064
1.6	-0.0072	-0.0092	-0.0068	-0.0104	-0.0044	-0.0092
1.61	-0.0148	-0.0148	-0.0132	-0.0112	-0.0152	-0.01
1.62	-0.01	-0.0104	-0.0088	-0.0024	-0.0116	-0.0016
1.63	0.0104	0.0068	0.0096	0.0136	0.008	0.014
1.64	0.018	0.0128	0.016	0.0148	0.0192	0.0148
1.65	0.0136	0.0088	0.012	0.0064	0.016	0.0068
1.66	-0.0072	-0.0088	-0.0068	-0.01	-0.0036	-0.0088
1.67	-0.0148	-0.0148	-0.0128	-0.0108	-0.0148	-0.0096
1.68	-0.01	-0.0104	-0.0084	-0.0024	-0.0112	-0.0012
1.69	0.0104	0.0068	0.0096	0.014	0.0088	0.014
1.7	0.018	0.0128	0.016	0.0148	0.0196	0.0148
1.71	0.0136	0.0084	0.012	0.0064	0.016	0.0064
1.72	-0.0072	-0.0088	-0.0068	-0.01	-0.0036	-0.0088
1.73	-0.0148	-0.0148	-0.0132	-0.0108	-0.0144	-0.0096
1.74	-0.01	-0.0104	-0.0088	-0.0024	-0.0112	-0.0016
1.75	0.0104	0.0072	0.0096	0.014	0.0088	0.014
1.76	0.018	0.0128	0.016	0.0148	0.0196	0.0148
1.77	0.0136	0.0088	0.012	0.0064	0.016	0.0068
1.78	-0.0072	-0.0092	-0.0068	-0.01	-0.0036	-0.0092
1.79	-0.0148	-0.0148	-0.0132	-0.0108	-0.0144	-0.0096
1.8	-0.01	-0.0104	-0.0084	-0.0024	-0.0112	-0.0016
1.81	0.0104	0.0072	0.0096	0.014	0.0088	0.014
1.82	0.018	0.0128	0.016	0.0144	0.0192	0.0144
1.83	0.0132	0.0084	0.0116	0.006	0.0156	0.0064
1.84	-0.0072	-0.0092	-0.0068	-0.01	-0.004	-0.0088
1.85	-0.0148	-0.0144	-0.0128	-0.0104	-0.0144	-0.0092
1.86	-0.01	-0.0104	-0.0084	-0.0024	-0.0108	-0.0012
1.87	0.0104	0.0072	0.0096	0.014	0.0088	0.014
1.88	0.018	0.0124	0.016	0.0144	0.0192	0.0144
1.89	0.0132	0.0084	0.0116	0.006	0.0156	0.0064
1.9	-0.0072	-0.0092	-0.0068	-0.01	-0.0036	-0.0088
1.91	-0.0148	-0.0148	-0.0132	-0.0104	-0.0144	-0.0092
1.92	-0.01	-0.0104	-0.0088	-0.0024	-0.0108	-0.0012
1.93	0.0104	0.0072	0.0096	0.014	0.0088	0.014
1.94	0.018	0.0124	0.016	0.014	0.0188	0.0144
1.95	0.0136	0.0088	0.012	0.006	0.0156	0.0064
1.96	-0.0072	-0.0092	-0.0068	-0.01	-0.004	-0.0088
1.97	-0.0148	-0.0148	-0.0128	-0.0104	-0.0144	-0.0092
1.98	-0.01	-0.0104	-0.0084	-0.0024	-0.0108	-0.0012
1.99	0.0104	0.0072	0.0096	0.0136	0.0088	0.014
2	0.018	0.0124	0.016	0.014	0.0188	0.014
2.01	0.0132	0.0084	0.0116	0.006	0.0152	0.0064
2.02	-0.0072	-0.0092	-0.0068	-0.01	-0.004	-0.0088
2.03	-0.0148	-0.0144	-0.0128	-0.0104	-0.0144	-0.0092
2.04	-0.01	-0.0104	-0.0084	-0.002	-0.0104	-0.0012
2.05	0.0104	0.0072	0.01	0.014	0.0092	0.014
2.06	0.018	0.0124	0.016	0.014	0.0188	0.014
2.07	0.0136	0.0084	0.012	0.006	0.0156	0.0064
2.08	-0.0072	-0.0088	-0.0068	-0.01	-0.0036	-0.0088
2.09	-0.0144	-0.0144	-0.0128	-0.01	-0.0136	-0.0088
2.1	-0.01	-0.0104	-0.0084	-0.0024	-0.0104	-0.0012
2.11	0.0104	0.0068	0.0096	0.0136	0.0088	0.0136
2.12	0.018	0.0124	0.016	0.014	0.0188	0.014
2.13	0.0132	0.0084	0.0116	0.006	0.0156	0.0064
2.14	-0.0072	-0.0092	-0.0068	-0.01	-0.004	-0.0088
2.15	-0.0148	-0.0144	-0.0128	-0.0104	-0.014	-0.0092
2.16	-0.01	-0.0104	-0.0084	-0.002	-0.0104	-0.0012
2.17	0.0104	0.0068	0.0096	0.0136	0.0088	0.014
2.18	0.0176	0.0124	0.0156	0.014	0.0184	0.014
2.19	0.0132	0.0084	0.0116	0.006	0.0152	0.0064
2.2	-0.0072	-0.0092	-0.0068	-0.01	-0.004	-0.0088
2.21	-0.0148	-0.0148	-0.0128	-0.01	-0.014	-0.0088
2.22	-0.01	-0.0104	-0.0088	-0.002	-0.0104	-0.0012
2.23	0.0104	0.0068	0.0096	0.0136	0.0088	0.014
2.24	0.018	0.0124	0.0156	0.014	0.0188	0.014
2.25	0.0132	0.0084	0.0116	0.006	0.0152	0.0064
2.26	-0.0072	-0.0088	-0.0068	-0.01	-0.0036	-0.0088
2.27	-0.0144	-0.0144	-0.0128	-0.01	-0.0136	-0.0088
2.28	-0.01	-0.0104	-0.0084	-0.002	-0.01	-0.0008
2.29	0.0104	0.0072	0.0096	0.0136	0.0092	0.014
2.3	0.0176	0.0124	0.0156	0.0136	0.0188	0.0136
2.31	0.0132	0.0084	0.0116	0.0056	0.0152	0.006
2.32	-0.0072	-0.0088	-0.0068	-0.01	-0.004	-0.0088
2.33	-0.0144	-0.0144	-0.0128	-0.01	-0.0136	-0.0088
2.34	-0.01	-0.0104	-0.0084	-0.0016	-0.0096	-0.0008
2.35	0.0104	0.0068	0.0096	0.0136	0.0092	0.014
2.36	0.0176	0.0124	0.0156	0.0136	0.0184	0.0136
2.37	0.0132	0.0084	0.0116	0.0056	0.0152	0.006
2.38	-0.0072	-0.0088	-0.0068	-0.01	-0.004	-0.0088
2.39	-0.0144	-0.0144	-0.0128	-0.0096	-0.0132	-0.0084
2.4	-0.01	-0.01	-0.0084	-0.0016	-0.0096	-0.0008
2.41	0.0104	0.0068	0.0096	0.0136	0.0092	0.014
2.42	0.0176	0.0124	0.0156	0.0136	0.0184	0.0136
2.43	0.0132	0.0084	0.0116	0.0056	0.0148	0.006
2.44	-0.0072	-0.0088	-0.0068	-0.01	-0.004	-0.0088
2.45	-0.0144	-0.0144	-0.0128	-0.0096	-0.0136	-0.0084
2.46	-0.01	-0.0104	-0.0084	-0.0016	-0.0096	-0.0008
2.47	0.0104	0.0068	0.0096	0.0136	0.0092	0.014
2.48	0.0176	0.0124	0.0156	0.0136	0.0184	0.0136
2.49	0.0132	0.0084	0.0116	0.0056	0.0148	0.006
2.5	-0.0072	-0.0088	-0.0068	-0.01	-0.004	-0.0088
2.51	-0.0144	-0.0144	-0.0128	-0.0096	-0.0136	-0.0084
2.52	-0.01	-0.01	-0.0084	-0.0016	-0.01	-0.0008
2.53	0.0104	0.0068	0.0096	0.0136	0.0088	0.0136
2.54	0.0176	0.0124	0.0156	0.0132	0.018	0.0136
2.55	0.0132	0.0084	0.0116	0.0052	0.0144	0.0056
2.56	-0.0072	-0.0088	-0.0064	-0.01	-0.004	-0.0088
2.57	-0.014	-0.0144	-0.0124	-0.0092	-0.0132	-0.0084
2.58	-0.01	-0.01	-0.0084	-0.0016	-0.0092	-0.0008
2.59	0.0104	0.0068	0.0096	0.0136	0.0092	0.0136
2.6	0.0176	0.0124	0.0156	0.0132	0.018	0.0132
2.61	0.0132	0.0084	0.0116	0.0052	0.0144	0.0056
2.62	-0.0072	-0.0088	-0.0064	-0.0096	-0.0044	-0.0088
2.63	-0.0144	-0.0144	-0.0128	-0.0096	-0.0132	-0.0084
2.64	-0.0096	-0.01	-0.0084	-0.0016	-0.0096	-0.0008
2.65	0.0104	0.0068	0.0096	0.0132	0.0088	0.0136
2.66	0.0176	0.0124	0.0156	0.0132	0.018	0.0132
2.67	0.0132	0.0084	0.0116	0.0056	0.0144	0.006
2.68	-0.0072	-0.0088	-0.0064	-0.0096	-0.004	-0.0084
2.69	-0.014	-0.014	-0.0124	-0.0092	-0.0132	-0.008
2.7	-0.01	-0.01	-0.0084	-0.0016	-0.0096	-0.0008
2.71	0.0104	0.0068	0.0096	0.0132	0.0088	0.0136
2.72	0.0172	0.012	0.0152	0.0128	0.0172	0.0128
2.73	0.0128	0.0084	0.0116	0.0048	0.0136	0.0056
2.74	-0.0072	-0.0088	-0.0064	-0.0096	-0.0044	-0.0088
2.75	-0.0144	-0.0144	-0.0124	-0.0092	-0.0132	-0.008
2.76	-0.01	-0.01	-0.0084	-0.0016	-0.0096	-0.0008
2.77	0.0104	0.0068	0.0096	0.0132	0.0088	0.0136
2.78	0.0172	0.012	0.0156	0.0128	0.0172	0.0128
2.79	0.0132	0.0084	0.0116	0.0052	0.0136	0.0056
2.8	-0.0072	-0.0088	-0.0064	-0.0096	-0.0044	-0.0088
2.81	-0.0144	-0.014	-0.0124	-0.0092	-0.0132	-0.008
2.82	-0.01	-0.01	-0.0084	-0.0016	-0.01	-0.0008
2.83	0.01	0.0068	0.0096	0.0132	0.0084	0.0132
2.84	0.0172	0.012	0.0156	0.0128	0.0172	0.0132
2.85	0.0128	0.0084	0.0112	0.0052	0.0136	0.0056
2.86	-0.0072	-0.0088	-0.0068	-0.01	-0.0048	-0.0088
2.87	-0.014	-0.014	-0.0124	-0.0092	-0.0132	-0.008
2.88	-0.0096	-0.01	-0.0084	-0.0016	-0.0096	-0.0004
2.89	0.0104	0.0068	0.0096	0.0132	0.0088	0.0136
2.9	0.0172	0.012	0.0152	0.0124	0.0172	0.0128
2.91	0.0128	0.008	0.0116	0.0052	0.0136	0.0056
2.92	-0.0072	-0.0088	-0.0064	-0.0096	-0.0044	-0.0084
2.93	-0.014	-0.014	-0.0124	-0.0088	-0.0128	-0.0076
2.94	-0.0096	-0.01	-0.0084	-0.0012	-0.0092	-0.0004
2.95	0.0104	0.0068	0.0096	0.0136	0.0092	0.0136
2.96	0.0172	0.012	0.0152	0.0128	0.0176	0.0128
2.97	0.0128	0.008	0.0116	0.0052	0.014	0.0056
2.98	-0.0072	-0.0088	-0.0068	-0.01	-0.0044	-0.0088
2.99	-0.014	-0.014	-0.0124	-0.0092	-0.0128	-0.008
3	-0.0096	-0.01	-0.008	-0.0012	-0.0092	-0.0004
3.01	0.0104	0.0068	0.0096	0.0136	0.0092	0.0136
3.02	0.0172	0.012	0.0152	0.0128	0.0176	0.0128
3.03	0.0128	0.008	0.0112	0.0048	0.0136	0.0052
3.04	-0.0072	-0.0088	-0.0068	-0.0096	-0.0044	-0.0088
3.05	-0.014	-0.014	-0.0124	-0.0088	-0.0128	-0.008
3.06	-0.0096	-0.01	-0.008	-0.0012	-0.0092	-0.0004
3.07	0.0104	0.0072	0.01	0.0136	0.0096	0.0136
3.08	0.0176	0.012	0.0156	0.0128	0.018	0.0128
3.09	0.0132	0.0084	0.0116	0.0052	0.014	0.0056
3.1	-0.0072	-0.0088	-0.0068	-0.0096	-0.0044	-0.0088
3.11	-0.014	-0.014	-0.0124	-0.0088	-0.0124	-0.0076
3.12	-0.0096	-0.01	-0.008	-0.0012	-0.0088	-0.0004
3.13	0.0104	0.0068	0.0096	0.0136	0.0096	0.0136
3.14	0.0172	0.012	0.0152	0.0124	0.0176	0.0128
3.15	0.0128	0.008	0.0112	0.0048	0.0136	0.0052
3.16	-0.0072	-0.0088	-0.0068	-0.01	-0.0048	-0.0088
3.17	-0.014	-0.014	-0.0124	-0.0088	-0.0128	-0.0076
3.18	-0.0096	-0.01	-0.008	-0.0012	-0.0088	-0.0004
3.19	0.0104	0.0068	0.0096	0.0132	0.0092	0.0136
3.2	0.0172	0.012	0.0152	0.012	0.0172	0.0124
3.21	0.0128	0.008	0.0112	0.0048	0.0132	0.0052
3.22	-0.0072	-0.0088	-0.0068	-0.0096	-0.0048	-0.0088
3.23	-0.014	-0.014	-0.0124	-0.0088	-0.0128	-0.0076
3.24	-0.0096	-0.01	-0.008	-0.0012	-0.0092	-0.0004
3.25	0.0104	0.0068	0.0096	0.0132	0.0088	0.0132
3.26	0.0172	0.012	0.0152	0.012	0.0168	0.0124
3.27	0.0128	0.008	0.0112	0.0048	0.0128	0.0052
3.28	-0.0072	-0.0088	-0.0068	-0.01	-0.0052	-0.0084
3.29	-0.014	-0.014	-0.0124	-0.0088	-0.0128	-0.0076
3.3	-0.0096	-0.01	-0.0084	-0.0016	-0.0092	-0.0004
3.31	0.0104	0.0068	0.0096	0.0132	0.0088	0.0136
3.32	0.0172	0.012	0.0152	0.0124	0.0168	0.0124
3.33	0.0128	0.008	0.0112	0.0048	0.0132	0.0052
3.34	-0.0072	-0.0088	-0.0068	-0.0096	-0.0052	-0.0088
3.35	-0.014	-0.014	-0.0124	-0.0088	-0.0128	-0.0076
3.36	-0.0096	-0.01	-0.008	-0.0012	-0.0088	-0.0004
3.37	0.0104	0.0068	0.0096	0.0132	0.0092	0.0136
3.38	0.0172	0.012	0.0152	0.0124	0.0168	0.0124
3.39	0.0128	0.008	0.0112	0.0048	0.0132	0.0052
3.4	-0.0072	-0.0088	-0.0064	-0.0096	-0.0044	-0.0084
3.41	-0.014	-0.0136	-0.012	-0.0084	-0.012	-0.0072
3.42	-0.0096	-0.01	-0.008	-0.0012	-0.0084	0
3.43	0.0104	0.0068	0.0096	0.0132	0.0096	0.0136
3.44	0.0172	0.012	0.0152	0.012	0.0168	0.0124
3.45	0.0128	0.008	0.0112	0.0048	0.0132	0.0052
3.46	-0.0072	-0.0088	-0.0064	-0.0096	-0.0044	-0.0084
3.47	-0.014	-0.0136	-0.012	-0.0084	-0.012	-0.0072
3.48	-0.0096	-0.0096	-0.008	-0.0008	-0.008	0
3.49	0.0104	0.0072	0.0096	0.0136	0.01	0.0136
3.5	0.0172	0.012	0.0152	0.012	0.0172	0.012
3.51	0.0128	0.008	0.0112	0.0048	0.0132	0.0052
3.52	-0.0072	-0.0088	-0.0064	-0.0092	-0.0044	-0.0084
3.53	-0.0136	-0.0136	-0.012	-0.008	-0.0116	-0.0068
3.54	-0.0096	-0.0096	-0.008	-0.0008	-0.008	0
3.55	0.0104	0.0068	0.0096	0.0132	0.0096	0.0136
3.56	0.0168	0.0116	0.0152	0.012	0.0168	0.012
3.57	0.0128	0.008	0.0112	0.0044	0.0132	0.0052
3.58	-0.0072	-0.0088	-0.0064	-0.0092	-0.0044	-0.0084
3.59	-0.0136	-0.0136	-0.012	-0.0076	-0.0112	-0.0068
3.6	-0.0092	-0.0096	-0.008	-0.0004	-0.0072	0.0004
3.61	0.0104	0.0068	0.0096	0.0136	0.0104	0.0136
3.62	0.0168	0.0116	0.0148	0.0116	0.0172	0.012
3.63	0.0124	0.008	0.0112	0.0044	0.0128	0.0048
3.64	-0.0072	-0.0088	-0.0064	-0.0096	-0.0044	-0.0084
3.65	-0.0136	-0.0136	-0.012	-0.008	-0.0116	-0.0068
3.66	-0.0092	-0.0096	-0.008	-0.0004	-0.0072	0.0004
3.67	0.0104	0.0068	0.0096	0.0132	0.01	0.0136
3.68	0.0168	0.0116	0.0148	0.0116	0.0168	0.012
3.69	0.0128	0.008	0.0112	0.0048	0.0132	0.0052
3.7	-0.0072	-0.0088	-0.0064	-0.0092	-0.004	-0.008
3.71	-0.0132	-0.0136	-0.0116	-0.0072	-0.0104	-0.006
3.72	-0.0092	-0.0096	-0.008	0	-0.0064	0.0008
3.73	0.0104	0.0068	0.0096	0.0136	0.0108	0.0136
3.74	0.0168	0.0116	0.0148	0.0116	0.0172	0.012
3.75	0.0124	0.008	0.0112	0.0044	0.0132	0.0048
3.76	-0.0072	-0.0088	-0.0068	-0.0092	-0.004	-0.008
3.77	-0.0136	-0.0136	-0.012	-0.0076	-0.0108	-0.0064
3.78	-0.0092	-0.0096	-0.008	-0.0004	-0.0068	0.0008
3.79	0.0104	0.0068	0.0096	0.0132	0.0108	0.0136
3.8	0.0168	0.0116	0.0148	0.0116	0.0168	0.0116
3.81	0.0124	0.008	0.0112	0.0044	0.0128	0.0048
3.82	-0.0068	-0.0088	-0.0064	-0.0092	-0.004	-0.008
3.83	-0.0132	-0.0132	-0.0116	-0.0072	-0.0104	-0.006
3.84	-0.0092	-0.0096	-0.008	0	-0.0064	0.0008
3.85	0.01	0.0068	0.0096	0.0132	0.0104	0.0132
3.86	0.0168	0.0116	0.0148	0.0112	0.0168	0.0116
3.87	0.0124	0.008	0.0112	0.0044	0.0128	0.0048
3.88	-0.0068	-0.0088	-0.0064	-0.0092	-0.0044	-0.008
3.89	-0.0132	-0.0136	-0.0116	-0.0072	-0.0104	-0.006
3.9	-0.0092	-0.0096	-0.008	-0.0004	-0.0068	0.0008
3.91	0.0104	0.0068	0.0096	0.0132	0.0104	0.0136
3.92	0.0168	0.0116	0.0148	0.0112	0.0168	0.0116
3.93	0.0124	0.008	0.0112	0.0044	0.0128	0.0048
3.94	-0.0072	-0.0088	-0.0064	-0.0092	-0.0044	-0.008
3.95	-0.0132	-0.0136	-0.0116	-0.0072	-0.0108	-0.006
3.96	-0.0092	-0.0096	-0.008	0	-0.0064	0.0008
3.97	0.0104	0.0068	0.0096	0.0132	0.0104	0.0132
3.98	0.0164	0.0116	0.0148	0.0112	0.0164	0.0112
3.99	0.0124	0.008	0.0112	0.004	0.0124	0.0048
4	-0.0068	-0.0084	-0.0064	-0.0088	-0.0044	-0.008
4.01	-0.0132	-0.0132	-0.0116	-0.0068	-0.0104	-0.0056
4.02	-0.0092	-0.0096	-0.008	0	-0.0064	0.0008
4.03	0.0104	0.0068	0.0096	0.0128	0.0104	0.0132
4.04	0.0168	0.0116	0.0148	0.0112	0.0164	0.0112
4.05	0.0128	0.008	0.0112	0.0044	0.0124	0.0048
4.06	-0.0068	-0.0088	-0.0064	-0.0092	-0.0044	-0.008
4.07	-0.0132	-0.0132	-0.0116	-0.0072	-0.0104	-0.006
4.08	-0.0092	-0.0096	-0.0076	0	-0.0064	0.0008
4.09	0.01	0.0068	0.0096	0.0128	0.01	0.0132
4.1	0.0164	0.0116	0.0148	0.0108	0.016	0.0112
4.11	0.0128	0.008	0.0112	0.0044	0.0124	0.0048
4.12	-0.0068	-0.0084	-0.0064	-0.0088	-0.004	-0.0076
4.13	-0.0132	-0.0132	-0.0116	-0.0068	-0.01	-0.0056
4.14	-0.0092	-0.0096	-0.008	0	-0.006	0.0008
4.15	0.01	0.0068	0.0092	0.0128	0.0104	0.0128
4.16	0.0164	0.0116	0.0148	0.0108	0.016	0.0112
4.17	0.0124	0.008	0.0112	0.004	0.0124	0.0048
4.18	-0.0068	-0.0084	-0.0064	-0.0088	-0.0044	-0.0076
4.19	-0.0132	-0.0132	-0.0116	-0.0068	-0.0104	-0.006
4.2	-0.0092	-0.0096	-0.0076	0	-0.0064	0.0008
4.21	0.0104	0.0068	0.0096	0.0128	0.01	0.0132
4.22	0.0164	0.0116	0.0148	0.0108	0.016	0.0108
4.23	0.0124	0.008	0.0112	0.004	0.012	0.0044
4.24	-0.0068	-0.0084	-0.0064	-0.0088	-0.0044	-0.0076
4.25	-0.0132	-0.0132	-0.0116	-0.0064	-0.01	-0.0056
4.26	-0.0092	-0.0096	-0.0076	0	-0.0064	0.0008
4.27	0.01	0.0068	0.0092	0.0128	0.01	0.0128
4.28	0.0164	0.0112	0.0148	0.0104	0.0156	0.0108
4.29	0.0124	0.008	0.0108	0.004	0.0116	0.0044
4.3	-0.0068	-0.0084	-0.0064	-0.0088	-0.0048	-0.0076
4.31	-0.0128	-0.0132	-0.0116	-0.0064	-0.0104	-0.0056
4.32	-0.0092	-0.0096	-0.0076	0	-0.006	0.0008
4.33	0.0104	0.0068	0.0096	0.0128	0.0104	0.0132
4.34	0.0164	0.0112	0.0144	0.0104	0.0156	0.0108
4.35	0.0124	0.0076	0.0108	0.0036	0.0116	0.0044
4.36	-0.0068	-0.0088	-0.0064	-0.0088	-0.0048	-0.008
4.37	-0.0132	-0.0132	-0.0116	-0.0068	-0.0104	-0.0056
4.38	-0.0092	-0.0096	-0.008	0	-0.0064	0.0008
4.39	0.01	0.0068	0.0092	0.0128	0.01	0.0128
4.4	0.0164	0.0112	0.0148	0.0104	0.0156	0.0108
4.41	0.0124	0.008	0.0112	0.004	0.0116	0.0044
4.42	-0.0068	-0.0084	-0.0064	-0.0088	-0.0044	-0.0076
4.43	-0.0132	-0.0132	-0.0116	-0.0064	-0.01	-0.0056
4.44	-0.0092	-0.0096	-0.0076	0	-0.006	0.0008
4.45	0.0104	0.0068	0.0096	0.0128	0.0104	0.0132
4.46	0.0164	0.0116	0.0148	0.0108	0.016	0.0108
4.47	0.0124	0.008	0.0112	0.004	0.012	0.0044
4.48	-0.0068	-0.0088	-0.0064	-0.0088	-0.0044	-0.008
4.49	-0.0132	-0.0132	-0.0116	-0.0072	-0.0108	-0.006
4.5	-0.0092	-0.0096	-0.008	-0.0004	-0.0068	0.0008
4.51	0.0104	0.0068	0.0096	0.0128	0.01	0.0132
4.52	0.0168	0.0116	0.0148	0.0112	0.016	0.0112
4.53	0.0128	0.008	0.0112	0.0044	0.0124	0.0048
4.54	-0.0072	-0.0088	-0.0064	-0.0092	-0.0044	-0.008
4.55	-0.0132	-0.0132	-0.0116	-0.0072	-0.0108	-0.006
4.56	-0.0092	-0.0096	-0.0076	-0.0004	-0.0068	0.0008
4.57	0.0104	0.0068	0.0096	0.0128	0.0096	0.0128
4.58	0.0168	0.0116	0.0148	0.0108	0.0156	0.0112
4.59	0.0124	0.008	0.0112	0.004	0.012	0.0048
4.6	-0.0068	-0.0088	-0.0064	-0.0088	-0.0044	-0.0076
4.61	-0.0132	-0.0136	-0.0116	-0.0072	-0.0104	-0.006
4.62	-0.0092	-0.0096	-0.0076	-0.0004	-0.0068	0.0004
4.63	0.0104	0.0068	0.0096	0.0132	0.01	0.0132
4.64	0.0168	0.0116	0.0148	0.0112	0.0164	0.0116
4.65	0.0124	0.008	0.0112	0.0044	0.0124	0.0048
4.66	-0.0072	-0.0088	-0.0068	-0.0092	-0.0044	-0.008
4.67	-0.0136	-0.0136	-0.012	-0.0072	-0.0108	-0.0064
4.68	-0.0092	-0.0096	-0.0076	-0.0004	-0.0068	0.0004
4.69	0.0104	0.0068	0.0096	0.0128	0.01	0.0132
4.7	0.0168	0.0116	0.0148	0.0112	0.016	0.0112
4.71	0.0124	0.008	0.0112	0.004	0.012	0.0044
4.72	-0.0072	-0.0088	-0.0064	-0.0092	-0.0048	-0.008
4.73	-0.0132	-0.0136	-0.0116	-0.0072	-0.0108	-0.006
4.74	-0.0092	-0.0096	-0.0076	-0.0004	-0.0068	0.0008
4.75	0.0104	0.0072	0.0096	0.0132	0.01	0.0132
4.76	0.0168	0.0116	0.0148	0.0108	0.016	0.0112
4.77	0.0124	0.0076	0.0108	0.0036	0.0116	0.0044
4.78	-0.0072	-0.0088	-0.0068	-0.0096	-0.0052	-0.0084
4.79	-0.0136	-0.0136	-0.012	-0.0072	-0.0116	-0.0064
4.8	-0.0092	-0.0096	-0.0076	0	-0.0072	0.0008
4.81	0.0104	0.0072	0.0096	0.0132	0.01	0.0132
4.82	0.0168	0.0116	0.0148	0.0112	0.016	0.0112
4.83	0.0124	0.008	0.0112	0.004	0.012	0.0044
4.84	-0.0072	-0.0088	-0.0068	-0.0096	-0.0052	-0.0084
4.85	-0.0136	-0.0136	-0.012	-0.0072	-0.0112	-0.006
4.86	-0.0092	-0.0096	-0.0076	-0.0004	-0.0072	0.0008
4.87	0.0104	0.0068	0.0096	0.0132	0.01	0.0132
4.88	0.0168	0.0116	0.0148	0.0112	0.016	0.0112
4.89	0.0124	0.0076	0.0108	0.004	0.012	0.0044
4.9	-0.0072	-0.0092	-0.0068	-0.0096	-0.0056	-0.0084
4.91	-0.0136	-0.0136	-0.012	-0.0076	-0.0116	-0.0064
4.92	-0.0092	-0.0096	-0.0076	-0.0004	-0.0076	0.0008
4.93	0.0108	0.0072	0.01	0.0132	0.01	0.0132
4.94	0.0168	0.0116	0.0148	0.0108	0.0156	0.0112
4.95	0.0124	0.0076	0.0108	0.004	0.0116	0.0044
4.96	-0.0072	-0.0092	-0.0068	-0.0096	-0.0056	-0.0084
4.97	-0.0136	-0.0136	-0.012	-0.0072	-0.0116	-0.0064
4.98	-0.0092	-0.0096	-0.0076	-0.0004	-0.0072	0.0008
4.99	0.0104	0.0068	0.0096	0.0128	0.0096	0.0132
5	0.0168	0.0116	0.0148	0.0108	0.0156	0.0108
5.01	0.0124	0.0076	0.0108	0.0036	0.0112	0.0044
5.02	-0.0072	-0.0088	-0.0068	-0.0096	-0.0056	-0.0084
5.03	-0.0132	-0.0132	-0.0116	-0.0068	-0.0112	-0.006
5.04	-0.0092	-0.0096	-0.0076	0	-0.0068	0.0008
5.05	0.0104	0.0072	0.0096	0.0128	0.01	0.0132
5.06	0.0164	0.0116	0.0148	0.0108	0.0156	0.0108
5.07	0.0124	0.0076	0.0108	0.0036	0.0116	0.0044
5.08	-0.0072	-0.0088	-0.0068	-0.0092	-0.0052	-0.0084
5.09	-0.0132	-0.0136	-0.0116	-0.0072	-0.0112	-0.006
5.1	-0.0092	-0.0096	-0.0076	0	-0.0068	0.0008
5.11	0.0104	0.0068	0.0096	0.0128	0.01	0.0132
5.12	0.0164	0.0116	0.0148	0.0108	0.0156	0.0108
5.13	0.0124	0.0076	0.0108	0.004	0.0116	0.0044
5.14	-0.0072	-0.0088	-0.0068	-0.0092	-0.0052	-0.0084
5.15	-0.0132	-0.0132	-0.0116	-0.0068	-0.0108	-0.006
5.16	-0.0092	-0.0096	-0.0076	0	-0.0068	0.0008
5.17	0.0104	0.0072	0.0096	0.0132	0.01	0.0132
5.18	0.0164	0.0116	0.0148	0.0104	0.0156	0.0108
5.19	0.0124	0.0076	0.0108	0.0036	0.0116	0.0044
5.2	-0.0072	-0.0088	-0.0068	-0.0092	-0.0056	-0.008
5.21	-0.0132	-0.0136	-0.0116	-0.0068	-0.0112	-0.006
5.22	-0.0092	-0.0096	-0.008	0	-0.0068	0.0008
5.23	0.0104	0.0072	0.0096	0.0128	0.01	0.0132
5.24	0.0164	0.0112	0.0144	0.0104	0.0152	0.0108
5.25	0.0124	0.0076	0.0108	0.0036	0.0112	0.004
5.26	-0.0076	-0.0092	-0.0068	-0.0096	-0.0056	-0.0084
5.27	-0.0132	-0.0136	-0.0116	-0.0068	-0.0112	-0.0056
5.28	-0.0092	-0.0096	-0.0076	0	-0.0068	0.0008
5.29	0.0104	0.0068	0.0096	0.0128	0.0096	0.0132
5.3	0.0164	0.0112	0.0144	0.0104	0.0148	0.0104
5.31	0.0124	0.0076	0.0108	0.0036	0.0108	0.004
5.32	-0.0072	-0.0088	-0.0068	-0.0092	-0.0056	-0.008
5.33	-0.0132	-0.0132	-0.0116	-0.0064	-0.0108	-0.0056
5.34	-0.0088	-0.0096	-0.0076	0	-0.0068	0.0008
5.35	0.0104	0.0072	0.0096	0.0132	0.01	0.0132
5.36	0.0164	0.0116	0.0148	0.0104	0.0152	0.0108
5.37	0.0124	0.008	0.0108	0.0036	0.0112	0.0044
5.38	-0.0072	-0.0088	-0.0064	-0.0092	-0.0052	-0.008
5.39	-0.0128	-0.0132	-0.0112	-0.0064	-0.0104	-0.0056
5.4	-0.0088	-0.0092	-0.0076	0.0004	-0.006	0.0012
5.41	0.0108	0.0072	0.01	0.0128	0.0104	0.0132
5.42	0.0164	0.0116	0.0148	0.0104	0.0152	0.0104
5.43	0.0124	0.008	0.0112	0.0036	0.0112	0.004
5.44	-0.0068	-0.0088	-0.0064	-0.0092	-0.0052	-0.008
5.45	-0.0128	-0.0132	-0.0112	-0.0064	-0.0104	-0.0052
5.46	-0.0088	-0.0092	-0.0076	0	-0.0064	0.0012
5.47	0.0108	0.0072	0.01	0.0132	0.0104	0.0132
5.48	0.0168	0.0116	0.0148	0.0104	0.0156	0.0108
5.49	0.0124	0.008	0.0112	0.0036	0.0112	0.004
5.5	-0.0068	-0.0084	-0.0064	-0.0092	-0.0052	-0.008
5.51	-0.0128	-0.0128	-0.0112	-0.0064	-0.0104	-0.0052
5.52	-0.0088	-0.0092	-0.0076	0	-0.006	0.0012
5.53	0.0108	0.0072	0.01	0.0128	0.0104	0.0132
5.54	0.0164	0.0116	0.0148	0.0104	0.0156	0.0104
5.55	0.0124	0.008	0.0112	0.004	0.0116	0.0044
5.56	-0.0068	-0.0088	-0.0064	-0.0088	-0.0048	-0.0076
5.57	-0.0128	-0.0128	-0.0112	-0.006	-0.0096	-0.0048
5.58	-0.0088	-0.0092	-0.0072	0.0004	-0.0056	0.0012
5.59	0.0104	0.0072	0.0096	0.0128	0.0104	0.0132
5.6	0.0164	0.0112	0.0148	0.01	0.0152	0.0104
5.61	0.0124	0.008	0.0112	0.0036	0.0112	0.004
5.62	-0.0068	-0.0088	-0.0064	-0.0088	-0.0048	-0.008
5.63	-0.0128	-0.0128	-0.0112	-0.006	-0.0096	-0.0052
5.64	-0.0088	-0.0092	-0.0072	0.0004	-0.0056	0.0012
5.65	0.0104	0.0072	0.01	0.0128	0.0104	0.0128
5.66	0.0164	0.0112	0.0148	0.01	0.0152	0.01
5.67	0.0124	0.0076	0.0108	0.0036	0.0112	0.004
5.68	-0.0072	-0.0088	-0.0064	-0.0092	-0.0052	-0.008
5.69	-0.0132	-0.0132	-0.0116	-0.0064	-0.01	-0.0052
5.7	-0.0088	-0.0092	-0.0076	0	-0.0064	0.0008
5.71	0.0104	0.0068	0.0096	0.0124	0.01	0.0128
5.72	0.016	0.0112	0.0144	0.0096	0.0144	0.01
5.73	0.012	0.0072	0.0104	0.0032	0.0104	0.0036
5.74	-0.0072	-0.0088	-0.0068	-0.0092	-0.0056	-0.008
5.75	-0.0128	-0.0132	-0.0116	-0.006	-0.0104	-0.0052
5.76	-0.0092	-0.0096	-0.0076	0.0004	-0.006	0.0012
5.77	0.0104	0.0068	0.0092	0.0124	0.01	0.0128
5.78	0.016	0.0108	0.014	0.0096	0.0144	0.01
5.79	0.012	0.0072	0.0104	0.0032	0.0104	0.004
5.8	-0.0072	-0.0088	-0.0068	-0.0092	-0.0056	-0.008
5.81	-0.0132	-0.0132	-0.0116	-0.0064	-0.0104	-0.0052
5.82	-0.0092	-0.0096	-0.0076	0	-0.0064	0.0008
5.83	0.0104	0.0068	0.0096	0.0128	0.0096	0.0128
5.84	0.0164	0.0112	0.0144	0.01	0.0148	0.01
5.85	0.012	0.0076	0.0108	0.0036	0.0108	0.004
5.86	-0.0072	-0.0088	-0.0068	-0.0092	-0.0056	-0.008
5.87	-0.0128	-0.0132	-0.0112	-0.0064	-0.0104	-0.0052
5.88	-0.0088	-0.0092	-0.0076	0	-0.0064	0.0008
5.89	0.0108	0.0072	0.01	0.0128	0.01	0.0132
5.9	0.0164	0.0112	0.0144	0.01	0.0148	0.0104
5.91	0.012	0.0076	0.0108	0.0032	0.0108	0.004
5.92	-0.0072	-0.0088	-0.0068	-0.0092	-0.0056	-0.008
5.93	-0.0132	-0.0132	-0.0116	-0.0064	-0.0108	-0.0056
5.94	-0.0088	-0.0092	-0.0076	0	-0.0068	0.0008
5.95	0.0108	0.0072	0.01	0.0128	0.0096	0.0128
5.96	0.0164	0.0112	0.0144	0.01	0.0148	0.0104
5.97	0.012	0.0076	0.0108	0.0032	0.0104	0.004
5.98	-0.0076	-0.0092	-0.0068	-0.0096	-0.006	-0.0084
5.99	-0.0132	-0.0132	-0.0116	-0.0068	-0.0112	-0.0056
6	-0.0092	-0.0096	-0.0076	-0.0004	-0.0072	0.0008
6.01	0.0104	0.0068	0.0096	0.0124	0.0092	0.0128
6.02	0.016	0.0112	0.0144	0.01	0.0144	0.01
6.03	0.0116	0.0072	0.0104	0.0032	0.0104	0.004
6.04	-0.0076	-0.0092	-0.0068	-0.0096	-0.006	-0.0084
6.05	-0.0132	-0.0132	-0.0116	-0.0068	-0.0112	-0.0056
6.06	-0.0092	-0.0096	-0.0076	0	-0.0068	0.0008
6.07	0.0104	0.0068	0.0096	0.0128	0.0096	0.0128
6.08	0.016	0.0108	0.014	0.01	0.0144	0.01
6.09	0.0116	0.0072	0.0104	0.0032	0.0104	0.0036
6.1	-0.008	-0.0096	-0.0072	-0.0096	-0.0064	-0.0084
6.11	-0.0136	-0.0136	-0.012	-0.0068	-0.0116	-0.0056
6.12	-0.0092	-0.0096	-0.0076	0	-0.0072	0.0008
6.13	0.01	0.0068	0.0096	0.0128	0.0092	0.0128
6.14	0.016	0.0108	0.0144	0.01	0.0144	0.0104
6.15	0.0116	0.0072	0.0104	0.0032	0.0104	0.004
6.16	-0.0076	-0.0092	-0.0072	-0.0096	-0.0064	-0.0084
6.17	-0.0132	-0.0136	-0.0116	-0.0068	-0.0112	-0.0056
6.18	-0.0088	-0.0092	-0.0076	0	-0.0072	0.0008
6.19	0.0104	0.0072	0.01	0.0128	0.01	0.0132
6.2	0.0164	0.0112	0.0144	0.01	0.0148	0.0104
6.21	0.0116	0.0072	0.0104	0.0032	0.0108	0.004
6.22	-0.0076	-0.0092	-0.0072	-0.0096	-0.0064	-0.0084
6.23	-0.0132	-0.0132	-0.0116	-0.0068	-0.0112	-0.0056
6.24	-0.0088	-0.0092	-0.0072	0	-0.0068	0.0008
6.25	0.0108	0.0072	0.01	0.0132	0.01	0.0132
6.26	0.0164	0.0112	0.0144	0.01	0.0152	0.0104
6.27	0.012	0.0076	0.0104	0.0032	0.0108	0.004
6.28	-0.0076	-0.0092	-0.0072	-0.0096	-0.006	-0.0084
6.29	-0.0132	-0.0132	-0.0116	-0.0068	-0.0112	-0.0056
6.3	-0.0088	-0.0092	-0.0072	0	-0.0068	0.0008
6.31	0.0108	0.0072	0.01	0.0128	0.01	0.0132
6.32	0.0164	0.0116	0.0148	0.0104	0.0152	0.0104
6.33	0.012	0.0076	0.0104	0.0036	0.0108	0.004
6.34	-0.0076	-0.0092	-0.0072	-0.0096	-0.006	-0.0084
6.35	-0.0132	-0.0132	-0.0116	-0.0068	-0.0112	-0.0056
6.36	-0.0088	-0.0092	-0.0072	0	-0.0068	0.0008
6.37	0.0108	0.0072	0.01	0.0132	0.01	0.0132
6.38	0.0164	0.0112	0.0144	0.0104	0.0152	0.0104
6.39	0.0116	0.0072	0.0104	0.0036	0.0108	0.004
6.4	-0.008	-0.0092	-0.0072	-0.0096	-0.006	-0.0084
6.41	-0.0136	-0.0136	-0.012	-0.0068	-0.0112	-0.006
6.42	-0.0088	-0.0092	-0.0076	0	-0.0072	0.0008
6.43	0.0108	0.0072	0.01	0.0132	0.01	0.0132
6.44	0.0164	0.0112	0.0148	0.0104	0.0152	0.0108
6.45	0.0116	0.0072	0.0104	0.0036	0.0112	0.004
6.46	-0.008	-0.0096	-0.0076	-0.01	-0.006	-0.0088
6.47	-0.0136	-0.0136	-0.012	-0.0072	-0.0116	-0.006
6.48	-0.0088	-0.0092	-0.0076	0	-0.0072	0.0008
6.49	0.0112	0.0076	0.01	0.0132	0.01	0.0136
6.5	0.0164	0.0116	0.0148	0.0104	0.0156	0.0108
6.51	0.0116	0.0072	0.0104	0.0036	0.0112	0.004
6.52	-0.008	-0.0096	-0.0076	-0.01	-0.0064	-0.0088
6.53	-0.0136	-0.0136	-0.012	-0.0072	-0.0116	-0.006
6.54	-0.0088	-0.0092	-0.0072	-0.0004	-0.0076	0.0008
6.55	0.0112	0.0076	0.0104	0.0132	0.01	0.0136
6.56	0.0168	0.0116	0.0152	0.0104	0.0156	0.0108
6.57	0.012	0.0076	0.0108	0.0036	0.0112	0.004
6.58	-0.008	-0.0096	-0.0072	-0.01	-0.0064	-0.0088
6.59	-0.0136	-0.0136	-0.012	-0.0072	-0.012	-0.0064
6.6	-0.0084	-0.0092	-0.0072	-0.0004	-0.0076	0.0004
6.61	0.0112	0.0076	0.0104	0.0132	0.01	0.0136
6.62	0.0168	0.0116	0.0152	0.0108	0.0156	0.0108
6.63	0.012	0.0072	0.0104	0.0036	0.0112	0.004
6.64	-0.008	-0.0096	-0.0072	-0.0104	-0.0064	-0.0092
6.65	-0.0136	-0.0136	-0.012	-0.0076	-0.0124	-0.0064
6.66	-0.0084	-0.0088	-0.0072	-0.0004	-0.008	0.0004
6.67	0.0116	0.008	0.0108	0.0136	0.0104	0.014
6.68	0.0168	0.0116	0.0152	0.0108	0.0156	0.0112
6.69	0.012	0.0072	0.0104	0.0036	0.0112	0.004
6.7	-0.0084	-0.0096	-0.0076	-0.0104	-0.0064	-0.0092
6.71	-0.0136	-0.0136	-0.012	-0.0076	-0.0124	-0.0064
6.72	-0.0088	-0.0092	-0.0072	-0.0004	-0.008	0.0004
6.73	0.0112	0.008	0.0104	0.0136	0.01	0.0136
6.74	0.0168	0.012	0.0152	0.0108	0.016	0.0112
6.75	0.0116	0.0072	0.0104	0.0036	0.0116	0.004
6.76	-0.0084	-0.01	-0.0076	-0.0104	-0.0068	-0.0092
6.77	-0.0136	-0.0136	-0.012	-0.0076	-0.0124	-0.0064
6.78	-0.0084	-0.0088	-0.0072	-0.0004	-0.008	0.0008
6.79	0.0116	0.008	0.0108	0.014	0.0104	0.014
6.8	0.0172	0.012	0.0152	0.0112	0.0164	0.0112
6.81	0.012	0.0072	0.0104	0.0036	0.012	0.0044
6.82	-0.0084	-0.01	-0.008	-0.0104	-0.0064	-0.0092
6.83	-0.014	-0.014	-0.0124	-0.008	-0.0124	-0.0068
6.84	-0.0084	-0.0088	-0.0072	-0.0004	-0.008	0.0008
6.85	0.012	0.008	0.0108	0.014	0.0104	0.014
6.86	0.0172	0.012	0.0152	0.0112	0.0164	0.0112
6.87	0.0116	0.0072	0.0104	0.004	0.012	0.0044
6.88	-0.0088	-0.01	-0.008	-0.0104	-0.0064	-0.0092
6.89	-0.014	-0.014	-0.0124	-0.0076	-0.0124	-0.0068
6.9	-0.0084	-0.0088	-0.0072	-0.0004	-0.008	0.0004
6.91	0.012	0.008	0.0108	0.014	0.0108	0.014
6.92	0.0172	0.012	0.0152	0.0112	0.0168	0.0116
6.93	0.0116	0.0072	0.01	0.0036	0.012	0.004
6.94	-0.0088	-0.0104	-0.008	-0.0108	-0.0068	-0.0096
6.95	-0.014	-0.014	-0.0124	-0.008	-0.0128	-0.0068
6.96	-0.0084	-0.0088	-0.0072	-0.0004	-0.0084	0.0004
6.97	0.012	0.0084	0.0108	0.014	0.0104	0.0144
6.98	0.0172	0.012	0.0152	0.0116	0.0168	0.0116
6.99	0.0116	0.0072	0.0104	0.0036	0.012	0.0044
7	-0.0088	-0.0104	-0.008	-0.0108	-0.0068	-0.0096
7.01	-0.014	-0.014	-0.0124	-0.008	-0.0128	-0.0068
7.02	-0.0084	-0.0088	-0.0072	-0.0004	-0.0084	0.0004
7.03	0.012	0.0084	0.0108	0.014	0.0104	0.0144
7.04	0.0172	0.012	0.0156	0.0116	0.0168	0.0116
7.05	0.0116	0.0072	0.0104	0.0036	0.012	0.0044
7.06	-0.0088	-0.0104	-0.008	-0.0108	-0.0068	-0.0096
7.07	-0.014	-0.014	-0.0124	-0.008	-0.0128	-0.0068
7.08	-0.0084	-0.0088	-0.0072	-0.0004	-0.0084	0.0004
7.09	0.012	0.0084	0.0112	0.0144	0.0108	0.0144
7.1	0.0176	0.012	0.0156	0.0116	0.0172	0.012
7.11	0.0116	0.0072	0.0104	0.004	0.0124	0.0044
7.12	-0.0092	-0.0104	-0.0084	-0.0108	-0.0064	-0.0096
7.13	-0.0144	-0.0144	-0.0128	-0.0084	-0.0132	-0.0072
7.14	-0.0084	-0.0088	-0.0072	-0.0004	-0.0084	0.0004
7.15	0.012	0.0084	0.0112	0.0144	0.0108	0.0144
7.16	0.0176	0.012	0.0156	0.0116	0.0168	0.012
7.17	0.0116	0.0072	0.01	0.004	0.0124	0.0044
7.18	-0.0092	-0.0104	-0.0084	-0.0108	-0.0068	-0.0096
7.19	-0.0144	-0.014	-0.0124	-0.008	-0.0128	-0.0072
7.2	-0.0084	-0.0088	-0.0072	-0.0004	-0.0084	0.0004
7.21	0.012	0.0084	0.0112	0.0144	0.0108	0.0144
7.22	0.0176	0.0124	0.0156	0.012	0.0172	0.012
7.23	0.0116	0.0068	0.01	0.004	0.0124	0.0044
7.24	-0.0092	-0.0104	-0.0084	-0.0112	-0.0068	-0.01
7.25	-0.0144	-0.0144	-0.0124	-0.0084	-0.0132	-0.0072
7.26	-0.0084	-0.0088	-0.0072	-0.0004	-0.0084	0.0004
7.27	0.0124	0.0084	0.0112	0.0144	0.0108	0.0144
7.28	0.0176	0.0124	0.0156	0.0116	0.0172	0.012
7.29	0.0116	0.0072	0.01	0.004	0.0124	0.0044
7.3	-0.0092	-0.0104	-0.0084	-0.0108	-0.0068	-0.0096
7.31	-0.0144	-0.0144	-0.0124	-0.0084	-0.0132	-0.0072
7.32	-0.0084	-0.0088	-0.0072	-0.0004	-0.0084	0.0004
7.33	0.0124	0.0084	0.0112	0.0144	0.0108	0.0148
7.34	0.0176	0.0124	0.0156	0.012	0.0176	0.0124
7.35	0.0116	0.0068	0.01	0.004	0.0128	0.0044
7.36	-0.0092	-0.0108	-0.0088	-0.0112	-0.0068	-0.01
7.37	-0.0144	-0.0144	-0.0128	-0.0088	-0.0136	-0.0076
7.38	-0.0084	-0.0088	-0.0072	-0.0004	-0.0088	0.0004
7.39	0.0128	0.0088	0.0116	0.0148	0.0112	0.0152
7.4	0.0176	0.0124	0.0156	0.0124	0.0176	0.0124
7.41	0.0116	0.0072	0.01	0.004	0.0132	0.0044
7.42	-0.0096	-0.0108	-0.0088	-0.0112	-0.0068	-0.01
7.43	-0.0144	-0.0144	-0.0128	-0.0088	-0.0136	-0.0076
7.44	-0.0084	-0.0088	-0.0072	-0.0004	-0.0084	0.0004
7.45	0.0124	0.0088	0.0116	0.0148	0.0112	0.0148
7.46	0.0176	0.0124	0.0156	0.012	0.0176	0.0124
7.47	0.0116	0.0072	0.01	0.004	0.0132	0.0044
7.48	-0.0092	-0.0108	-0.0084	-0.0112	-0.0068	-0.01
7.49	-0.0144	-0.014	-0.0124	-0.0088	-0.0136	-0.0076
7.5	-0.008	-0.0088	-0.0068	-0.0004	-0.0088	0.0004
7.51	0.0128	0.0088	0.0116	0.0148	0.0112	0.0148
7.52	0.018	0.0124	0.016	0.0124	0.018	0.0124
7.53	0.0116	0.0072	0.0104	0.004	0.0132	0.0048
7.54	-0.0096	-0.0108	-0.0084	-0.0112	-0.0068	-0.01
7.55	-0.0144	-0.0144	-0.0128	-0.0088	-0.0136	-0.0076
7.56	-0.008	-0.0088	-0.0068	-0.0008	-0.0088	0.0004
7.57	0.0128	0.0088	0.0116	0.0148	0.0108	0.0148
7.58	0.018	0.0124	0.016	0.012	0.0176	0.0124
7.59	0.0116	0.0072	0.0104	0.004	0.0132	0.0044
7.6	-0.0096	-0.0108	-0.0084	-0.0112	-0.0068	-0.01
7.61	-0.0144	-0.0144	-0.0128	-0.0088	-0.0136	-0.0076
7.62	-0.008	-0.0088	-0.0068	-0.0004	-0.0088	0.0004
7.63	0.0128	0.0088	0.0116	0.0148	0.0112	0.0152
7.64	0.018	0.0124	0.016	0.0124	0.018	0.0124
7.65	0.0112	0.0068	0.01	0.004	0.0132	0.0044
7.66	-0.0096	-0.0108	-0.0088	-0.0116	-0.0068	-0.0104
7.67	-0.0148	-0.0144	-0.0128	-0.0092	-0.014	-0.008
7.68	-0.008	-0.0084	-0.0068	-0.0008	-0.0092	0
7.69	0.0128	0.0092	0.012	0.0152	0.0112	0.0152
7.7	0.018	0.0124	0.016	0.0124	0.018	0.0128
7.71	0.0112	0.0068	0.01	0.004	0.0132	0.0044
7.72	-0.0096	-0.0108	-0.0088	-0.0116	-0.0068	-0.0104
7.73	-0.0144	-0.0144	-0.0128	-0.0088	-0.0136	-0.0076
7.74	-0.008	-0.0084	-0.0068	-0.0004	-0.0088	0.0004
7.75	0.0128	0.0088	0.0116	0.0148	0.0112	0.0148
7.76	0.0176	0.0124	0.0156	0.012	0.0176	0.0124
7.77	0.0112	0.0068	0.01	0.004	0.0128	0.0044
7.78	-0.0096	-0.0108	-0.0088	-0.0116	-0.0072	-0.0104
7.79	-0.0144	-0.0144	-0.0128	-0.0088	-0.0136	-0.0076
7.8	-0.008	-0.0088	-0.0068	-0.0004	-0.0088	0.0004
7.81	0.0128	0.0092	0.012	0.0148	0.0112	0.0152
7.82	0.0176	0.0124	0.0156	0.0124	0.018	0.0124
7.83	0.0112	0.0068	0.01	0.004	0.0132	0.0048
7.84	-0.0096	-0.0112	-0.0088	-0.0116	-0.0072	-0.0104
7.85	-0.0148	-0.0144	-0.0128	-0.0092	-0.014	-0.008
7.86	-0.0084	-0.0088	-0.0068	-0.0008	-0.0092	0.0004
7.87	0.0128	0.0088	0.0116	0.0148	0.0108	0.0152
7.88	0.0176	0.0124	0.0156	0.0124	0.0176	0.0124
7.89	0.0112	0.0068	0.01	0.004	0.0128	0.0044
7.9	-0.01	-0.0112	-0.0092	-0.0116	-0.0072	-0.0104
7.91	-0.0148	-0.0144	-0.0128	-0.0088	-0.014	-0.0076
7.92	-0.0084	-0.0088	-0.0068	-0.0004	-0.0092	0.0004
7.93	0.0128	0.0088	0.0116	0.0152	0.0112	0.0152
7.94	0.0176	0.012	0.0156	0.0124	0.0176	0.0124
7.95	0.0108	0.0064	0.0096	0.004	0.0128	0.0044
7.96	-0.01	-0.0112	-0.0092	-0.0116	-0.0072	-0.0104
7.97	-0.0148	-0.0144	-0.0132	-0.0088	-0.014	-0.0076
7.98	-0.0084	-0.0088	-0.0072	-0.0004	-0.0092	0.0004
7.99	0.0128	0.0088	0.0116	0.0152	0.0112	0.0152
8	0.0176	0.0124	0.0156	0.0124	0.018	0.0128
8.01	0.0112	0.0064	0.0096	0.004	0.0132	0.0044
8.02	-0.01	-0.0116	-0.0092	-0.0116	-0.0072	-0.0104
8.03	-0.0148	-0.0144	-0.0128	-0.0092	-0.014	-0.008
8.04	-0.0084	-0.0088	-0.0068	-0.0008	-0.0092	0.0004
8.05	0.0128	0.0092	0.012	0.0148	0.0108	0.0152
8.06	0.0176	0.0124	0.0156	0.0124	0.0176	0.0124
8.07	0.0112	0.0068	0.01	0.004	0.0128	0.0044
8.08	-0.01	-0.0112	-0.0092	-0.012	-0.0076	-0.0108
8.09	-0.0144	-0.0144	-0.0128	-0.0092	-0.0144	-0.008
8.1	-0.008	-0.0084	-0.0068	-0.0008	-0.0096	0
8.11	0.0132	0.0092	0.012	0.0152	0.0108	0.0152
8.12	0.018	0.0124	0.016	0.0124	0.018	0.0128
8.13	0.0112	0.0068	0.01	0.004	0.0132	0.0044
8.14	-0.01	-0.0112	-0.0092	-0.012	-0.0076	-0.0108
8.15	-0.0148	-0.0144	-0.0128	-0.0096	-0.0148	-0.0084
8.16	-0.008	-0.0084	-0.0068	-0.0008	-0.01	0
8.17	0.0132	0.0092	0.012	0.0152	0.0108	0.0152
8.18	0.018	0.0128	0.016	0.0124	0.0176	0.0124
8.19	0.0112	0.0068	0.01	0.004	0.0124	0.0044
8.2	-0.01	-0.0112	-0.0088	-0.0116	-0.0076	-0.0108
8.21	-0.0144	-0.0144	-0.0128	-0.0092	-0.0148	-0.008
8.22	-0.008	-0.0084	-0.0068	-0.0008	-0.0096	0.0004
8.23	0.0132	0.0092	0.012	0.0152	0.0108	0.0152
8.24	0.018	0.0124	0.016	0.0124	0.018	0.0128
8.25	0.0112	0.0068	0.0096	0.004	0.0128	0.0044
8.26	-0.01	-0.0112	-0.0092	-0.012	-0.0076	-0.0108
8.27	-0.0148	-0.0144	-0.0128	-0.0092	-0.0148	-0.008
8.28	-0.008	-0.0084	-0.0068	-0.0004	-0.0096	0.0004
8.29	0.0132	0.0092	0.012	0.0152	0.0112	0.0152
8.3	0.018	0.0124	0.016	0.0124	0.018	0.0128
8.31	0.0112	0.0068	0.01	0.004	0.0132	0.0044
8.32	-0.01	-0.0112	-0.0092	-0.012	-0.0076	-0.0108
8.33	-0.0148	-0.0144	-0.0128	-0.0092	-0.0144	-0.008
8.34	-0.008	-0.0084	-0.0068	-0.0008	-0.0096	0.0004
8.35	0.0132	0.0092	0.0124	0.0152	0.0112	0.0156
8.36	0.018	0.0124	0.016	0.0128	0.0184	0.0128
8.37	0.0112	0.0064	0.0096	0.004	0.0132	0.0044
8.38	-0.0104	-0.0116	-0.0092	-0.012	-0.0076	-0.0108
8.39	-0.0148	-0.0144	-0.0128	-0.0092	-0.0148	-0.008
8.4	-0.008	-0.0084	-0.0068	-0.0004	-0.0096	0.0004
8.41	0.0132	0.0092	0.0124	0.0156	0.0112	0.0156
8.42	0.018	0.0124	0.016	0.0124	0.0184	0.0128
8.43	0.0112	0.0064	0.0096	0.004	0.0132	0.0044
8.44	-0.0104	-0.0116	-0.0092	-0.012	-0.0076	-0.0108
8.45	-0.0148	-0.0148	-0.0128	-0.0092	-0.0144	-0.008
8.46	-0.008	-0.0084	-0.0068	-0.0004	-0.0096	0.0004
8.47	0.0132	0.0092	0.012	0.0152	0.0112	0.0156
8.48	0.018	0.0124	0.016	0.0128	0.018	0.0128
8.49	0.0108	0.0064	0.0096	0.004	0.0128	0.0044
8.5	-0.0104	-0.0116	-0.0096	-0.012	-0.0076	-0.0108
8.51	-0.0148	-0.0144	-0.0128	-0.0092	-0.0148	-0.008
8.52	-0.008	-0.0084	-0.0068	-0.0004	-0.0096	0.0004
8.53	0.0132	0.0092	0.012	0.0156	0.0112	0.0156
8.54	0.0176	0.0124	0.0156	0.0128	0.0184	0.0128
8.55	0.0108	0.006	0.0092	0.004	0.0132	0.0044
8.56	-0.0108	-0.012	-0.01	-0.012	-0.0076	-0.0108
8.57	-0.0152	-0.0148	-0.0136	-0.0096	-0.0148	-0.0084
8.58	-0.008	-0.0084	-0.0068	-0.0008	-0.01	0.0004
8.59	0.0132	0.0092	0.0124	0.0156	0.0112	0.0156
8.6	0.018	0.0124	0.016	0.0128	0.0184	0.0128
8.61	0.0108	0.0064	0.0096	0.004	0.0132	0.0048
8.62	-0.0108	-0.0116	-0.0096	-0.012	-0.0076	-0.0108
8.63	-0.0152	-0.0148	-0.0132	-0.0096	-0.0152	-0.0084
8.64	-0.008	-0.0084	-0.0068	-0.0008	-0.01	0.0004
8.65	0.0136	0.0096	0.0124	0.0156	0.0112	0.0156
8.66	0.018	0.0124	0.016	0.0128	0.0184	0.0128
8.67	0.0108	0.0064	0.0096	0.004	0.0132	0.0044
8.68	-0.0108	-0.0116	-0.0096	-0.0124	-0.008	-0.0112
8.69	-0.0152	-0.0148	-0.0132	-0.0096	-0.0152	-0.0084
8.7	-0.008	-0.0084	-0.0068	-0.0008	-0.01	0
8.71	0.0136	0.0096	0.0124	0.0156	0.0112	0.0156
8.72	0.018	0.0128	0.016	0.0128	0.0184	0.0132
8.73	0.0108	0.0064	0.0096	0.004	0.0132	0.0044
8.74	-0.0108	-0.0116	-0.0096	-0.0124	-0.008	-0.0112
8.75	-0.0148	-0.0148	-0.0132	-0.0096	-0.0152	-0.0084
8.76	-0.008	-0.0084	-0.0064	-0.0008	-0.01	0
8.77	0.0136	0.0096	0.0124	0.0152	0.0112	0.0156
8.78	0.018	0.0128	0.016	0.0128	0.0184	0.0128
8.79	0.0108	0.0064	0.0092	0.0036	0.0128	0.0044
8.8	-0.0108	-0.012	-0.01	-0.0124	-0.0084	-0.0112
8.81	-0.0152	-0.0148	-0.0132	-0.0096	-0.0152	-0.0084
8.82	-0.008	-0.0084	-0.0068	-0.0008	-0.01	0
8.83	0.0128	0.0092	0.012	0.0156	0.0112	0.0156
8.84	0.0176	0.0124	0.0156	0.0128	0.018	0.0128
8.85	0.0104	0.006	0.0092	0.0036	0.0128	0.0044
8.86	-0.0108	-0.012	-0.01	-0.0124	-0.0084	-0.0112
8.87	-0.0152	-0.0152	-0.0132	-0.01	-0.0156	-0.0088
8.88	-0.008	-0.0084	-0.0068	-0.0008	-0.0104	0
8.89	0.0136	0.0096	0.0124	0.0156	0.0112	0.0156
8.9	0.018	0.0128	0.016	0.0128	0.0184	0.0132
8.91	0.0108	0.006	0.0092	0.004	0.0132	0.0044
8.92	-0.0108	-0.012	-0.0096	-0.0124	-0.0084	-0.0112
8.93	-0.0148	-0.0148	-0.0132	-0.0096	-0.0156	-0.0084
8.94	-0.0076	-0.0084	-0.0064	-0.0008	-0.01	0.0004
8.95	0.014	0.0096	0.0124	0.0156	0.0116	0.016
8.96	0.018	0.0128	0.016	0.0132	0.0188	0.0132
8.97	0.0108	0.006	0.0092	0.0036	0.0132	0.0044
8.98	-0.0108	-0.012	-0.01	-0.0124	-0.008	-0.0112
8.99	-0.0152	-0.0148	-0.0132	-0.01	-0.0156	-0.0088
9	-0.0076	-0.0084	-0.0064	-0.0008	-0.01	0
9.01	0.0136	0.0096	0.0124	0.0156	0.0112	0.0156
9.02	0.018	0.0128	0.016	0.0128	0.0184	0.0128
9.03	0.0108	0.0064	0.0096	0.004	0.0132	0.0044
9.04	-0.0108	-0.012	-0.01	-0.0124	-0.0084	-0.0112
9.05	-0.0152	-0.0148	-0.0132	-0.0096	-0.0156	-0.0084
9.06	-0.0076	-0.0084	-0.0064	-0.0008	-0.01	0.0004
9.07	0.0136	0.0096	0.0124	0.0156	0.0112	0.0156
9.08	0.018	0.0128	0.016	0.0128	0.0184	0.0132
9.09	0.0108	0.0064	0.0096	0.004	0.0132	0.0044
9.1	-0.0108	-0.012	-0.0096	-0.0124	-0.0084	-0.0112
9.11	-0.0152	-0.0148	-0.0132	-0.01	-0.0156	-0.0088
9.12	-0.0076	-0.008	-0.0064	-0.0008	-0.01	0.0004
9.13	0.014	0.01	0.0128	0.016	0.0116	0.016
9.14	0.0184	0.0128	0.0164	0.0132	0.0188	0.0132
9.15	0.0108	0.0064	0.0096	0.004	0.0136	0.0044
9.16	-0.0108	-0.012	-0.0096	-0.0124	-0.008	-0.0112
9.17	-0.0148	-0.0144	-0.0128	-0.0096	-0.0148	-0.0084
9.18	-0.0076	-0.008	-0.0064	-0.0004	-0.0096	0.0004
9.19	0.0136	0.0096	0.0128	0.0156	0.012	0.016
9.2	0.018	0.0124	0.016	0.0128	0.0184	0.0128
9.21	0.0104	0.006	0.0092	0.0036	0.0132	0.004
9.22	-0.0108	-0.012	-0.01	-0.0124	-0.0084	-0.0112
9.23	-0.0148	-0.0148	-0.0132	-0.0092	-0.0148	-0.008
9.24	-0.008	-0.0084	-0.0064	-0.0004	-0.0096	0.0004
9.25	0.0136	0.0096	0.0124	0.016	0.012	0.016
9.26	0.0176	0.0124	0.016	0.0128	0.0188	0.0128
9.27	0.0104	0.006	0.0092	0.0036	0.0132	0.0044
9.28	-0.0108	-0.012	-0.01	-0.0124	-0.0084	-0.0112
9.29	-0.0152	-0.0148	-0.0132	-0.0096	-0.0152	-0.0084
9.3	-0.0076	-0.0084	-0.0064	-0.0004	-0.0096	0.0004
9.31	0.014	0.0096	0.0128	0.016	0.012	0.016
9.32	0.018	0.0124	0.016	0.0128	0.0188	0.0132
9.33	0.0108	0.006	0.0092	0.004	0.0136	0.0044
9.34	-0.0108	-0.012	-0.01	-0.0124	-0.008	-0.0112
9.35	-0.0148	-0.0148	-0.0132	-0.0092	-0.0148	-0.008
9.36	-0.0076	-0.008	-0.0064	-0.0004	-0.0092	0.0004
9.37	0.014	0.01	0.0128	0.016	0.012	0.016
9.38	0.018	0.0124	0.016	0.0128	0.0188	0.0128
9.39	0.0104	0.006	0.0092	0.0036	0.0132	0.004
9.4	-0.0108	-0.012	-0.01	-0.0124	-0.0084	-0.0112
9.41	-0.0148	-0.0148	-0.0132	-0.0096	-0.0152	-0.0084
9.42	-0.0076	-0.008	-0.0064	-0.0004	-0.0096	0.0004
9.43	0.014	0.01	0.0128	0.016	0.012	0.016
9.44	0.018	0.0128	0.016	0.0132	0.0192	0.0132
9.45	0.0108	0.0064	0.0096	0.004	0.0136	0.0044
9.46	-0.0112	-0.0124	-0.01	-0.0128	-0.0084	-0.0116
9.47	-0.0152	-0.0148	-0.0132	-0.01	-0.0156	-0.0088
9.48	-0.0076	-0.008	-0.0064	-0.0008	-0.01	0.0004
9.49	0.014	0.01	0.0128	0.016	0.012	0.016
9.5	0.018	0.0128	0.016	0.0132	0.0188	0.0132
9.51	0.0108	0.006	0.0092	0.0036	0.0136	0.0044
9.52	-0.0112	-0.0124	-0.01	-0.0128	-0.0084	-0.0116
9.53	-0.0152	-0.0148	-0.0132	-0.0096	-0.0156	-0.0084
9.54	-0.0076	-0.008	-0.0064	-0.0004	-0.01	0.0004
9.55	0.014	0.01	0.0128	0.016	0.012	0.016
9.56	0.018	0.0124	0.016	0.0128	0.0188	0.0128
9.57	0.0108	0.0064	0.0096	0.0036	0.0132	0.0044
9.58	-0.0108	-0.012	-0.0096	-0.0128	-0.0084	-0.0116
9.59	-0.0144	-0.0144	-0.0128	-0.01	-0.016	-0.0088
9.6	-0.0076	-0.008	-0.006	-0.0008	-0.0104	0.0004
9.61	0.0148	0.0104	0.0136	0.0164	0.012	0.0164
9.62	0.0188	0.0136	0.0168	0.0136	0.0192	0.0136
9.63	0.0112	0.0068	0.01	0.004	0.0136	0.0044
9.64	-0.0108	-0.0116	-0.0096	-0.0132	-0.0084	-0.0116
9.65	-0.0148	-0.0144	-0.0128	-0.01	-0.0156	-0.0088
9.66	-0.0072	-0.0076	-0.006	-0.0004	-0.01	0.0004
9.67	0.0144	0.0104	0.0132	0.0164	0.012	0.0164
9.68	0.0184	0.0132	0.0164	0.0132	0.0192	0.0136
9.69	0.0108	0.0064	0.0092	0.0036	0.0136	0.0044
9.7	-0.0112	-0.012	-0.01	-0.0128	-0.0084	-0.0116
9.71	-0.0152	-0.0148	-0.0132	-0.01	-0.0156	-0.0088
9.72	-0.0076	-0.008	-0.0064	-0.0004	-0.01	0.0004
9.73	0.0144	0.01	0.0132	0.0164	0.012	0.0164
9.74	0.0184	0.0128	0.0164	0.0132	0.0192	0.0132
9.75	0.0108	0.006	0.0092	0.0036	0.0136	0.0044
9.76	-0.0112	-0.0124	-0.0104	-0.0132	-0.0088	-0.012
9.77	-0.0152	-0.0148	-0.0132	-0.0104	-0.016	-0.0092
9.78	-0.0076	-0.008	-0.0064	-0.0008	-0.0108	0
9.79	0.014	0.01	0.0132	0.016	0.0116	0.016
9.8	0.0184	0.0128	0.0164	0.0132	0.0188	0.0132
9.81	0.0104	0.006	0.0092	0.0036	0.0132	0.004
9.82	-0.0112	-0.0124	-0.0104	-0.0132	-0.0092	-0.012
9.83	-0.0152	-0.0152	-0.0136	-0.0104	-0.0168	-0.0092
9.84	-0.0072	-0.008	-0.006	-0.0008	-0.0108	0
9.85	0.0144	0.0104	0.0132	0.0164	0.0116	0.0164
9.86	0.0184	0.0128	0.0164	0.0132	0.0188	0.0132
9.87	0.0104	0.006	0.0092	0.0036	0.0132	0.004
9.88	-0.0112	-0.0124	-0.0104	-0.0132	-0.0092	-0.012
9.89	-0.0156	-0.0152	-0.0136	-0.0104	-0.0168	-0.0092
9.9	-0.0072	-0.008	-0.006	-0.0008	-0.0108	0
9.91	0.0144	0.0104	0.0132	0.016	0.0116	0.0164
9.92	0.0188	0.0132	0.0164	0.0136	0.0192	0.0136
9.93	0.0104	0.006	0.0092	0.0036	0.0132	0.0044
9.94	-0.0112	-0.0124	-0.0104	-0.0132	-0.0092	-0.012
9.95	-0.0152	-0.0148	-0.0132	-0.0104	-0.0168	-0.0092
9.96	-0.0072	-0.0076	-0.006	-0.0004	-0.0108	0.0004
9.97	0.0148	0.0104	0.0132	0.0164	0.012	0.0164
9.98	0.0188	0.0132	0.0164	0.0136	0.0196	0.0136
9.99	0.0108	0.0064	0.0092	0.0036	0.0136	0.0044
10	-0.0112	-0.0124	-0.0104	-0.0132	-0.0088	-0.012
10.01	-0.0156	-0.0152	-0.0136	-0.0104	-0.0168	-0.0092
10.02	-0.0072	-0.008	-0.006	-0.0008	-0.0108	0.0004
10.03	0.0144	0.0104	0.0132	0.0164	0.012	0.0164
10.04	0.0188	0.0132	0.0168	0.0136	0.0196	0.014
10.05	0.0108	0.0064	0.0092	0.004	0.014	0.0044
10.06	-0.0112	-0.0124	-0.01	-0.0132	-0.0084	-0.0116
10.07	-0.0152	-0.0152	-0.0136	-0.0104	-0.016	-0.0092
10.08	-0.0072	-0.0076	-0.006	-0.0004	-0.01	0.0004
10.09	0.0144	0.0104	0.0132	0.0164	0.0124	0.0168
10.1	0.0188	0.0132	0.0168	0.0136	0.02	0.014
10.11	0.0104	0.006	0.0092	0.0036	0.0136	0.004
10.12	-0.0112	-0.0124	-0.0104	-0.0132	-0.0088	-0.012
10.13	-0.0156	-0.0152	-0.0136	-0.0104	-0.0168	-0.0092
10.14	-0.0072	-0.0076	-0.006	-0.0004	-0.0104	0.0004
10.15	0.0144	0.0104	0.0132	0.0164	0.0116	0.0164
10.16	0.0188	0.0132	0.0168	0.0136	0.0196	0.0136
10.17	0.0104	0.006	0.0088	0.0036	0.0132	0.004
10.18	-0.0116	-0.0124	-0.0104	-0.0132	-0.0092	-0.012
10.19	-0.016	-0.0156	-0.014	-0.0108	-0.0172	-0.0096
10.2	-0.0072	-0.008	-0.006	-0.0004	-0.0108	0.0004
10.21	0.014	0.01	0.0128	0.0164	0.0116	0.0164
10.22	0.0188	0.0132	0.0168	0.0136	0.0196	0.014
10.23	0.01	0.0056	0.0088	0.0036	0.0132	0.004
10.24	-0.0112	-0.0124	-0.01	-0.0132	-0.0088	-0.012
10.25	-0.0156	-0.0152	-0.0136	-0.0104	-0.0164	-0.0092
10.26	-0.0068	-0.0076	-0.0056	0	-0.01	0.0008
10.27	0.0144	0.0104	0.0132	0.0168	0.0124	0.0168
10.28	0.0188	0.0136	0.0168	0.014	0.02	0.014
10.29	0.0104	0.006	0.0092	0.0036	0.014	0.0044
10.3	-0.0112	-0.0124	-0.01	-0.0132	-0.0084	-0.012
10.31	-0.0156	-0.0152	-0.0136	-0.0104	-0.0164	-0.0092
10.32	-0.0068	-0.0076	-0.0056	-0.0004	-0.01	0.0004
10.33	0.0144	0.0104	0.0132	0.0164	0.0124	0.0168
10.34	0.0192	0.0136	0.0168	0.014	0.02	0.014
10.35	0.0104	0.006	0.0092	0.0036	0.014	0.0044
10.36	-0.0112	-0.012	-0.01	-0.0132	-0.0084	-0.012
10.37	-0.0156	-0.0152	-0.0136	-0.0104	-0.0164	-0.0092
10.38	-0.0068	-0.0076	-0.0056	0	-0.01	0.0008
10.39	0.0144	0.0104	0.0132	0.0168	0.0128	0.0168
10.4	0.0192	0.0136	0.0172	0.0144	0.0208	0.0144
10.41	0.01	0.0056	0.0088	0.004	0.0144	0.0044
10.42	-0.0112	-0.012	-0.01	-0.0132	-0.008	-0.012
10.43	-0.016	-0.0152	-0.014	-0.0104	-0.016	-0.0092
10.44	-0.0068	-0.0076	-0.0056	0	-0.0096	0.0008
10.45	0.0144	0.0104	0.0132	0.0168	0.0128	0.0168
10.46	0.0188	0.0136	0.0168	0.0144	0.0212	0.0144
10.47	0.01	0.0056	0.0088	0.004	0.0148	0.0044
10.48	-0.0116	-0.0124	-0.0104	-0.0132	-0.008	-0.012
10.49	-0.016	-0.0156	-0.014	-0.0104	-0.0156	-0.0092
10.5	-0.0072	-0.0076	-0.0056	0	-0.0092	0.0008
10.51	0.0144	0.0104	0.0132	0.0168	0.0132	0.0168
10.52	0.0188	0.0132	0.0168	0.014	0.0208	0.0144
10.53	0.01	0.0056	0.0088	0.0036	0.0144	0.0044
10.54	-0.0116	-0.0124	-0.0104	-0.0132	-0.008	-0.012
10.55	-0.016	-0.0152	-0.014	-0.0104	-0.016	-0.0092
10.56	-0.0068	-0.0076	-0.0056	0	-0.0096	0.0008
10.57	0.0148	0.0104	0.0136	0.0168	0.0132	0.0168
10.58	0.0188	0.0132	0.0168	0.014	0.0208	0.014
10.59	0.01	0.0056	0.0088	0.0036	0.0144	0.0044
10.6	-0.0116	-0.0124	-0.0104	-0.0132	-0.0084	-0.012
10.61	-0.0156	-0.0152	-0.014	-0.0104	-0.0164	-0.0092
10.62	-0.0068	-0.0076	-0.0056	-0.0004	-0.01	0.0008
10.63	0.0148	0.0104	0.0132	0.0168	0.0128	0.0168
10.64	0.0188	0.0132	0.0168	0.014	0.0204	0.014
10.65	0.01	0.0056	0.0088	0.0036	0.014	0.004
10.66	-0.0116	-0.0124	-0.0104	-0.0136	-0.0088	-0.012
10.67	-0.0156	-0.0152	-0.0136	-0.0104	-0.0164	-0.0092
10.68	-0.0068	-0.0072	-0.0056	0	-0.01	0.0008
10.69	0.0148	0.0108	0.0136	0.0168	0.0128	0.0168
10.7	0.0188	0.0136	0.0168	0.014	0.0204	0.014
10.71	0.01	0.0056	0.0088	0.0032	0.0136	0.004
10.72	-0.0116	-0.0124	-0.0104	-0.0136	-0.0092	-0.0124
10.73	-0.0156	-0.0152	-0.0136	-0.0108	-0.0168	-0.0092
10.74	-0.0068	-0.0076	-0.0056	0	-0.0104	0.0008
10.75	0.0148	0.0104	0.0136	0.0168	0.0128	0.0168
10.76	0.0188	0.0132	0.0168	0.014	0.0204	0.014
10.77	0.0104	0.0056	0.0088	0.0036	0.014	0.004
10.78	-0.0116	-0.0124	-0.0104	-0.0136	-0.0088	-0.0124
10.79	-0.0156	-0.0152	-0.0136	-0.0108	-0.0168	-0.0096
10.8	-0.0068	-0.0076	-0.0056	0	-0.01	0.0008
10.81	0.0148	0.0108	0.0136	0.0168	0.0128	0.0168
10.82	0.0188	0.0132	0.0168	0.014	0.0204	0.014
10.83	0.01	0.0056	0.0088	0.0032	0.0136	0.004
10.84	-0.0116	-0.0124	-0.0104	-0.0136	-0.0092	-0.0124
10.85	-0.0156	-0.0152	-0.0136	-0.0104	-0.0168	-0.0092
10.86	-0.0068	-0.0072	-0.0056	0	-0.01	0.0008
10.87	0.0148	0.0108	0.0136	0.0168	0.0128	0.0172
10.88	0.0188	0.0136	0.0168	0.014	0.0204	0.014
10.89	0.01	0.0056	0.0088	0.0036	0.014	0.004
10.9	-0.0116	-0.0124	-0.0104	-0.0136	-0.0088	-0.0124
10.91	-0.0156	-0.0152	-0.0136	-0.0108	-0.0168	-0.0092
10.92	-0.0068	-0.0072	-0.0056	-0.0004	-0.0104	0.0008
10.93	0.0148	0.0104	0.0136	0.0168	0.0128	0.0168
10.94	0.0188	0.0132	0.0168	0.014	0.0204	0.014
10.95	0.01	0.0056	0.0088	0.0032	0.0136	0.004
10.96	-0.0116	-0.0124	-0.0104	-0.0136	-0.0092	-0.0124
10.97	-0.0156	-0.0152	-0.0136	-0.0108	-0.0168	-0.0092
10.98	-0.0064	-0.0072	-0.0056	0	-0.01	0.0008
10.99	0.0148	0.0108	0.0136	0.0172	0.0128	0.0172
11	0.0188	0.0132	0.0168	0.014	0.0204	0.014
11.01	0.01	0.0056	0.0088	0.0036	0.014	0.004
11.02	-0.0116	-0.0128	-0.0104	-0.0136	-0.0092	-0.0124
11.03	-0.0156	-0.0152	-0.0136	-0.0108	-0.0172	-0.0096
11.04	-0.0068	-0.0072	-0.0056	0	-0.0104	0.0008
11.05	0.0148	0.0108	0.0136	0.0172	0.0128	0.0172
11.06	0.0188	0.0132	0.0168	0.014	0.0208	0.014
11.07	0.0092	0.0052	0.008	0.0036	0.014	0.004
11.08	-0.0128	-0.0136	-0.0116	-0.0136	-0.0092	-0.0124
11.09	-0.0168	-0.016	-0.0144	-0.0108	-0.0168	-0.0096
11.1	-0.008	-0.0084	-0.0068	0	-0.01	0.0008
11.11	0.0136	0.0096	0.0124	0.0172	0.0132	0.0172
11.12	0.0176	0.0124	0.0156	0.014	0.0208	0.014
11.13	0.0092	0.0048	0.008	0.0032	0.0136	0.004
11.14	-0.0124	-0.0132	-0.0112	-0.014	-0.0092	-0.0124
11.15	-0.016	-0.0156	-0.014	-0.0108	-0.0168	-0.0096
11.16	-0.0068	-0.0076	-0.0056	0	-0.01	0.0008
11.17	0.0148	0.0108	0.0136	0.0172	0.0132	0.0172
11.18	0.0188	0.0132	0.0164	0.014	0.0204	0.014
11.19	0.01	0.0056	0.0084	0.0032	0.0136	0.004
11.2	-0.0116	-0.0128	-0.0108	-0.0136	-0.0092	-0.0124
11.21	-0.0152	-0.0152	-0.0136	-0.0104	-0.0168	-0.0092
11.22	-0.0064	-0.0072	-0.0052	0	-0.01	0.0008
11.23	0.0152	0.0108	0.0136	0.0172	0.0132	0.0172
11.24	0.0188	0.0132	0.0168	0.014	0.0208	0.0144
11.25	0.01	0.0052	0.0084	0.0032	0.0136	0.004
11.26	-0.0116	-0.0128	-0.0108	-0.014	-0.0096	-0.0124
11.27	-0.0156	-0.0152	-0.0136	-0.0108	-0.0172	-0.0096
11.28	-0.0064	-0.0072	-0.0052	0	-0.0104	0.0008
11.29	0.0152	0.0108	0.014	0.0172	0.0132	0.0176
11.3	0.0192	0.0136	0.0168	0.0144	0.0208	0.0144
11.31	0.01	0.0056	0.0088	0.0032	0.014	0.004
11.32	-0.0116	-0.0128	-0.0108	-0.014	-0.0096	-0.0128
11.33	-0.0156	-0.0152	-0.0136	-0.0112	-0.0176	-0.0096
11.34	-0.0064	-0.0072	-0.0052	0	-0.0104	0.0008
11.35	0.0152	0.0108	0.014	0.0172	0.0128	0.0172
11.36	0.0192	0.0136	0.0168	0.0144	0.0208	0.0144
11.37	0.01	0.0056	0.0088	0.0032	0.0136	0.004
11.38	-0.012	-0.0128	-0.0108	-0.014	-0.0096	-0.0128
11.39	-0.0152	-0.0152	-0.0136	-0.0108	-0.0172	-0.0096
11.4	-0.006	-0.0068	-0.0052	0	-0.0104	0.0008
11.41	0.0156	0.0112	0.014	0.0172	0.0132	0.0172
11.42	0.0188	0.0136	0.0168	0.014	0.0208	0.014
11.43	0.0096	0.0052	0.0084	0.0032	0.0136	0.0036
11.44	-0.0116	-0.0128	-0.0108	-0.014	-0.0096	-0.0128
11.45	-0.0156	-0.0152	-0.0136	-0.0108	-0.0176	-0.0096
11.46	-0.0064	-0.0068	-0.0052	0	-0.0104	0.0008
11.47	0.0152	0.0108	0.014	0.0172	0.0128	0.0172
11.48	0.0188	0.0132	0.0168	0.014	0.0204	0.014
11.49	0.0096	0.0052	0.0084	0.0032	0.0136	0.0036
11.5	-0.012	-0.0128	-0.0108	-0.0144	-0.01	-0.0128
11.51	-0.0156	-0.0152	-0.0136	-0.0112	-0.0176	-0.01
11.52	-0.0064	-0.0072	-0.0052	0	-0.0108	0.0008
11.53	0.0152	0.0108	0.0136	0.0172	0.0124	0.0172
11.54	0.0188	0.0132	0.0168	0.014	0.0204	0.014
11.55	0.0096	0.0052	0.0084	0.0032	0.0132	0.0036
11.56	-0.012	-0.0128	-0.0108	-0.0144	-0.0104	-0.0132
11.57	-0.0156	-0.0152	-0.0136	-0.0112	-0.018	-0.01
11.58	-0.0064	-0.0072	-0.0052	0	-0.0112	0.0008
11.59	0.0152	0.0112	0.014	0.0172	0.0128	0.0172
11.6	0.0192	0.0136	0.0168	0.0144	0.0204	0.0144
11.61	0.0096	0.0052	0.0084	0.0032	0.0136	0.0036
11.62	-0.012	-0.0128	-0.0108	-0.0144	-0.01	-0.0128
11.63	-0.0156	-0.0152	-0.0136	-0.0112	-0.018	-0.01
11.64	-0.0064	-0.0072	-0.0052	0	-0.0108	0.0008
11.65	0.0152	0.0108	0.014	0.0172	0.0128	0.0172
11.66	0.0188	0.0132	0.0168	0.0144	0.0208	0.0144
11.67	0.0096	0.0052	0.0084	0.0032	0.0136	0.0036
11.68	-0.012	-0.0128	-0.0108	-0.0144	-0.01	-0.0132
11.69	-0.0156	-0.0152	-0.0136	-0.0112	-0.018	-0.01
11.7	-0.0064	-0.0072	-0.0052	0	-0.0108	0.0008
11.71	0.0152	0.0108	0.014	0.0172	0.0128	0.0172
11.72	0.0188	0.0132	0.0168	0.014	0.0204	0.014
11.73	0.0096	0.0052	0.0084	0.0032	0.0132	0.0036
11.74	-0.0124	-0.0132	-0.0112	-0.0144	-0.0104	-0.0132
11.75	-0.016	-0.0156	-0.014	-0.0112	-0.0184	-0.01
11.76	-0.0068	-0.0072	-0.0056	0	-0.0112	0.0008
11.77	0.0152	0.0108	0.0136	0.0172	0.0124	0.0172
11.78	0.0188	0.0132	0.0168	0.014	0.0204	0.014
11.79	0.0096	0.0052	0.0084	0.0032	0.0132	0.0036
11.8	-0.012	-0.0132	-0.0112	-0.0144	-0.0104	-0.0132
11.81	-0.0156	-0.0152	-0.0136	-0.0112	-0.018	-0.01
11.82	-0.0064	-0.0072	-0.0052	0	-0.0112	0.0008
11.83	0.0152	0.0112	0.014	0.0176	0.0128	0.0172
11.84	0.0188	0.0132	0.0168	0.014	0.0204	0.014
11.85	0.0096	0.0052	0.0084	0.0028	0.0132	0.0032
11.86	-0.012	-0.0132	-0.0112	-0.0148	-0.0108	-0.0136
11.87	-0.0156	-0.0152	-0.0136	-0.0116	-0.0188	-0.01
11.88	-0.0064	-0.0068	-0.0052	-0.0004	-0.0116	0.0008
11.89	0.0156	0.0112	0.0144	0.0172	0.0124	0.0176
11.9	0.0192	0.0136	0.0172	0.014	0.02	0.014
11.91	0.01	0.0056	0.0088	0.0028	0.0128	0.0036
11.92	-0.012	-0.0128	-0.0108	-0.0144	-0.0108	-0.0132
11.93	-0.0156	-0.0152	-0.0136	-0.0112	-0.0184	-0.01
11.94	-0.0064	-0.0072	-0.0052	0	-0.0112	0.0008
11.95	0.0152	0.0108	0.014	0.0172	0.0128	0.0176
11.96	0.0188	0.0132	0.0168	0.014	0.0204	0.014
11.97	0.0092	0.0052	0.008	0.0028	0.0132	0.0036
11.98	-0.0128	-0.0136	-0.0116	-0.0144	-0.0108	-0.0132
11.99	-0.016	-0.0156	-0.014	-0.0112	-0.018	-0.01
12	-0.0068	-0.0072	-0.0056	0	-0.0108	0.0008
12.01	0.0152	0.0108	0.0136	0.0176	0.0128	0.0176
12.02	0.0188	0.0132	0.0164	0.014	0.0204	0.014
12.03	0.0096	0.0052	0.0084	0.0032	0.0132	0.0036
12.04	-0.0124	-0.0132	-0.0112	-0.0144	-0.0104	-0.0132
12.05	-0.016	-0.0156	-0.014	-0.0112	-0.0184	-0.01
12.06	-0.0064	-0.0072	-0.0056	0	-0.0112	0.0008
12.07	0.0152	0.0108	0.014	0.0172	0.0128	0.0176
12.08	0.0188	0.0132	0.0168	0.014	0.0204	0.014
12.09	0.0096	0.0052	0.0084	0.0028	0.0132	0.0036
12.1	-0.0124	-0.0132	-0.0112	-0.0148	-0.0108	-0.0132
12.11	-0.016	-0.0156	-0.014	-0.0112	-0.0184	-0.01
12.12	-0.0064	-0.0072	-0.0052	0	-0.0112	0.0008
12.13	0.0156	0.0112	0.014	0.0176	0.0128	0.0176
12.14	0.0188	0.0132	0.0168	0.0144	0.0204	0.0144
12.15	0.0096	0.0052	0.0084	0.0028	0.0132	0.0036
12.16	-0.0124	-0.0132	-0.0112	-0.0148	-0.0108	-0.0132
12.17	-0.0156	-0.0156	-0.014	-0.0112	-0.0184	-0.01
12.18	-0.0064	-0.0072	-0.0052	0	-0.0112	0.0008
12.19	0.0156	0.0112	0.014	0.0176	0.0128	0.0176
12.2	0.0192	0.0132	0.0168	0.014	0.0204	0.014
12.21	0.0096	0.0052	0.0084	0.0032	0.0132	0.0036
12.22	-0.0124	-0.0132	-0.0112	-0.0144	-0.0104	-0.0132
12.23	-0.0156	-0.0152	-0.014	-0.0112	-0.0184	-0.01
12.24	-0.0064	-0.0072	-0.0052	0	-0.0112	0.0008
12.25	0.0156	0.0112	0.014	0.0176	0.0128	0.0176
12.26	0.0188	0.0132	0.0168	0.014	0.0204	0.014
12.27	0.0096	0.0052	0.0084	0.0028	0.0132	0.0036
12.28	-0.012	-0.0132	-0.0112	-0.0144	-0.0104	-0.0132
12.29	-0.0156	-0.0152	-0.014	-0.0112	-0.0184	-0.01
12.3	-0.0064	-0.0072	-0.0052	0	-0.0112	0.0008
12.31	0.0156	0.0112	0.014	0.0176	0.0132	0.0176
12.32	0.0188	0.0132	0.0168	0.0144	0.0208	0.0144
12.33	0.0096	0.0052	0.0084	0.0028	0.0132	0.0036
12.34	-0.0124	-0.0132	-0.0112	-0.0148	-0.0108	-0.0132
12.35	-0.016	-0.0156	-0.014	-0.0116	-0.0184	-0.01
12.36	-0.0064	-0.0072	-0.0052	0	-0.0112	0.0008
12.37	0.0156	0.0112	0.014	0.0176	0.0128	0.0176
12.38	0.0192	0.0132	0.0168	0.014	0.0204	0.014
12.39	0.0096	0.0052	0.0084	0.0028	0.0128	0.0032
12.4	-0.0124	-0.0132	-0.0112	-0.0148	-0.0112	-0.0136
12.41	-0.0156	-0.0152	-0.0136	-0.0112	-0.0188	-0.01
12.42	-0.0064	-0.0072	-0.0052	0	-0.0112	0.0008
12.43	0.0156	0.0112	0.0144	0.0176	0.0128	0.0176
12.44	0.0192	0.0136	0.0172	0.0144	0.0208	0.0144
12.45	0.0096	0.0052	0.0084	0.0028	0.0132	0.0036
12.46	-0.0124	-0.0132	-0.0112	-0.0148	-0.0108	-0.0132
12.47	-0.016	-0.0156	-0.014	-0.0116	-0.0188	-0.01
12.48	-0.006	-0.0068	-0.0048	0	-0.0112	0.0008
12.49	0.0156	0.0112	0.0144	0.0176	0.0128	0.0176
12.5	0.0192	0.0136	0.0172	0.0144	0.0208	0.0144
12.51	0.0096	0.0052	0.0084	0.0032	0.0132	0.0036
12.52	-0.012	-0.0132	-0.0108	-0.0144	-0.0104	-0.0132
12.53	-0.0156	-0.0152	-0.0136	-0.0112	-0.018	-0.01
12.54	-0.0064	-0.0072	-0.0052	0	-0.0108	0.0008
12.55	0.0156	0.0112	0.014	0.0176	0.0132	0.0176
12.56	0.0192	0.0136	0.0168	0.0144	0.0208	0.0144
12.57	0.0096	0.0052	0.0084	0.0028	0.0132	0.0032
12.58	-0.0124	-0.0132	-0.0112	-0.0148	-0.0108	-0.0136
12.59	-0.016	-0.0156	-0.014	-0.0116	-0.0188	-0.01
12.6	-0.0064	-0.0068	-0.0052	0	-0.0112	0.0008
12.61	0.0156	0.0112	0.014	0.0176	0.0128	0.0176
12.62	0.0192	0.0136	0.0168	0.0144	0.0208	0.0144
12.63	0.0096	0.0052	0.008	0.0028	0.0132	0.0036
12.64	-0.0124	-0.0132	-0.0112	-0.0148	-0.0108	-0.0132
12.65	-0.016	-0.0156	-0.014	-0.0112	-0.0184	-0.01
12.66	-0.0064	-0.0068	-0.0052	0	-0.0108	0.0012
12.67	0.0152	0.0112	0.014	0.0176	0.0132	0.0176
12.68	0.0192	0.0136	0.0168	0.0144	0.0208	0.0144
12.69	0.0096	0.0052	0.0084	0.0032	0.0136	0.0036
12.7	-0.012	-0.0128	-0.0108	-0.0144	-0.0104	-0.0132
12.71	-0.0156	-0.0152	-0.0136	-0.0112	-0.018	-0.01
12.72	-0.006	-0.0068	-0.0048	0.0004	-0.0104	0.0012
12.73	0.016	0.0116	0.0144	0.018	0.014	0.018
12.74	0.0196	0.0136	0.0172	0.0148	0.0216	0.0148
12.75	0.0096	0.0052	0.0084	0.0032	0.0144	0.0036
12.76	-0.0124	-0.0132	-0.0112	-0.0144	-0.0096	-0.0132
12.77	-0.016	-0.0156	-0.014	-0.0112	-0.0176	-0.01
12.78	-0.006	-0.0068	-0.0052	0.0004	-0.01	0.0012
12.79	0.0156	0.0112	0.014	0.018	0.014	0.018
12.8	0.0192	0.0136	0.0172	0.0148	0.022	0.0148
12.81	0.0096	0.0052	0.0084	0.0032	0.0144	0.004
12.82	-0.0124	-0.0132	-0.0112	-0.0144	-0.0096	-0.0132
12.83	-0.0156	-0.0152	-0.014	-0.0112	-0.0172	-0.0096
12.84	-0.006	-0.0068	-0.0048	0.0004	-0.0096	0.0012
12.85	0.0156	0.0112	0.014	0.018	0.0144	0.018
12.86	0.0192	0.0136	0.0172	0.0148	0.022	0.0148
12.87	0.0096	0.0052	0.0084	0.0032	0.0148	0.0036
12.88	-0.0124	-0.0132	-0.0112	-0.0144	-0.0096	-0.0132
12.89	-0.016	-0.0156	-0.014	-0.0112	-0.0172	-0.0096
12.9	-0.006	-0.0068	-0.0048	0.0004	-0.0096	0.0012
12.91	0.0156	0.0112	0.0144	0.018	0.0144	0.018
12.92	0.0192	0.0136	0.0172	0.0148	0.0224	0.0148
12.93	0.0096	0.0052	0.0084	0.0036	0.0148	0.004
12.94	-0.0124	-0.0132	-0.0112	-0.0144	-0.0092	-0.0128
12.95	-0.0156	-0.0152	-0.014	-0.0108	-0.0168	-0.0096
12.96	-0.006	-0.0068	-0.0052	0.0004	-0.0096	0.0012
12.97	0.0156	0.0112	0.014	0.018	0.0144	0.018
12.98	0.0192	0.0136	0.0168	0.0148	0.0224	0.0148
12.99	0.0096	0.0052	0.0084	0.0032	0.0148	0.0036
13	-0.0124	-0.0132	-0.0112	-0.0144	-0.0096	-0.0132
13.01	-0.016	-0.0156	-0.014	-0.0112	-0.0172	-0.01
13.02	-0.006	-0.0068	-0.0052	0.0004	-0.01	0.0012
13.03	0.0156	0.0112	0.0144	0.018	0.0144	0.018
13.04	0.0192	0.0136	0.0172	0.0148	0.022	0.0148
13.05	0.0096	0.0052	0.0084	0.0032	0.0144	0.004
13.06	-0.0124	-0.0132	-0.0112	-0.0144	-0.0096	-0.0132
13.07	-0.016	-0.0156	-0.014	-0.0112	-0.0176	-0.01
13.08	-0.0064	-0.0068	-0.0052	0.0004	-0.01	0.0012
13.09	0.0156	0.0112	0.014	0.018	0.0144	0.018
13.1	0.0192	0.0136	0.0168	0.0144	0.022	0.0144
13.11	0.0096	0.0052	0.008	0.0032	0.0144	0.0036
13.12	-0.0124	-0.0132	-0.0112	-0.0144	-0.0096	-0.0132
13.13	-0.0156	-0.0152	-0.014	-0.0108	-0.0172	-0.0096
13.14	-0.0064	-0.0068	-0.0052	0.0004	-0.0096	0.0012
13.15	0.0156	0.0112	0.014	0.018	0.0144	0.018
13.16	0.0192	0.0132	0.0168	0.0148	0.022	0.0148
13.17	0.0092	0.0048	0.008	0.0032	0.0144	0.0036
13.18	-0.0124	-0.0132	-0.0112	-0.0144	-0.0096	-0.0132
13.19	-0.016	-0.0156	-0.014	-0.0108	-0.0172	-0.0096
13.2	-0.006	-0.0068	-0.0052	0.0004	-0.0096	0.0016
13.21	0.0152	0.0112	0.014	0.018	0.0144	0.018
13.22	0.0188	0.0132	0.0168	0.0144	0.0216	0.0144
13.23	0.0096	0.0052	0.0084	0.0032	0.0144	0.0036
13.24	-0.0124	-0.0132	-0.0112	-0.0144	-0.0096	-0.0132
13.25	-0.0156	-0.0152	-0.0136	-0.0108	-0.0172	-0.0096
13.26	-0.006	-0.0068	-0.0052	0.0004	-0.0096	0.0016
13.27	0.0156	0.0112	0.014	0.018	0.0144	0.018
13.28	0.0192	0.0132	0.0168	0.0144	0.022	0.0144
13.29	0.0092	0.0052	0.008	0.0032	0.014	0.0036
13.3	-0.0124	-0.0132	-0.0112	-0.0144	-0.01	-0.0132
13.31	-0.0156	-0.0152	-0.014	-0.0108	-0.0176	-0.01
13.32	-0.006	-0.0068	-0.0052	0.0004	-0.01	0.0012
13.33	0.0156	0.0112	0.0144	0.018	0.0144	0.018
13.34	0.0192	0.0136	0.0168	0.0148	0.022	0.0148
13.35	0.0096	0.0052	0.0084	0.0032	0.0144	0.0036
13.36	-0.0124	-0.0132	-0.0112	-0.0144	-0.01	-0.0132
13.37	-0.0156	-0.0152	-0.0136	-0.0108	-0.0176	-0.0096
13.38	-0.006	-0.0068	-0.0048	0.0004	-0.01	0.0012
13.39	0.0156	0.0112	0.014	0.018	0.014	0.018
13.4	0.0188	0.0136	0.0168	0.0144	0.0216	0.0144
13.41	0.0096	0.0052	0.0084	0.0032	0.014	0.0036
13.42	-0.012	-0.0132	-0.0112	-0.0144	-0.01	-0.0132
13.43	-0.0156	-0.0152	-0.0136	-0.0108	-0.0172	-0.0096
13.44	-0.006	-0.0068	-0.0048	0.0008	-0.0096	0.0016
13.45	0.0156	0.0112	0.014	0.018	0.014	0.018
13.46	0.0188	0.0132	0.0168	0.0144	0.0216	0.0144
13.47	0.0096	0.0052	0.008	0.0032	0.014	0.0036
13.48	-0.0124	-0.0132	-0.0112	-0.0144	-0.01	-0.0132
13.49	-0.0156	-0.0152	-0.0136	-0.0108	-0.0176	-0.0096
13.5	-0.006	-0.0068	-0.0048	0.0004	-0.01	0.0012
13.51	0.0156	0.0112	0.014	0.018	0.014	0.018
13.52	0.0188	0.0132	0.0168	0.0144	0.0212	0.0144
13.53	0.0096	0.0052	0.008	0.0028	0.0136	0.0036
13.54	-0.012	-0.0132	-0.0112	-0.0144	-0.01	-0.0132
13.55	-0.0156	-0.0152	-0.0136	-0.0108	-0.0172	-0.0096
13.56	-0.006	-0.0068	-0.0048	0.0008	-0.0096	0.0016
13.57	0.0152	0.0112	0.014	0.018	0.014	0.018
13.58	0.0188	0.0132	0.0168	0.0144	0.0212	0.0144
13.59	0.0092	0.0048	0.008	0.0028	0.0136	0.0032
13.6	-0.0124	-0.0132	-0.0112	-0.0144	-0.01	-0.0132
13.61	-0.0156	-0.0152	-0.0136	-0.0108	-0.0176	-0.0096
13.62	-0.006	-0.0068	-0.0048	0.0008	-0.01	0.0016
13.63	0.0156	0.0112	0.014	0.018	0.014	0.018
13.64	0.0192	0.0132	0.0168	0.0144	0.0216	0.0144
13.65	0.0092	0.0052	0.008	0.0032	0.014	0.0036
13.66	-0.0124	-0.0132	-0.0112	-0.0144	-0.01	-0.0132
13.67	-0.0156	-0.0152	-0.0136	-0.0108	-0.0172	-0.0096
13.68	-0.006	-0.0068	-0.0048	0.0008	-0.0096	0.0016
13.69	0.0152	0.0108	0.014	0.018	0.0144	0.018
13.7	0.0188	0.0132	0.0168	0.0144	0.0216	0.0144
13.71	0.0092	0.0048	0.008	0.0028	0.0136	0.0032
13.72	-0.0124	-0.0132	-0.0112	-0.0144	-0.01	-0.0132
13.73	-0.0156	-0.0152	-0.0136	-0.0108	-0.0176	-0.0096
13.74	-0.006	-0.0068	-0.0048	0.0004	-0.01	0.0016
13.75	0.0156	0.0112	0.014	0.018	0.014	0.018
13.76	0.0188	0.0132	0.0168	0.0144	0.0216	0.0144
13.77	0.0092	0.0048	0.008	0.0028	0.0136	0.0032
13.78	-0.0124	-0.0132	-0.0112	-0.0144	-0.0104	-0.0132
13.79	-0.016	-0.0156	-0.014	-0.0112	-0.018	-0.01
13.8	-0.006	-0.0068	-0.0052	0.0004	-0.0104	0.0012
13.81	0.0152	0.0112	0.014	0.018	0.0136	0.0176
13.82	0.0188	0.0132	0.0168	0.0144	0.0212	0.0144
13.83	0.0092	0.0048	0.008	0.0028	0.0132	0.0032
13.84	-0.0124	-0.0132	-0.0112	-0.0148	-0.0104	-0.0132
13.85	-0.0156	-0.0152	-0.014	-0.0112	-0.018	-0.01
13.86	-0.0064	-0.0068	-0.0052	0.0004	-0.0104	0.0012
13.87	0.0152	0.0108	0.014	0.018	0.0136	0.018
13.88	0.0188	0.0132	0.0164	0.0144	0.0212	0.0144
13.89	0.0088	0.0048	0.0076	0.0028	0.0132	0.0032
13.9	-0.0128	-0.0136	-0.0116	-0.0148	-0.0108	-0.0136
13.91	-0.016	-0.0156	-0.014	-0.0112	-0.0184	-0.01
13.92	-0.006	-0.0068	-0.0052	0.0004	-0.0104	0.0016
13.93	0.0152	0.0108	0.014	0.0176	0.0136	0.018
13.94	0.0188	0.0132	0.0168	0.014	0.0212	0.0144
13.95	0.0092	0.0048	0.008	0.0028	0.0132	0.0032
13.96	-0.0124	-0.0132	-0.0112	-0.0148	-0.0104	-0.0132
13.97	-0.016	-0.0156	-0.014	-0.0112	-0.018	-0.01
13.98	-0.006	-0.0068	-0.0052	0.0004	-0.0104	0.0012
13.99	0.0152	0.0108	0.014	0.0176	0.0136	0.0176
14	0.0188	0.0132	0.0168	0.014	0.0208	0.0144
14.01	0.0088	0.0048	0.0076	0.0024	0.0128	0.0032
14.02	-0.0124	-0.0132	-0.0112	-0.0148	-0.0112	-0.0136
14.03	-0.016	-0.0156	-0.014	-0.0112	-0.0188	-0.01
14.04	-0.006	-0.0068	-0.0052	0.0004	-0.0108	0.0012
14.05	0.0152	0.0108	0.014	0.0176	0.0132	0.0176
14.06	0.0188	0.0132	0.0168	0.0144	0.0208	0.0144
14.07	0.0092	0.0048	0.008	0.0024	0.0128	0.0032
14.08	-0.0124	-0.0132	-0.0112	-0.0148	-0.0108	-0.0136
14.09	-0.016	-0.0156	-0.014	-0.0112	-0.0184	-0.01
14.1	-0.006	-0.0068	-0.0052	0.0004	-0.0104	0.0012
14.11	0.0152	0.0108	0.014	0.0176	0.0132	0.0176
14.12	0.0192	0.0132	0.0168	0.0144	0.0208	0.0144
14.13	0.0092	0.0048	0.008	0.0024	0.0128	0.0032
14.14	-0.0124	-0.0132	-0.0112	-0.0148	-0.0108	-0.0136
14.15	-0.0156	-0.0152	-0.014	-0.0112	-0.0184	-0.01
14.16	-0.006	-0.0068	-0.0048	0.0004	-0.0104	0.0012
14.17	0.0156	0.0112	0.014	0.0176	0.0136	0.0176
14.18	0.0192	0.0136	0.0168	0.0144	0.0208	0.0144
14.19	0.0092	0.0048	0.008	0.0024	0.0128	0.0032
14.2	-0.0124	-0.0132	-0.0112	-0.0148	-0.0108	-0.0136
14.21	-0.016	-0.0156	-0.014	-0.0112	-0.0184	-0.01
14.22	-0.006	-0.0068	-0.0052	0.0004	-0.0108	0.0012
14.23	0.0156	0.0112	0.014	0.0176	0.0132	0.0176
14.24	0.0192	0.0136	0.0168	0.0144	0.0208	0.0144
14.25	0.0092	0.0048	0.008	0.0028	0.0132	0.0032
14.26	-0.0124	-0.0132	-0.0112	-0.0148	-0.0108	-0.0132
14.27	-0.016	-0.0156	-0.014	-0.0112	-0.0184	-0.01
14.28	-0.006	-0.0068	-0.0052	0.0004	-0.0104	0.0012
14.29	0.0152	0.0112	0.014	0.0176	0.0132	0.0176
14.3	0.0188	0.0132	0.0168	0.014	0.0204	0.014
14.31	0.0092	0.0048	0.008	0.0024	0.0128	0.0028
14.32	-0.0124	-0.0132	-0.0116	-0.0148	-0.0112	-0.0136
14.33	-0.016	-0.0156	-0.014	-0.0112	-0.0188	-0.01
14.34	-0.0064	-0.0072	-0.0052	0.0004	-0.0112	0.0012
14.35	0.0152	0.0108	0.0136	0.0176	0.0132	0.0176
14.36	0.0188	0.0132	0.0164	0.014	0.0204	0.014
14.37	0.0092	0.0048	0.0076	0.0028	0.0128	0.0032
14.38	-0.0128	-0.0136	-0.0116	-0.0148	-0.0112	-0.0136
14.39	-0.016	-0.0156	-0.014	-0.0112	-0.0184	-0.01
14.4	-0.0064	-0.0068	-0.0052	0.0008	-0.0104	0.0016
14.41	0.0152	0.0108	0.014	0.018	0.0136	0.018
14.42	0.0188	0.0132	0.0168	0.0144	0.0212	0.0144
14.43	0.0092	0.0048	0.008	0.0028	0.0132	0.0032
14.44	-0.0124	-0.0136	-0.0116	-0.0148	-0.0108	-0.0136
14.45	-0.0156	-0.0152	-0.014	-0.0108	-0.018	-0.0096
14.46	-0.006	-0.0068	-0.0052	0.0004	-0.01	0.0016
14.47	0.0156	0.0112	0.014	0.018	0.014	0.018
14.48	0.0188	0.0132	0.0168	0.0144	0.0212	0.0144
14.49	0.0096	0.0052	0.008	0.0028	0.0132	0.0032
14.5	-0.0124	-0.0132	-0.0112	-0.0148	-0.0108	-0.0136
14.51	-0.0156	-0.0152	-0.014	-0.0112	-0.018	-0.01
14.52	-0.006	-0.0068	-0.0052	0.0004	-0.0104	0.0012
14.53	0.0156	0.0112	0.014	0.018	0.014	0.018
14.54	0.0188	0.0132	0.0168	0.0144	0.0212	0.0144
14.55	0.0092	0.0052	0.008	0.0028	0.0136	0.0032
14.56	-0.0124	-0.0132	-0.0112	-0.0148	-0.0108	-0.0136
14.57	-0.0156	-0.0152	-0.014	-0.0112	-0.018	-0.01
14.58	-0.006	-0.0068	-0.0052	0.0004	-0.0104	0.0012
14.59	0.0156	0.0112	0.014	0.018	0.014	0.018
14.6	0.0188	0.0132	0.0168	0.0144	0.0212	0.0144
14.61	0.0092	0.0048	0.008	0.0024	0.0132	0.0032
14.62	-0.0128	-0.0136	-0.0116	-0.0148	-0.0112	-0.0136
14.63	-0.016	-0.0156	-0.014	-0.0112	-0.0184	-0.01
14.64	-0.0064	-0.0072	-0.0052	0.0004	-0.0108	0.0012
14.65	0.0156	0.0112	0.014	0.0176	0.0132	0.0176
14.66	0.0188	0.0132	0.0168	0.014	0.0204	0.014
14.67	0.0092	0.0048	0.008	0.0024	0.0128	0.0032
14.68	-0.0124	-0.0132	-0.0112	-0.0148	-0.0112	-0.0136
14.69	-0.016	-0.0156	-0.014	-0.0112	-0.0188	-0.01
14.7	-0.0064	-0.0072	-0.0052	0.0004	-0.0108	0.0012
14.71	0.0152	0.0108	0.0136	0.0176	0.0132	0.0176
14.72	0.0184	0.0128	0.0164	0.014	0.0204	0.014
14.73	0.0092	0.0048	0.0076	0.0024	0.0128	0.0032
14.74	-0.0128	-0.0136	-0.0116	-0.0152	-0.0116	-0.0136
14.75	-0.016	-0.0156	-0.014	-0.0116	-0.0188	-0.01
14.76	-0.0064	-0.0072	-0.0052	0.0004	-0.0112	0.0012
14.77	0.0156	0.0112	0.014	0.0176	0.0132	0.018
14.78	0.0188	0.0132	0.0168	0.014	0.0204	0.014
14.79	0.0092	0.0048	0.008	0.0024	0.0124	0.0028
14.8	-0.0124	-0.0132	-0.0112	-0.0152	-0.0116	-0.0136
14.81	-0.0156	-0.0152	-0.0136	-0.0116	-0.0192	-0.01
14.82	-0.006	-0.0068	-0.0048	0.0004	-0.0112	0.0012
14.83	0.0156	0.0112	0.014	0.0176	0.0128	0.0176
14.84	0.0188	0.0132	0.0168	0.014	0.02	0.014
14.85	0.0092	0.0048	0.008	0.0024	0.0124	0.0028
14.86	-0.0128	-0.0136	-0.0116	-0.0152	-0.0116	-0.0136
14.87	-0.0156	-0.0152	-0.014	-0.0112	-0.0192	-0.01
14.88	-0.006	-0.0068	-0.0052	0.0004	-0.0112	0.0012
14.89	0.0156	0.0112	0.014	0.018	0.0132	0.018
14.9	0.0188	0.0132	0.0168	0.014	0.0204	0.0144
14.91	0.0092	0.0048	0.008	0.0024	0.0128	0.0032
14.92	-0.0124	-0.0136	-0.0116	-0.0152	-0.0116	-0.0136
14.93	-0.016	-0.0156	-0.014	-0.0116	-0.0192	-0.01
14.94	-0.006	-0.0068	-0.0052	0.0004	-0.0112	0.0012
14.95	0.0156	0.0112	0.014	0.0176	0.0132	0.018
14.96	0.0188	0.0132	0.0168	0.014	0.0204	0.0144
14.97	0.0092	0.0048	0.008	0.0024	0.0128	0.0032
14.98	-0.0124	-0.0132	-0.0112	-0.0148	-0.0112	-0.0136
14.99	-0.0156	-0.0156	-0.014	-0.0112	-0.0188	-0.01
15	-0.006	-0.0068	-0.0052	0.0004	-0.0108	0.0012
15.01	0.0156	0.0112	0.014	0.018	0.0132	0.018
15.02	0.0192	0.0132	0.0168	0.0144	0.0208	0.0144
15.03	0.0092	0.0048	0.008	0.0024	0.0128	0.0032
15.04	-0.0124	-0.0132	-0.0116	-0.0152	-0.0112	-0.0136
15.05	-0.0156	-0.0152	-0.014	-0.0112	-0.0188	-0.01
15.06	-0.006	-0.0068	-0.0048	0.0004	-0.0108	0.0012
15.07	0.0156	0.0112	0.0144	0.018	0.0136	0.018
15.08	0.0192	0.0132	0.0168	0.0144	0.0212	0.0144
15.09	0.0092	0.0052	0.008	0.0028	0.0132	0.0032
15.1	-0.0124	-0.0132	-0.0112	-0.0148	-0.0104	-0.0132
15.11	-0.0156	-0.0152	-0.0136	-0.0112	-0.018	-0.0096
15.12	-0.006	-0.0068	-0.0048	0.0008	-0.01	0.0016
15.13	0.0156	0.0112	0.0144	0.018	0.0144	0.0184
15.14	0.0192	0.0136	0.0168	0.0144	0.0216	0.0144
15.15	0.0096	0.0052	0.008	0.0028	0.014	0.0036
15.16	-0.0124	-0.0132	-0.0112	-0.0148	-0.01	-0.0132
15.17	-0.0156	-0.0152	-0.0136	-0.0108	-0.0176	-0.0096
15.18	-0.0056	-0.0064	-0.0048	0.0008	-0.0096	0.0016
15.19	0.016	0.0116	0.0144	0.0184	0.0148	0.0184
15.2	0.0192	0.0136	0.0168	0.0148	0.022	0.0148
15.21	0.0096	0.0052	0.0084	0.0028	0.014	0.0036
15.22	-0.0124	-0.0132	-0.0112	-0.0144	-0.01	-0.0132
15.23	-0.0156	-0.0152	-0.0136	-0.0112	-0.0176	-0.0096
15.24	-0.006	-0.0068	-0.0048	0.0008	-0.0096	0.0016
15.25	0.0156	0.0112	0.0144	0.018	0.0144	0.018
15.26	0.0192	0.0136	0.0168	0.0144	0.0216	0.0144
15.27	0.0092	0.0052	0.008	0.0028	0.0136	0.0032
15.28	-0.0124	-0.0132	-0.0112	-0.0148	-0.0104	-0.0136
15.29	-0.0156	-0.0152	-0.0136	-0.0112	-0.018	-0.01
15.3	-0.006	-0.0068	-0.0052	0.0004	-0.01	0.0016
15.31	0.0156	0.0112	0.014	0.0176	0.0136	0.018
15.32	0.0188	0.0132	0.0164	0.014	0.0208	0.014
15.33	0.0092	0.0048	0.0076	0.0024	0.0124	0.0028
15.34	-0.0128	-0.0136	-0.0116	-0.0152	-0.0116	-0.0136
15.35	-0.016	-0.0156	-0.014	-0.0116	-0.0192	-0.01
15.36	-0.0064	-0.0072	-0.0052	0.0004	-0.0112	0.0012
15.37	0.0152	0.0108	0.014	0.0176	0.0128	0.0176
15.38	0.0188	0.0132	0.0164	0.014	0.02	0.014
15.39	0.0088	0.0048	0.0076	0.002	0.012	0.0028
15.4	-0.0128	-0.0136	-0.0116	-0.0152	-0.012	-0.014
15.41	-0.016	-0.0156	-0.014	-0.0116	-0.0196	-0.01
15.42	-0.0064	-0.0072	-0.0052	0	-0.0116	0.0012
15.43	0.0152	0.0108	0.0136	0.0176	0.0124	0.0176
15.44	0.0184	0.0128	0.0164	0.0136	0.0196	0.014
15.45	0.0088	0.0044	0.0076	0.002	0.0116	0.0028
15.46	-0.0128	-0.0136	-0.0116	-0.0152	-0.0124	-0.014
15.47	-0.016	-0.0156	-0.014	-0.0116	-0.02	-0.0104
15.48	-0.0068	-0.0072	-0.0056	0	-0.012	0.0008
15.49	0.0148	0.0108	0.0136	0.0172	0.012	0.0176
15.5	0.0184	0.0128	0.016	0.0136	0.0192	0.0136
15.51	0.0088	0.0044	0.0076	0.002	0.0112	0.0024
15.52	-0.0132	-0.0136	-0.012	-0.0152	-0.0128	-0.014
15.53	-0.016	-0.0156	-0.0144	-0.0116	-0.02	-0.01
15.54	-0.0064	-0.0072	-0.0052	0.0004	-0.0116	0.0012
15.55	0.0152	0.0108	0.014	0.0176	0.0128	0.018
15.56	0.0184	0.0128	0.0164	0.014	0.02	0.014
15.57	0.0092	0.0048	0.008	0.0024	0.0124	0.0032
15.58	-0.0124	-0.0136	-0.0112	-0.0148	-0.0112	-0.0136
15.59	-0.0156	-0.0152	-0.0136	-0.0108	-0.0184	-0.0096
15.6	-0.006	-0.0068	-0.0048	0.0008	-0.0104	0.0016
15.61	0.0156	0.0112	0.014	0.018	0.014	0.018
15.62	0.0188	0.0132	0.0168	0.0144	0.0212	0.0144
15.63	0.0092	0.0048	0.008	0.0028	0.0132	0.0032
15.64	-0.0124	-0.0132	-0.0112	-0.0148	-0.0108	-0.0132
15.65	-0.0156	-0.0152	-0.0136	-0.0108	-0.018	-0.0096
15.66	-0.006	-0.0068	-0.0048	0.0008	-0.01	0.0016
15.67	0.0156	0.0112	0.0144	0.018	0.0144	0.018
15.68	0.0188	0.0132	0.0168	0.0144	0.0216	0.0144
15.69	0.0092	0.0052	0.008	0.0028	0.0136	0.0032
15.7	-0.0124	-0.0132	-0.0112	-0.0144	-0.0104	-0.0132
15.71	-0.0156	-0.0152	-0.0136	-0.0108	-0.0176	-0.0096
15.72	-0.006	-0.0068	-0.0048	0.0008	-0.0096	0.0016
15.73	0.0156	0.0112	0.014	0.018	0.0144	0.0184
15.74	0.0188	0.0132	0.0168	0.0144	0.0216	0.0144
15.75	0.0092	0.0048	0.008	0.0024	0.0136	0.0032
15.76	-0.0124	-0.0132	-0.0112	-0.0148	-0.0104	-0.0132
15.77	-0.0156	-0.0152	-0.0136	-0.0108	-0.018	-0.0096
15.78	-0.006	-0.0068	-0.0048	0.0008	-0.0096	0.0016
15.79	0.016	0.0112	0.0144	0.0184	0.0144	0.0184
15.8	0.0192	0.0136	0.0168	0.0144	0.022	0.0148
15.81	0.0096	0.0052	0.008	0.0028	0.014	0.0036
15.82	-0.0124	-0.0132	-0.0112	-0.0144	-0.01	-0.0132
15.83	-0.0156	-0.0152	-0.0136	-0.0108	-0.0172	-0.0096
15.84	-0.006	-0.0068	-0.0048	0.0008	-0.0092	0.002
15.85	0.0156	0.0112	0.0144	0.0184	0.0152	0.0184
15.86	0.0192	0.0136	0.0168	0.0148	0.0224	0.0148
15.87	0.0096	0.0052	0.0084	0.0028	0.0144	0.0036
15.88	-0.0124	-0.0132	-0.0112	-0.0148	-0.01	-0.0132
15.89	-0.0156	-0.0152	-0.0136	-0.0108	-0.0172	-0.0096
15.9	-0.006	-0.0068	-0.0048	0.0008	-0.0096	0.0016
15.91	0.0156	0.0112	0.014	0.018	0.0144	0.018
15.92	0.0188	0.0132	0.0168	0.0144	0.0216	0.0144
15.93	0.0092	0.0048	0.008	0.0024	0.0132	0.0028
15.94	-0.0128	-0.0136	-0.0116	-0.0152	-0.0112	-0.014
15.95	-0.016	-0.0156	-0.014	-0.0116	-0.0192	-0.0104
15.96	-0.0064	-0.0072	-0.0052	0	-0.0116	0.0008
15.97	0.0152	0.0112	0.014	0.0176	0.0128	0.0176
15.98	0.0184	0.0132	0.0164	0.014	0.02	0.014
15.99	0.0088	0.0048	0.008	0.002	0.012	0.0028
16	-0.0128	-0.0136	-0.0116	-0.0152	-0.0124	-0.014
16.01	-0.016	-0.0156	-0.014	-0.0116	-0.0196	-0.0104
16.02	-0.0064	-0.0068	-0.0052	0.0004	-0.0116	0.0012
16.03	0.0156	0.0112	0.014	0.0176	0.0128	0.018
16.04	0.0188	0.0132	0.0164	0.014	0.02	0.014
16.05	0.0092	0.0048	0.0076	0.002	0.012	0.0028
16.06	-0.0128	-0.0136	-0.0116	-0.0152	-0.012	-0.014
16.07	-0.016	-0.0156	-0.014	-0.0116	-0.0196	-0.0104
16.08	-0.0064	-0.0072	-0.0052	0.0004	-0.0112	0.0012
16.09	0.0152	0.0108	0.014	0.018	0.0132	0.018
16.1	0.0188	0.0132	0.0164	0.0144	0.0204	0.0144
16.11	0.0088	0.0048	0.0076	0.0024	0.0124	0.0028
16.12	-0.0128	-0.0136	-0.0116	-0.0152	-0.012	-0.014
16.13	-0.016	-0.0156	-0.014	-0.0116	-0.0196	-0.0104
16.14	-0.0064	-0.0072	-0.0052	0.0004	-0.0116	0.0012
16.15	0.0152	0.0108	0.014	0.0176	0.0128	0.018
16.16	0.0188	0.0132	0.0164	0.014	0.0204	0.0144
16.17	0.0092	0.0048	0.0076	0.0024	0.0124	0.0028
16.18	-0.0128	-0.0136	-0.0116	-0.0152	-0.0116	-0.0136
16.19	-0.0156	-0.0152	-0.014	-0.0112	-0.0188	-0.01
16.2	-0.006	-0.0068	-0.0048	0.0008	-0.0104	0.002
16.21	0.016	0.0116	0.0144	0.0188	0.0144	0.0188
16.22	0.0192	0.0136	0.0172	0.0152	0.0224	0.0152
16.23	0.0096	0.0052	0.0084	0.0032	0.0144	0.0036
16.24	-0.0124	-0.0132	-0.0112	-0.0144	-0.01	-0.0132
16.25	-0.0156	-0.0152	-0.0136	-0.0108	-0.0172	-0.0096
16.26	-0.0056	-0.0064	-0.0048	0.0012	-0.0092	0.002
16.27	0.016	0.0116	0.0148	0.0188	0.0152	0.0188
16.28	0.0192	0.0136	0.0172	0.0148	0.0228	0.0152
16.29	0.0096	0.0052	0.0084	0.0028	0.0148	0.0036
16.3	-0.012	-0.0128	-0.0108	-0.0144	-0.0096	-0.0132
16.31	-0.0152	-0.0148	-0.0132	-0.0108	-0.0172	-0.0096
16.32	-0.0056	-0.0064	-0.0044	0.0012	-0.0088	0.002
16.33	0.016	0.0116	0.0148	0.0188	0.0156	0.0188
16.34	0.0192	0.0136	0.0172	0.0148	0.0228	0.0148
16.35	0.0096	0.0052	0.0084	0.0028	0.0144	0.0032
16.36	-0.0124	-0.0132	-0.0112	-0.0148	-0.0104	-0.0136
16.37	-0.0156	-0.0152	-0.0136	-0.0112	-0.018	-0.01
16.38	-0.006	-0.0068	-0.0048	0.0008	-0.0096	0.0016
16.39	0.0156	0.0112	0.0144	0.018	0.0144	0.0184
16.4	0.0188	0.0132	0.0168	0.0144	0.0216	0.0144
16.41	0.0092	0.0048	0.008	0.0024	0.0132	0.0028
16.42	-0.0128	-0.0136	-0.0116	-0.0152	-0.0112	-0.014
16.43	-0.016	-0.0156	-0.014	-0.0116	-0.0192	-0.0104
16.44	-0.0064	-0.0072	-0.0052	0	-0.0116	0.0008
16.45	0.0152	0.0108	0.0136	0.0172	0.0124	0.0172
16.46	0.018	0.0128	0.016	0.0136	0.0192	0.0136
16.47	0.0084	0.004	0.0072	0.0012	0.0104	0.0016
16.48	-0.0136	-0.0144	-0.0124	-0.0164	-0.0144	-0.0152
16.49	-0.0168	-0.016	-0.0148	-0.0124	-0.022	-0.0112
16.5	-0.0068	-0.0076	-0.0056	-0.0004	-0.014	0.0004
16.51	0.0148	0.0108	0.0136	0.0172	0.0104	0.0172
16.52	0.0184	0.0128	0.0164	0.0136	0.0184	0.0136
16.53	0.0088	0.0044	0.0076	0.002	0.0104	0.0024
16.54	-0.0128	-0.0136	-0.0116	-0.0152	-0.0132	-0.014
16.55	-0.0156	-0.0152	-0.0136	-0.0112	-0.0196	-0.0096
16.56	-0.0052	-0.006	-0.0044	0.0016	-0.0104	0.0024
16.57	0.0168	0.012	0.0152	0.0196	0.0152	0.0196
16.58	0.0204	0.0144	0.018	0.016	0.024	0.016
16.59	0.0104	0.006	0.0092	0.0044	0.0168	0.0048
16.6	-0.0112	-0.0124	-0.01	-0.0132	-0.0068	-0.012
16.61	-0.0144	-0.014	-0.0124	-0.0092	-0.0136	-0.008
16.62	-0.0048	-0.0056	-0.0036	0.0028	-0.0048	0.0036
16.63	0.0172	0.0128	0.0156	0.0208	0.0204	0.0204
16.64	0.0204	0.0148	0.0184	0.0172	0.0284	0.0168
16.65	0.0108	0.0064	0.0096	0.0048	0.0204	0.0056
16.66	-0.0108	-0.012	-0.01	-0.0128	-0.004	-0.0116
16.67	-0.0144	-0.0144	-0.0124	-0.0096	-0.0116	-0.008
16.68	-0.0048	-0.006	-0.004	0.002	-0.004	0.0032
16.69	0.0168	0.012	0.0152	0.0196	0.0196	0.0196
16.7	0.0196	0.014	0.0176	0.0156	0.0264	0.0156
16.71	0.01	0.0056	0.0088	0.0032	0.0176	0.004
16.72	-0.0124	-0.0128	-0.0108	-0.0144	-0.0076	-0.0132
16.73	-0.0156	-0.0152	-0.0136	-0.0108	-0.0156	-0.0096
16.74	-0.0056	-0.0064	-0.0048	0.0012	-0.008	0.002
16.75	0.016	0.0116	0.0144	0.0184	0.016	0.0184
16.76	0.0192	0.0136	0.0172	0.0148	0.0232	0.0148
16.77	0.0092	0.0052	0.008	0.0024	0.0144	0.0032
16.78	-0.0128	-0.0136	-0.0116	-0.0156	-0.0108	-0.014
16.79	-0.016	-0.0156	-0.014	-0.012	-0.0188	-0.0104
16.8	-0.0064	-0.0072	-0.0052	0	-0.0112	0.0008
16.81	0.0152	0.0112	0.014	0.0176	0.0132	0.0176
16.82	0.0188	0.0132	0.0164	0.014	0.0204	0.0144
16.83	0.0092	0.0048	0.008	0.0024	0.0128	0.0028
16.84	-0.0124	-0.0132	-0.0112	-0.0152	-0.0112	-0.0136
16.85	-0.0156	-0.0152	-0.0136	-0.0108	-0.0184	-0.0096
16.86	-0.0056	-0.0064	-0.0044	0.0016	-0.0092	0.0024
16.87	0.0164	0.012	0.0148	0.0192	0.0156	0.0192
16.88	0.02	0.014	0.0176	0.0156	0.0236	0.0156
16.89	0.01	0.0056	0.0088	0.0036	0.016	0.004
16.9	-0.0116	-0.0128	-0.0104	-0.014	-0.0084	-0.0128
16.91	-0.0148	-0.0144	-0.0128	-0.0104	-0.0156	-0.0092
16.92	-0.0052	-0.006	-0.004	0.0016	-0.0072	0.0024
16.93	0.0168	0.0124	0.0152	0.0192	0.0172	0.0192
16.94	0.0196	0.014	0.0176	0.0156	0.0248	0.0156
16.95	0.0096	0.0056	0.0088	0.0028	0.016	0.0036
16.96	-0.0124	-0.0132	-0.0112	-0.0152	-0.0092	-0.0136
16.97	-0.0156	-0.0152	-0.0136	-0.0116	-0.0176	-0.0104
16.98	-0.0064	-0.0068	-0.0052	0.0004	-0.01	0.0012
16.99	0.0156	0.0112	0.014	0.018	0.014	0.018
17	0.0188	0.0132	0.0164	0.014	0.0212	0.0144
17.01	0.0088	0.0048	0.0076	0.002	0.0128	0.0028
17.02	-0.0128	-0.0136	-0.0116	-0.0156	-0.0124	-0.0144
17.03	-0.016	-0.0156	-0.014	-0.012	-0.0204	-0.0108
17.04	-0.0064	-0.0072	-0.0052	0	-0.0124	0.0008
17.05	0.0152	0.0112	0.014	0.0176	0.012	0.0176
17.06	0.0184	0.0128	0.0164	0.0136	0.0192	0.014
17.07	0.0088	0.0044	0.0076	0.0016	0.0108	0.002
17.08	-0.0132	-0.014	-0.012	-0.016	-0.014	-0.0148
17.09	-0.0164	-0.016	-0.0144	-0.0124	-0.0216	-0.0108
17.1	-0.0064	-0.0072	-0.0052	0	-0.0128	0.0008
17.11	0.0156	0.0112	0.0144	0.0184	0.0124	0.0184
17.12	0.0192	0.0136	0.0172	0.0152	0.0208	0.0152
17.13	0.01	0.0056	0.0088	0.0036	0.014	0.004
17.14	-0.0116	-0.0124	-0.0104	-0.014	-0.0092	-0.0124
17.15	-0.0148	-0.0144	-0.0128	-0.01	-0.0164	-0.0088
17.16	-0.0052	-0.006	-0.004	0.002	-0.0076	0.0028
17.17	0.0164	0.012	0.0152	0.0192	0.0168	0.0192
17.18	0.0196	0.014	0.0176	0.0156	0.0244	0.0156
17.19	0.0096	0.0056	0.0084	0.0032	0.016	0.0036
17.2	-0.0124	-0.0132	-0.0112	-0.0148	-0.0092	-0.0136
17.21	-0.0156	-0.0152	-0.0136	-0.0112	-0.0172	-0.01
17.22	-0.006	-0.0068	-0.0048	0.0008	-0.0092	0.0016
17.23	0.0156	0.0112	0.0144	0.0184	0.0152	0.0184
17.24	0.0188	0.0132	0.0168	0.0144	0.0224	0.0148
17.25	0.0092	0.0048	0.008	0.0024	0.014	0.0032
17.26	-0.0128	-0.0136	-0.0116	-0.0152	-0.0108	-0.014
17.27	-0.016	-0.0156	-0.014	-0.0116	-0.0188	-0.0104
17.28	-0.0064	-0.0072	-0.0052	0.0004	-0.0112	0.0012
17.29	0.0152	0.0108	0.0136	0.0176	0.0132	0.0176
17.3	0.0184	0.0128	0.0164	0.014	0.0204	0.014
17.31	0.0088	0.0044	0.0076	0.002	0.012	0.0028
17.32	-0.0128	-0.0136	-0.0116	-0.0156	-0.0124	-0.0144
17.33	-0.0156	-0.0152	-0.0136	-0.0116	-0.02	-0.0104
17.34	-0.006	-0.0068	-0.0048	0.0004	-0.0116	0.0012
17.35	0.0156	0.0112	0.0144	0.0184	0.0136	0.0184
17.36	0.0188	0.0132	0.0168	0.0148	0.0212	0.0148
17.37	0.0092	0.0048	0.008	0.0024	0.0128	0.0028
17.38	-0.0128	-0.0136	-0.0116	-0.0156	-0.012	-0.014
17.39	-0.016	-0.0156	-0.014	-0.012	-0.02	-0.0108
17.4	-0.0064	-0.0072	-0.0052	0	-0.012	0.0008
17.41	0.0156	0.0112	0.014	0.018	0.0128	0.018
17.42	0.0188	0.0136	0.0168	0.0144	0.0208	0.0148
17.43	0.0092	0.0052	0.008	0.0024	0.0128	0.0032
17.44	-0.0128	-0.0136	-0.0116	-0.0156	-0.012	-0.014
17.45	-0.016	-0.0156	-0.014	-0.012	-0.02	-0.0108
17.46	-0.0064	-0.0072	-0.0052	0	-0.012	0.0012
17.47	0.0152	0.0112	0.014	0.0176	0.0124	0.018
17.48	0.0184	0.0132	0.0164	0.014	0.02	0.014
17.49	0.0088	0.0044	0.0076	0.0016	0.0112	0.0024
17.5	-0.0132	-0.014	-0.012	-0.0164	-0.0136	-0.0148
17.51	-0.0164	-0.016	-0.0144	-0.0124	-0.0216	-0.0112
17.52	-0.0068	-0.0072	-0.0056	-0.0004	-0.0136	0.0004
17.53	0.0152	0.0112	0.014	0.018	0.0116	0.018
17.54	0.0188	0.0132	0.0168	0.0144	0.02	0.0144
17.55	0.0092	0.0048	0.008	0.0024	0.012	0.0028
17.56	-0.0128	-0.0136	-0.0116	-0.0156	-0.0128	-0.014
17.57	-0.016	-0.0156	-0.014	-0.012	-0.0204	-0.0104
17.58	-0.0064	-0.0068	-0.0052	0.0004	-0.0116	0.0012
17.59	0.0156	0.0112	0.0144	0.0184	0.0132	0.0184
17.6	0.0192	0.0136	0.0168	0.0148	0.0212	0.0148
17.61	0.0092	0.0052	0.008	0.0024	0.0128	0.0028
17.62	-0.0128	-0.0136	-0.0116	-0.0156	-0.012	-0.0144
17.63	-0.016	-0.0156	-0.014	-0.012	-0.02	-0.0108
17.64	-0.0064	-0.0072	-0.0052	0	-0.012	0.0008
17.65	0.0152	0.0108	0.014	0.0176	0.0124	0.0176
17.66	0.0184	0.0128	0.0164	0.0136	0.0196	0.014
17.67	0.0084	0.0044	0.0072	0.0012	0.0108	0.002
17.68	-0.0136	-0.0144	-0.0124	-0.0168	-0.0148	-0.0156
17.69	-0.0168	-0.0164	-0.0148	-0.0132	-0.0232	-0.012
17.7	-0.0072	-0.0076	-0.006	-0.0008	-0.0152	0
17.71	0.0148	0.0108	0.0136	0.0172	0.01	0.0172
17.72	0.018	0.0128	0.016	0.0136	0.0176	0.0136
17.73	0.0084	0.004	0.0072	0.0012	0.0092	0.002
17.74	-0.0136	-0.0144	-0.0124	-0.0168	-0.0156	-0.0152
17.75	-0.0168	-0.016	-0.0144	-0.0128	-0.0232	-0.0116
17.76	-0.0068	-0.0076	-0.0056	-0.0004	-0.0144	0.0008
17.77	0.0152	0.0112	0.014	0.018	0.0112	0.018
17.78	0.0192	0.0132	0.0168	0.0148	0.02	0.0148
17.79	0.0092	0.0048	0.008	0.0024	0.012	0.0032
17.8	-0.0128	-0.0136	-0.0116	-0.0152	-0.0124	-0.014
17.81	-0.016	-0.0156	-0.014	-0.0116	-0.0196	-0.0104
17.82	-0.006	-0.0068	-0.0052	0.0008	-0.0112	0.0016
17.83	0.0156	0.0112	0.0144	0.0188	0.014	0.0188
17.84	0.0192	0.0136	0.0168	0.0152	0.022	0.0152
17.85	0.0096	0.0052	0.008	0.0028	0.014	0.0032
17.86	-0.0128	-0.0136	-0.0116	-0.0152	-0.0112	-0.014
17.87	-0.016	-0.0156	-0.014	-0.0116	-0.0192	-0.0104
17.88	-0.0064	-0.0068	-0.0052	0.0004	-0.0108	0.0016
17.89	0.0156	0.0116	0.0144	0.0188	0.0148	0.0188
17.9	0.0192	0.0136	0.0172	0.0156	0.0232	0.0156
17.91	0.0096	0.0052	0.0084	0.0036	0.0152	0.004
17.92	-0.0124	-0.0132	-0.0112	-0.0144	-0.0092	-0.0132
17.93	-0.0152	-0.0148	-0.0132	-0.0104	-0.0164	-0.0092
17.94	-0.0052	-0.006	-0.0044	0.0024	-0.0072	0.0032
17.95	0.0172	0.0124	0.0156	0.0208	0.0192	0.0208
17.96	0.0208	0.0148	0.0184	0.0176	0.028	0.0176
17.97	0.0108	0.0064	0.0096	0.0052	0.0204	0.0056
17.98	-0.0112	-0.012	-0.01	-0.0132	-0.0044	-0.0116
17.99	-0.0144	-0.0144	-0.0124	-0.0096	-0.0124	-0.0084
18	-0.0048	-0.0056	-0.004	0.0024	-0.004	0.0032
18.01	0.0168	0.0124	0.0156	0.0204	0.0208	0.0204
18.02	0.0204	0.0144	0.018	0.0168	0.0284	0.0168
18.03	0.0104	0.006	0.0092	0.004	0.0196	0.0048
18.04	-0.012	-0.0128	-0.0108	-0.0148	-0.0064	-0.0132
18.05	-0.0156	-0.0148	-0.0136	-0.0112	-0.0152	-0.01
18.06	-0.006	-0.0064	-0.0048	0.0008	-0.0076	0.0016
18.07	0.016	0.0116	0.0144	0.0188	0.0168	0.0188
18.08	0.0192	0.0136	0.0168	0.0148	0.0236	0.0148
18.09	0.0092	0.0048	0.008	0.002	0.0144	0.0028
18.1	-0.0132	-0.014	-0.012	-0.0164	-0.0116	-0.0148
18.11	-0.0164	-0.016	-0.0144	-0.0128	-0.0204	-0.0116
18.12	-0.0068	-0.0076	-0.0056	-0.0008	-0.0128	0.0004
18.13	0.0152	0.0108	0.0136	0.0176	0.012	0.0176
18.14	0.0184	0.0128	0.0164	0.0136	0.0196	0.014
18.15	0.0088	0.0044	0.0076	0.0016	0.0108	0.002
18.16	-0.0136	-0.0144	-0.0124	-0.0172	-0.0148	-0.0156
18.17	-0.0168	-0.0164	-0.0148	-0.0136	-0.0232	-0.012
18.18	-0.0072	-0.0076	-0.006	-0.0012	-0.0152	-0.0004
18.19	0.0148	0.0108	0.0136	0.0172	0.0096	0.0172
18.2	0.0184	0.0128	0.016	0.0136	0.018	0.014
18.21	0.0084	0.0044	0.0072	0.0016	0.01	0.002
18.22	-0.0136	-0.014	-0.0124	-0.0168	-0.0152	-0.0152
18.23	-0.0168	-0.016	-0.0144	-0.0128	-0.0232	-0.0116
18.24	-0.0068	-0.0076	-0.0056	-0.0004	-0.0144	0.0004
18.25	0.0152	0.0108	0.014	0.018	0.0112	0.018
18.26	0.0188	0.0132	0.0164	0.0144	0.0196	0.0144
18.27	0.0088	0.0044	0.0076	0.002	0.0116	0.0028
18.28	-0.0132	-0.014	-0.012	-0.016	-0.0136	-0.0144
18.29	-0.0164	-0.016	-0.0144	-0.012	-0.0212	-0.0108
18.3	-0.0068	-0.0072	-0.0056	0.0004	-0.0124	0.0012
18.31	0.0156	0.0112	0.014	0.0188	0.0136	0.0188
18.32	0.0188	0.0132	0.0168	0.0156	0.022	0.0156
18.33	0.0096	0.0052	0.0084	0.0032	0.0144	0.004
18.34	-0.0128	-0.0136	-0.0116	-0.0152	-0.0104	-0.0136
18.35	-0.016	-0.0156	-0.014	-0.0116	-0.0188	-0.0104
18.36	-0.0064	-0.0072	-0.0052	0.0008	-0.0104	0.0016
18.37	0.0156	0.0112	0.0144	0.0188	0.0152	0.0188
18.38	0.0188	0.0132	0.0168	0.0152	0.0228	0.0152
18.39	0.0092	0.0048	0.008	0.0028	0.0144	0.0032
18.4	-0.0132	-0.014	-0.012	-0.016	-0.0112	-0.0144
18.41	-0.0164	-0.016	-0.0144	-0.0124	-0.02	-0.0112
18.42	-0.0068	-0.0076	-0.0056	0	-0.0116	0.0008
18.43	0.0152	0.0112	0.014	0.0184	0.0136	0.0184
18.44	0.0188	0.0132	0.0168	0.0148	0.0216	0.0152
18.45	0.0092	0.0048	0.008	0.0028	0.0136	0.0032
18.46	-0.0128	-0.0136	-0.0116	-0.0156	-0.0116	-0.0144
18.47	-0.016	-0.0156	-0.014	-0.012	-0.0196	-0.0108
18.48	-0.0068	-0.0072	-0.0056	0.0004	-0.0116	0.0012
18.49	0.0156	0.0112	0.014	0.0184	0.0136	0.0184
18.5	0.0192	0.0136	0.0168	0.0152	0.022	0.0152
18.51	0.0096	0.0052	0.008	0.0028	0.014	0.0032
18.52	-0.0128	-0.0136	-0.0116	-0.016	-0.0116	-0.0144
18.53	-0.016	-0.0156	-0.014	-0.0124	-0.02	-0.0112
18.54	-0.0064	-0.0072	-0.0052	0	-0.012	0.0008
18.55	0.0156	0.0112	0.0144	0.018	0.0128	0.0184
18.56	0.0188	0.0132	0.0168	0.0144	0.0208	0.0148
18.57	0.0092	0.0052	0.008	0.0024	0.0124	0.0028
18.58	-0.0128	-0.0136	-0.0116	-0.0164	-0.0132	-0.0148
18.59	-0.0164	-0.016	-0.0144	-0.0128	-0.0216	-0.0116
18.6	-0.0068	-0.0076	-0.0056	-0.0008	-0.014	0.0004
18.61	0.0152	0.0108	0.014	0.0176	0.0112	0.0176
18.62	0.0184	0.0128	0.0164	0.014	0.0192	0.014
18.63	0.0088	0.0048	0.0076	0.0016	0.0108	0.0024
18.64	-0.0136	-0.014	-0.012	-0.0168	-0.0144	-0.0152
18.65	-0.0168	-0.016	-0.0148	-0.0132	-0.0228	-0.0116
18.66	-0.0072	-0.0076	-0.006	-0.0008	-0.0148	0
18.67	0.0152	0.0108	0.0136	0.0176	0.0104	0.0176
18.68	0.0184	0.0128	0.0164	0.014	0.0188	0.014
18.69	0.0088	0.0044	0.0076	0.0016	0.0104	0.0024
18.7	-0.0136	-0.014	-0.0124	-0.0164	-0.0148	-0.0152
18.71	-0.0168	-0.0164	-0.0148	-0.0132	-0.0232	-0.012
18.72	-0.0072	-0.008	-0.006	-0.0008	-0.0152	0
18.73	0.0148	0.0104	0.0136	0.0176	0.0104	0.0176
18.74	0.0184	0.0128	0.016	0.014	0.0184	0.0144
18.75	0.0088	0.0044	0.0076	0.002	0.0104	0.0024
18.76	-0.0136	-0.0144	-0.0124	-0.0164	-0.0144	-0.0148
18.77	-0.0168	-0.016	-0.0148	-0.0128	-0.0224	-0.0112
18.78	-0.0072	-0.0076	-0.006	-0.0004	-0.014	0.0008
18.79	0.0148	0.0108	0.0136	0.018	0.0112	0.018
18.8	0.0184	0.0128	0.0164	0.0148	0.02	0.0148
18.81	0.0088	0.0044	0.0076	0.0024	0.012	0.0032
18.82	-0.0132	-0.014	-0.012	-0.0156	-0.0124	-0.0144
18.83	-0.0168	-0.016	-0.0148	-0.012	-0.0204	-0.0108
18.84	-0.0068	-0.0076	-0.006	0.0004	-0.012	0.0012
18.85	0.0152	0.0108	0.014	0.0188	0.0136	0.0188
18.86	0.0188	0.0132	0.0168	0.0156	0.0224	0.0156
18.87	0.0096	0.0052	0.0084	0.0036	0.0144	0.004
18.88	-0.0124	-0.0136	-0.0116	-0.0148	-0.0104	-0.0136
18.89	-0.0156	-0.0156	-0.014	-0.0116	-0.0184	-0.01
18.9	-0.0064	-0.0072	-0.0052	0.0008	-0.01	0.0016
18.91	0.0156	0.0112	0.0144	0.0188	0.0148	0.0188
18.92	0.0192	0.0136	0.0168	0.0152	0.0232	0.0152
18.93	0.0096	0.0052	0.0084	0.0028	0.0148	0.0036
18.94	-0.0124	-0.0132	-0.0112	-0.0156	-0.0108	-0.014
18.95	-0.016	-0.0156	-0.014	-0.012	-0.0192	-0.0108
18.96	-0.0064	-0.0072	-0.0052	0	-0.0116	0.0008
18.97	0.0156	0.0112	0.0144	0.0184	0.0136	0.0184
18.98	0.0192	0.0136	0.0168	0.0152	0.022	0.0152
18.99	0.0096	0.0052	0.0084	0.0028	0.014	0.0032
19	-0.0124	-0.0132	-0.0112	-0.0156	-0.0112	-0.014
19.01	-0.016	-0.0152	-0.014	-0.012	-0.0196	-0.0108
19.02	-0.0064	-0.0072	-0.0052	0.0004	-0.0112	0.0012
19.03	0.0156	0.0112	0.0144	0.0184	0.0136	0.0184
19.04	0.0192	0.0136	0.0168	0.0152	0.022	0.0152
19.05	0.0096	0.0052	0.0084	0.0028	0.014	0.0032
19.06	-0.0124	-0.0132	-0.0112	-0.0156	-0.0112	-0.014
19.07	-0.016	-0.0156	-0.014	-0.012	-0.0196	-0.0108
19.08	-0.0064	-0.0072	-0.0052	0	-0.0116	0.0008
19.09	0.0156	0.0112	0.014	0.0184	0.0132	0.0184
19.1	0.0192	0.0136	0.0168	0.0152	0.0216	0.0152
19.11	0.0096	0.0052	0.0084	0.0028	0.0136	0.0036
19.12	-0.0124	-0.0132	-0.0112	-0.0156	-0.0112	-0.014
19.13	-0.016	-0.0156	-0.014	-0.012	-0.0196	-0.0108
19.14	-0.0064	-0.0068	-0.0052	0.0004	-0.0116	0.0012
19.15	0.016	0.0116	0.0144	0.0188	0.014	0.0188
19.16	0.0192	0.0136	0.0172	0.0152	0.0224	0.0152
19.17	0.01	0.0056	0.0088	0.0032	0.0144	0.0036
19.18	-0.012	-0.0128	-0.0112	-0.0152	-0.0108	-0.014
19.19	-0.0156	-0.0152	-0.0136	-0.012	-0.0192	-0.0108
19.2	-0.006	-0.0068	-0.0052	0	-0.0112	0.0012
19.21	0.0156	0.0112	0.0144	0.0184	0.0136	0.0184
19.22	0.0192	0.0136	0.0172	0.0152	0.022	0.0152
19.23	0.0096	0.0052	0.0084	0.0028	0.0136	0.0032
19.24	-0.0128	-0.0136	-0.0116	-0.0156	-0.0116	-0.0144
19.25	-0.016	-0.0156	-0.014	-0.0124	-0.0204	-0.0112
19.26	-0.0068	-0.0072	-0.0056	-0.0004	-0.0124	0.0008
19.27	0.0152	0.0108	0.014	0.018	0.0124	0.018
19.28	0.0188	0.0132	0.0168	0.0148	0.0208	0.0148
19.29	0.0092	0.0052	0.008	0.0024	0.0128	0.0032
19.3	-0.0132	-0.0136	-0.012	-0.016	-0.0124	-0.0144
19.31	-0.0168	-0.016	-0.0144	-0.0128	-0.0212	-0.0116
19.32	-0.008	-0.0084	-0.0064	-0.0012	-0.0144	-0.0004
19.33	0.0136	0.0096	0.0124	0.0156	0.0088	0.016
19.34	0.0176	0.012	0.0152	0.0124	0.016	0.0124
19.35	0.0084	0.004	0.0072	0.0004	0.0076	0.0012
19.36	-0.0136	-0.0144	-0.0124	-0.018	-0.018	-0.0168
19.37	-0.0172	-0.0168	-0.0152	-0.0152	-0.0276	-0.0136
19.38	-0.008	-0.0084	-0.0068	-0.0032	-0.0204	-0.0024
19.39	0.014	0.01	0.0128	0.0148	0.0036	0.0152
19.4	0.0184	0.0128	0.016	0.012	0.0124	0.012
19.41	0.0092	0.0048	0.0076	0	0.0044	0.0008
19.42	-0.0132	-0.014	-0.012	-0.0184	-0.0204	-0.0168
19.43	-0.0168	-0.0164	-0.0148	-0.0152	-0.0296	-0.014
19.44	-0.0076	-0.008	-0.0064	-0.0032	-0.022	-0.0024
19.45	0.0148	0.0108	0.0136	0.0152	0.0028	0.0152
19.46	0.0192	0.0136	0.0168	0.0128	0.0124	0.0128
19.47	0.0104	0.006	0.0088	0.0012	0.0056	0.0016
19.48	-0.0116	-0.0128	-0.0108	-0.0168	-0.0184	-0.0156
19.49	-0.0152	-0.0148	-0.0132	-0.0136	-0.0264	-0.0124
19.5	-0.0056	-0.0064	-0.0044	-0.0016	-0.018	-0.0004
19.51	0.0168	0.0124	0.0152	0.0168	0.0072	0.0168
19.52	0.0204	0.0148	0.0184	0.0136	0.016	0.0136
19.53	0.0112	0.0068	0.01	0.0016	0.0084	0.002
19.54	-0.0112	-0.012	-0.01	-0.0172	-0.0168	-0.0156
19.55	-0.0152	-0.0148	-0.0132	-0.0144	-0.026	-0.0132
19.56	-0.006	-0.0068	-0.0048	-0.0028	-0.0188	-0.0016
19.57	0.0164	0.012	0.0148	0.0156	0.0056	0.0156
19.58	0.0204	0.0148	0.018	0.0128	0.014	0.0128
19.59	0.0112	0.0064	0.0096	0.0004	0.006	0.0012
19.6	-0.0116	-0.0124	-0.0104	-0.0184	-0.02	-0.0172
19.61	-0.016	-0.0156	-0.014	-0.0164	-0.0304	-0.0148
19.62	-0.0072	-0.008	-0.006	-0.0052	-0.0244	-0.004
19.63	0.0144	0.0104	0.0136	0.0128	-0.0012	0.0132
19.64	0.0184	0.0128	0.0164	0.0096	0.0064	0.01
19.65	0.0088	0.0048	0.0076	-0.0028	-0.0024	-0.002
19.66	-0.0136	-0.0144	-0.0124	-0.0216	-0.0288	-0.02
19.67	-0.0176	-0.0168	-0.0156	-0.0188	-0.0388	-0.0172
19.68	-0.008	-0.0084	-0.0068	-0.006	-0.0312	-0.0052
19.69	0.0148	0.0104	0.0136	0.0128	-0.0052	0.0132
19.7	0.0188	0.0132	0.0164	0.0104	0.0044	0.0108
19.71	0.0092	0.0048	0.008	-0.0016	-0.0024	-0.0008
19.72	-0.0132	-0.014	-0.012	-0.02	-0.0272	-0.0184
19.73	-0.0168	-0.0164	-0.0148	-0.0168	-0.0356	-0.0152
19.74	-0.0072	-0.008	-0.006	-0.004	-0.0272	-0.0032
19.75	0.0152	0.0108	0.014	0.0148	-0.0012	0.0148
19.76	0.0192	0.0136	0.0168	0.012	0.0088	0.012
19.77	0.01	0.0056	0.0084	0	0.002	0.0008
19.78	-0.0124	-0.0136	-0.0116	-0.0184	-0.0228	-0.0172
19.79	-0.0164	-0.016	-0.0144	-0.0156	-0.0316	-0.014
19.8	-0.0072	-0.0076	-0.006	-0.0032	-0.0236	-0.0024
19.81	0.0152	0.0112	0.014	0.0156	0.0024	0.0156
19.82	0.0192	0.0136	0.0172	0.0128	0.0116	0.0128
19.83	0.0096	0.0052	0.0084	0.0004	0.004	0.0008
19.84	-0.0128	-0.0136	-0.0116	-0.0184	-0.0212	-0.0172
19.85	-0.0168	-0.0164	-0.0148	-0.0156	-0.0308	-0.0144
19.86	-0.0076	-0.008	-0.0064	-0.0036	-0.0232	-0.0024
19.87	0.0148	0.0108	0.0136	0.0152	0.0024	0.0156
19.88	0.0188	0.0132	0.0168	0.0124	0.012	0.0128
19.89	0.0096	0.0052	0.0084	0.0004	0.0044	0.0012
19.9	-0.0132	-0.014	-0.012	-0.0184	-0.0212	-0.0168
19.91	-0.0168	-0.0164	-0.0148	-0.0156	-0.0304	-0.0144
19.92	-0.0076	-0.008	-0.0064	-0.0032	-0.0224	-0.0024
19.93	0.0148	0.0108	0.0136	0.0156	0.0032	0.0156
19.94	0.0188	0.0132	0.0168	0.0128	0.0124	0.0128
19.95	0.0096	0.0052	0.0084	0.0008	0.0052	0.0012
19.96	-0.0132	-0.014	-0.012	-0.0184	-0.0204	-0.0168
19.97	-0.0168	-0.0164	-0.0148	-0.0156	-0.0296	-0.014
19.98	-0.0076	-0.008	-0.0064	-0.0032	-0.022	-0.002
[truncated: 38,914 more rows]
