# Supplementary material for: Data of piezoelectric vibration energy harvesting of a bridge undergoing vibration testing and train passage
Source: Data Brief. 2018 Jan 28;17:261–6. doi: 10.1016/j.dib.2018.01.009 (PMC5789150; doi:10.1016/j.dib.2018.01.009)
Supplement: Supplementary file 16 — Supplementary material [file mmc16.xlsx]

## Sheet: Sheet1
Time	Cant. 1	Cant. 2	Cant. 3	Cant. 4	Cant. 5	Cant. 6
0	-0.012	-0.0116	-0.01	-0.014	-0.0328	-0.0124
0.01	0.016	0.012	0.0148	0.016	-0.0004	0.0164
0.02	0.0264	0.0192	0.0232	0.0288	0.03	0.0284
0.03	0.0144	0.0092	0.0124	0.0164	0.032	0.016
0.04	-0.014	-0.0148	-0.0128	-0.0144	-0.0004	-0.0132
0.05	-0.0236	-0.022	-0.0208	-0.0268	-0.0304	-0.0248
0.06	-0.012	-0.0116	-0.01	-0.0136	-0.0324	-0.0124
0.07	0.016	0.012	0.0148	0.0164	-0.0004	0.0164
0.08	0.026	0.0196	0.0232	0.0288	0.03	0.0284
0.09	0.0144	0.0088	0.0124	0.016	0.032	0.016
0.1	-0.014	-0.0148	-0.0128	-0.0144	-0.0004	-0.0132
0.11	-0.0236	-0.022	-0.0208	-0.0268	-0.0308	-0.0248
0.12	-0.0116	-0.0112	-0.0096	-0.0136	-0.0328	-0.0124
0.13	0.0164	0.0124	0.0152	0.0168	0	0.0168
0.14	0.0264	0.0196	0.0232	0.0288	0.0304	0.0284
0.15	0.014	0.0088	0.0124	0.016	0.032	0.016
0.16	-0.014	-0.0148	-0.0132	-0.0148	-0.0008	-0.0132
0.17	-0.0236	-0.022	-0.0208	-0.0268	-0.0308	-0.0248
0.18	-0.0116	-0.0112	-0.0096	-0.0136	-0.0324	-0.012
0.19	0.0164	0.0124	0.0152	0.0168	0.0004	0.0168
0.2	0.026	0.0196	0.0232	0.0288	0.0304	0.0284
0.21	0.014	0.0088	0.012	0.0156	0.0316	0.0156
0.22	-0.0144	-0.0152	-0.0132	-0.0148	-0.0012	-0.0136
0.23	-0.0236	-0.022	-0.0208	-0.0264	-0.0308	-0.0248
0.24	-0.0112	-0.0108	-0.0096	-0.0132	-0.0324	-0.012
0.25	0.0168	0.0124	0.0156	0.0168	0.0008	0.0172
0.26	0.026	0.0196	0.0232	0.0288	0.0304	0.0284
0.27	0.014	0.0084	0.012	0.0156	0.0316	0.0156
0.28	-0.0144	-0.0152	-0.0132	-0.0152	-0.0016	-0.0136
0.29	-0.0236	-0.022	-0.0208	-0.0264	-0.0312	-0.0248
0.3	-0.0112	-0.0108	-0.0092	-0.0128	-0.032	-0.0116
0.31	0.0168	0.0124	0.0156	0.0168	0.0008	0.0172
0.32	0.026	0.0192	0.0232	0.0284	0.03	0.028
0.33	0.014	0.0088	0.012	0.0156	0.0316	0.0156
0.34	-0.0144	-0.0152	-0.0132	-0.0148	-0.0016	-0.0136
0.35	-0.0236	-0.022	-0.0208	-0.0264	-0.0312	-0.0248
0.36	-0.0112	-0.0108	-0.0092	-0.0128	-0.032	-0.0116
0.37	0.0172	0.0128	0.0156	0.0172	0.0012	0.0172
0.38	0.026	0.0192	0.0232	0.0284	0.0304	0.028
0.39	0.0136	0.0084	0.0116	0.0152	0.0308	0.0152
0.4	-0.0144	-0.0152	-0.0132	-0.0152	-0.002	-0.014
0.41	-0.0236	-0.022	-0.0208	-0.0264	-0.0312	-0.0244
0.42	-0.0108	-0.0104	-0.0092	-0.0128	-0.0316	-0.0112
0.43	0.0172	0.0128	0.016	0.0176	0.0016	0.0176
0.44	0.026	0.0192	0.0232	0.0288	0.0308	0.0284
0.45	0.0136	0.008	0.0116	0.0152	0.0316	0.0152
0.46	-0.0148	-0.0156	-0.0136	-0.0152	-0.002	-0.014
0.47	-0.0236	-0.022	-0.0208	-0.0264	-0.0312	-0.0248
0.48	-0.0108	-0.0104	-0.0092	-0.0128	-0.0316	-0.0112
0.49	0.0172	0.0128	0.0156	0.0176	0.0016	0.0176
0.5	0.026	0.0192	0.0228	0.0288	0.0308	0.028
0.51	0.0132	0.008	0.0112	0.0148	0.0308	0.0148
0.52	-0.0148	-0.0156	-0.0136	-0.0156	-0.0024	-0.0144
0.53	-0.0232	-0.0216	-0.0208	-0.0264	-0.0312	-0.0244
0.54	-0.0104	-0.0104	-0.0088	-0.0124	-0.0312	-0.0108
0.55	0.0172	0.0128	0.016	0.0176	0.002	0.018
0.56	0.026	0.0192	0.0228	0.0284	0.0308	0.028
0.57	0.0132	0.008	0.0112	0.0144	0.0308	0.0144
0.58	-0.0148	-0.0156	-0.0136	-0.0156	-0.0024	-0.014
0.59	-0.0232	-0.0216	-0.0208	-0.026	-0.0312	-0.0244
0.6	-0.0104	-0.0104	-0.0088	-0.012	-0.0312	-0.0108
0.61	0.0172	0.0128	0.016	0.0176	0.002	0.0176
0.62	0.0256	0.0192	0.0228	0.0284	0.0308	0.028
0.63	0.0128	0.0076	0.0112	0.0144	0.0304	0.0144
0.64	-0.0152	-0.016	-0.014	-0.016	-0.0032	-0.0144
0.65	-0.0232	-0.0216	-0.0204	-0.026	-0.0312	-0.0244
0.66	-0.0104	-0.01	-0.0084	-0.012	-0.0308	-0.0104
0.67	0.0176	0.0132	0.016	0.018	0.0024	0.018
0.68	0.0256	0.0192	0.0228	0.0284	0.0308	0.0276
0.69	0.0128	0.0076	0.0108	0.014	0.03	0.014
0.7	-0.0152	-0.016	-0.014	-0.016	-0.0032	-0.0144
0.71	-0.0232	-0.0216	-0.0204	-0.026	-0.0316	-0.0244
0.72	-0.01	-0.01	-0.0084	-0.0116	-0.0308	-0.0104
0.73	0.0176	0.0132	0.016	0.018	0.0024	0.018
0.74	0.0256	0.0192	0.0228	0.028	0.0304	0.0276
0.75	0.0128	0.0076	0.0108	0.014	0.03	0.014
0.76	-0.0152	-0.016	-0.014	-0.016	-0.0036	-0.0148
0.77	-0.0232	-0.0216	-0.0204	-0.026	-0.0316	-0.0244
0.78	-0.01	-0.01	-0.0084	-0.0116	-0.0308	-0.0104
0.79	0.0176	0.0132	0.0164	0.018	0.0028	0.0184
0.8	0.0256	0.0188	0.0228	0.0284	0.0308	0.0276
0.81	0.0124	0.0072	0.0104	0.0136	0.0296	0.0136
0.82	-0.0152	-0.016	-0.014	-0.016	-0.0036	-0.0148
0.83	-0.0232	-0.0216	-0.0204	-0.0256	-0.0312	-0.024
0.84	-0.01	-0.0096	-0.008	-0.0112	-0.0304	-0.01
0.85	0.0176	0.0132	0.0164	0.0184	0.0028	0.0184
0.86	0.0256	0.0192	0.0228	0.0284	0.0308	0.0276
0.87	0.0124	0.0072	0.0104	0.0136	0.03	0.014
0.88	-0.0156	-0.016	-0.0144	-0.0164	-0.004	-0.0148
0.89	-0.0232	-0.0216	-0.0204	-0.026	-0.0316	-0.024
0.9	-0.0096	-0.0096	-0.008	-0.0112	-0.0304	-0.01
0.91	0.018	0.0132	0.0164	0.0184	0.0032	0.0184
0.92	0.0256	0.0188	0.0228	0.028	0.0308	0.0276
0.93	0.012	0.0072	0.0104	0.0136	0.0296	0.0136
0.94	-0.0156	-0.016	-0.0144	-0.0164	-0.004	-0.0148
0.95	-0.0232	-0.0216	-0.0204	-0.0256	-0.0312	-0.024
0.96	-0.0096	-0.0096	-0.008	-0.0108	-0.03	-0.0096
0.97	0.018	0.0136	0.0164	0.0184	0.0036	0.0188
0.98	0.0256	0.0188	0.0228	0.028	0.0312	0.0276
0.99	0.012	0.0068	0.01	0.0132	0.0296	0.0132
1	-0.0156	-0.0164	-0.0144	-0.0164	-0.0044	-0.0152
1.01	-0.0232	-0.0216	-0.0204	-0.0256	-0.0316	-0.024
1.02	-0.0092	-0.0092	-0.0076	-0.0108	-0.0296	-0.0096
1.03	0.018	0.0136	0.0164	0.0184	0.0036	0.0188
1.04	0.0256	0.0188	0.0224	0.028	0.0308	0.0272
1.05	0.012	0.0068	0.01	0.0132	0.0292	0.0132
1.06	-0.0156	-0.0164	-0.0144	-0.0164	-0.0044	-0.0152
1.07	-0.0228	-0.0216	-0.0204	-0.0256	-0.0316	-0.0236
1.08	-0.0092	-0.0092	-0.0076	-0.0108	-0.03	-0.0096
1.09	0.018	0.0136	0.0164	0.0188	0.004	0.0188
1.1	0.0256	0.0188	0.0224	0.028	0.0308	0.0272
1.11	0.0116	0.0068	0.01	0.0128	0.0288	0.0128
1.12	-0.0156	-0.0164	-0.0144	-0.0164	-0.0048	-0.0152
1.13	-0.0228	-0.0212	-0.02	-0.0256	-0.0316	-0.0236
1.14	-0.0088	-0.0092	-0.0072	-0.0104	-0.0296	-0.0092
1.15	0.0184	0.0136	0.0168	0.0188	0.0044	0.0188
1.16	0.0256	0.0188	0.0224	0.0276	0.0308	0.0272
1.17	0.0116	0.0064	0.01	0.0128	0.0288	0.0128
1.18	-0.0156	-0.0164	-0.0144	-0.0168	-0.0048	-0.0152
1.19	-0.0228	-0.0212	-0.02	-0.0252	-0.0316	-0.0236
1.2	-0.0088	-0.0088	-0.0072	-0.0104	-0.0292	-0.0092
1.21	0.0184	0.0136	0.0168	0.0188	0.0044	0.0188
1.22	0.0256	0.0188	0.0224	0.0276	0.0308	0.0272
1.23	0.0112	0.0064	0.0096	0.0124	0.0288	0.0124
1.24	-0.016	-0.0164	-0.0148	-0.0168	-0.0052	-0.0156
1.25	-0.0228	-0.0212	-0.02	-0.0256	-0.0316	-0.0236
1.26	-0.0088	-0.0088	-0.0072	-0.01	-0.0292	-0.0088
1.27	0.0184	0.014	0.0168	0.0192	0.0048	0.0192
1.28	0.0256	0.0188	0.0224	0.0276	0.0312	0.0272
1.29	0.0112	0.0064	0.0096	0.0124	0.0284	0.0124
1.3	-0.016	-0.0164	-0.0148	-0.0168	-0.0052	-0.0156
1.31	-0.0228	-0.0212	-0.02	-0.0252	-0.0316	-0.0236
1.32	-0.0088	-0.0088	-0.0072	-0.01	-0.0292	-0.0088
1.33	0.0184	0.014	0.0168	0.0192	0.0048	0.0192
1.34	0.0252	0.0188	0.0224	0.0276	0.0312	0.0272
1.35	0.0112	0.0064	0.0096	0.0124	0.0284	0.0124
1.36	-0.016	-0.0164	-0.0148	-0.0172	-0.0056	-0.0156
1.37	-0.0224	-0.0212	-0.02	-0.0252	-0.0312	-0.0232
1.38	-0.0084	-0.0084	-0.0068	-0.0096	-0.0284	-0.0084
1.39	0.0184	0.014	0.0168	0.0192	0.0052	0.0192
1.4	0.0252	0.0184	0.0224	0.0276	0.0316	0.0272
1.41	0.0108	0.006	0.0092	0.012	0.0284	0.012
1.42	-0.0164	-0.0168	-0.0148	-0.0172	-0.0056	-0.016
1.43	-0.0228	-0.0212	-0.02	-0.0256	-0.032	-0.0236
1.44	-0.0084	-0.0084	-0.0068	-0.0096	-0.0288	-0.0084
1.45	0.0188	0.014	0.0172	0.0196	0.0052	0.0196
1.46	0.0256	0.0188	0.0224	0.028	0.0316	0.0272
1.47	0.0112	0.006	0.0092	0.012	0.0288	0.0124
1.48	-0.0164	-0.0168	-0.0148	-0.0172	-0.0056	-0.016
1.49	-0.0224	-0.0212	-0.02	-0.0252	-0.0316	-0.0232
1.5	-0.008	-0.0084	-0.0068	-0.0092	-0.0284	-0.008
1.51	0.0188	0.014	0.0172	0.0192	0.0056	0.0192
1.52	0.0252	0.0184	0.0224	0.0272	0.0312	0.0268
1.53	0.0108	0.006	0.0092	0.0116	0.028	0.0116
1.54	-0.0164	-0.0168	-0.0148	-0.0176	-0.006	-0.016
1.55	-0.0228	-0.0212	-0.02	-0.0252	-0.032	-0.0236
1.56	-0.008	-0.008	-0.0064	-0.0092	-0.0284	-0.008
1.57	0.0192	0.0144	0.0172	0.02	0.006	0.02
1.58	0.0252	0.0184	0.0224	0.0276	0.0316	0.0272
1.59	0.0104	0.0056	0.0088	0.0116	0.028	0.0116
1.6	-0.0164	-0.0168	-0.0152	-0.0176	-0.006	-0.016
1.61	-0.0228	-0.0212	-0.02	-0.0252	-0.0316	-0.0232
1.62	-0.008	-0.008	-0.0064	-0.0092	-0.028	-0.008
1.63	0.0188	0.014	0.0172	0.0196	0.006	0.0196
1.64	0.0252	0.0184	0.0224	0.0276	0.0316	0.0272
1.65	0.0104	0.0056	0.0088	0.0116	0.028	0.0116
1.66	-0.0168	-0.0172	-0.0152	-0.0176	-0.0064	-0.0164
1.67	-0.0228	-0.0212	-0.02	-0.0252	-0.032	-0.0236
1.68	-0.008	-0.008	-0.0064	-0.0092	-0.0284	-0.008
1.69	0.0192	0.0144	0.0172	0.02	0.006	0.02
1.7	0.0252	0.0184	0.022	0.0276	0.0316	0.0268
1.71	0.01	0.0056	0.0084	0.0112	0.0276	0.0116
1.72	-0.0168	-0.0172	-0.0152	-0.0176	-0.0068	-0.0164
1.73	-0.0224	-0.0212	-0.02	-0.0248	-0.032	-0.0232
1.74	-0.0076	-0.008	-0.0064	-0.0088	-0.028	-0.0076
1.75	0.0192	0.0144	0.0172	0.02	0.0064	0.02
1.76	0.0252	0.0184	0.022	0.0272	0.0316	0.0268
1.77	0.01	0.0052	0.0088	0.0112	0.0276	0.0112
1.78	-0.0168	-0.0172	-0.0152	-0.018	-0.0068	-0.0164
1.79	-0.0224	-0.0208	-0.0196	-0.0248	-0.032	-0.0232
1.8	-0.0076	-0.0076	-0.006	-0.0088	-0.028	-0.0076
1.81	0.0192	0.0144	0.0172	0.02	0.0064	0.02
1.82	0.0248	0.0184	0.022	0.0272	0.0316	0.0268
1.83	0.01	0.0052	0.0084	0.0112	0.0272	0.0112
1.84	-0.0168	-0.0172	-0.0152	-0.018	-0.0068	-0.0164
1.85	-0.0224	-0.0208	-0.0196	-0.0248	-0.0316	-0.0232
1.86	-0.0072	-0.0076	-0.006	-0.0084	-0.0276	-0.0072
1.87	0.0192	0.0144	0.0176	0.0204	0.0068	0.02
1.88	0.0248	0.0184	0.022	0.0272	0.0316	0.0264
1.89	0.0096	0.0052	0.0084	0.0108	0.0272	0.0108
1.9	-0.0168	-0.0172	-0.0152	-0.018	-0.0072	-0.0164
1.91	-0.0224	-0.0208	-0.0196	-0.0248	-0.032	-0.0232
1.92	-0.0072	-0.0076	-0.006	-0.0084	-0.0276	-0.0072
1.93	0.0192	0.0144	0.0176	0.0204	0.0068	0.0204
1.94	0.0252	0.0184	0.022	0.0276	0.032	0.0268
1.95	0.0096	0.0048	0.008	0.0108	0.0276	0.0108
1.96	-0.0172	-0.0172	-0.0156	-0.018	-0.0072	-0.0168
1.97	-0.0224	-0.0208	-0.0196	-0.0244	-0.0316	-0.0228
1.98	-0.0072	-0.0076	-0.006	-0.008	-0.0272	-0.0072
1.99	0.0192	0.0144	0.0172	0.02	0.0068	0.02
2	0.0248	0.018	0.022	0.0268	0.0316	0.0264
2.01	0.0096	0.0048	0.008	0.0104	0.0268	0.0108
2.02	-0.0172	-0.0176	-0.0156	-0.0184	-0.0076	-0.0168
2.03	-0.0224	-0.0212	-0.02	-0.0248	-0.0324	-0.0232
2.04	-0.0072	-0.0076	-0.0056	-0.008	-0.0276	-0.0072
2.05	0.0192	0.0144	0.0176	0.0204	0.0068	0.0204
2.06	0.0248	0.018	0.022	0.0272	0.0316	0.0268
2.07	0.0096	0.0048	0.008	0.0104	0.0268	0.0108
2.08	-0.0172	-0.0172	-0.0156	-0.0184	-0.0076	-0.0168
2.09	-0.0224	-0.0208	-0.0196	-0.0244	-0.0316	-0.0228
2.1	-0.0072	-0.0072	-0.0056	-0.008	-0.0268	-0.0068
2.11	0.0192	0.0144	0.0176	0.0204	0.0072	0.0204
2.12	0.0248	0.018	0.0216	0.0268	0.0312	0.0264
2.13	0.0092	0.0044	0.0076	0.01	0.026	0.0104
2.14	-0.0172	-0.0172	-0.0156	-0.0184	-0.0084	-0.0168
2.15	-0.0224	-0.0208	-0.0196	-0.0248	-0.0324	-0.0228
2.16	-0.0068	-0.0072	-0.0056	-0.008	-0.0272	-0.0068
2.17	0.0196	0.0148	0.018	0.0208	0.0076	0.0208
2.18	0.0248	0.0184	0.022	0.0272	0.032	0.0268
2.19	0.0092	0.0048	0.008	0.0104	0.0268	0.0104
2.2	-0.0172	-0.0176	-0.0156	-0.0184	-0.008	-0.0172
2.21	-0.0224	-0.0208	-0.0196	-0.0248	-0.0324	-0.0232
2.22	-0.0068	-0.0068	-0.0052	-0.0076	-0.0268	-0.0064
2.23	0.0196	0.0144	0.0176	0.0204	0.0076	0.0204
2.24	0.0248	0.018	0.0216	0.0268	0.0316	0.026
2.25	0.0088	0.0044	0.0076	0.0096	0.026	0.01
2.26	-0.0172	-0.0176	-0.0156	-0.0188	-0.0084	-0.0172
2.27	-0.022	-0.0208	-0.0196	-0.0244	-0.0324	-0.0228
2.28	-0.0064	-0.0068	-0.0052	-0.0072	-0.0268	-0.0064
2.29	0.0196	0.0148	0.018	0.0208	0.008	0.0208
2.3	0.0248	0.018	0.022	0.0268	0.032	0.0264
2.31	0.0088	0.0044	0.0076	0.01	0.0264	0.01
2.32	-0.0176	-0.0176	-0.016	-0.0188	-0.0084	-0.0172
2.33	-0.0224	-0.0208	-0.0196	-0.0248	-0.0324	-0.0228
2.34	-0.0064	-0.0068	-0.0052	-0.0076	-0.0268	-0.0064
2.35	0.02	0.0148	0.018	0.0208	0.008	0.0208
2.36	0.0248	0.018	0.022	0.0268	0.0316	0.0264
2.37	0.0088	0.0044	0.0076	0.0096	0.026	0.0096
2.38	-0.0172	-0.0176	-0.0156	-0.0188	-0.0088	-0.0172
2.39	-0.022	-0.0204	-0.0192	-0.0244	-0.0324	-0.0228
2.4	-0.0064	-0.0068	-0.0048	-0.0072	-0.0264	-0.006
2.41	0.02	0.0148	0.018	0.0208	0.0084	0.0208
2.42	0.0248	0.018	0.022	0.0272	0.032	0.0264
2.43	0.0088	0.004	0.0072	0.0096	0.0264	0.01
2.44	-0.0176	-0.0176	-0.016	-0.0188	-0.0088	-0.0176
2.45	-0.022	-0.0208	-0.0196	-0.0244	-0.0324	-0.0228
2.46	-0.006	-0.0064	-0.0048	-0.0072	-0.0264	-0.006
2.47	0.02	0.0148	0.018	0.0208	0.0084	0.0208
2.48	0.0248	0.018	0.0216	0.0264	0.0316	0.026
2.49	0.0088	0.004	0.0072	0.0092	0.0256	0.0096
2.5	-0.0172	-0.0176	-0.0156	-0.0188	-0.0088	-0.0172
2.51	-0.022	-0.0204	-0.0192	-0.024	-0.032	-0.0224
2.52	-0.006	-0.0064	-0.0048	-0.0068	-0.026	-0.0056
2.53	0.02	0.0148	0.018	0.0208	0.0084	0.0208
2.54	0.0248	0.018	0.022	0.0268	0.0324	0.0264
2.55	0.0084	0.004	0.0072	0.0092	0.026	0.0096
2.56	-0.0176	-0.018	-0.016	-0.0192	-0.0088	-0.0176
2.57	-0.022	-0.0208	-0.0196	-0.0244	-0.0324	-0.0228
2.58	-0.006	-0.0064	-0.0044	-0.0068	-0.026	-0.0056
2.59	0.02	0.0152	0.018	0.0212	0.0088	0.0212
2.6	0.0244	0.018	0.0216	0.0264	0.032	0.026
2.61	0.0084	0.004	0.0072	0.0092	0.0256	0.0092
2.62	-0.0176	-0.0176	-0.016	-0.0188	-0.0092	-0.0176
2.63	-0.022	-0.0204	-0.0192	-0.024	-0.0324	-0.0224
2.64	-0.0056	-0.0064	-0.0044	-0.0064	-0.026	-0.0056
2.65	0.02	0.0148	0.018	0.0212	0.0088	0.0212
2.66	0.0244	0.018	0.0216	0.0268	0.032	0.026
2.67	0.008	0.0036	0.0068	0.0088	0.0256	0.0092
2.68	-0.0176	-0.0176	-0.016	-0.0188	-0.0092	-0.0176
2.69	-0.022	-0.0204	-0.0192	-0.024	-0.032	-0.0224
2.7	-0.0056	-0.006	-0.0044	-0.0064	-0.0256	-0.0052
2.71	0.02	0.0148	0.018	0.0212	0.0088	0.0212
2.72	0.0244	0.018	0.0216	0.0264	0.032	0.026
2.73	0.008	0.0036	0.0068	0.0088	0.0252	0.0092
2.74	-0.0176	-0.018	-0.016	-0.0192	-0.0092	-0.0176
2.75	-0.022	-0.0204	-0.0192	-0.0244	-0.0324	-0.0224
2.76	-0.0056	-0.006	-0.0044	-0.0064	-0.0256	-0.0052
2.77	0.02	0.0152	0.018	0.0212	0.0092	0.0212
2.78	0.0244	0.018	0.0216	0.0264	0.032	0.026
2.79	0.008	0.0036	0.0068	0.0088	0.0252	0.0092
2.8	-0.0176	-0.0176	-0.016	-0.0192	-0.0092	-0.0176
2.81	-0.022	-0.0204	-0.0192	-0.024	-0.032	-0.022
2.82	-0.0056	-0.006	-0.0044	-0.0064	-0.0252	-0.0052
2.83	0.02	0.0152	0.0184	0.0212	0.0092	0.0212
2.84	0.0244	0.0176	0.0216	0.0264	0.032	0.026
2.85	0.0076	0.0036	0.0064	0.0084	0.0248	0.0088
2.86	-0.0176	-0.018	-0.016	-0.0192	-0.01	-0.018
2.87	-0.0216	-0.0204	-0.0192	-0.024	-0.0324	-0.0224
2.88	-0.0052	-0.0056	-0.004	-0.006	-0.0252	-0.0048
2.89	0.0204	0.0152	0.0184	0.0216	0.0096	0.0216
2.9	0.0244	0.018	0.0216	0.0264	0.0324	0.026
2.91	0.0076	0.0032	0.0064	0.0084	0.0252	0.0088
2.92	-0.0176	-0.018	-0.016	-0.0192	-0.0096	-0.0176
2.93	-0.0216	-0.0204	-0.0192	-0.024	-0.0324	-0.0224
2.94	-0.0052	-0.0056	-0.004	-0.006	-0.0252	-0.0048
2.95	0.02	0.0152	0.0184	0.0212	0.0092	0.0212
2.96	0.0244	0.0176	0.0216	0.0264	0.032	0.026
2.97	0.0076	0.0032	0.0064	0.0084	0.0244	0.0084
2.98	-0.0176	-0.018	-0.016	-0.0192	-0.01	-0.0176
2.99	-0.0216	-0.02	-0.0192	-0.024	-0.0324	-0.022
3	-0.0052	-0.0056	-0.0036	-0.0056	-0.0248	-0.0048
3.01	0.0204	0.0152	0.0184	0.0216	0.0096	0.0216
3.02	0.0244	0.0176	0.0216	0.026	0.032	0.0256
3.03	0.0076	0.0032	0.0064	0.008	0.0244	0.0084
3.04	-0.018	-0.018	-0.0164	-0.0196	-0.01	-0.018
3.05	-0.0216	-0.0204	-0.0192	-0.024	-0.0324	-0.022
3.06	-0.0048	-0.0056	-0.0036	-0.0056	-0.0248	-0.0048
3.07	0.0204	0.0152	0.0184	0.0216	0.0096	0.0216
3.08	0.0244	0.0176	0.0216	0.026	0.032	0.0256
3.09	0.0076	0.0032	0.0064	0.008	0.0244	0.0084
3.1	-0.018	-0.018	-0.0164	-0.0196	-0.0104	-0.018
3.11	-0.0216	-0.02	-0.0188	-0.0236	-0.0324	-0.022
3.12	-0.0048	-0.0052	-0.0036	-0.0056	-0.0248	-0.0044
3.13	0.0204	0.0152	0.0184	0.0216	0.01	0.0216
3.14	0.0244	0.0176	0.0216	0.0264	0.0324	0.026
3.15	0.0072	0.0028	0.006	0.0076	0.0244	0.008
3.16	-0.018	-0.018	-0.0164	-0.0196	-0.0104	-0.018
3.17	-0.0216	-0.02	-0.0188	-0.0236	-0.0324	-0.022
3.18	-0.0048	-0.0052	-0.0036	-0.0052	-0.0244	-0.0044
3.19	0.0204	0.0152	0.0184	0.0216	0.0104	0.0216
3.2	0.024	0.0176	0.0212	0.026	0.0324	0.0256
3.21	0.0072	0.0028	0.006	0.0076	0.024	0.008
3.22	-0.018	-0.018	-0.0164	-0.0196	-0.0104	-0.018
3.23	-0.0216	-0.02	-0.0188	-0.0236	-0.0324	-0.022
3.24	-0.0044	-0.0052	-0.0032	-0.0052	-0.0244	-0.004
3.25	0.0204	0.0152	0.0184	0.0216	0.0104	0.0216
3.26	0.024	0.0176	0.0212	0.026	0.032	0.0256
3.27	0.0068	0.0028	0.0056	0.0076	0.024	0.008
3.28	-0.018	-0.018	-0.0164	-0.0196	-0.0108	-0.018
3.29	-0.0212	-0.02	-0.0188	-0.0232	-0.032	-0.0216
3.3	-0.0044	-0.0052	-0.0032	-0.0048	-0.024	-0.004
3.31	0.0204	0.0152	0.0184	0.022	0.0108	0.0216
3.32	0.024	0.0176	0.0212	0.0256	0.032	0.0252
3.33	0.0068	0.0028	0.0056	0.0072	0.0236	0.0076
3.34	-0.018	-0.018	-0.0164	-0.02	-0.0108	-0.0184
3.35	-0.0216	-0.02	-0.0188	-0.0236	-0.0324	-0.022
3.36	-0.0044	-0.0048	-0.0032	-0.0052	-0.0244	-0.004
3.37	0.0204	0.0156	0.0188	0.022	0.0104	0.0216
3.38	0.024	0.0176	0.0212	0.0256	0.032	0.0252
3.39	0.0068	0.0024	0.0056	0.0072	0.0236	0.0076
3.4	-0.018	-0.018	-0.0164	-0.0196	-0.0112	-0.018
3.41	-0.0212	-0.0196	-0.0184	-0.0232	-0.032	-0.0212
3.42	-0.004	-0.0048	-0.0032	-0.0048	-0.0236	-0.0036
3.43	0.0204	0.0152	0.0184	0.0216	0.0108	0.0216
3.44	0.024	0.0172	0.0208	0.0252	0.0316	0.0252
3.45	0.0064	0.0024	0.0052	0.0068	0.0232	0.0072
3.46	-0.0184	-0.018	-0.0164	-0.02	-0.0116	-0.0184
3.47	-0.0212	-0.02	-0.0188	-0.0232	-0.0324	-0.0216
3.48	-0.004	-0.0048	-0.0028	-0.0044	-0.024	-0.0036
3.49	0.0208	0.0156	0.0188	0.022	0.0108	0.022
3.5	0.024	0.0172	0.0212	0.0256	0.032	0.0252
3.51	0.0064	0.0024	0.0056	0.0072	0.0232	0.0072
3.52	-0.018	-0.018	-0.0164	-0.0196	-0.0112	-0.018
3.53	-0.0212	-0.0196	-0.0188	-0.0232	-0.032	-0.0212
3.54	-0.004	-0.0048	-0.0028	-0.0044	-0.0236	-0.0036
3.55	0.0204	0.0152	0.0188	0.022	0.0108	0.0216
3.56	0.0236	0.0172	0.0212	0.0256	0.0316	0.0248
3.57	0.0064	0.002	0.0052	0.0068	0.0228	0.0068
3.58	-0.0184	-0.0184	-0.0164	-0.02	-0.0116	-0.0184
3.59	-0.0212	-0.02	-0.0188	-0.0232	-0.0324	-0.0216
3.6	-0.004	-0.0044	-0.0028	-0.0044	-0.0236	-0.0032
3.61	0.0208	0.0156	0.0188	0.022	0.0112	0.022
3.62	0.024	0.0172	0.0212	0.0256	0.032	0.0252
3.63	0.0064	0.002	0.0052	0.0068	0.0228	0.0072
3.64	-0.0184	-0.0184	-0.0168	-0.02	-0.0116	-0.0184
3.65	-0.0212	-0.0196	-0.0184	-0.0228	-0.0324	-0.0212
3.66	-0.0036	-0.0044	-0.0028	-0.0044	-0.0232	-0.0032
3.67	0.0204	0.0152	0.0188	0.022	0.0112	0.022
3.68	0.0236	0.0172	0.0208	0.0252	0.0316	0.0248
3.69	0.006	0.002	0.0048	0.0064	0.0224	0.0068
3.7	-0.0184	-0.0184	-0.0168	-0.02	-0.012	-0.0184
3.71	-0.0212	-0.02	-0.0188	-0.0232	-0.0324	-0.0212
3.72	-0.0036	-0.0044	-0.0028	-0.004	-0.0232	-0.0028
3.73	0.0208	0.0156	0.0188	0.0224	0.0116	0.022
3.74	0.0236	0.0172	0.0208	0.0252	0.032	0.0248
3.75	0.006	0.002	0.0048	0.0064	0.0228	0.0068
3.76	-0.0184	-0.0184	-0.0168	-0.02	-0.0116	-0.0184
3.77	-0.0212	-0.02	-0.0188	-0.0228	-0.032	-0.0212
3.78	-0.0036	-0.0044	-0.0024	-0.004	-0.0228	-0.0028
3.79	0.0208	0.0156	0.0188	0.022	0.0116	0.022
3.8	0.0236	0.0172	0.0208	0.0252	0.032	0.0248
3.81	0.006	0.002	0.0048	0.0064	0.0228	0.0068
3.82	-0.0184	-0.0184	-0.0168	-0.02	-0.012	-0.0184
3.83	-0.0212	-0.0196	-0.0184	-0.0228	-0.032	-0.0212
3.84	-0.0036	-0.0044	-0.0024	-0.004	-0.0228	-0.0028
3.85	0.0208	0.0156	0.0188	0.0224	0.0116	0.022
3.86	0.0236	0.0172	0.0208	0.0252	0.032	0.0248
3.87	0.0056	0.0016	0.0048	0.006	0.0224	0.0064
3.88	-0.0184	-0.0184	-0.0168	-0.02	-0.012	-0.0184
3.89	-0.0212	-0.02	-0.0184	-0.0228	-0.0324	-0.0212
3.9	-0.0032	-0.0044	-0.0024	-0.0036	-0.0228	-0.0028
3.91	0.0208	0.0156	0.0188	0.022	0.0116	0.022
3.92	0.0236	0.0172	0.0208	0.0252	0.0316	0.0248
3.93	0.006	0.0016	0.0048	0.006	0.022	0.0064
3.94	-0.0184	-0.0184	-0.0168	-0.0204	-0.0124	-0.0188
3.95	-0.0212	-0.0196	-0.0184	-0.0228	-0.0328	-0.0212
3.96	-0.0032	-0.004	-0.002	-0.0036	-0.0228	-0.0028
3.97	0.0208	0.0156	0.0188	0.0224	0.0116	0.0224
3.98	0.024	0.0172	0.0212	0.0252	0.032	0.0248
3.99	0.0056	0.0016	0.0044	0.006	0.022	0.0064
4	-0.0188	-0.0184	-0.0168	-0.0204	-0.0128	-0.0188
4.01	-0.0212	-0.0196	-0.0184	-0.0232	-0.0328	-0.0212
4.02	-0.0032	-0.004	-0.002	-0.0036	-0.0228	-0.0024
4.03	0.0212	0.016	0.0192	0.0224	0.0116	0.0224
4.04	0.0236	0.0172	0.0208	0.0252	0.0316	0.0248
4.05	0.0056	0.0016	0.0044	0.0056	0.0216	0.006
4.06	-0.0184	-0.0184	-0.0168	-0.0204	-0.0128	-0.0188
4.07	-0.0212	-0.0196	-0.0184	-0.0228	-0.0324	-0.0208
4.08	-0.0028	-0.004	-0.002	-0.0032	-0.0224	-0.0024
4.09	0.0212	0.0156	0.0192	0.0228	0.012	0.0224
4.1	0.0236	0.0172	0.0208	0.0252	0.0324	0.0248
4.11	0.0052	0.0012	0.0044	0.0056	0.022	0.006
4.12	-0.0188	-0.0188	-0.0172	-0.0208	-0.0132	-0.0192
4.13	-0.0212	-0.0196	-0.0184	-0.0228	-0.0328	-0.0212
4.14	-0.0028	-0.0036	-0.002	-0.0032	-0.0224	-0.0024
4.15	0.0212	0.0156	0.0192	0.0224	0.012	0.0224
4.16	0.0236	0.0172	0.0208	0.0248	0.032	0.0244
4.17	0.0052	0.0012	0.004	0.0052	0.0216	0.0056
4.18	-0.0188	-0.0184	-0.0168	-0.0204	-0.0132	-0.0188
4.19	-0.0212	-0.0196	-0.0184	-0.0228	-0.0324	-0.0208
4.2	-0.0028	-0.0036	-0.0016	-0.0032	-0.022	-0.002
4.21	0.0212	0.016	0.0192	0.0228	0.0124	0.0224
4.22	0.0236	0.0172	0.0208	0.0252	0.0324	0.0248
4.23	0.0052	0.0012	0.004	0.0056	0.022	0.006
4.24	-0.0188	-0.0188	-0.0172	-0.0208	-0.0128	-0.0192
4.25	-0.0212	-0.0196	-0.0184	-0.0228	-0.0324	-0.0212
4.26	-0.0028	-0.0036	-0.0016	-0.0032	-0.022	-0.002
4.27	0.0212	0.0156	0.0192	0.0224	0.0124	0.0224
4.28	0.0236	0.0172	0.0208	0.0248	0.032	0.0244
4.29	0.0052	0.0012	0.004	0.0052	0.0212	0.0056
4.3	-0.0188	-0.0188	-0.0172	-0.0208	-0.0132	-0.0192
4.31	-0.0212	-0.0196	-0.0184	-0.0228	-0.0328	-0.0212
4.32	-0.0024	-0.0036	-0.0016	-0.0028	-0.0224	-0.002
4.33	0.0216	0.016	0.0192	0.0232	0.0128	0.0228
4.34	0.0236	0.0172	0.0208	0.0252	0.0324	0.0248
4.35	0.0048	0.0012	0.004	0.0052	0.0216	0.0056
4.36	-0.0188	-0.0188	-0.0168	-0.0204	-0.0128	-0.0188
4.37	-0.0208	-0.0196	-0.0184	-0.0224	-0.0324	-0.0208
4.38	-0.0024	-0.0036	-0.0016	-0.0028	-0.0216	-0.002
4.39	0.0212	0.0156	0.0192	0.0224	0.0124	0.0224
4.4	0.0232	0.0168	0.0208	0.0248	0.032	0.0244
4.41	0.0048	0.0008	0.004	0.0052	0.0212	0.0056
4.42	-0.0188	-0.0184	-0.0168	-0.0204	-0.0132	-0.0188
4.43	-0.0208	-0.0196	-0.018	-0.0224	-0.0324	-0.0208
4.44	-0.0024	-0.0032	-0.0016	-0.0028	-0.0216	-0.0016
4.45	0.0212	0.016	0.0192	0.0228	0.0132	0.0228
4.46	0.0236	0.0172	0.0208	0.0252	0.0324	0.0248
4.47	0.0048	0.0008	0.0036	0.0052	0.0216	0.0056
4.48	-0.0188	-0.0188	-0.0172	-0.0208	-0.0132	-0.0192
4.49	-0.0208	-0.0196	-0.018	-0.0224	-0.0324	-0.0208
4.5	-0.0024	-0.0032	-0.0012	-0.0024	-0.0216	-0.0016
4.51	0.0212	0.016	0.0192	0.0224	0.0128	0.0224
4.52	0.0232	0.0168	0.0204	0.0244	0.0316	0.024
4.53	0.0048	0.0008	0.004	0.0048	0.0208	0.0056
4.54	-0.0188	-0.0184	-0.0168	-0.0204	-0.0132	-0.0188
4.55	-0.0208	-0.0192	-0.018	-0.0224	-0.0324	-0.0208
4.56	-0.002	-0.0032	-0.0012	-0.0024	-0.0212	-0.0016
4.57	0.0212	0.016	0.0192	0.0228	0.0132	0.0228
4.58	0.0232	0.0168	0.0204	0.0248	0.032	0.0244
4.59	0.0044	0.0008	0.0036	0.0048	0.0208	0.0052
4.6	-0.0188	-0.0188	-0.0172	-0.0208	-0.0136	-0.0192
4.61	-0.0204	-0.0192	-0.018	-0.022	-0.0324	-0.0204
4.62	-0.002	-0.0032	-0.0012	-0.0024	-0.0212	-0.0012
4.63	0.0212	0.016	0.0192	0.0228	0.0128	0.0228
4.64	0.0232	0.0168	0.0204	0.0244	0.0316	0.024
4.65	0.0044	0.0004	0.0036	0.0044	0.0204	0.0052
4.66	-0.0188	-0.0188	-0.0172	-0.0204	-0.0136	-0.0188
4.67	-0.0204	-0.0192	-0.018	-0.022	-0.032	-0.0204
4.68	-0.002	-0.0032	-0.0012	-0.002	-0.0208	-0.0012
4.69	0.0212	0.016	0.0192	0.0228	0.0132	0.0228
4.7	0.0232	0.0168	0.0204	0.0244	0.032	0.024
4.71	0.0044	0.0004	0.0032	0.0044	0.0204	0.0048
4.72	-0.0188	-0.0188	-0.0172	-0.0208	-0.0136	-0.0192
4.73	-0.0204	-0.0192	-0.018	-0.0216	-0.032	-0.02
4.74	-0.002	-0.0028	-0.0012	-0.002	-0.0208	-0.0012
4.75	0.0212	0.016	0.0192	0.0228	0.0132	0.0228
4.76	0.0232	0.0164	0.0204	0.0244	0.0316	0.024
4.77	0.0044	0.0004	0.0032	0.0044	0.0204	0.0048
4.78	-0.0188	-0.0188	-0.0168	-0.0204	-0.0136	-0.0188
4.79	-0.0204	-0.0192	-0.018	-0.0216	-0.032	-0.02
4.8	-0.002	-0.0028	-0.0012	-0.002	-0.0208	-0.0012
4.81	0.0212	0.0156	0.0192	0.0228	0.0132	0.0224
4.82	0.0228	0.0164	0.0204	0.0244	0.0316	0.024
4.83	0.004	0.0004	0.0032	0.0044	0.02	0.0048
4.84	-0.0188	-0.0188	-0.0172	-0.0208	-0.014	-0.0192
4.85	-0.0204	-0.0192	-0.018	-0.0216	-0.032	-0.02
4.86	-0.0016	-0.0028	-0.0008	-0.002	-0.0204	-0.0008
4.87	0.0212	0.016	0.0192	0.0228	0.0132	0.0224
4.88	0.0228	0.0164	0.0204	0.024	0.0316	0.0236
4.89	0.004	0.0004	0.0032	0.004	0.02	0.0048
4.9	-0.0188	-0.0188	-0.0172	-0.0208	-0.014	-0.0192
4.91	-0.0204	-0.0192	-0.018	-0.022	-0.0324	-0.02
4.92	-0.0016	-0.0028	-0.0008	-0.0016	-0.0208	-0.0008
4.93	0.0212	0.016	0.0192	0.0228	0.0132	0.0228
4.94	0.0228	0.0164	0.0204	0.024	0.0316	0.0236
4.95	0.004	0.0004	0.0032	0.0044	0.02	0.0048
4.96	-0.0188	-0.0188	-0.0172	-0.0208	-0.014	-0.0192
4.97	-0.0204	-0.0192	-0.018	-0.0216	-0.032	-0.02
4.98	-0.0016	-0.0028	-0.0008	-0.0016	-0.0204	-0.0008
4.99	0.0212	0.016	0.0192	0.0228	0.0136	0.0224
5	0.0228	0.0164	0.0204	0.024	0.0316	0.0236
5.01	0.004	0	0.0032	0.004	0.0196	0.0044
5.02	-0.0188	-0.0188	-0.0172	-0.0208	-0.0144	-0.0192
5.03	-0.0204	-0.0192	-0.018	-0.022	-0.0324	-0.0204
5.04	-0.0016	-0.0024	-0.0008	-0.0016	-0.0208	-0.0008
5.05	0.0212	0.016	0.0192	0.0228	0.0132	0.0228
5.06	0.0228	0.0164	0.0204	0.024	0.0312	0.0236
5.07	0.004	0	0.0032	0.004	0.0196	0.0044
5.08	-0.0188	-0.0184	-0.0168	-0.0208	-0.0144	-0.0192
5.09	-0.0204	-0.0188	-0.0176	-0.0216	-0.0324	-0.02
5.1	-0.0016	-0.0024	-0.0004	-0.0016	-0.0204	-0.0008
5.11	0.0212	0.016	0.0192	0.0224	0.0132	0.0224
5.12	0.0228	0.0164	0.0204	0.024	0.0312	0.0236
5.13	0.004	0	0.0032	0.0036	0.0192	0.0044
5.14	-0.0188	-0.0184	-0.0168	-0.0208	-0.0144	-0.0192
5.15	-0.02	-0.0188	-0.0176	-0.0216	-0.032	-0.02
5.16	-0.0012	-0.0024	-0.0004	-0.0016	-0.02	-0.0004
5.17	0.0212	0.016	0.0192	0.0228	0.0136	0.0228
5.18	0.0228	0.0164	0.02	0.024	0.0312	0.0236
5.19	0.004	0	0.0028	0.0036	0.0196	0.0044
5.2	-0.0188	-0.0188	-0.0172	-0.0208	-0.0144	-0.0192
5.21	-0.0204	-0.0188	-0.0176	-0.0216	-0.032	-0.02
5.22	-0.0012	-0.0024	-0.0004	-0.0012	-0.02	-0.0004
5.23	0.0212	0.016	0.0192	0.0228	0.0136	0.0228
5.24	0.0228	0.0164	0.0204	0.024	0.0316	0.0236
5.25	0.0036	0	0.0028	0.0036	0.0196	0.0044
5.26	-0.0188	-0.0188	-0.0172	-0.0208	-0.0144	-0.0192
5.27	-0.02	-0.0188	-0.0176	-0.0216	-0.032	-0.0196
5.28	-0.0008	-0.0024	-0.0004	-0.0012	-0.0196	0
5.29	0.0216	0.016	0.0196	0.0232	0.0144	0.0228
5.3	0.0228	0.0168	0.0204	0.024	0.032	0.0236
5.31	0.0036	0	0.0028	0.0036	0.0196	0.0044
5.32	-0.0192	-0.0188	-0.0172	-0.0208	-0.0144	-0.0192
5.33	-0.0204	-0.0188	-0.0176	-0.0216	-0.032	-0.02
5.34	-0.0008	-0.002	-0.0004	-0.0012	-0.0196	0
5.35	0.0216	0.016	0.0196	0.0232	0.0144	0.0228
5.36	0.0228	0.0164	0.0204	0.024	0.032	0.0236
5.37	0.0036	0	0.0028	0.0036	0.0196	0.004
5.38	-0.0192	-0.0188	-0.0172	-0.0208	-0.014	-0.0192
5.39	-0.0204	-0.0188	-0.0176	-0.0212	-0.0312	-0.0196
5.4	-0.0012	-0.0024	-0.0004	-0.0012	-0.0192	0
5.41	0.0212	0.016	0.0192	0.0228	0.0144	0.0228
5.42	0.0228	0.0164	0.02	0.024	0.032	0.0236
5.43	0.0032	-0.0004	0.0024	0.0036	0.0196	0.004
5.44	-0.0192	-0.0188	-0.0172	-0.0208	-0.0144	-0.0192
5.45	-0.0204	-0.0188	-0.0176	-0.0212	-0.0316	-0.0196
5.46	-0.0008	-0.002	0	-0.0008	-0.0192	0
5.47	0.0216	0.0164	0.0196	0.0232	0.0148	0.0232
5.48	0.0228	0.0164	0.02	0.024	0.032	0.0236
5.49	0.0032	-0.0004	0.0024	0.0036	0.0196	0.004
5.5	-0.0192	-0.0188	-0.0172	-0.0208	-0.0144	-0.0192
5.51	-0.0204	-0.0188	-0.0176	-0.0212	-0.032	-0.0196
5.52	-0.0008	-0.002	0	-0.0008	-0.0192	0
5.53	0.0216	0.016	0.0196	0.0232	0.0144	0.0228
5.54	0.0228	0.0164	0.02	0.0236	0.0316	0.0232
5.55	0.0032	-0.0004	0.0024	0.0032	0.0192	0.004
5.56	-0.0192	-0.0188	-0.0172	-0.0208	-0.0144	-0.0192
5.57	-0.02	-0.0188	-0.0176	-0.0212	-0.0316	-0.0196
5.58	-0.0008	-0.002	0	-0.0008	-0.0192	0
5.59	0.0216	0.016	0.0196	0.0232	0.0144	0.0232
5.6	0.0228	0.0164	0.02	0.0236	0.0316	0.0232
5.61	0.0032	-0.0008	0.0024	0.0032	0.0188	0.0036
5.62	-0.0192	-0.0188	-0.0172	-0.0208	-0.0148	-0.0192
5.63	-0.02	-0.0188	-0.0176	-0.0208	-0.0316	-0.0192
5.64	-0.0004	-0.002	0	-0.0004	-0.0188	0.0004
5.65	0.0216	0.016	0.0192	0.0232	0.0148	0.0228
5.66	0.0228	0.0164	0.02	0.0236	0.0316	0.0232
5.67	0.0032	-0.0004	0.0024	0.0032	0.0192	0.0036
5.68	-0.0192	-0.0188	-0.0172	-0.0208	-0.0144	-0.0192
5.69	-0.02	-0.0188	-0.0176	-0.0208	-0.0312	-0.0192
5.7	-0.0004	-0.002	0	-0.0004	-0.0184	0.0004
5.71	0.0216	0.016	0.0192	0.0232	0.0148	0.0228
5.72	0.0228	0.0164	0.02	0.0236	0.032	0.0232
5.73	0.0032	-0.0008	0.0024	0.0032	0.0188	0.0036
5.74	-0.0192	-0.0188	-0.0172	-0.0208	-0.0144	-0.0192
5.75	-0.02	-0.0188	-0.0176	-0.0208	-0.0312	-0.0192
5.76	-0.0004	-0.0016	0.0004	-0.0004	-0.0184	0.0004
5.77	0.0216	0.016	0.0196	0.0232	0.0152	0.0232
5.78	0.0228	0.0164	0.02	0.0236	0.032	0.0232
5.79	0.0028	-0.0008	0.002	0.0032	0.0192	0.0036
5.8	-0.0192	-0.0192	-0.0176	-0.0212	-0.0148	-0.0192
5.81	-0.0204	-0.0188	-0.0176	-0.0212	-0.032	-0.0196
5.82	-0.0004	-0.0016	0.0004	-0.0004	-0.0188	0.0004
5.83	0.0216	0.016	0.0196	0.0232	0.0148	0.0232
5.84	0.0228	0.0164	0.02	0.0236	0.032	0.0232
5.85	0.0028	-0.0008	0.002	0.0028	0.0188	0.0032
5.86	-0.0192	-0.0188	-0.0172	-0.0208	-0.0148	-0.0192
5.87	-0.02	-0.0188	-0.0176	-0.0208	-0.0316	-0.0192
5.88	-0.0004	-0.0016	0.0004	-0.0004	-0.0184	0.0004
5.89	0.0216	0.0164	0.0196	0.0232	0.0148	0.0232
5.9	0.0228	0.0164	0.02	0.0236	0.032	0.0232
5.91	0.0028	-0.0008	0.002	0.0028	0.0188	0.0032
5.92	-0.0192	-0.0188	-0.0172	-0.0204	-0.0144	-0.0188
5.93	-0.0196	-0.0184	-0.0172	-0.0204	-0.0304	-0.0188
5.94	-0.0004	-0.0016	0.0004	-0.0004	-0.018	0.0004
5.95	0.0212	0.0156	0.0188	0.0224	0.014	0.022
5.96	0.022	0.0156	0.0192	0.0224	0.03	0.022
5.97	0.0028	-0.0008	0.002	0.0028	0.0176	0.0032
5.98	-0.0188	-0.0184	-0.0168	-0.02	-0.0144	-0.0184
5.99	-0.0192	-0.018	-0.0168	-0.0196	-0.03	-0.018
6	0	-0.0016	0.0004	0	-0.0176	0.0008
6.01	0.0212	0.0156	0.0188	0.0224	0.0144	0.022
6.02	0.0216	0.0156	0.0192	0.0224	0.0304	0.022
6.03	0.0024	-0.0012	0.0016	0.0024	0.0176	0.0032
6.04	-0.0188	-0.0184	-0.0168	-0.02	-0.0144	-0.0184
6.05	-0.0192	-0.018	-0.0168	-0.02	-0.0304	-0.0184
6.06	0	-0.0016	0.0004	0	-0.0176	0.0008
6.07	0.0212	0.016	0.0192	0.0224	0.0144	0.0224
6.08	0.0216	0.0156	0.0192	0.0224	0.0304	0.022
6.09	0.0024	-0.0008	0.002	0.0024	0.0176	0.0032
6.1	-0.0188	-0.0184	-0.0168	-0.02	-0.0144	-0.0184
6.11	-0.0192	-0.018	-0.0168	-0.02	-0.03	-0.0184
6.12	0	-0.0016	0.0004	0	-0.0176	0.0008
6.13	0.0212	0.0156	0.0188	0.0224	0.0144	0.022
6.14	0.0216	0.0156	0.0192	0.022	0.03	0.022
6.15	0.0024	-0.0012	0.0016	0.0024	0.0172	0.0028
6.16	-0.0188	-0.0184	-0.0168	-0.02	-0.0144	-0.0184
6.17	-0.0188	-0.018	-0.0164	-0.0196	-0.03	-0.018
6.18	0	-0.0012	0.0008	0.0004	-0.0168	0.0012
6.19	0.0212	0.0156	0.0188	0.022	0.0148	0.022
6.2	0.0216	0.0156	0.0192	0.022	0.03	0.022
6.21	0.0024	-0.0012	0.0016	0.0024	0.0172	0.0028
6.22	-0.0188	-0.0184	-0.0168	-0.02	-0.0144	-0.0184
6.23	-0.0192	-0.018	-0.0168	-0.0196	-0.03	-0.018
6.24	0	-0.0012	0.0008	0	-0.0172	0.0012
6.25	0.0208	0.0156	0.0188	0.022	0.0144	0.022
6.26	0.0216	0.0152	0.0192	0.022	0.03	0.0216
6.27	0.0024	-0.0012	0.0016	0.0024	0.0168	0.0028
6.28	-0.0184	-0.0184	-0.0168	-0.02	-0.0144	-0.0184
6.29	-0.0188	-0.018	-0.0164	-0.0196	-0.0296	-0.0176
6.3	0	-0.0012	0.0008	0.0004	-0.0168	0.0012
6.31	0.0212	0.0156	0.0188	0.0224	0.0148	0.022
6.32	0.0216	0.0152	0.0188	0.022	0.03	0.0216
6.33	0.002	-0.0016	0.0016	0.002	0.0168	0.0024
6.34	-0.0188	-0.0184	-0.0168	-0.02	-0.0148	-0.0184
6.35	-0.0192	-0.018	-0.0168	-0.0196	-0.03	-0.018
6.36	0.0004	-0.0012	0.0008	0.0004	-0.0168	0.0012
6.37	0.0208	0.0156	0.0188	0.022	0.0144	0.022
6.38	0.0216	0.0152	0.0188	0.022	0.0296	0.0216
6.39	0.002	-0.0016	0.0016	0.002	0.0168	0.0024
6.4	-0.0184	-0.0184	-0.0168	-0.0196	-0.0148	-0.018
6.41	-0.0188	-0.018	-0.0164	-0.0192	-0.0296	-0.0176
6.42	0.0004	-0.0012	0.0008	0.0004	-0.0168	0.0012
6.43	0.0208	0.0156	0.0188	0.022	0.0144	0.022
6.44	0.0216	0.0152	0.0188	0.0216	0.0296	0.0216
6.45	0.002	-0.0016	0.0012	0.0016	0.0164	0.0024
6.46	-0.0184	-0.0184	-0.0168	-0.02	-0.0148	-0.0184
6.47	-0.0188	-0.0176	-0.0164	-0.0192	-0.03	-0.0176
6.48	0.0004	-0.0012	0.0008	0.0004	-0.0168	0.0016
6.49	0.0212	0.0156	0.0188	0.022	0.0148	0.022
6.5	0.0212	0.0152	0.0188	0.0216	0.0296	0.0216
6.51	0.002	-0.0012	0.0012	0.002	0.0164	0.0024
6.52	-0.0184	-0.0184	-0.0168	-0.02	-0.0148	-0.0184
6.53	-0.0188	-0.0176	-0.0164	-0.0192	-0.0296	-0.0176
6.54	0.0004	-0.0012	0.0012	0.0008	-0.0164	0.0016
6.55	0.0208	0.0156	0.0188	0.022	0.0144	0.022
6.56	0.0212	0.0152	0.0188	0.0216	0.0292	0.0212
6.57	0.002	-0.0016	0.0012	0.0016	0.016	0.0024
6.58	-0.0184	-0.018	-0.0164	-0.0196	-0.0148	-0.018
6.59	-0.0188	-0.0176	-0.0164	-0.0188	-0.0296	-0.0176
6.6	0.0004	-0.0012	0.0012	0.0008	-0.0164	0.0016
6.61	0.0208	0.0156	0.0188	0.022	0.0148	0.022
6.62	0.0212	0.0152	0.0188	0.0216	0.0296	0.0212
6.63	0.002	-0.0016	0.0012	0.0016	0.016	0.002
6.64	-0.0184	-0.0184	-0.0168	-0.0196	-0.0148	-0.0184
6.65	-0.0188	-0.0176	-0.0164	-0.0192	-0.0296	-0.0176
6.66	0.0004	-0.0008	0.0012	0.0008	-0.0164	0.0016
6.67	0.0208	0.0156	0.0188	0.022	0.0148	0.022
6.68	0.0216	0.0152	0.0188	0.0216	0.0296	0.0212
6.69	0.002	-0.0016	0.0012	0.0016	0.016	0.0024
6.7	-0.0188	-0.0184	-0.0168	-0.02	-0.0148	-0.0184
6.71	-0.0188	-0.0176	-0.0164	-0.0192	-0.0296	-0.0176
6.72	0.0008	-0.0008	0.0012	0.0012	-0.016	0.002
6.73	0.0212	0.0156	0.0192	0.0224	0.0152	0.0224
6.74	0.0216	0.0156	0.0192	0.022	0.0304	0.0216
6.75	0.002	-0.0016	0.0012	0.002	0.0172	0.0028
6.76	-0.0184	-0.0184	-0.0168	-0.0196	-0.014	-0.018
6.77	-0.0188	-0.0176	-0.0164	-0.0188	-0.0288	-0.0172
6.78	0.0008	-0.0008	0.0012	0.0012	-0.0156	0.002
6.79	0.0208	0.0156	0.0188	0.0224	0.0156	0.022
6.8	0.0212	0.0152	0.0188	0.0216	0.0304	0.0216
6.81	0.0016	-0.0016	0.0012	0.0016	0.0164	0.0024
6.82	-0.0184	-0.0184	-0.0168	-0.0196	-0.0144	-0.018
6.83	-0.0188	-0.0176	-0.0164	-0.0188	-0.0292	-0.0172
6.84	0.0008	-0.0008	0.0012	0.0008	-0.0156	0.002
6.85	0.0208	0.0156	0.0188	0.022	0.0152	0.022
6.86	0.0212	0.0152	0.0188	0.0216	0.0296	0.0212
6.87	0.0016	-0.0016	0.0012	0.0016	0.016	0.002
6.88	-0.0184	-0.0184	-0.0168	-0.0196	-0.0148	-0.018
6.89	-0.0188	-0.0176	-0.0164	-0.0188	-0.0292	-0.0172
6.9	0.0008	-0.0008	0.0012	0.0012	-0.0156	0.002
6.91	0.0208	0.0156	0.0188	0.022	0.0152	0.022
6.92	0.0212	0.0152	0.0188	0.0216	0.0296	0.0212
6.93	0.0016	-0.0016	0.0012	0.0016	0.016	0.002
6.94	-0.0184	-0.0184	-0.0168	-0.0196	-0.0148	-0.018
6.95	-0.0188	-0.0176	-0.0164	-0.0188	-0.0292	-0.0172
6.96	0.0008	-0.0008	0.0012	0.0012	-0.0156	0.002
6.97	0.0208	0.0156	0.0188	0.022	0.0148	0.022
6.98	0.0212	0.0152	0.0188	0.0212	0.0292	0.0208
6.99	0.0016	-0.0016	0.0012	0.0016	0.016	0.002
7	-0.0184	-0.0184	-0.0164	-0.0196	-0.0148	-0.018
7.01	-0.0188	-0.0176	-0.0164	-0.0188	-0.0292	-0.0172
7.02	0.0008	-0.0008	0.0012	0.0012	-0.0156	0.002
7.03	0.0208	0.0156	0.0188	0.022	0.0152	0.022
7.04	0.0212	0.0152	0.0188	0.0212	0.0292	0.0208
7.05	0.0016	-0.0016	0.0008	0.0012	0.0156	0.002
7.06	-0.0184	-0.018	-0.0168	-0.02	-0.0152	-0.0184
7.07	-0.0184	-0.0176	-0.016	-0.0188	-0.0292	-0.0172
7.08	0.0008	-0.0008	0.0012	0.0012	-0.016	0.002
7.09	0.0208	0.0156	0.0188	0.022	0.0148	0.0216
7.1	0.0212	0.0152	0.0188	0.0212	0.0292	0.0208
7.11	0.0016	-0.0016	0.0012	0.0012	0.0156	0.002
7.12	-0.0184	-0.018	-0.0164	-0.0196	-0.0152	-0.018
7.13	-0.0184	-0.0176	-0.016	-0.0188	-0.0296	-0.0172
7.14	0.0008	-0.0008	0.0016	0.0012	-0.016	0.002
7.15	0.0208	0.0156	0.0188	0.022	0.0148	0.0216
7.16	0.0212	0.0152	0.0188	0.0212	0.0288	0.0208
7.17	0.0016	-0.0016	0.0008	0.0012	0.0152	0.0016
7.18	-0.0184	-0.018	-0.0164	-0.0196	-0.0152	-0.018
7.19	-0.0184	-0.0176	-0.016	-0.0184	-0.0292	-0.0168
7.2	0.0008	-0.0008	0.0012	0.0012	-0.0156	0.002
7.21	0.0208	0.0156	0.0188	0.022	0.0148	0.022
7.22	0.0212	0.0152	0.0184	0.0212	0.0292	0.0208
7.23	0.0016	-0.0016	0.0008	0.0012	0.0156	0.002
7.24	-0.0184	-0.0184	-0.0168	-0.0196	-0.0152	-0.018
7.25	-0.0188	-0.0176	-0.0164	-0.0188	-0.0292	-0.0172
7.26	0.0008	-0.0008	0.0012	0.0012	-0.0156	0.002
7.27	0.0208	0.0152	0.0188	0.022	0.0148	0.0216
7.28	0.0212	0.0148	0.0188	0.0212	0.0288	0.0208
7.29	0.0016	-0.0016	0.0012	0.0012	0.0152	0.002
7.3	-0.0184	-0.018	-0.0164	-0.0196	-0.0152	-0.018
7.31	-0.0184	-0.0176	-0.016	-0.0184	-0.0288	-0.0168
7.32	0.0008	-0.0008	0.0012	0.0012	-0.0152	0.002
7.33	0.0208	0.0152	0.0188	0.0216	0.0148	0.0216
7.34	0.0212	0.0148	0.0188	0.0208	0.0292	0.0208
7.35	0.0016	-0.002	0.0008	0.0012	0.0152	0.0016
7.36	-0.0184	-0.0184	-0.0168	-0.0196	-0.0152	-0.0184
7.37	-0.0188	-0.0176	-0.016	-0.0188	-0.0292	-0.0172
7.38	0.0008	-0.0008	0.0016	0.0012	-0.0156	0.002
7.39	0.0208	0.0156	0.0188	0.022	0.0152	0.022
7.4	0.0212	0.0148	0.0188	0.0212	0.0292	0.0208
7.41	0.0016	-0.002	0.0008	0.0012	0.0156	0.002
7.42	-0.0184	-0.0184	-0.0168	-0.0196	-0.0152	-0.018
7.43	-0.0184	-0.0176	-0.016	-0.0184	-0.0292	-0.0168
7.44	0.0008	-0.0008	0.0012	0.0012	-0.0156	0.002
7.45	0.0208	0.0152	0.0188	0.0216	0.0148	0.0216
7.46	0.0212	0.0148	0.0184	0.0208	0.0288	0.0208
7.47	0.0016	-0.002	0.0008	0.0012	0.0152	0.0016
7.48	-0.0184	-0.0184	-0.0168	-0.0196	-0.0152	-0.018
7.49	-0.0188	-0.0176	-0.016	-0.0184	-0.0292	-0.0172
7.5	0.0008	-0.0008	0.0016	0.0012	-0.0156	0.002
7.51	0.0208	0.0156	0.0188	0.022	0.0152	0.022
7.52	0.0212	0.0148	0.0188	0.0212	0.0292	0.0208
7.53	0.0016	-0.002	0.0008	0.0012	0.0156	0.0016
7.54	-0.0188	-0.0184	-0.0168	-0.0196	-0.0152	-0.018
7.55	-0.0188	-0.0176	-0.016	-0.0184	-0.0292	-0.0172
7.56	0.0008	-0.0008	0.0016	0.0012	-0.0152	0.002
7.57	0.0208	0.0156	0.0188	0.022	0.0152	0.0216
7.58	0.0212	0.0148	0.0184	0.0212	0.0292	0.0208
7.59	0.0012	-0.002	0.0008	0.0012	0.0152	0.0016
7.6	-0.0184	-0.0184	-0.0168	-0.0196	-0.0152	-0.018
7.61	-0.0184	-0.0176	-0.016	-0.0184	-0.0292	-0.0168
7.62	0.0008	-0.0008	0.0016	0.0012	-0.0152	0.002
7.63	0.0208	0.0156	0.0188	0.022	0.0152	0.0216
7.64	0.0208	0.0148	0.0184	0.0208	0.0288	0.0204
7.65	0.0016	-0.002	0.0008	0.0012	0.0152	0.0016
7.66	-0.0184	-0.0184	-0.0168	-0.0196	-0.0152	-0.018
7.67	-0.0188	-0.0176	-0.0164	-0.0188	-0.0292	-0.0172
7.68	0.0008	-0.0008	0.0016	0.0012	-0.0156	0.002
7.69	0.0208	0.0156	0.0188	0.0216	0.0148	0.0216
7.7	0.0208	0.0148	0.0184	0.0208	0.0288	0.0204
7.71	0.0016	-0.002	0.0008	0.0008	0.0148	0.0016
7.72	-0.0184	-0.0184	-0.0168	-0.0196	-0.0156	-0.018
7.73	-0.0184	-0.0176	-0.016	-0.0184	-0.0296	-0.0172
7.74	0.0012	-0.0004	0.0016	0.0012	-0.0156	0.002
7.75	0.0208	0.0156	0.0188	0.022	0.0148	0.0216
7.76	0.0212	0.0152	0.0188	0.0208	0.0288	0.0208
7.77	0.0012	-0.002	0.0008	0.0008	0.0148	0.0016
7.78	-0.0184	-0.0184	-0.0168	-0.0196	-0.0156	-0.018
7.79	-0.0184	-0.0176	-0.016	-0.0184	-0.0292	-0.0168
7.8	0.0008	-0.0008	0.0016	0.0012	-0.0156	0.002
7.81	0.0208	0.0156	0.0188	0.0216	0.0148	0.0216
7.82	0.0208	0.0148	0.0184	0.0208	0.0288	0.0204
7.83	0.0012	-0.002	0.0008	0.0008	0.0148	0.0016
7.84	-0.0184	-0.0184	-0.0168	-0.0196	-0.0156	-0.018
7.85	-0.0184	-0.0176	-0.016	-0.0184	-0.0292	-0.0168
7.86	0.0008	-0.0008	0.0016	0.0012	-0.0152	0.0024
7.87	0.0208	0.0152	0.0188	0.0216	0.0148	0.0216
7.88	0.0208	0.0148	0.0184	0.0208	0.0284	0.0204
7.89	0.0012	-0.002	0.0008	0.0008	0.0148	0.0016
7.9	-0.0184	-0.018	-0.0168	-0.0196	-0.0152	-0.018
7.91	-0.0184	-0.0172	-0.016	-0.0184	-0.0288	-0.0168
7.92	0.0012	-0.0004	0.0016	0.0016	-0.0152	0.0024
7.93	0.0208	0.0156	0.0188	0.0216	0.0148	0.0216
7.94	0.0208	0.0148	0.0184	0.0208	0.0288	0.0204
7.95	0.0012	-0.002	0.0008	0.0008	0.0148	0.0016
7.96	-0.0184	-0.0184	-0.0168	-0.0196	-0.0156	-0.018
7.97	-0.0184	-0.0176	-0.016	-0.0184	-0.0292	-0.0168
7.98	0.0012	-0.0004	0.0016	0.0016	-0.0156	0.0024
7.99	0.0208	0.0152	0.0188	0.0216	0.0148	0.0216
8	0.0208	0.0148	0.0184	0.0208	0.0284	0.0204
8.01	0.0012	-0.002	0.0008	0.0008	0.0148	0.0016
8.02	-0.0184	-0.018	-0.0168	-0.0196	-0.0156	-0.018
8.03	-0.0184	-0.0172	-0.016	-0.0184	-0.0292	-0.0168
8.04	0.0012	-0.0004	0.0016	0.0016	-0.0152	0.0024
8.05	0.0208	0.0152	0.0188	0.0216	0.0148	0.0216
8.06	0.0208	0.0148	0.0184	0.0208	0.0284	0.0204
8.07	0.0012	-0.002	0.0008	0.0008	0.0144	0.0012
8.08	-0.0184	-0.018	-0.0168	-0.0196	-0.0152	-0.018
8.09	-0.0184	-0.0172	-0.016	-0.0184	-0.0288	-0.0168
8.1	0.0012	-0.0004	0.0016	0.0016	-0.0152	0.0024
8.11	0.0204	0.0152	0.0184	0.0216	0.0148	0.0212
8.12	0.0208	0.0148	0.0184	0.0204	0.0284	0.0204
8.13	0.0012	-0.002	0.0008	0.0008	0.0144	0.0016
8.14	-0.0184	-0.018	-0.0168	-0.0196	-0.0156	-0.018
8.15	-0.0184	-0.0172	-0.016	-0.018	-0.0292	-0.0168
8.16	0.0008	-0.0004	0.0016	0.0016	-0.0152	0.0024
8.17	0.0204	0.0152	0.0184	0.0216	0.0144	0.0212
8.18	0.0208	0.0148	0.0184	0.0204	0.028	0.02
8.19	0.0012	-0.002	0.0008	0.0008	0.0144	0.0012
8.2	-0.0184	-0.018	-0.0164	-0.0196	-0.0156	-0.018
8.21	-0.0184	-0.0172	-0.016	-0.018	-0.0292	-0.0168
8.22	0.0012	-0.0004	0.0016	0.0016	-0.0152	0.0024
8.23	0.0208	0.0152	0.0188	0.0216	0.0144	0.0212
8.24	0.0208	0.0148	0.0184	0.0204	0.028	0.02
8.25	0.0012	-0.002	0.0008	0.0008	0.014	0.0012
8.26	-0.0184	-0.018	-0.0164	-0.0196	-0.0156	-0.018
8.27	-0.0184	-0.0176	-0.016	-0.0184	-0.0292	-0.0168
8.28	0.0012	-0.0008	0.0016	0.0012	-0.0156	0.002
8.29	0.0204	0.0152	0.0184	0.0212	0.014	0.0212
8.3	0.0208	0.0144	0.0184	0.02	0.0276	0.02
8.31	0.0012	-0.002	0.0008	0.0004	0.0136	0.0012
8.32	-0.0184	-0.018	-0.0164	-0.0196	-0.016	-0.018
8.33	-0.018	-0.0172	-0.016	-0.0184	-0.0292	-0.0168
8.34	0.0012	-0.0004	0.0016	0.0012	-0.0156	0.002
8.35	0.0208	0.0152	0.0188	0.0212	0.014	0.0212
8.36	0.0208	0.0148	0.0184	0.02	0.0276	0.02
8.37	0.0012	-0.002	0.0008	0.0004	0.0136	0.0008
8.38	-0.0184	-0.018	-0.0164	-0.0196	-0.0164	-0.018
8.39	-0.0184	-0.0172	-0.016	-0.0184	-0.0296	-0.0168
8.4	0.0012	-0.0004	0.0016	0.0012	-0.0156	0.002
8.41	0.0204	0.0152	0.0184	0.0212	0.014	0.0208
8.42	0.0208	0.0148	0.0184	0.02	0.0272	0.0196
8.43	0.0012	-0.002	0.0008	0.0004	0.0132	0.0012
8.44	-0.0184	-0.018	-0.0164	-0.0196	-0.0164	-0.018
8.45	-0.0184	-0.0172	-0.016	-0.018	-0.0296	-0.0168
8.46	0.0012	-0.0004	0.0016	0.0016	-0.0156	0.0024
8.47	0.0208	0.0152	0.0184	0.0216	0.014	0.0212
8.48	0.0208	0.0148	0.0184	0.0204	0.0276	0.02
8.49	0.0012	-0.002	0.0004	0.0004	0.0136	0.0008
8.5	-0.0184	-0.018	-0.0164	-0.0196	-0.0164	-0.018
8.51	-0.0184	-0.0176	-0.016	-0.0184	-0.0296	-0.0168
8.52	0.0012	-0.0004	0.0016	0.0016	-0.0156	0.0024
8.53	0.0208	0.0156	0.0188	0.022	0.0148	0.022
8.54	0.0212	0.0148	0.0188	0.0208	0.0288	0.0204
8.55	0.0012	-0.0024	0.0004	0.0004	0.014	0.0008
8.56	-0.0192	-0.0188	-0.0172	-0.0208	-0.0172	-0.0192
8.57	-0.0192	-0.018	-0.0168	-0.0192	-0.0312	-0.0176
8.58	0.0008	-0.0008	0.0012	0.0012	-0.0168	0.002
8.59	0.0208	0.0156	0.0188	0.022	0.014	0.022
8.6	0.0208	0.0148	0.0184	0.0208	0.028	0.0204
8.61	0.0008	-0.0024	0.0004	0.0004	0.014	0.0012
8.62	-0.0192	-0.0188	-0.0172	-0.0204	-0.0168	-0.0188
8.63	-0.0192	-0.018	-0.0164	-0.0188	-0.0308	-0.0172
8.64	0.0008	-0.0008	0.0016	0.0016	-0.016	0.0024
8.65	0.0212	0.0156	0.0188	0.0224	0.0148	0.0224
8.66	0.0212	0.0152	0.0188	0.0212	0.0292	0.0208
8.67	0.0012	-0.002	0.0004	0.0008	0.0148	0.0012
8.68	-0.0188	-0.0188	-0.0172	-0.02	-0.016	-0.0184
8.69	-0.0192	-0.018	-0.0168	-0.0188	-0.03	-0.0172
8.7	0.0008	-0.0008	0.0016	0.0016	-0.0156	0.0024
8.71	0.0212	0.0156	0.0192	0.0224	0.0156	0.0224
8.72	0.0216	0.0152	0.0188	0.0216	0.03	0.0212
8.73	0.0016	-0.002	0.0008	0.0012	0.0156	0.0016
8.74	-0.0188	-0.0184	-0.0168	-0.02	-0.0152	-0.0184
8.75	-0.0188	-0.0176	-0.0164	-0.0184	-0.0292	-0.0168
8.76	0.0012	-0.0004	0.0016	0.002	-0.0148	0.0028
8.77	0.0212	0.0156	0.0188	0.0224	0.016	0.022
8.78	0.0212	0.0152	0.0188	0.0212	0.0296	0.0208
8.79	0.0012	-0.002	0.0008	0.0008	0.0152	0.0012
8.8	-0.0188	-0.0184	-0.0168	-0.02	-0.0156	-0.0184
8.81	-0.0192	-0.018	-0.0168	-0.0188	-0.0296	-0.0172
8.82	0.0008	-0.0008	0.0016	0.0016	-0.0156	0.0024
8.83	0.0212	0.0156	0.0188	0.0224	0.0152	0.022
8.84	0.0212	0.0152	0.0188	0.0212	0.0292	0.0208
8.85	0.0012	-0.002	0.0008	0.0004	0.0148	0.0012
8.86	-0.0192	-0.0188	-0.0172	-0.0204	-0.0164	-0.0188
8.87	-0.0192	-0.018	-0.0164	-0.0188	-0.03	-0.0172
8.88	0.0008	-0.0008	0.0016	0.0016	-0.0156	0.0024
8.89	0.0208	0.0156	0.0188	0.022	0.0148	0.0216
8.9	0.0212	0.0152	0.0188	0.0208	0.0284	0.0204
8.91	0.0012	-0.002	0.0008	0.0004	0.014	0.0012
8.92	-0.0188	-0.0188	-0.0172	-0.0204	-0.0164	-0.0188
8.93	-0.0188	-0.018	-0.0164	-0.0188	-0.0304	-0.0172
8.94	0.0008	-0.0008	0.0016	0.0016	-0.016	0.0024
8.95	0.0212	0.0156	0.0192	0.0224	0.0152	0.022
8.96	0.0212	0.0152	0.0188	0.0212	0.0288	0.0208
8.97	0.0016	-0.002	0.0008	0.0008	0.0148	0.0016
8.98	-0.0184	-0.018	-0.0164	-0.0192	-0.0148	-0.0176
8.99	-0.0172	-0.0164	-0.0148	-0.016	-0.026	-0.0148
9	0.0032	0.0012	0.0036	0.0048	-0.0096	0.0056
9.01	0.0228	0.0168	0.0204	0.0244	0.0212	0.024
9.02	0.022	0.016	0.0196	0.022	0.0336	0.0216
9.03	0.0016	-0.0016	0.0012	0.0012	0.0184	0.0016
9.04	-0.018	-0.018	-0.0164	-0.0192	-0.0124	-0.0176
9.05	-0.018	-0.0172	-0.0156	-0.0176	-0.026	-0.016
9.06	0.0016	-0.0004	0.002	0.002	-0.0124	0.0028
9.07	0.0208	0.0152	0.0188	0.0216	0.0164	0.0216
9.08	0.0208	0.0148	0.0184	0.0204	0.0292	0.02
9.09	0.0012	-0.002	0.0008	0.0004	0.0148	0.0012
9.1	-0.0184	-0.018	-0.0164	-0.0192	-0.0148	-0.0176
9.11	-0.0184	-0.0172	-0.016	-0.0176	-0.028	-0.016
9.12	0.0012	-0.0004	0.0016	0.002	-0.014	0.0028
9.13	0.0208	0.0152	0.0188	0.0216	0.0152	0.0216
9.14	0.0208	0.0148	0.0184	0.0204	0.0284	0.02
9.15	0.0012	-0.002	0.0008	0.0008	0.0144	0.0012
9.16	-0.0184	-0.018	-0.0164	-0.0188	-0.0148	-0.0176
9.17	-0.0184	-0.0172	-0.016	-0.0176	-0.028	-0.016
9.18	0.0012	-0.0004	0.0016	0.002	-0.014	0.0028
9.19	0.0204	0.0152	0.0184	0.0212	0.0152	0.0212
9.2	0.0208	0.0148	0.0184	0.02	0.028	0.02
9.21	0.0012	-0.002	0.0008	0.0008	0.0144	0.0012
9.22	-0.018	-0.018	-0.0164	-0.0188	-0.0148	-0.0172
9.23	-0.0184	-0.0172	-0.016	-0.0176	-0.028	-0.016
9.24	0.0012	-0.0004	0.0016	0.002	-0.0144	0.0028
9.25	0.0204	0.0152	0.0184	0.0216	0.0152	0.0212
9.26	0.0208	0.0148	0.0184	0.0204	0.0284	0.02
9.27	0.0012	-0.002	0.0008	0.0008	0.0144	0.0012
9.28	-0.0184	-0.018	-0.0164	-0.0188	-0.0148	-0.0176
9.29	-0.018	-0.0172	-0.0156	-0.0172	-0.0276	-0.016
9.3	0.0012	-0.0004	0.0016	0.002	-0.014	0.0028
9.31	0.0204	0.0152	0.0184	0.0212	0.0152	0.0212
9.32	0.0208	0.0148	0.0184	0.02	0.028	0.02
9.33	0.0012	-0.002	0.0008	0.0008	0.0144	0.0012
9.34	-0.018	-0.018	-0.0164	-0.0188	-0.0148	-0.0172
9.35	-0.018	-0.0172	-0.0156	-0.0172	-0.0276	-0.0156
9.36	0.0012	-0.0004	0.0016	0.002	-0.014	0.0028
9.37	0.0204	0.0152	0.0184	0.0212	0.0152	0.0212
9.38	0.0208	0.0148	0.0184	0.0204	0.0284	0.02
9.39	0.0016	-0.002	0.0008	0.0008	0.0148	0.0016
9.4	-0.018	-0.0176	-0.016	-0.0188	-0.0144	-0.0172
9.41	-0.0184	-0.0172	-0.016	-0.0176	-0.0276	-0.016
9.42	0.0008	-0.0008	0.0016	0.0016	-0.0144	0.0024
9.43	0.0204	0.0152	0.0184	0.0212	0.0148	0.0212
9.44	0.0208	0.0148	0.0184	0.02	0.0276	0.02
9.45	0.0016	-0.0016	0.0008	0.0008	0.014	0.0016
9.46	-0.018	-0.0176	-0.016	-0.0188	-0.0148	-0.0172
9.47	-0.018	-0.0168	-0.0156	-0.0172	-0.0276	-0.0156
9.48	0.0012	-0.0004	0.0016	0.002	-0.0136	0.0028
9.49	0.0204	0.0152	0.0184	0.0212	0.0152	0.0212
9.5	0.0208	0.0148	0.0184	0.0204	0.0284	0.02
9.51	0.0012	-0.002	0.0008	0.0008	0.0144	0.0012
9.52	-0.018	-0.0176	-0.016	-0.0184	-0.0144	-0.0172
9.53	-0.018	-0.0172	-0.0156	-0.0172	-0.0272	-0.0156
9.54	0.0012	-0.0004	0.0016	0.002	-0.0136	0.0028
9.55	0.0204	0.0152	0.0184	0.0212	0.0156	0.0212
9.56	0.0208	0.0148	0.0184	0.02	0.028	0.0196
9.57	0.0016	-0.0016	0.0008	0.0008	0.0144	0.0016
9.58	-0.0176	-0.0176	-0.016	-0.0184	-0.0144	-0.0168
9.59	-0.018	-0.0168	-0.0156	-0.0172	-0.0272	-0.0156
9.6	0.0012	-0.0004	0.0016	0.002	-0.0136	0.0028
9.61	0.0204	0.0152	0.0184	0.0212	0.0152	0.0212
9.62	0.0208	0.0148	0.0184	0.02	0.028	0.0196
9.63	0.0012	-0.002	0.0008	0.0004	0.014	0.0012
9.64	-0.0184	-0.018	-0.0164	-0.0192	-0.0156	-0.0176
9.65	-0.0184	-0.0172	-0.016	-0.0176	-0.0288	-0.0164
9.66	0.0012	-0.0004	0.0016	0.002	-0.0144	0.0028
9.67	0.0208	0.0156	0.0188	0.022	0.0156	0.022
9.68	0.0212	0.0152	0.0188	0.0212	0.0292	0.0208
9.69	0.0016	-0.0016	0.0012	0.0012	0.0156	0.0016
9.7	-0.0184	-0.018	-0.0164	-0.0192	-0.0144	-0.0176
9.71	-0.0188	-0.0176	-0.0164	-0.018	-0.028	-0.0164
9.72	0.0008	-0.0008	0.0016	0.002	-0.014	0.0028
9.73	0.0208	0.0152	0.0188	0.022	0.016	0.0216
9.74	0.0212	0.0148	0.0188	0.0208	0.0292	0.0204
9.75	0.0016	-0.002	0.0008	0.0008	0.0152	0.0016
9.76	-0.0184	-0.018	-0.0164	-0.0192	-0.0148	-0.0176
9.77	-0.0184	-0.0172	-0.016	-0.0176	-0.028	-0.0164
9.78	0.0008	-0.0008	0.0016	0.002	-0.014	0.0028
9.79	0.0208	0.0152	0.0188	0.022	0.0156	0.0216
9.8	0.0208	0.0148	0.0184	0.0204	0.0288	0.0204
9.81	0.0012	-0.002	0.0008	0.0008	0.0148	0.0012
9.82	-0.0184	-0.018	-0.0168	-0.0196	-0.0152	-0.018
9.83	-0.0188	-0.0176	-0.0164	-0.018	-0.0288	-0.0164
9.84	0.0008	-0.0008	0.0012	0.0016	-0.0148	0.0024
9.85	0.0208	0.0152	0.0188	0.0216	0.0152	0.0216
9.86	0.0208	0.0148	0.0184	0.0204	0.0284	0.02
9.87	0.0016	-0.002	0.0008	0.0004	0.0144	0.0012
9.88	-0.0184	-0.0184	-0.0168	-0.0196	-0.0156	-0.018
9.89	-0.0188	-0.0176	-0.0164	-0.018	-0.0292	-0.0168
9.9	0.0008	-0.0008	0.0012	0.0016	-0.0152	0.0024
9.91	0.0204	0.0152	0.0184	0.0216	0.0144	0.0212
9.92	0.0208	0.0148	0.0184	0.0204	0.028	0.02
9.93	0.0012	-0.002	0.0008	0.0004	0.0136	0.0008
9.94	-0.0188	-0.0184	-0.0168	-0.02	-0.0164	-0.0184
9.95	-0.0188	-0.0176	-0.0164	-0.0184	-0.03	-0.0168
9.96	0.0004	-0.0008	0.0012	0.0012	-0.016	0.002
9.97	0.0208	0.0152	0.0188	0.0216	0.014	0.0216
9.98	0.0212	0.0148	0.0184	0.0204	0.028	0.0204
9.99	0.0012	-0.002	0.0008	0.0004	0.0136	0.0012
10	-0.0184	-0.0184	-0.0168	-0.0196	-0.0164	-0.018
10.01	-0.0188	-0.0176	-0.0164	-0.0184	-0.0296	-0.0168
10.02	0.0008	-0.0008	0.0012	0.0016	-0.0156	0.0024
10.03	0.0208	0.0152	0.0188	0.0216	0.0144	0.0216
10.04	0.0212	0.0152	0.0188	0.0204	0.028	0.0204
10.05	0.0016	-0.0016	0.0008	0.0008	0.0144	0.0016
10.06	-0.0184	-0.018	-0.0164	-0.0192	-0.0156	-0.0176
10.07	-0.0184	-0.0172	-0.016	-0.018	-0.0288	-0.0164
10.08	0.0012	-0.0004	0.0016	0.002	-0.0144	0.0028
10.09	0.0212	0.0156	0.0188	0.022	0.0156	0.022
10.1	0.0212	0.0152	0.0188	0.0212	0.0296	0.0208
10.11	0.0016	-0.0016	0.0012	0.0012	0.0156	0.0016
10.12	-0.0184	-0.018	-0.0164	-0.0192	-0.0144	-0.0176
10.13	-0.0184	-0.0176	-0.016	-0.018	-0.028	-0.0164
10.14	0.0008	-0.0008	0.0016	0.002	-0.014	0.0028
10.15	0.0208	0.0156	0.0188	0.0216	0.0156	0.0216
10.16	0.0212	0.0152	0.0188	0.0208	0.0292	0.0204
10.17	0.0016	-0.0016	0.0012	0.0012	0.0152	0.0016
10.18	-0.0184	-0.018	-0.0164	-0.0192	-0.0148	-0.0176
10.19	-0.0184	-0.0176	-0.016	-0.018	-0.028	-0.0164
10.2	0.0012	-0.0008	0.0016	0.002	-0.014	0.0028
10.21	0.0212	0.0156	0.0188	0.022	0.016	0.022
10.22	0.0212	0.0152	0.0188	0.0208	0.0296	0.0208
10.23	0.0016	-0.0016	0.0012	0.0008	0.0152	0.0016
10.24	-0.0184	-0.018	-0.0164	-0.0192	-0.0144	-0.0176
10.25	-0.0184	-0.0176	-0.016	-0.0176	-0.028	-0.016
10.26	0.0008	-0.0008	0.0016	0.0016	-0.0144	0.0028
10.27	0.0208	0.0152	0.0188	0.0216	0.0152	0.0216
10.28	0.0208	0.0148	0.0184	0.0204	0.0284	0.02
10.29	0.0012	-0.002	0.0008	0.0004	0.0144	0.0012
10.3	-0.0184	-0.0184	-0.0168	-0.0196	-0.0156	-0.018
10.31	-0.0188	-0.0176	-0.0164	-0.018	-0.0292	-0.0168
10.32	0.0008	-0.0008	0.0012	0.0016	-0.0152	0.0024
10.33	0.0208	0.0152	0.0184	0.0216	0.0148	0.0216
10.34	0.0212	0.0148	0.0184	0.0204	0.028	0.02
10.35	0.0016	-0.002	0.0008	0.0008	0.0144	0.0012
10.36	-0.0184	-0.018	-0.0164	-0.0192	-0.0156	-0.0176
10.37	-0.0184	-0.0176	-0.016	-0.018	-0.0284	-0.0164
10.38	0.0008	-0.0008	0.0012	0.0016	-0.0148	0.0024
10.39	0.0204	0.0152	0.0184	0.0212	0.0148	0.0212
10.4	0.0208	0.0148	0.0184	0.02	0.0276	0.02
10.41	0.0012	-0.002	0.0008	0.0004	0.0136	0.0012
10.42	-0.0184	-0.0184	-0.0164	-0.0196	-0.0156	-0.018
10.43	-0.0188	-0.0176	-0.0164	-0.018	-0.0292	-0.0164
10.44	0.0008	-0.0008	0.0012	0.0016	-0.0152	0.0024
10.45	0.0204	0.0152	0.0184	0.0216	0.0148	0.0212
10.46	0.0208	0.0148	0.0184	0.02	0.0276	0.02
10.47	0.0016	-0.002	0.0008	0.0004	0.014	0.0012
10.48	-0.0184	-0.018	-0.0164	-0.0196	-0.016	-0.018
10.49	-0.0184	-0.0176	-0.0164	-0.018	-0.0288	-0.0164
10.5	0.0008	-0.0008	0.0012	0.0016	-0.0148	0.0024
10.51	0.0208	0.0152	0.0184	0.0216	0.0148	0.0216
10.52	0.0212	0.0148	0.0184	0.0204	0.028	0.02
10.53	0.0016	-0.002	0.0008	0.0004	0.014	0.0012
10.54	-0.0184	-0.018	-0.0164	-0.0192	-0.0156	-0.0176
10.55	-0.0184	-0.0176	-0.016	-0.0176	-0.0284	-0.016
10.56	0.0008	-0.0008	0.0012	0.002	-0.0144	0.0028
10.57	0.0208	0.0152	0.0188	0.0216	0.0152	0.0216
10.58	0.0212	0.0152	0.0188	0.0204	0.0288	0.0204
10.59	0.002	-0.0016	0.0012	0.0008	0.0148	0.0016
10.6	-0.018	-0.018	-0.016	-0.0188	-0.0144	-0.0172
10.61	-0.0184	-0.0172	-0.016	-0.0176	-0.0276	-0.016
10.62	0.0008	-0.0008	0.0012	0.002	-0.014	0.0028
10.63	0.0204	0.0152	0.0184	0.0216	0.0156	0.0212
10.64	0.0208	0.0148	0.0184	0.02	0.028	0.0196
10.65	0.0012	-0.002	0.0008	0.0004	0.014	0.0008
10.66	-0.0184	-0.0184	-0.0168	-0.0196	-0.0156	-0.018
10.67	-0.0188	-0.0176	-0.0164	-0.018	-0.0292	-0.0164
10.68	0.0004	-0.0012	0.0008	0.0016	-0.0152	0.0024
10.69	0.0204	0.0148	0.018	0.0212	0.014	0.0212
10.7	0.0204	0.0144	0.018	0.0196	0.0268	0.0192
10.71	0.0004	-0.0028	0	-0.0008	0.0116	0
10.72	-0.0196	-0.0192	-0.0176	-0.0216	-0.0196	-0.0196
10.73	-0.02	-0.0188	-0.0176	-0.0204	-0.034	-0.0188
10.74	-0.0008	-0.002	0	-0.0012	-0.0216	-0.0004
10.75	0.0188	0.0136	0.0168	0.0176	0.0064	0.018
10.76	0.0192	0.0132	0.0168	0.0164	0.0184	0.0164
10.77	0	-0.0032	-0.0004	-0.0032	0.004	-0.0024
10.78	-0.02	-0.0196	-0.018	-0.0224	-0.0256	-0.0208
10.79	-0.0196	-0.0184	-0.0172	-0.02	-0.0376	-0.0184
10.8	0	-0.0016	0.0004	0.0004	-0.0224	0.0012
10.81	0.02	0.0148	0.018	0.0204	0.0084	0.0204
10.82	0.0204	0.0144	0.018	0.0192	0.0224	0.0192
10.83	0.0012	-0.0024	0.0004	0	0.01	0.0008
10.84	-0.0184	-0.0184	-0.0168	-0.0192	-0.0184	-0.0176
10.85	-0.0188	-0.0176	-0.0164	-0.0176	-0.0304	-0.016
10.86	0.0008	-0.0008	0.0012	0.002	-0.0156	0.0032
10.87	0.0208	0.0152	0.0188	0.0216	0.014	0.0216
10.88	0.0212	0.0152	0.0188	0.02	0.0272	0.02
10.89	0.0016	-0.0016	0.0008	0.0004	0.0132	0.0012
10.9	-0.0184	-0.018	-0.0164	-0.0196	-0.016	-0.018
10.91	-0.0188	-0.0176	-0.0164	-0.018	-0.0292	-0.0164
10.92	0.0008	-0.0008	0.0012	0.0016	-0.0152	0.0024
10.93	0.0204	0.0152	0.0184	0.0212	0.014	0.0212
10.94	0.0212	0.0148	0.0184	0.0204	0.0276	0.02
10.95	0.002	-0.0016	0.0012	0.0012	0.0144	0.0016
10.96	-0.018	-0.0176	-0.016	-0.0188	-0.0148	-0.0172
10.97	-0.0184	-0.0172	-0.016	-0.0172	-0.0276	-0.0156
10.98	0.0008	-0.0008	0.0012	0.002	-0.014	0.0028
10.99	0.0208	0.0152	0.0188	0.0216	0.0156	0.0216
11	0.0212	0.0152	0.0188	0.0204	0.0292	0.0204
11.01	0.002	-0.0016	0.0012	0.0012	0.0152	0.0016
11.02	-0.018	-0.018	-0.016	-0.0188	-0.014	-0.0172
11.03	-0.0184	-0.0172	-0.016	-0.0172	-0.0268	-0.0156
11.04	0.0008	-0.0008	0.0012	0.002	-0.0136	0.0028
11.05	0.0208	0.0152	0.0184	0.0216	0.0156	0.0212
11.06	0.0212	0.0152	0.0188	0.0204	0.0288	0.02
11.07	0.002	-0.0012	0.0012	0.0012	0.0152	0.0016
11.08	-0.018	-0.0176	-0.0164	-0.0188	-0.014	-0.0172
11.09	-0.0184	-0.0172	-0.016	-0.0172	-0.0272	-0.0156
11.1	0.0008	-0.0008	0.0012	0.002	-0.0136	0.0028
11.11	0.0204	0.0152	0.0184	0.0216	0.0156	0.0216
11.12	0.0212	0.0148	0.0184	0.0204	0.0284	0.02
11.13	0.002	-0.0016	0.0012	0.0012	0.0152	0.0016
11.14	-0.018	-0.0176	-0.016	-0.0184	-0.014	-0.0168
11.15	-0.0184	-0.0172	-0.016	-0.0172	-0.0268	-0.0156
11.16	0.0008	-0.0008	0.0012	0.002	-0.0136	0.0028
11.17	0.0208	0.0152	0.0184	0.0216	0.016	0.0216
11.18	0.0212	0.0152	0.0188	0.0204	0.0288	0.02
11.19	0.002	-0.0012	0.0016	0.0012	0.0152	0.0016
11.2	-0.018	-0.0176	-0.016	-0.0184	-0.014	-0.0172
11.21	-0.0184	-0.0172	-0.016	-0.0172	-0.0272	-0.0156
11.22	0.0004	-0.0008	0.0012	0.0016	-0.014	0.0024
11.23	0.0204	0.0148	0.0184	0.0208	0.0148	0.0208
11.24	0.0204	0.0144	0.018	0.0192	0.0272	0.0192
11.25	0.0012	-0.002	0.0008	-0.0004	0.0128	0.0004
11.26	-0.0192	-0.0188	-0.0172	-0.0204	-0.0176	-0.0188
11.27	-0.0196	-0.0184	-0.0172	-0.0192	-0.0312	-0.0176
11.28	-0.0004	-0.002	0	0	-0.0184	0.0008
11.29	0.0192	0.014	0.0172	0.0192	0.01	0.0192
11.3	0.0196	0.0136	0.0172	0.018	0.0228	0.018
11.31	0.0008	-0.0024	0	-0.0008	0.0092	-0.0004
11.32	-0.0192	-0.0188	-0.0172	-0.0204	-0.02	-0.0188
11.33	-0.0196	-0.0184	-0.0172	-0.0188	-0.0332	-0.0172
11.34	-0.0004	-0.0016	0.0004	0.0004	-0.0192	0.0012
11.35	0.0196	0.0144	0.0176	0.02	0.01	0.02
11.36	0.02	0.014	0.0176	0.0184	0.0228	0.0184
11.37	0.0012	-0.0024	0.0004	-0.0004	0.01	0.0004
11.38	-0.0188	-0.0184	-0.0168	-0.0196	-0.0188	-0.018
11.39	-0.0192	-0.018	-0.0168	-0.018	-0.0312	-0.0168
11.4	0	-0.0016	0.0004	0.0008	-0.0176	0.0016
11.41	0.02	0.0148	0.018	0.0208	0.0116	0.0204
11.42	0.0204	0.0144	0.018	0.0196	0.0252	0.0196
11.43	0.0016	-0.0016	0.0008	0.0004	0.0124	0.0012
11.44	-0.0184	-0.018	-0.0164	-0.0192	-0.0164	-0.0176
11.45	-0.0188	-0.0176	-0.0164	-0.0176	-0.0292	-0.016
11.46	0.0004	-0.0012	0.0008	0.0016	-0.0156	0.0024
11.47	0.0204	0.0152	0.0184	0.0212	0.014	0.0212
11.48	0.0212	0.0148	0.0184	0.0204	0.0276	0.02
11.49	0.002	-0.0012	0.0016	0.0012	0.0144	0.002
11.5	-0.018	-0.0176	-0.016	-0.0184	-0.0144	-0.0168
11.51	-0.0184	-0.0172	-0.016	-0.0172	-0.0272	-0.0156
11.52	0.0004	-0.0012	0.0008	0.002	-0.014	0.0028
11.53	0.0204	0.0148	0.0184	0.0216	0.0156	0.0212
11.54	0.0208	0.0148	0.0184	0.0204	0.0284	0.02
11.55	0.002	-0.0016	0.0012	0.0012	0.0156	0.002
11.56	-0.018	-0.0176	-0.016	-0.0184	-0.0136	-0.0168
11.57	-0.0184	-0.0172	-0.016	-0.0168	-0.0264	-0.0152
11.58	0.0008	-0.0008	0.0012	0.002	-0.0128	0.0028
11.59	0.0204	0.0152	0.0184	0.0216	0.016	0.0216
11.6	0.0212	0.0148	0.0188	0.0204	0.0292	0.02
11.61	0.0024	-0.0012	0.0016	0.0016	0.016	0.002
11.62	-0.0176	-0.0176	-0.016	-0.0184	-0.0132	-0.0168
11.63	-0.0184	-0.0172	-0.016	-0.0168	-0.026	-0.0156
11.64	0.0004	-0.0012	0.0008	0.002	-0.0132	0.0028
11.65	0.02	0.0148	0.018	0.0212	0.0156	0.0212
11.66	0.0208	0.0148	0.0184	0.0204	0.0288	0.02
11.67	0.002	-0.0012	0.0016	0.0012	0.0156	0.002
11.68	-0.0176	-0.0176	-0.016	-0.0184	-0.0136	-0.0168
11.69	-0.0184	-0.0172	-0.016	-0.0172	-0.0264	-0.0156
11.7	0.0004	-0.0012	0.0008	0.002	-0.0132	0.0028
11.71	0.0204	0.0148	0.018	0.0212	0.0156	0.0212
11.72	0.0208	0.0148	0.0184	0.02	0.0288	0.02
11.73	0.002	-0.0016	0.0012	0.0012	0.0152	0.002
11.74	-0.0168	-0.0168	-0.0152	-0.0168	-0.012	-0.0152
11.75	-0.0128	-0.0128	-0.0112	-0.0092	-0.0156	-0.008
11.76	0.0044	0.002	0.0044	0.0068	-0.002	0.0072
11.77	0.0224	0.0168	0.02	0.024	0.0252	0.0236
11.78	0.0224	0.0164	0.0196	0.0216	0.036	0.0212
11.79	0.0028	-0.0004	0.0024	0.002	0.0212	0.0028
11.8	-0.0172	-0.0168	-0.0152	-0.0176	-0.0088	-0.0164
11.81	-0.0176	-0.0164	-0.0152	-0.0164	-0.0224	-0.0148
11.82	0.0008	-0.0004	0.0016	0.0024	-0.01	0.0032
11.83	0.0208	0.0156	0.0188	0.0216	0.0184	0.0216
11.84	0.0212	0.0152	0.0188	0.0204	0.0308	0.02
11.85	0.0024	-0.0012	0.0016	0.0012	0.0168	0.0016
11.86	-0.018	-0.0176	-0.016	-0.0188	-0.0128	-0.0172
11.87	-0.0188	-0.0176	-0.0164	-0.018	-0.0268	-0.0164
11.88	0	-0.0016	0.0004	0.0008	-0.0148	0.0016
11.89	0.0196	0.0144	0.0176	0.02	0.0136	0.02
11.9	0.0204	0.0144	0.018	0.0188	0.026	0.0188
11.91	0.0016	-0.0016	0.0012	0	0.0128	0.0008
11.92	-0.0184	-0.018	-0.0164	-0.0192	-0.0164	-0.0176
11.93	-0.0188	-0.0176	-0.0164	-0.018	-0.0292	-0.0164
11.94	0	-0.0016	0.0004	0.0008	-0.0164	0.0016
11.95	0.02	0.0144	0.0176	0.02	0.0124	0.02
11.96	0.0204	0.0144	0.018	0.0188	0.0252	0.0188
11.97	0.0016	-0.0016	0.0012	0	0.012	0.0008
11.98	-0.018	-0.018	-0.0164	-0.0192	-0.0168	-0.0176
11.99	-0.0184	-0.0176	-0.0164	-0.0176	-0.0292	-0.016
12	0	-0.0016	0.0008	0.0012	-0.0156	0.002
12.01	0.02	0.0148	0.018	0.0204	0.0132	0.0204
12.02	0.0208	0.0148	0.0184	0.02	0.0264	0.0196
12.03	0.004	0	0.0032	0.0036	0.0164	0.004
12.04	-0.0136	-0.014	-0.0124	-0.012	-0.0056	-0.0108
12.05	-0.0156	-0.0152	-0.0136	-0.0132	-0.018	-0.012
12.06	0.0012	-0.0004	0.0016	0.0028	-0.0068	0.0036
12.07	0.0204	0.0148	0.0184	0.0212	0.0196	0.0208
12.08	0.0208	0.0148	0.0184	0.0196	0.0308	0.0196
12.09	0.0024	-0.0012	0.0016	0.0012	0.0168	0.002
12.1	-0.0176	-0.0172	-0.0156	-0.018	-0.012	-0.0164
12.11	-0.018	-0.0172	-0.0156	-0.0168	-0.0248	-0.0152
12.12	0.0004	-0.0012	0.0008	0.0016	-0.0128	0.0024
12.13	0.02	0.0148	0.018	0.0204	0.0152	0.0204
12.14	0.0208	0.0148	0.0184	0.0196	0.0276	0.0192
12.15	0.0024	-0.0012	0.0016	0.0008	0.0148	0.0016
12.16	-0.0172	-0.0172	-0.0156	-0.018	-0.0136	-0.0164
12.17	-0.018	-0.0172	-0.0156	-0.0168	-0.026	-0.0152
12.18	0.0004	-0.0012	0.0008	0.0012	-0.0136	0.0024
12.19	0.02	0.0148	0.018	0.0204	0.0144	0.0204
12.2	0.0208	0.0148	0.0184	0.0192	0.0268	0.0192
12.21	0.0028	-0.0008	0.002	0.0012	0.0144	0.0016
12.22	-0.0172	-0.0172	-0.0152	-0.018	-0.014	-0.0164
12.23	-0.0176	-0.0168	-0.0156	-0.0172	-0.0268	-0.0156
12.24	0.0004	-0.0012	0.0012	0.0012	-0.0144	0.002
12.25	0.0204	0.0152	0.0184	0.0204	0.014	0.0204
12.26	0.0212	0.0152	0.0188	0.0196	0.0268	0.0192
12.27	0.0028	-0.0008	0.002	0.0012	0.014	0.0016
12.28	-0.0172	-0.0172	-0.0156	-0.0184	-0.0144	-0.0168
12.29	-0.018	-0.0172	-0.0156	-0.0172	-0.0272	-0.0156
12.3	0.0004	-0.0012	0.0008	0.0012	-0.0144	0.002
12.31	0.02	0.0148	0.018	0.0204	0.0136	0.02
12.32	0.0208	0.0148	0.0184	0.0192	0.0264	0.0188
12.33	0.0024	-0.0008	0.002	0.0008	0.0136	0.0016
12.34	-0.0176	-0.0172	-0.0156	-0.0184	-0.0144	-0.0168
12.35	-0.018	-0.0172	-0.016	-0.0172	-0.0272	-0.0156
12.36	0	-0.0016	0.0004	0.0012	-0.0148	0.002
12.37	0.02	0.0148	0.018	0.0204	0.0136	0.0204
12.38	0.0208	0.0148	0.0184	0.0192	0.0264	0.0192
12.39	0.0024	-0.0012	0.002	0.0008	0.0136	0.0016
12.4	-0.0176	-0.0176	-0.016	-0.0184	-0.0148	-0.0168
12.41	-0.018	-0.0172	-0.016	-0.0168	-0.0272	-0.0156
12.42	0	-0.0016	0.0008	0.0012	-0.0148	0.002
12.43	0.02	0.0144	0.018	0.02	0.0136	0.02
12.44	0.0208	0.0148	0.0184	0.0192	0.026	0.0188
12.45	0.0024	-0.0008	0.002	0.0012	0.0136	0.0016
12.46	-0.0176	-0.0176	-0.016	-0.0184	-0.0148	-0.0168
12.47	-0.0184	-0.0176	-0.0164	-0.0176	-0.028	-0.016
12.48	-0.0004	-0.0016	0.0004	0.0008	-0.0156	0.0016
12.49	0.02	0.0144	0.018	0.0204	0.0132	0.0204
12.5	0.0208	0.0148	0.0184	0.0196	0.0264	0.0192
12.51	0.0024	-0.0012	0.002	0.0012	0.014	0.0016
12.52	-0.0176	-0.0176	-0.016	-0.0184	-0.0148	-0.0168
12.53	-0.0184	-0.0176	-0.016	-0.0172	-0.0276	-0.016
12.54	-0.0004	-0.0016	0.0004	0.0008	-0.0152	0.0016
12.55	0.0196	0.0148	0.018	0.0204	0.0132	0.0204
12.56	0.0208	0.0148	0.0184	0.0192	0.0264	0.0192
12.57	0.0024	-0.0012	0.002	0.0012	0.0136	0.0016
12.58	-0.0176	-0.0176	-0.016	-0.0184	-0.0144	-0.0168
12.59	-0.0184	-0.0172	-0.016	-0.0172	-0.0276	-0.0156
12.6	0	-0.0016	0.0004	0.0012	-0.0148	0.002
12.61	0.02	0.0148	0.018	0.0208	0.014	0.0208
12.62	0.0212	0.0148	0.0184	0.02	0.0272	0.0196
12.63	0.0028	-0.0008	0.002	0.0016	0.0152	0.0024
12.64	-0.0176	-0.0176	-0.0156	-0.018	-0.0136	-0.0164
12.65	-0.0184	-0.0172	-0.016	-0.0168	-0.0264	-0.0156
12.66	0	-0.0016	0.0004	0.0012	-0.014	0.002
12.67	0.02	0.0144	0.018	0.0204	0.0144	0.0204
12.68	0.0208	0.0148	0.0184	0.0196	0.0272	0.0196
12.69	0.0028	-0.0008	0.002	0.0012	0.0148	0.002
12.7	-0.0176	-0.0176	-0.016	-0.0184	-0.014	-0.0168
12.71	-0.0184	-0.0176	-0.016	-0.0172	-0.0272	-0.0156
12.72	-0.0004	-0.002	0.0004	0.0008	-0.0148	0.0016
12.73	0.0196	0.0144	0.0176	0.0204	0.0136	0.0204
12.74	0.0208	0.0148	0.0184	0.0196	0.0268	0.0196
12.75	0.0028	-0.0008	0.002	0.0016	0.0144	0.002
12.76	-0.0176	-0.0176	-0.016	-0.0184	-0.014	-0.0168
12.77	-0.0184	-0.0176	-0.016	-0.0172	-0.0272	-0.0156
12.78	-0.0004	-0.002	0	0.0008	-0.0148	0.002
12.79	0.0196	0.0144	0.0176	0.02	0.0136	0.0204
12.8	0.0208	0.0148	0.0184	0.0196	0.0264	0.0192
12.81	0.0028	-0.0008	0.002	0.0012	0.014	0.002
12.82	-0.0176	-0.0176	-0.016	-0.0184	-0.0144	-0.0168
12.83	-0.0184	-0.0176	-0.016	-0.0172	-0.0272	-0.0156
12.84	-0.0004	-0.002	0	0.0008	-0.0148	0.0016
12.85	0.0196	0.0144	0.0176	0.0204	0.0136	0.0204
12.86	0.0208	0.0148	0.0184	0.0196	0.0268	0.0196
12.87	0.0028	-0.0008	0.002	0.0016	0.0144	0.002
12.88	-0.0176	-0.0176	-0.0156	-0.018	-0.014	-0.0168
12.89	-0.0184	-0.0176	-0.016	-0.0172	-0.0272	-0.0156
12.9	-0.0004	-0.002	0	0.0008	-0.0152	0.0016
12.91	0.0196	0.0144	0.0176	0.02	0.0132	0.02
12.92	0.0208	0.0148	0.0184	0.0196	0.0264	0.0192
12.93	0.0028	-0.0008	0.002	0.0016	0.0144	0.002
12.94	-0.0172	-0.0172	-0.0156	-0.018	-0.014	-0.0164
12.95	-0.0184	-0.0176	-0.016	-0.0172	-0.0268	-0.0156
12.96	-0.0004	-0.002	0	0.0008	-0.0148	0.0016
12.97	0.0196	0.0144	0.0176	0.02	0.0132	0.02
12.98	0.0208	0.0148	0.0184	0.0196	0.0264	0.0192
12.99	0.0028	-0.0008	0.002	0.0016	0.0144	0.002
13	-0.0176	-0.0176	-0.016	-0.018	-0.014	-0.0164
13.01	-0.0184	-0.0176	-0.016	-0.0172	-0.0268	-0.0156
13.02	-0.0008	-0.002	0	0.0008	-0.0148	0.0016
13.03	0.0196	0.0144	0.0176	0.02	0.0132	0.02
13.04	0.0208	0.0148	0.0184	0.0196	0.0264	0.0192
13.05	0.0028	-0.0008	0.002	0.0016	0.0144	0.0024
13.06	-0.0176	-0.0172	-0.0156	-0.018	-0.0136	-0.0164
13.07	-0.0184	-0.0176	-0.016	-0.0172	-0.0268	-0.0156
13.08	-0.0008	-0.002	0	0.0008	-0.0148	0.0016
13.09	0.0196	0.0144	0.0176	0.02	0.0132	0.02
13.1	0.0208	0.0148	0.0184	0.0196	0.0264	0.0192
13.11	0.0028	-0.0008	0.0024	0.0016	0.0148	0.0024
13.12	-0.0172	-0.0172	-0.0156	-0.0176	-0.0136	-0.0164
13.13	-0.018	-0.0172	-0.016	-0.0168	-0.0264	-0.0152
13.14	-0.0004	-0.002	0	0.0012	-0.014	0.002
13.15	0.0196	0.0144	0.0176	0.0204	0.014	0.0204
13.16	0.0208	0.0148	0.0184	0.0196	0.0272	0.0196
13.17	0.0028	-0.0008	0.0024	0.002	0.0152	0.0024
13.18	-0.0172	-0.0172	-0.0156	-0.0176	-0.0132	-0.016
13.19	-0.0184	-0.0176	-0.0164	-0.0172	-0.0264	-0.0156
13.2	-0.0008	-0.002	0	0.0008	-0.0144	0.0016
13.21	0.0196	0.0144	0.0176	0.0204	0.014	0.0204
13.22	0.0208	0.0148	0.0184	0.0196	0.0268	0.0192
13.23	0.0028	-0.0008	0.002	0.0016	0.0152	0.0024
13.24	-0.0172	-0.0172	-0.0156	-0.0176	-0.0132	-0.016
13.25	-0.0184	-0.0172	-0.016	-0.0168	-0.026	-0.0152
13.26	-0.0008	-0.002	0	0.0008	-0.014	0.0016
13.27	0.0192	0.014	0.0176	0.02	0.0136	0.02
13.28	0.0204	0.0144	0.018	0.0196	0.0268	0.0192
13.29	0.0028	-0.0008	0.002	0.0016	0.0148	0.0024
13.3	-0.0176	-0.0172	-0.0156	-0.0176	-0.0132	-0.016
13.31	-0.0184	-0.0176	-0.016	-0.0168	-0.026	-0.0152
13.32	-0.0008	-0.002	0	0.0012	-0.014	0.002
13.33	0.0192	0.014	0.0176	0.0204	0.014	0.0204
13.34	0.0204	0.0144	0.018	0.0196	0.0272	0.0196
13.35	0.0028	-0.0008	0.002	0.002	0.0156	0.0028
13.36	-0.0172	-0.0172	-0.0156	-0.0176	-0.0124	-0.016
13.37	-0.0184	-0.0176	-0.0164	-0.0168	-0.0256	-0.0152
13.38	-0.0008	-0.0024	-0.0004	0.0008	-0.0136	0.002
13.39	0.0188	0.014	0.0172	0.02	0.014	0.02
13.4	0.02	0.014	0.0176	0.0192	0.0268	0.0192
13.41	0.0024	-0.0012	0.0016	0.0016	0.0148	0.0024
13.42	-0.0176	-0.0176	-0.016	-0.018	-0.0132	-0.0164
13.43	-0.0188	-0.0176	-0.0164	-0.0168	-0.0264	-0.0152
13.44	-0.0012	-0.0024	-0.0004	0.0008	-0.0148	0.0016
13.45	0.0192	0.014	0.0172	0.02	0.0136	0.02
13.46	0.0204	0.0144	0.018	0.0196	0.0268	0.0192
13.47	0.0028	-0.0008	0.002	0.002	0.0148	0.0024
13.48	-0.0172	-0.0172	-0.0156	-0.0176	-0.0128	-0.016
13.49	-0.0184	-0.0176	-0.0164	-0.0168	-0.026	-0.0152
13.5	-0.0012	-0.0024	-0.0004	0.0008	-0.0144	0.0016
13.51	0.0188	0.0136	0.0168	0.0196	0.0132	0.0196
13.52	0.02	0.014	0.0176	0.0192	0.026	0.0188
13.53	0.0024	-0.0012	0.0016	0.0016	0.014	0.002
13.54	-0.0176	-0.0176	-0.016	-0.018	-0.014	-0.0164
13.55	-0.0188	-0.0176	-0.0164	-0.0168	-0.0268	-0.0152
13.56	-0.0012	-0.0024	-0.0004	0.0008	-0.0148	0.0016
13.57	0.0188	0.0136	0.0168	0.0196	0.0128	0.0196
13.58	0.02	0.014	0.0176	0.0192	0.026	0.0192
13.59	0.0028	-0.0008	0.002	0.0016	0.0144	0.0024
13.6	-0.0172	-0.0172	-0.0156	-0.0176	-0.0132	-0.016
13.61	-0.0184	-0.0176	-0.0164	-0.0168	-0.0264	-0.0152
13.62	-0.0012	-0.0024	-0.0004	0.0004	-0.0148	0.0016
13.63	0.0192	0.014	0.0172	0.02	0.0132	0.02
13.64	0.0204	0.0144	0.018	0.0196	0.0264	0.0192
13.65	0.0032	-0.0004	0.0024	0.002	0.0148	0.0028
13.66	-0.0168	-0.0172	-0.0156	-0.0172	-0.0128	-0.0156
13.67	-0.0184	-0.0172	-0.016	-0.0168	-0.026	-0.0152
13.68	-0.0008	-0.002	0	0.0008	-0.0144	0.0016
13.69	0.0192	0.0144	0.0176	0.02	0.0136	0.02
13.7	0.0208	0.0148	0.0184	0.0192	0.0268	0.0192
13.71	0.0032	-0.0004	0.0024	0.0016	0.0148	0.0024
13.72	-0.0172	-0.0172	-0.0156	-0.0176	-0.0132	-0.016
13.73	-0.0184	-0.0176	-0.0164	-0.0168	-0.0264	-0.0156
13.74	-0.0012	-0.0024	-0.0004	0.0004	-0.0152	0.0012
13.75	0.0188	0.014	0.0172	0.0196	0.0128	0.0196
13.76	0.0204	0.0144	0.018	0.0188	0.0256	0.0188
13.77	0.0028	-0.0008	0.002	0.0012	0.0136	0.002
13.78	-0.0172	-0.0172	-0.0156	-0.018	-0.0144	-0.0164
13.79	-0.0184	-0.0176	-0.0164	-0.0172	-0.0272	-0.0156
13.8	-0.0012	-0.0024	-0.0004	0.0004	-0.0156	0.0012
13.81	0.0192	0.014	0.0172	0.0196	0.0124	0.0196
13.82	0.0204	0.0144	0.018	0.0192	0.0252	0.0188
13.83	0.0032	-0.0004	0.0024	0.0016	0.014	0.0024
13.84	-0.0172	-0.0172	-0.0156	-0.0176	-0.014	-0.0164
13.85	-0.0184	-0.0176	-0.016	-0.0168	-0.0268	-0.0156
13.86	-0.0012	-0.0024	-0.0004	0.0004	-0.0152	0.0016
13.87	0.0192	0.014	0.0172	0.02	0.0128	0.02
13.88	0.0204	0.0144	0.018	0.0192	0.0256	0.0192
13.89	0.0032	-0.0004	0.0024	0.002	0.0144	0.0024
13.9	-0.0172	-0.0172	-0.0156	-0.0176	-0.0136	-0.016
13.91	-0.0188	-0.0176	-0.0164	-0.0172	-0.0264	-0.0156
13.92	-0.0016	-0.0028	-0.0008	0.0004	-0.0152	0.0012
13.93	0.0188	0.0136	0.0168	0.0196	0.0124	0.0196
13.94	0.0204	0.0144	0.0176	0.0192	0.0256	0.0192
13.95	0.0028	-0.0008	0.002	0.0016	0.014	0.0024
13.96	-0.0176	-0.0176	-0.016	-0.0176	-0.0136	-0.016
13.97	-0.0188	-0.018	-0.0164	-0.0168	-0.0268	-0.0152
13.98	-0.0016	-0.0028	-0.0008	0.0004	-0.0152	0.0012
13.99	0.0188	0.0136	0.0168	0.0196	0.0124	0.0196
14	0.02	0.014	0.0176	0.0188	0.0252	0.0188
14.01	0.0028	-0.0008	0.002	0.0016	0.0136	0.0024
14.02	-0.0176	-0.0176	-0.016	-0.018	-0.014	-0.0164
14.03	-0.0192	-0.018	-0.0168	-0.0172	-0.0272	-0.0156
14.04	-0.002	-0.0032	-0.0012	0	-0.016	0.0008
14.05	0.0184	0.0136	0.0168	0.0196	0.012	0.0196
14.06	0.02	0.014	0.0176	0.0188	0.0252	0.0188
14.07	0.0028	-0.0008	0.002	0.0016	0.0136	0.0024
14.08	-0.0176	-0.0176	-0.016	-0.0176	-0.014	-0.016
14.09	-0.0188	-0.018	-0.0168	-0.0168	-0.0268	-0.0152
14.1	-0.002	-0.0032	-0.0012	0.0004	-0.0156	0.0012
14.11	0.0184	0.0136	0.0164	0.0196	0.0124	0.0196
14.12	0.02	0.014	0.0172	0.0188	0.0252	0.0188
14.13	0.0024	-0.0012	0.0016	0.0012	0.0136	0.002
14.14	-0.018	-0.018	-0.016	-0.018	-0.0144	-0.0164
14.15	-0.0192	-0.018	-0.0168	-0.0172	-0.0276	-0.0156
14.16	-0.002	-0.0032	-0.0012	0	-0.016	0.0012
14.17	0.0188	0.0136	0.0168	0.0196	0.0124	0.0196
14.18	0.0204	0.0144	0.018	0.0192	0.0256	0.0192
14.19	0.0032	-0.0004	0.0024	0.002	0.014	0.0024
14.2	-0.0172	-0.0172	-0.0156	-0.0176	-0.0136	-0.016
14.21	-0.0184	-0.0176	-0.0164	-0.0168	-0.0264	-0.0152
14.22	-0.0012	-0.0028	-0.0008	0.0004	-0.0152	0.0012
14.23	0.0192	0.014	0.0172	0.0196	0.0128	0.0196
14.24	0.0208	0.0148	0.0184	0.0192	0.026	0.0192
14.25	0.0036	0	0.0028	0.0024	0.0148	0.0028
14.26	-0.0168	-0.0168	-0.0152	-0.0172	-0.0128	-0.0156
14.27	-0.018	-0.0172	-0.0156	-0.0164	-0.0256	-0.0148
14.28	-0.0008	-0.0024	-0.0004	0.0008	-0.014	0.0016
14.29	0.0196	0.0144	0.0176	0.02	0.0136	0.02
14.3	0.0212	0.0152	0.0188	0.0196	0.0268	0.0196
14.31	0.004	0.0004	0.0032	0.0024	0.0156	0.0028
14.32	-0.0164	-0.0164	-0.0148	-0.0172	-0.012	-0.0156
14.33	-0.018	-0.0168	-0.0156	-0.0164	-0.0252	-0.0148
14.34	-0.0008	-0.002	0	0.0004	-0.014	0.0016
14.35	0.0196	0.0144	0.0176	0.0196	0.0136	0.0196
14.36	0.0212	0.0152	0.0188	0.0192	0.0264	0.0192
14.37	0.0044	0.0008	0.0036	0.0024	0.0156	0.0028
14.38	-0.016	-0.0164	-0.0144	-0.0172	-0.012	-0.0156
14.39	-0.0176	-0.0168	-0.0156	-0.0168	-0.0252	-0.0148
14.4	-0.0008	-0.002	0	0.0004	-0.0144	0.0012
14.41	0.0196	0.0144	0.0176	0.02	0.0136	0.02
14.42	0.0212	0.0152	0.0188	0.0196	0.0268	0.0192
14.43	0.004	0.0004	0.0032	0.0024	0.0156	0.0028
14.44	-0.0164	-0.0164	-0.0148	-0.0172	-0.0124	-0.0156
14.45	-0.018	-0.0172	-0.0156	-0.0164	-0.0252	-0.0152
14.46	-0.0008	-0.0024	-0.0004	0.0004	-0.0144	0.0012
14.47	0.0196	0.0144	0.0176	0.0196	0.0132	0.0196
14.48	0.0212	0.0152	0.0188	0.0192	0.026	0.0188
14.49	0.004	0.0004	0.0036	0.002	0.0148	0.0028
14.5	-0.0164	-0.0164	-0.0148	-0.0172	-0.0124	-0.0156
14.51	-0.018	-0.0168	-0.0156	-0.0164	-0.0252	-0.0148
14.52	-0.0012	-0.0024	-0.0004	0.0004	-0.0144	0.0012
14.53	0.0196	0.0144	0.0176	0.0196	0.0132	0.0196
14.54	0.0212	0.0152	0.0188	0.0192	0.026	0.0192
14.55	0.004	0.0004	0.0032	0.002	0.0148	0.0028
14.56	-0.0164	-0.0164	-0.0148	-0.0172	-0.0128	-0.0156
14.57	-0.018	-0.0172	-0.0156	-0.0164	-0.0256	-0.0148
14.58	-0.0008	-0.0024	-0.0004	0.0004	-0.0144	0.0016
14.59	0.0196	0.0144	0.0176	0.0196	0.0132	0.0196
14.6	0.0212	0.0148	0.0188	0.0192	0.026	0.0188
14.61	0.004	0.0004	0.0032	0.002	0.0148	0.0028
14.62	-0.0164	-0.0164	-0.0148	-0.0172	-0.0124	-0.0156
14.63	-0.018	-0.0172	-0.016	-0.0168	-0.0256	-0.0152
14.64	-0.0012	-0.0028	-0.0008	0	-0.0152	0.0008
14.65	0.0192	0.014	0.0172	0.0192	0.0124	0.0192
14.66	0.0208	0.0148	0.0184	0.0188	0.0256	0.0188
14.67	0.004	0.0004	0.0032	0.002	0.0144	0.0028
14.68	-0.0164	-0.0164	-0.0148	-0.0172	-0.0132	-0.0156
14.69	-0.018	-0.0172	-0.0156	-0.0168	-0.026	-0.0152
14.7	-0.0012	-0.0028	-0.0008	0	-0.0152	0.0008
14.71	0.0188	0.014	0.0172	0.0188	0.0116	0.0188
14.72	0.0208	0.0148	0.0184	0.0184	0.0244	0.0184
14.73	0.0036	0	0.0032	0.0016	0.0136	0.0024
14.74	-0.0168	-0.0168	-0.0148	-0.0176	-0.014	-0.016
14.75	-0.0184	-0.0172	-0.016	-0.0172	-0.0272	-0.0156
14.76	-0.002	-0.0032	-0.0012	-0.0004	-0.0168	0.0004
14.77	0.0184	0.0136	0.0168	0.0184	0.0104	0.0184
14.78	0.0204	0.0144	0.018	0.0184	0.0236	0.0184
14.79	0.0036	0	0.0028	0.002	0.0132	0.0024
14.8	-0.0168	-0.0168	-0.0152	-0.0172	-0.0136	-0.0156
14.81	-0.0184	-0.0176	-0.0164	-0.0164	-0.0264	-0.0148
14.82	-0.0024	-0.0036	-0.0016	0	-0.0156	0.0008
14.83	0.018	0.0132	0.016	0.0188	0.0116	0.0188
14.84	0.0196	0.0136	0.0172	0.0188	0.0244	0.0184
14.85	0.0032	-0.0004	0.0024	0.002	0.014	0.0028
14.86	-0.0176	-0.0176	-0.0156	-0.0172	-0.0132	-0.0156
14.87	-0.0192	-0.018	-0.0168	-0.0168	-0.0264	-0.0152
14.88	-0.0028	-0.004	-0.002	0	-0.0156	0.0008
14.89	0.0176	0.0128	0.0156	0.0192	0.012	0.0192
14.9	0.0192	0.0132	0.0168	0.0188	0.0248	0.0188
14.91	0.0028	-0.0012	0.002	0.002	0.014	0.0028
14.92	-0.0176	-0.0176	-0.016	-0.0168	-0.0128	-0.0156
14.93	-0.0192	-0.0184	-0.0168	-0.0164	-0.0256	-0.0148
14.94	-0.0028	-0.004	-0.002	0	-0.0152	0.0008
14.95	0.0176	0.0128	0.016	0.0192	0.012	0.0192
14.96	0.0196	0.0136	0.0172	0.0188	0.0248	0.0188
14.97	0.0032	-0.0004	0.0024	0.0024	0.0148	0.0032
14.98	-0.0172	-0.0172	-0.0156	-0.0164	-0.0124	-0.0152
14.99	-0.0188	-0.0176	-0.0164	-0.016	-0.0248	-0.0144
15	-0.0024	-0.0032	-0.0016	0.0004	-0.014	0.0012
15.01	0.018	0.0132	0.0164	0.0196	0.0132	0.0196
15.02	0.02	0.014	0.0176	0.0192	0.026	0.0188
15.03	0.0036	-0.0004	0.0028	0.0028	0.0156	0.0032
15.04	-0.0168	-0.0172	-0.0152	-0.0164	-0.0116	-0.0152
15.05	-0.0184	-0.0176	-0.0164	-0.016	-0.0244	-0.0144
15.06	-0.002	-0.0032	-0.0012	0.0004	-0.014	0.0012
15.07	0.0184	0.0132	0.0164	0.0196	0.0136	0.0196
15.08	0.0204	0.0144	0.018	0.0192	0.0264	0.0192
15.09	0.004	0.0004	0.0032	0.0028	0.016	0.0036
15.1	-0.0164	-0.0168	-0.0148	-0.016	-0.0108	-0.0148
15.11	-0.0184	-0.0172	-0.016	-0.016	-0.0236	-0.0144
15.12	-0.002	-0.0032	-0.0012	0.0004	-0.0132	0.0012
15.13	0.0184	0.0136	0.0168	0.0196	0.014	0.0196
15.14	0.0204	0.0144	0.018	0.0192	0.0268	0.0192
15.15	0.004	0.0004	0.0032	0.0032	0.0164	0.0036
15.16	-0.0164	-0.0164	-0.0148	-0.016	-0.0104	-0.0148
15.17	-0.018	-0.0172	-0.016	-0.0156	-0.0232	-0.014
15.18	-0.002	-0.0032	-0.0012	0.0004	-0.0128	0.0016
15.19	0.0188	0.0136	0.0168	0.0196	0.014	0.0196
15.2	0.0208	0.0148	0.0184	0.0196	0.0272	0.0192
15.21	0.0044	0.0008	0.0036	0.0032	0.0168	0.0036
15.22	-0.016	-0.016	-0.0144	-0.016	-0.01	-0.0144
15.23	-0.0176	-0.0168	-0.0156	-0.0156	-0.0228	-0.014
15.24	-0.0016	-0.0028	-0.0008	0.0004	-0.0128	0.0016
15.25	0.0188	0.014	0.0168	0.0196	0.014	0.0196
15.26	0.0208	0.0148	0.0184	0.0192	0.0268	0.0192
15.27	0.0048	0.0008	0.0036	0.0032	0.0168	0.0036
15.28	-0.016	-0.016	-0.0144	-0.016	-0.0104	-0.0144
15.29	-0.0176	-0.0168	-0.0156	-0.0156	-0.0232	-0.0144
15.3	-0.0016	-0.0032	-0.0012	0.0004	-0.0128	0.0012
15.31	0.0188	0.0136	0.0168	0.0192	0.0136	0.0192
15.32	0.0208	0.0148	0.0184	0.0192	0.0264	0.0188
15.33	0.0044	0.0008	0.0036	0.0028	0.016	0.0036
15.34	-0.016	-0.0164	-0.0148	-0.0164	-0.0108	-0.0148
15.35	-0.018	-0.0172	-0.016	-0.016	-0.024	-0.0148
15.36	-0.002	-0.0032	-0.0012	0	-0.014	0.0008
15.37	0.0184	0.0136	0.0168	0.0188	0.0124	0.0188
15.38	0.0204	0.0144	0.018	0.0188	0.0252	0.0188
15.39	0.0044	0.0008	0.0036	0.0024	0.0152	0.0032
15.4	-0.016	-0.0164	-0.0144	-0.0164	-0.0116	-0.0148
15.41	-0.018	-0.0172	-0.0156	-0.016	-0.0248	-0.0148
15.42	-0.002	-0.0032	-0.0012	-0.0004	-0.0148	0.0008
15.43	0.0188	0.0136	0.0168	0.0188	0.012	0.0188
15.44	0.0208	0.0148	0.0184	0.0188	0.0248	0.0184
15.45	0.0044	0.0008	0.0036	0.0028	0.0148	0.0032
15.46	-0.0164	-0.0164	-0.0148	-0.0168	-0.0124	-0.0152
15.47	-0.018	-0.0172	-0.016	-0.0164	-0.0252	-0.0152
15.48	-0.0024	-0.0036	-0.0016	-0.0004	-0.0156	0.0004
15.49	0.0184	0.0136	0.0168	0.0188	0.0112	0.0188
15.5	0.0204	0.0144	0.018	0.0188	0.0244	0.0184
15.51	0.0044	0.0008	0.0036	0.0024	0.0144	0.0032
15.52	-0.0164	-0.0164	-0.0148	-0.0164	-0.0124	-0.0152
15.53	-0.0184	-0.0172	-0.016	-0.0164	-0.0256	-0.0148
15.54	-0.002	-0.0032	-0.0016	-0.0004	-0.0152	0.0004
15.55	0.0184	0.0136	0.0168	0.0184	0.0112	0.0184
15.56	0.0204	0.0148	0.018	0.0188	0.0244	0.0184
15.57	0.0048	0.0008	0.0036	0.0028	0.0144	0.0032
15.58	-0.016	-0.0164	-0.0144	-0.0164	-0.012	-0.0148
15.59	-0.018	-0.0172	-0.016	-0.0164	-0.0248	-0.0148
15.6	-0.002	-0.0032	-0.0012	-0.0004	-0.0152	0.0004
15.61	0.0184	0.0136	0.0168	0.0184	0.0116	0.0184
15.62	0.0204	0.0144	0.018	0.0184	0.0244	0.0184
15.63	0.0044	0.0008	0.0036	0.0028	0.0144	0.0032
15.64	-0.0164	-0.0164	-0.0148	-0.0164	-0.012	-0.0148
15.65	-0.0184	-0.0176	-0.016	-0.0164	-0.0252	-0.0148
15.66	-0.0028	-0.0036	-0.0016	-0.0004	-0.0156	0.0004
15.67	0.018	0.0132	0.0164	0.0184	0.0112	0.0184
15.68	0.0204	0.0144	0.018	0.0184	0.0244	0.0184
15.69	0.004	0.0004	0.0032	0.0028	0.0144	0.0032
15.7	-0.0164	-0.0168	-0.0148	-0.0164	-0.0124	-0.0152
15.71	-0.0184	-0.0176	-0.0164	-0.0164	-0.0252	-0.0148
15.72	-0.0028	-0.004	-0.002	-0.0004	-0.0156	0.0004
15.73	0.0176	0.0128	0.016	0.0184	0.0112	0.0184
15.74	0.02	0.014	0.0176	0.0184	0.024	0.0184
15.75	0.0036	0	0.0028	0.0024	0.014	0.0028
15.76	-0.0168	-0.0172	-0.0152	-0.0168	-0.0124	-0.0152
15.77	-0.0188	-0.018	-0.0168	-0.0164	-0.0256	-0.0148
15.78	-0.0032	-0.0044	-0.0024	-0.0008	-0.016	0.0004
15.79	0.0172	0.0124	0.0156	0.018	0.0104	0.018
15.8	0.0196	0.0136	0.0172	0.018	0.0236	0.018
15.81	0.004	0	0.0028	0.0024	0.0136	0.0028
15.82	-0.0168	-0.0168	-0.0152	-0.0168	-0.0128	-0.0152
15.83	-0.0188	-0.018	-0.0164	-0.0164	-0.026	-0.0152
15.84	-0.0032	-0.0044	-0.0024	-0.0008	-0.0164	0
15.85	0.0172	0.0124	0.0156	0.018	0.01	0.018
15.86	0.0196	0.0136	0.0172	0.018	0.0232	0.018
15.87	0.004	0	0.0032	0.0024	0.0132	0.0028
15.88	-0.0164	-0.0168	-0.0152	-0.0164	-0.0132	-0.0152
15.89	-0.0184	-0.0176	-0.0164	-0.0164	-0.026	-0.0148
15.9	-0.0028	-0.0036	-0.002	-0.0008	-0.016	0.0004
15.91	0.018	0.0132	0.0164	0.018	0.0104	0.0184
15.92	0.0204	0.0144	0.018	0.0184	0.0236	0.018
15.93	0.0048	0.0008	0.0036	0.0024	0.0136	0.0032
15.94	-0.016	-0.0164	-0.0144	-0.0164	-0.0124	-0.0148
15.95	-0.018	-0.0172	-0.016	-0.0164	-0.0256	-0.0148
15.96	-0.0024	-0.0036	-0.0016	-0.0008	-0.016	0.0004
15.97	0.0184	0.0132	0.0164	0.018	0.0104	0.018
15.98	0.0208	0.0144	0.018	0.0184	0.0236	0.018
15.99	0.0048	0.0012	0.004	0.0028	0.014	0.0032
16	-0.016	-0.016	-0.0144	-0.0164	-0.0124	-0.0148
16.01	-0.018	-0.0172	-0.0156	-0.016	-0.0252	-0.0148
16.02	-0.0024	-0.0036	-0.0016	-0.0004	-0.0152	0.0004
16.03	0.0184	0.0132	0.0164	0.0184	0.0112	0.0184
16.04	0.0204	0.0144	0.018	0.0184	0.024	0.0184
16.05	0.0048	0.0008	0.004	0.0028	0.0144	0.0032
16.06	-0.016	-0.0164	-0.0144	-0.016	-0.012	-0.0148
16.07	-0.0184	-0.0172	-0.016	-0.0164	-0.0248	-0.0148
16.08	-0.0028	-0.0036	-0.0016	-0.0004	-0.0152	0.0004
16.09	0.018	0.0132	0.0164	0.0184	0.0112	0.0184
16.1	0.0204	0.0144	0.018	0.0184	0.024	0.0184
16.11	0.0048	0.0008	0.0036	0.0028	0.0144	0.0032
16.12	-0.016	-0.0164	-0.0144	-0.016	-0.0116	-0.0144
16.13	-0.018	-0.0172	-0.016	-0.016	-0.0244	-0.0144
16.14	-0.0024	-0.0036	-0.0016	-0.0004	-0.0148	0.0004
16.15	0.018	0.0132	0.0164	0.018	0.0112	0.0184
16.16	0.0204	0.0144	0.018	0.0184	0.024	0.0184
16.17	0.0044	0.0008	0.0036	0.0028	0.0144	0.0032
16.18	-0.016	-0.0164	-0.0148	-0.0164	-0.012	-0.0148
16.19	-0.0184	-0.0172	-0.016	-0.016	-0.0248	-0.0148
16.2	-0.0028	-0.004	-0.002	-0.0004	-0.0152	0.0004
16.21	0.018	0.0132	0.0164	0.0184	0.0112	0.0184
16.22	0.0204	0.0144	0.018	0.0184	0.0244	0.0184
16.23	0.0044	0.0008	0.0036	0.0028	0.0144	0.0032
16.24	-0.016	-0.0164	-0.0144	-0.016	-0.0116	-0.0144
16.25	-0.0184	-0.0172	-0.016	-0.016	-0.0244	-0.0144
16.26	-0.0028	-0.004	-0.002	-0.0004	-0.0148	0.0004
16.27	0.0176	0.0128	0.016	0.0184	0.0112	0.0184
16.28	0.02	0.014	0.0176	0.0184	0.0244	0.0184
16.29	0.0044	0.0008	0.0036	0.0028	0.0148	0.0036
16.3	-0.016	-0.0164	-0.0144	-0.016	-0.0116	-0.0144
16.31	-0.018	-0.0172	-0.016	-0.016	-0.024	-0.0144
16.32	-0.0024	-0.0036	-0.0016	0	-0.0144	0.0008
16.33	0.018	0.0132	0.0164	0.0188	0.012	0.0188
16.34	0.0204	0.0144	0.018	0.0188	0.0252	0.0188
16.35	0.0048	0.0008	0.004	0.0032	0.0156	0.0036
16.36	-0.0156	-0.016	-0.0144	-0.0156	-0.0108	-0.0144
16.37	-0.018	-0.0172	-0.016	-0.016	-0.0236	-0.0144
16.38	-0.0024	-0.0036	-0.0016	-0.0004	-0.0144	0.0004
16.39	0.018	0.0132	0.0164	0.0184	0.0116	0.0184
16.4	0.0204	0.0144	0.018	0.0184	0.0244	0.0184
16.41	0.0048	0.0008	0.004	0.0028	0.0148	0.0036
16.42	-0.016	-0.0164	-0.0144	-0.016	-0.0112	-0.0144
16.43	-0.018	-0.0172	-0.016	-0.016	-0.0244	-0.0144
16.44	-0.0024	-0.0036	-0.0016	-0.0004	-0.0148	0.0008
16.45	0.018	0.0132	0.0164	0.0184	0.0116	0.0184
16.46	0.0208	0.0148	0.0184	0.0184	0.0244	0.0184
16.47	0.0052	0.0012	0.0044	0.0028	0.0148	0.0036
16.48	-0.0156	-0.0156	-0.014	-0.016	-0.0112	-0.0148
16.49	-0.0176	-0.0168	-0.0156	-0.016	-0.0244	-0.0148
16.5	-0.002	-0.0032	-0.0012	-0.0008	-0.0152	0.0004
16.51	0.0184	0.0136	0.0168	0.018	0.0112	0.018
16.52	0.0208	0.0148	0.0184	0.018	0.0236	0.018
16.53	0.0052	0.0016	0.0044	0.0028	0.014	0.0032
16.54	-0.0152	-0.0156	-0.0136	-0.016	-0.012	-0.0148
16.55	-0.0172	-0.0168	-0.0152	-0.0164	-0.0252	-0.0148
16.56	-0.002	-0.0032	-0.0012	-0.0008	-0.0156	0
16.57	0.0188	0.0136	0.0168	0.018	0.0104	0.018
16.58	0.0212	0.0152	0.0188	0.0184	0.0236	0.0184
16.59	0.0056	0.002	0.0048	0.0028	0.0144	0.0036
16.6	-0.0148	-0.0152	-0.0132	-0.0156	-0.0116	-0.0144
16.61	-0.0168	-0.0164	-0.0148	-0.0156	-0.024	-0.014
16.62	-0.0016	-0.0032	-0.0012	-0.0008	-0.0152	0.0004
16.63	0.0188	0.014	0.0172	0.0176	0.0104	0.0176
16.64	0.0212	0.0152	0.0188	0.0176	0.0232	0.0176
16.65	0.0056	0.0016	0.0048	0.0024	0.0136	0.0032
16.66	-0.0148	-0.0152	-0.0136	-0.0164	-0.0124	-0.0148
16.67	-0.0172	-0.0164	-0.0152	-0.0164	-0.0252	-0.0148
16.68	-0.002	-0.0032	-0.0012	-0.0012	-0.016	0
16.69	0.0184	0.0136	0.0168	0.0176	0.0096	0.0176
16.7	0.0208	0.0148	0.0184	0.0176	0.0224	0.0176
16.71	0.0052	0.0016	0.0044	0.0024	0.0128	0.0028
16.72	-0.0152	-0.0156	-0.0136	-0.016	-0.0128	-0.0148
16.73	-0.0172	-0.0164	-0.0152	-0.016	-0.0252	-0.0144
16.74	-0.002	-0.0032	-0.0012	-0.0008	-0.016	0
16.75	0.0184	0.0136	0.0168	0.0172	0.0096	0.0176
16.76	0.0208	0.0148	0.0184	0.0176	0.022	0.0176
16.77	0.0056	0.0016	0.0048	0.0024	0.0128	0.0032
16.78	-0.0148	-0.0152	-0.0132	-0.016	-0.0124	-0.0144
16.79	-0.0172	-0.0164	-0.0152	-0.016	-0.0248	-0.0144
16.8	-0.002	-0.0032	-0.0012	-0.0008	-0.0156	0.0004
16.81	0.0188	0.0136	0.0168	0.018	0.0104	0.018
16.82	0.0212	0.0152	0.0188	0.018	0.0236	0.018
16.83	0.0056	0.002	0.0048	0.0032	0.0144	0.0036
16.84	-0.0148	-0.0152	-0.0132	-0.0152	-0.0108	-0.0136
16.85	-0.0168	-0.0164	-0.0148	-0.0148	-0.0228	-0.0136
16.86	-0.0016	-0.0032	-0.0012	0	-0.0132	0.0012
16.87	0.0184	0.0136	0.0168	0.0184	0.0124	0.0184
16.88	0.0208	0.0152	0.0184	0.0188	0.0252	0.0184
16.89	0.0056	0.002	0.0048	0.0036	0.016	0.004
16.9	-0.0148	-0.0152	-0.0132	-0.0148	-0.0096	-0.0136
16.91	-0.0172	-0.0164	-0.0152	-0.0148	-0.022	-0.0136
16.92	-0.002	-0.0032	-0.0012	0	-0.0124	0.0012
16.93	0.0184	0.0136	0.0168	0.0184	0.0132	0.0188
16.94	0.0208	0.0152	0.0188	0.0188	0.026	0.0188
16.95	0.0056	0.002	0.0048	0.0036	0.0168	0.0044
16.96	-0.0148	-0.0152	-0.0132	-0.0152	-0.0092	-0.0136
16.97	-0.0172	-0.0164	-0.0152	-0.0152	-0.022	-0.0136
16.98	-0.002	-0.0032	-0.0016	-0.0004	-0.0132	0.0008
16.99	0.0184	0.0132	0.0164	0.018	0.0124	0.018
17	0.0204	0.0148	0.0184	0.0184	0.0248	0.018
17.01	0.0056	0.0016	0.0044	0.0032	0.0156	0.004
17.02	-0.0152	-0.0156	-0.0136	-0.0152	-0.0096	-0.0136
17.03	-0.0176	-0.0168	-0.0152	-0.0152	-0.0224	-0.014
17.04	-0.0024	-0.0036	-0.0016	-0.0004	-0.0136	0.0008
17.05	0.018	0.0132	0.0164	0.018	0.012	0.018
17.06	0.0204	0.0148	0.018	0.0184	0.0248	0.0184
17.07	0.0052	0.0016	0.0044	0.0032	0.0156	0.004
17.08	-0.0152	-0.0156	-0.0136	-0.0152	-0.0096	-0.0136
17.09	-0.0176	-0.0168	-0.0152	-0.0152	-0.0224	-0.0136
17.1	-0.0024	-0.0036	-0.0016	0	-0.0132	0.0008
17.11	0.0176	0.0128	0.016	0.0184	0.0124	0.0184
17.12	0.02	0.014	0.0176	0.0184	0.0248	0.0184
17.13	0.0048	0.0008	0.004	0.0036	0.016	0.004
17.14	-0.0156	-0.016	-0.014	-0.0148	-0.0092	-0.0136
17.15	-0.018	-0.0172	-0.0156	-0.0152	-0.022	-0.0136
17.16	-0.0028	-0.0036	-0.0016	0	-0.0132	0.0008
17.17	0.018	0.0132	0.016	0.018	0.0124	0.018
17.18	0.0204	0.0144	0.018	0.0184	0.0248	0.018
17.19	0.0052	0.0016	0.0044	0.0032	0.0156	0.004
17.2	-0.0152	-0.0156	-0.0136	-0.0152	-0.0096	-0.0136
17.21	-0.0176	-0.0168	-0.0152	-0.0152	-0.0224	-0.0136
17.22	-0.0024	-0.0036	-0.0016	-0.0004	-0.0136	0.0008
17.23	0.0184	0.0136	0.0164	0.018	0.012	0.018
17.24	0.0208	0.0148	0.0184	0.0184	0.0248	0.018
17.25	0.006	0.002	0.0048	0.0032	0.0156	0.0036
17.26	-0.0148	-0.0152	-0.0132	-0.0152	-0.01	-0.0136
17.27	-0.0168	-0.0164	-0.0148	-0.0152	-0.0228	-0.014
17.28	-0.002	-0.0032	-0.0012	-0.0004	-0.0136	0.0004
17.29	0.0188	0.0136	0.0168	0.018	0.0116	0.018
17.3	0.0212	0.0152	0.0188	0.018	0.024	0.018
17.31	0.006	0.002	0.0052	0.0032	0.0152	0.0036
17.32	-0.0144	-0.0148	-0.0132	-0.0152	-0.0104	-0.014
17.33	-0.0168	-0.016	-0.0148	-0.0152	-0.0232	-0.014
17.34	-0.0016	-0.0028	-0.0008	-0.0004	-0.0136	0.0008
17.35	0.0188	0.014	0.0172	0.018	0.0116	0.018
17.36	0.0216	0.0156	0.0192	0.0184	0.0244	0.018
17.37	0.0064	0.0024	0.0052	0.0032	0.0152	0.0036
17.38	-0.0144	-0.0148	-0.0132	-0.0156	-0.0104	-0.014
17.39	-0.0172	-0.0164	-0.0148	-0.0156	-0.0236	-0.0144
17.4	-0.002	-0.0032	-0.0012	-0.0008	-0.0148	0
17.41	0.0184	0.0136	0.0168	0.0172	0.0104	0.0176
17.42	0.0212	0.0152	0.0188	0.0176	0.0228	0.0176
17.43	0.0056	0.002	0.0048	0.0028	0.0136	0.0032
17.44	-0.0148	-0.0152	-0.0136	-0.0156	-0.0116	-0.0144
17.45	-0.0176	-0.0168	-0.0152	-0.016	-0.0244	-0.0144
17.46	-0.0024	-0.0036	-0.0016	-0.0008	-0.0156	0
17.47	0.018	0.0132	0.0164	0.0172	0.0096	0.0172
17.48	0.0204	0.0148	0.0184	0.0176	0.0224	0.0172
17.49	0.0056	0.0016	0.0044	0.0024	0.0132	0.0032
17.5	-0.0152	-0.0156	-0.014	-0.016	-0.0124	-0.0144
17.51	-0.0176	-0.0168	-0.0156	-0.016	-0.0248	-0.0144
17.52	-0.0028	-0.004	-0.002	-0.0008	-0.0156	0.0004
17.53	0.018	0.0132	0.016	0.0176	0.01	0.0176
17.54	0.0204	0.0144	0.018	0.018	0.0228	0.018
17.55	0.0056	0.0016	0.0048	0.0032	0.0144	0.004
17.56	-0.0152	-0.0156	-0.0136	-0.0152	-0.0108	-0.0136
17.57	-0.0176	-0.0168	-0.0156	-0.0152	-0.0232	-0.014
17.58	-0.0028	-0.004	-0.002	-0.0004	-0.0144	0.0004
17.59	0.018	0.0132	0.016	0.0176	0.0112	0.0176
17.6	0.0208	0.0148	0.0184	0.018	0.024	0.018
17.61	0.0056	0.002	0.0048	0.0032	0.0148	0.004
17.62	-0.0148	-0.0152	-0.0136	-0.0152	-0.0104	-0.0136
17.63	-0.0172	-0.0168	-0.0152	-0.0152	-0.0228	-0.0136
17.64	-0.0024	-0.0036	-0.0016	-0.0004	-0.0136	0.0008
17.65	0.0184	0.0132	0.0164	0.018	0.0116	0.018
17.66	0.0208	0.0148	0.0184	0.0184	0.0244	0.0184
17.67	0.006	0.002	0.0048	0.0036	0.0156	0.004
17.68	-0.0148	-0.0152	-0.0132	-0.0148	-0.0096	-0.0136
17.69	-0.0172	-0.0164	-0.0152	-0.0148	-0.022	-0.0136
17.7	-0.0024	-0.0036	-0.0016	0	-0.0132	0.0008
17.71	0.018	0.0132	0.016	0.018	0.012	0.018
17.72	0.0204	0.0148	0.018	0.018	0.0244	0.018
17.73	0.0056	0.0016	0.0048	0.0032	0.0152	0.0036
17.74	-0.0148	-0.0152	-0.0136	-0.0152	-0.01	-0.0136
17.75	-0.0176	-0.0168	-0.0152	-0.0152	-0.0228	-0.0136
17.76	-0.0024	-0.0036	-0.0016	-0.0004	-0.0136	0.0004
17.77	0.018	0.0132	0.016	0.0176	0.0112	0.0176
17.78	0.0204	0.0144	0.018	0.018	0.024	0.018
17.79	0.0056	0.0016	0.0044	0.0028	0.0148	0.0036
17.8	-0.0152	-0.0156	-0.0136	-0.0152	-0.0104	-0.014
17.81	-0.0176	-0.0168	-0.0156	-0.0156	-0.0232	-0.014
17.82	-0.0028	-0.004	-0.002	-0.0008	-0.0144	0.0004
17.83	0.0176	0.0128	0.016	0.0172	0.0108	0.0176
17.84	0.0204	0.0144	0.018	0.0176	0.0232	0.0176
17.85	0.0052	0.0016	0.0044	0.0028	0.014	0.0036
17.86	-0.0152	-0.0156	-0.0136	-0.0152	-0.0108	-0.014
17.87	-0.0176	-0.0168	-0.0156	-0.0152	-0.0236	-0.014
17.88	-0.0028	-0.004	-0.002	-0.0004	-0.0144	0.0004
17.89	0.0176	0.0128	0.016	0.0172	0.0104	0.0176
17.9	0.02	0.0144	0.018	0.0176	0.0232	0.0176
17.91	0.0052	0.0016	0.0044	0.0028	0.014	0.0036
17.92	-0.0152	-0.0156	-0.0136	-0.0152	-0.0108	-0.0136
17.93	-0.0176	-0.0168	-0.0156	-0.0152	-0.0232	-0.0136
17.94	-0.0028	-0.004	-0.002	-0.0004	-0.014	0.0008
17.95	0.0176	0.0128	0.016	0.0176	0.0112	0.0176
17.96	0.0204	0.0144	0.018	0.018	0.0236	0.018
17.97	0.0056	0.0016	0.0048	0.0032	0.0148	0.004
17.98	-0.0148	-0.0152	-0.0136	-0.0148	-0.01	-0.0136
17.99	-0.0176	-0.0168	-0.0152	-0.0152	-0.0224	-0.0136
18	-0.0028	-0.004	-0.002	-0.0004	-0.0136	0.0004
18.01	0.0176	0.0128	0.0156	0.0172	0.0112	0.0172
18.02	0.02	0.014	0.0176	0.0172	0.0232	0.0172
18.03	0.0052	0.0016	0.0044	0.0028	0.014	0.0036
18.04	-0.0152	-0.0156	-0.0136	-0.0152	-0.0108	-0.0136
18.05	-0.0176	-0.0168	-0.0152	-0.0152	-0.0228	-0.0136
18.06	-0.0028	-0.004	-0.002	-0.0004	-0.014	0.0004
18.07	0.0172	0.0124	0.0156	0.0172	0.0104	0.0172
18.08	0.02	0.014	0.0176	0.0176	0.0228	0.0172
18.09	0.0052	0.0016	0.0044	0.0028	0.014	0.0032
18.1	-0.0148	-0.0152	-0.0136	-0.0152	-0.0108	-0.0136
18.11	-0.0176	-0.0168	-0.0152	-0.0152	-0.0232	-0.0136
18.12	-0.0028	-0.004	-0.002	-0.0008	-0.0144	0.0004
18.13	0.0172	0.0124	0.0156	0.0168	0.01	0.0172
18.14	0.02	0.014	0.0176	0.0172	0.022	0.0168
18.15	0.0052	0.0016	0.0044	0.0028	0.0132	0.0032
18.16	-0.0152	-0.0152	-0.0136	-0.0152	-0.0116	-0.0136
18.17	-0.0176	-0.0168	-0.0152	-0.0152	-0.024	-0.014
18.18	-0.0028	-0.004	-0.002	-0.0008	-0.0148	0
18.19	0.0172	0.0124	0.0156	0.0168	0.0096	0.0172
18.2	0.02	0.014	0.0176	0.0172	0.022	0.0172
18.21	0.0052	0.0012	0.0044	0.0024	0.0128	0.0032
18.22	-0.0152	-0.0156	-0.0136	-0.0152	-0.0116	-0.0136
18.23	-0.0176	-0.0168	-0.0152	-0.0152	-0.024	-0.0136
18.24	-0.0028	-0.004	-0.002	-0.0008	-0.0152	0
18.25	0.0172	0.0124	0.0156	0.0168	0.0092	0.0168
18.26	0.02	0.014	0.0176	0.0168	0.0212	0.0168
18.27	0.0052	0.0016	0.0044	0.0024	0.0124	0.0028
18.28	-0.0152	-0.0152	-0.0136	-0.0156	-0.0124	-0.014
18.29	-0.0176	-0.0168	-0.0156	-0.0156	-0.0248	-0.0144
18.3	-0.0032	-0.0044	-0.0024	-0.0012	-0.0164	-0.0004
18.31	0.0172	0.0124	0.0152	0.0164	0.008	0.0164
18.32	0.0196	0.014	0.0172	0.016	0.02	0.0164
18.33	0.0048	0.0012	0.004	0.0012	0.0104	0.002
18.34	-0.0156	-0.0156	-0.014	-0.0168	-0.0152	-0.0152
18.35	-0.018	-0.0172	-0.0156	-0.0168	-0.028	-0.0152
18.36	-0.0036	-0.0044	-0.0024	-0.0024	-0.0196	-0.0016
18.37	0.0168	0.012	0.0152	0.0152	0.0044	0.0152
18.38	0.0196	0.0136	0.0172	0.0156	0.0168	0.0156
18.39	0.0052	0.0012	0.004	0.0012	0.0084	0.002
18.4	-0.0152	-0.0156	-0.0136	-0.016	-0.0156	-0.0144
18.41	-0.0176	-0.0168	-0.0156	-0.0156	-0.0268	-0.014
18.42	-0.0028	-0.004	-0.002	-0.0004	-0.0168	0.0004
18.43	0.0172	0.0124	0.0156	0.0172	0.0084	0.0172
18.44	0.02	0.014	0.0176	0.0172	0.0208	0.0168
18.45	0.0052	0.0012	0.0044	0.0024	0.012	0.0028
18.46	-0.0152	-0.0156	-0.0136	-0.0156	-0.0128	-0.0144
18.47	-0.0176	-0.0168	-0.0156	-0.016	-0.0256	-0.0144
18.48	-0.0032	-0.0044	-0.0024	-0.002	-0.0176	-0.0012
18.49	0.0168	0.012	0.0152	0.0148	0.0052	0.0148
18.5	0.0196	0.0136	0.0172	0.0148	0.0164	0.0148
18.51	0.0048	0.0008	0.004	0.0004	0.0076	0.0012
18.52	-0.0156	-0.016	-0.014	-0.0168	-0.0168	-0.0152
18.53	-0.0184	-0.0172	-0.016	-0.0164	-0.0288	-0.0152
18.54	-0.0036	-0.0048	-0.0028	-0.0024	-0.02	-0.0012
18.55	0.0168	0.012	0.0152	0.0152	0.0044	0.0156
18.56	0.0196	0.0136	0.0172	0.0156	0.0164	0.0156
18.57	0.0048	0.0012	0.004	0.0016	0.0084	0.002
18.58	-0.0152	-0.0156	-0.014	-0.0156	-0.0156	-0.0144
18.59	-0.018	-0.0172	-0.0156	-0.016	-0.0272	-0.0144
18.6	-0.0036	-0.0044	-0.0028	-0.002	-0.0188	-0.0008
18.61	0.0164	0.012	0.0152	0.0152	0.0052	0.0152
18.62	0.0192	0.0136	0.0172	0.0156	0.0168	0.0152
18.63	0.0052	0.0012	0.004	0.0016	0.0088	0.002
18.64	-0.0152	-0.0156	-0.0136	-0.0156	-0.0148	-0.014
18.65	-0.0176	-0.0168	-0.0156	-0.0156	-0.0264	-0.014
18.66	-0.0032	-0.0044	-0.0024	-0.002	-0.018	-0.0008
18.67	0.0168	0.012	0.0152	0.0152	0.0056	0.0156
18.68	0.0196	0.0136	0.0172	0.0152	0.0172	0.0152
18.69	0.0052	0.0012	0.004	0.002	0.0092	0.0024
18.7	-0.0152	-0.0156	-0.0136	-0.0152	-0.0144	-0.014
18.71	-0.0176	-0.0168	-0.0156	-0.016	-0.0264	-0.0144
18.72	-0.0032	-0.0044	-0.0024	-0.0024	-0.0188	-0.0012
18.73	0.0168	0.012	0.0152	0.0148	0.0048	0.0148
18.74	0.0192	0.0132	0.0168	0.0152	0.0164	0.0152
18.75	0.0048	0.0008	0.004	0.0024	0.0092	0.0028
18.76	-0.0152	-0.0156	-0.0136	-0.0144	-0.0132	-0.0128
18.77	-0.0172	-0.0168	-0.0152	-0.014	-0.024	-0.0128
18.78	-0.0028	-0.004	-0.002	-0.0004	-0.0152	0.0004
18.79	0.0172	0.0124	0.0156	0.0168	0.0092	0.0168
18.8	0.0196	0.014	0.0172	0.0168	0.0212	0.0168
18.81	0.0052	0.0012	0.0044	0.0032	0.0132	0.0036
18.82	-0.0148	-0.0152	-0.0136	-0.014	-0.01	-0.0124
18.83	-0.0176	-0.0168	-0.0156	-0.014	-0.0212	-0.0124
18.84	-0.0032	-0.0044	-0.0024	0	-0.0128	0.0008
18.85	0.0168	0.012	0.0152	0.0172	0.0112	0.0172
18.86	0.0196	0.0136	0.0172	0.0176	0.0236	0.0176
18.87	0.0056	0.0016	0.0044	0.0044	0.016	0.0048
18.88	-0.0148	-0.0152	-0.0132	-0.0128	-0.0072	-0.0116
18.89	-0.0172	-0.0168	-0.0152	-0.0128	-0.0184	-0.0116
18.9	-0.0032	-0.004	-0.0024	0.0008	-0.01	0.0016
18.91	0.0168	0.0124	0.0152	0.0176	0.0136	0.0176
18.92	0.02	0.014	0.0176	0.018	0.0252	0.018
18.93	0.006	0.002	0.0052	0.0048	0.018	0.0052
18.94	-0.0148	-0.0152	-0.0132	-0.0128	-0.0056	-0.0112
18.95	-0.0176	-0.0168	-0.0152	-0.0128	-0.0172	-0.0116
18.96	-0.0032	-0.0044	-0.0024	0.0004	-0.0096	0.0012
18.97	0.0168	0.0124	0.0152	0.0172	0.0136	0.0172
18.98	0.0196	0.014	0.0176	0.0172	0.0248	0.0172
18.99	0.006	0.002	0.0048	0.0032	0.016	0.004
19	-0.014	-0.0144	-0.0128	-0.0136	-0.0076	-0.012
19.01	-0.0168	-0.0164	-0.0148	-0.0136	-0.0192	-0.012
19.02	-0.0024	-0.004	-0.002	0.0004	-0.0104	0.0016
19.03	0.0176	0.0124	0.0156	0.0176	0.0132	0.0176
19.04	0.02	0.014	0.0176	0.0176	0.0248	0.0176
19.05	0.0056	0.002	0.0048	0.004	0.0164	0.0044
19.06	-0.0144	-0.0148	-0.0128	-0.0136	-0.0072	-0.012
19.07	-0.0172	-0.0168	-0.0152	-0.0136	-0.0192	-0.012
19.08	-0.0032	-0.0044	-0.0024	0	-0.0112	0.0008
19.09	0.0164	0.012	0.0148	0.0168	0.012	0.0168
19.1	0.0192	0.0136	0.0172	0.0172	0.0236	0.0168
19.11	0.0052	0.0012	0.004	0.0036	0.0152	0.004
19.12	-0.0148	-0.0152	-0.0132	-0.0136	-0.0084	-0.012
19.13	-0.0176	-0.0168	-0.0152	-0.0136	-0.02	-0.0124
19.14	-0.0032	-0.0044	-0.0024	-0.0004	-0.012	0.0008
19.15	0.0168	0.012	0.0152	0.0164	0.0112	0.0168
19.16	0.0196	0.014	0.0172	0.0164	0.022	0.0164
19.17	0.0056	0.0016	0.0044	0.0028	0.0136	0.0032
19.18	-0.0144	-0.0148	-0.0132	-0.014	-0.0096	-0.0128
19.19	-0.0172	-0.0164	-0.0152	-0.014	-0.0212	-0.0128
19.2	-0.0032	-0.004	-0.0024	-0.0008	-0.0132	0.0004
19.21	0.0168	0.0124	0.0152	0.0164	0.01	0.0164
19.22	0.0204	0.0144	0.018	0.0172	0.0224	0.0172
19.23	0.0056	0.002	0.0048	0.0032	0.0144	0.004
19.24	-0.0144	-0.0148	-0.0132	-0.014	-0.0092	-0.0124
19.25	-0.0172	-0.0164	-0.0152	-0.014	-0.0208	-0.0124
19.26	-0.0032	-0.0044	-0.0024	0	-0.0124	0.0008
19.27	0.0168	0.012	0.0152	0.0164	0.0108	0.0164
19.28	0.0196	0.014	0.0172	0.0168	0.022	0.0168
19.29	0.0056	0.002	0.0048	0.0036	0.0144	0.004
19.3	-0.014	-0.0148	-0.0128	-0.0136	-0.0084	-0.012
19.31	-0.0168	-0.0164	-0.0148	-0.0136	-0.02	-0.0124
19.32	-0.0028	-0.004	-0.002	-0.0004	-0.0124	0.0004
19.33	0.0168	0.0124	0.0152	0.0164	0.0104	0.0164
19.34	0.0196	0.014	0.0176	0.0164	0.022	0.0164
19.35	0.0052	0.0016	0.0044	0.0028	0.0132	0.0032
19.36	-0.0148	-0.0152	-0.0136	-0.0148	-0.0108	-0.0132
19.37	-0.0176	-0.0168	-0.0156	-0.0148	-0.0228	-0.0136
19.38	-0.0032	-0.0044	-0.0024	-0.0016	-0.0152	-0.0004
19.39	0.0164	0.012	0.0148	0.0152	0.0076	0.0152
19.4	0.0192	0.0136	0.0172	0.0152	0.0184	0.0152
19.41	0.0052	0.0012	0.0044	0.0012	0.0096	0.002
19.42	-0.0148	-0.0152	-0.0136	-0.016	-0.0144	-0.0144
19.43	-0.0176	-0.0168	-0.0156	-0.0164	-0.0268	-0.0148
19.44	-0.0036	-0.0048	-0.0028	-0.0028	-0.0196	-0.002
19.45	0.016	0.0116	0.0144	0.014	0.0032	0.014
19.46	0.0188	0.0128	0.0164	0.0136	0.014	0.0136
19.47	0.0044	0.0008	0.0036	0	0.0052	0.0004
19.48	-0.0156	-0.016	-0.014	-0.0172	-0.0188	-0.016
19.49	-0.018	-0.0172	-0.016	-0.0172	-0.0312	-0.016
19.5	-0.0036	-0.0048	-0.0028	-0.0036	-0.0232	-0.0028
19.51	0.0164	0.0116	0.0148	0.0132	0.0004	0.0136
19.52	0.0196	0.0136	0.0172	0.0136	0.012	0.014
19.53	0.0056	0.0016	0.0048	0.0004	0.0044	0.0012
19.54	-0.0144	-0.0152	-0.0132	-0.0164	-0.0188	-0.0152
19.55	-0.0176	-0.0168	-0.0152	-0.0164	-0.03	-0.0148
19.56	-0.0032	-0.0044	-0.0024	-0.0024	-0.0216	-0.0016
19.57	0.0168	0.012	0.0152	0.0148	0.0028	0.0148
19.58	0.02	0.014	0.0176	0.0152	0.0148	0.0152
19.59	0.0056	0.002	0.0048	0.0016	0.0076	0.002
19.6	-0.0144	-0.0148	-0.0128	-0.0156	-0.016	-0.014
19.61	-0.0168	-0.016	-0.0148	-0.016	-0.0276	-0.0144
19.62	-0.0024	-0.0036	-0.0016	-0.0024	-0.0196	-0.0012
19.63	0.0172	0.0124	0.0156	0.0148	0.004	0.0148
19.64	0.02	0.014	0.0176	0.0152	0.016	0.0152
19.65	0.0056	0.0016	0.0048	0.0016	0.008	0.002
19.66	-0.0144	-0.0148	-0.0132	-0.0152	-0.0148	-0.014
19.67	-0.0172	-0.0164	-0.0148	-0.0148	-0.026	-0.0136
19.68	-0.0032	-0.004	-0.0024	-0.0012	-0.0172	-0.0004
19.69	0.0168	0.0124	0.0152	0.0156	0.0068	0.016
19.7	0.0196	0.014	0.0172	0.016	0.0184	0.016
19.71	0.0056	0.0016	0.0048	0.002	0.0104	0.0028
19.72	-0.014	-0.0144	-0.0128	-0.0148	-0.0128	-0.0132
19.73	-0.0164	-0.016	-0.0144	-0.0152	-0.0244	-0.0136
19.74	-0.0024	-0.0036	-0.0016	-0.002	-0.0172	-0.0012
19.75	0.0168	0.0124	0.0152	0.0148	0.0056	0.0148
19.76	0.0192	0.0136	0.0172	0.0152	0.0172	0.0152
19.77	0.0056	0.0016	0.0044	0.0016	0.0092	0.0024
19.78	-0.014	-0.0144	-0.0128	-0.0148	-0.0136	-0.0132
19.79	-0.0164	-0.016	-0.0144	-0.0144	-0.0244	-0.0132
19.8	-0.0024	-0.0036	-0.002	-0.0008	-0.0156	0
19.81	0.0168	0.012	0.0152	0.016	0.008	0.016
19.82	0.0196	0.014	0.0176	0.0152	0.0184	0.0152
19.83	0.006	0.0024	0.0052	0.0012	0.0092	0.0016
19.84	-0.0128	-0.0136	-0.0116	-0.0152	-0.014	-0.0136
19.85	-0.0156	-0.0152	-0.0136	-0.014	-0.024	-0.0128
19.86	-0.0016	-0.0032	-0.0012	-0.0004	-0.0148	0.0004
19.87	0.0176	0.0128	0.016	0.0152	0.0076	0.0152
19.88	0.02	0.0144	0.0176	0.0148	0.018	0.0148
19.89	0.006	0.0024	0.0052	0.0016	0.0096	0.0024
19.9	-0.0128	-0.0136	-0.0116	-0.0148	-0.0132	-0.0136
19.91	-0.0152	-0.0148	-0.0136	-0.0148	-0.0248	-0.0136
19.92	-0.002	-0.0032	-0.0012	-0.0024	-0.0176	-0.0016
19.93	0.0168	0.012	0.0152	0.0124	0.0028	0.0128
19.94	0.0192	0.0136	0.0172	0.0124	0.0124	0.0124
19.95	0.0056	0.002	0.0048	-0.0004	0.004	0.0004
19.96	-0.0136	-0.014	-0.012	-0.0148	-0.0168	-0.0136
19.97	-0.016	-0.0156	-0.014	-0.0128	-0.0248	-0.0116
19.98	-0.0028	-0.004	-0.002	0.0016	-0.0136	0.0024
[truncated: 1,274 more rows]
