# Supplementary material for: Data of piezoelectric vibration energy harvesting of a bridge undergoing vibration testing and train passage
Source: Data Brief. 2018 Jan 28;17:261–6. doi: 10.1016/j.dib.2018.01.009 (PMC5789150; doi:10.1016/j.dib.2018.01.009)
Supplement: Supplementary file 17 — Supplementary material [file mmc17.xlsx]

## Sheet: Sheet1
Time	Cant. 1	Cant. 2	Cant. 3	Cant. 4	Cant. 5	Cant. 6
0	0.0024	0	0.0024	0.0036	-0.0052	0.0044
0.01	0.0168	0.0116	0.0148	0.0124	0.01	0.0128
0.02	0.0168	0.0112	0.0148	0.0108	0.0152	0.0108
0.03	0	-0.0028	0	-0.0012	0.0056	-0.0004
0.04	-0.0144	-0.0144	-0.0128	-0.01	-0.0092	-0.0088
0.05	-0.014	-0.014	-0.0124	-0.008	-0.0144	-0.0068
0.06	0.0024	0.0004	0.0024	0.0036	-0.0052	0.0044
0.07	0.0168	0.0116	0.0148	0.0124	0.01	0.0128
0.08	0.0168	0.0112	0.0148	0.0104	0.0152	0.0108
0.09	0	-0.0028	-0.0004	-0.0012	0.0056	-0.0004
0.1	-0.0144	-0.0144	-0.0128	-0.01	-0.0096	-0.0088
0.11	-0.014	-0.0136	-0.012	-0.008	-0.0144	-0.0068
0.12	0.0024	0.0004	0.0028	0.0036	-0.0048	0.0044
0.13	0.0168	0.012	0.0148	0.0124	0.01	0.0128
0.14	0.0168	0.0112	0.0148	0.0108	0.0152	0.0108
0.15	0	-0.0028	-0.0004	-0.0012	0.0056	-0.0004
0.16	-0.0144	-0.0144	-0.0128	-0.01	-0.0096	-0.0088
0.17	-0.014	-0.0136	-0.012	-0.008	-0.0148	-0.0068
0.18	0.0024	0.0004	0.0028	0.0036	-0.0048	0.0044
0.19	0.0168	0.012	0.0148	0.0124	0.01	0.0128
0.2	0.0164	0.0112	0.0144	0.0104	0.0152	0.0108
0.21	0	-0.0028	-0.0004	-0.0012	0.0052	-0.0004
0.22	-0.014	-0.0144	-0.0128	-0.01	-0.0096	-0.0088
0.23	-0.014	-0.0136	-0.012	-0.008	-0.0148	-0.0068
0.24	0.0028	0.0008	0.0028	0.004	-0.0048	0.0044
0.25	0.0168	0.012	0.0148	0.0124	0.01	0.0128
0.26	0.0164	0.0112	0.0148	0.0104	0.0148	0.0108
0.27	0	-0.0028	-0.0004	-0.0012	0.0052	-0.0004
0.28	-0.0144	-0.0144	-0.0128	-0.01	-0.0096	-0.0088
0.29	-0.014	-0.0136	-0.012	-0.008	-0.0148	-0.0068
0.3	0.0028	0.0008	0.0028	0.004	-0.0048	0.0048
0.31	0.0168	0.012	0.0148	0.0124	0.01	0.0128
0.32	0.0168	0.0112	0.0148	0.0108	0.0152	0.0108
0.33	-0.0004	-0.0032	-0.0004	-0.0012	0.0052	-0.0008
0.34	-0.0144	-0.0144	-0.0128	-0.01	-0.0096	-0.0088
0.35	-0.014	-0.0136	-0.012	-0.008	-0.0144	-0.0068
0.36	0.0028	0.0008	0.0028	0.004	-0.0044	0.0048
0.37	0.0168	0.012	0.0148	0.0124	0.01	0.0128
0.38	0.0164	0.0112	0.0144	0.0104	0.0152	0.0108
0.39	-0.0004	-0.0032	-0.0004	-0.0016	0.0052	-0.0008
0.4	-0.0144	-0.0144	-0.0128	-0.01	-0.0096	-0.0088
0.41	-0.014	-0.0136	-0.012	-0.008	-0.0148	-0.0068
0.42	0.0032	0.0008	0.0032	0.004	-0.0044	0.0048
0.43	0.0168	0.012	0.0152	0.0124	0.01	0.0128
0.44	0.0164	0.0112	0.0148	0.0104	0.0152	0.0108
0.45	-0.0004	-0.0032	-0.0008	-0.0016	0.0052	-0.0008
0.46	-0.0144	-0.0144	-0.0128	-0.01	-0.0096	-0.0088
0.47	-0.014	-0.0136	-0.012	-0.008	-0.0144	-0.0068
0.48	0.0028	0.0008	0.0028	0.004	-0.0044	0.0048
0.49	0.0168	0.012	0.0152	0.0124	0.0104	0.0128
0.5	0.0164	0.0112	0.0148	0.0104	0.0152	0.0108
0.51	-0.0004	-0.0032	-0.0008	-0.0016	0.0052	-0.0008
0.52	-0.014	-0.0144	-0.0128	-0.01	-0.0096	-0.0084
0.53	-0.014	-0.0136	-0.012	-0.008	-0.0144	-0.0064
0.54	0.0032	0.0012	0.0032	0.0044	-0.004	0.0052
0.55	0.0172	0.012	0.0152	0.0124	0.0104	0.0128
0.56	0.0168	0.0112	0.0148	0.0108	0.0156	0.0108
0.57	-0.0004	-0.0032	-0.0008	-0.0016	0.0052	-0.0008
0.58	-0.0144	-0.0148	-0.0128	-0.01	-0.0096	-0.0088
0.59	-0.0136	-0.0136	-0.012	-0.008	-0.0144	-0.0064
0.6	0.0032	0.0012	0.0032	0.0044	-0.004	0.0052
0.61	0.0168	0.012	0.0152	0.0124	0.0104	0.0128
0.62	0.0168	0.0112	0.0148	0.0108	0.0156	0.0108
0.63	-0.0008	-0.0036	-0.0008	-0.0016	0.0052	-0.0008
0.64	-0.0144	-0.0148	-0.0128	-0.01	-0.0096	-0.0088
0.65	-0.014	-0.0136	-0.0124	-0.008	-0.0144	-0.0068
0.66	0.0032	0.0008	0.0032	0.0044	-0.004	0.0052
0.67	0.0168	0.012	0.0148	0.0124	0.0104	0.0128
0.68	0.0164	0.0112	0.0144	0.0104	0.0152	0.0108
0.69	-0.0008	-0.0036	-0.0012	-0.002	0.0048	-0.0012
0.7	-0.0144	-0.0148	-0.0132	-0.0104	-0.01	-0.0088
0.71	-0.014	-0.0136	-0.012	-0.008	-0.0152	-0.0068
0.72	0.0032	0.0012	0.0032	0.004	-0.0048	0.0048
0.73	0.0168	0.012	0.0152	0.0124	0.01	0.0128
0.74	0.0168	0.0112	0.0148	0.0104	0.0148	0.0108
0.75	-0.0004	-0.0036	-0.0008	-0.002	0.0044	-0.0012
0.76	-0.014	-0.0144	-0.0128	-0.01	-0.01	-0.0088
0.77	-0.0136	-0.0136	-0.012	-0.008	-0.0152	-0.0068
0.78	0.0036	0.0012	0.0036	0.0044	-0.0048	0.0052
0.79	0.0172	0.0124	0.0152	0.0128	0.0104	0.0128
0.8	0.0168	0.0116	0.0148	0.0108	0.016	0.0112
0.81	-0.0008	-0.0036	-0.0008	-0.0012	0.006	-0.0004
0.82	-0.0144	-0.0144	-0.0128	-0.0092	-0.0084	-0.008
0.83	-0.0136	-0.0136	-0.012	-0.0072	-0.0132	-0.006
0.84	0.0036	0.0016	0.0036	0.0052	-0.0024	0.0056
0.85	0.0172	0.012	0.0152	0.0128	0.012	0.0132
0.86	0.0164	0.0112	0.0144	0.0108	0.0168	0.0112
0.87	-0.0012	-0.004	-0.0012	-0.0016	0.006	-0.0008
0.88	-0.0148	-0.0148	-0.0132	-0.01	-0.0092	-0.0088
0.89	-0.014	-0.0136	-0.012	-0.0076	-0.014	-0.0064
0.9	0.0036	0.0012	0.0036	0.0048	-0.0036	0.0052
0.91	0.0172	0.012	0.0152	0.0128	0.0112	0.0128
0.92	0.0164	0.0112	0.0144	0.0104	0.016	0.0108
0.93	-0.0012	-0.004	-0.0012	-0.002	0.0052	-0.0012
0.94	-0.0144	-0.0148	-0.0132	-0.01	-0.0096	-0.0088
0.95	-0.014	-0.0136	-0.012	-0.0076	-0.0144	-0.0064
0.96	0.0036	0.0016	0.0036	0.0048	-0.0036	0.0056
0.97	0.0172	0.012	0.0152	0.0128	0.0108	0.0128
0.98	0.0164	0.0112	0.0144	0.0104	0.0156	0.0108
0.99	-0.0012	-0.004	-0.0016	-0.002	0.0048	-0.0012
1	-0.0148	-0.0148	-0.0132	-0.01	-0.01	-0.0088
1.01	-0.014	-0.0136	-0.012	-0.008	-0.0148	-0.0068
1.02	0.0036	0.0016	0.0036	0.0048	-0.004	0.0056
1.03	0.0172	0.012	0.0152	0.0128	0.0108	0.0128
1.04	0.0164	0.0112	0.0144	0.0108	0.0156	0.0108
1.05	-0.0012	-0.004	-0.0016	-0.002	0.0048	-0.0012
1.06	-0.0148	-0.0148	-0.0132	-0.01	-0.01	-0.0088
1.07	-0.014	-0.0136	-0.012	-0.008	-0.0148	-0.0064
1.08	0.0036	0.0016	0.0036	0.0048	-0.004	0.0056
1.09	0.0172	0.012	0.0152	0.0128	0.0108	0.0128
1.1	0.0164	0.0112	0.0144	0.0104	0.0156	0.0108
1.11	-0.0016	-0.0044	-0.0016	-0.0024	0.0044	-0.0016
1.12	-0.0148	-0.0148	-0.0132	-0.0104	-0.0104	-0.0088
1.13	-0.014	-0.0136	-0.012	-0.008	-0.0148	-0.0068
1.14	0.004	0.0016	0.004	0.0048	-0.004	0.0056
1.15	0.0172	0.012	0.0152	0.0128	0.0108	0.0128
1.16	0.0164	0.0108	0.0144	0.0104	0.0152	0.0104
1.17	-0.0016	-0.0044	-0.0016	-0.0024	0.004	-0.0016
1.18	-0.0148	-0.0148	-0.0132	-0.0104	-0.0108	-0.0092
1.19	-0.0136	-0.0136	-0.012	-0.0084	-0.0156	-0.0068
1.2	0.004	0.0016	0.004	0.0044	-0.0048	0.0052
1.21	0.0172	0.012	0.0156	0.0124	0.0096	0.0124
1.22	0.0164	0.0112	0.0144	0.0104	0.0148	0.0104
1.23	-0.0016	-0.004	-0.0016	-0.002	0.004	-0.0012
1.24	-0.0144	-0.0148	-0.0128	-0.01	-0.0104	-0.0088
1.25	-0.0136	-0.0132	-0.0116	-0.0076	-0.0148	-0.0064
1.26	0.0044	0.002	0.0044	0.0052	-0.0032	0.006
1.27	0.0172	0.0124	0.0156	0.0128	0.0112	0.0132
1.28	0.0164	0.0112	0.0144	0.0108	0.016	0.0108
1.29	-0.0016	-0.0044	-0.0016	-0.002	0.0048	-0.0012
1.3	-0.0148	-0.0148	-0.0132	-0.01	-0.01	-0.0088
1.31	-0.0136	-0.0132	-0.0116	-0.0076	-0.0144	-0.0064
1.32	0.0044	0.002	0.0044	0.0048	-0.0032	0.0056
1.33	0.0172	0.012	0.0156	0.0128	0.0112	0.0128
1.34	0.0164	0.0112	0.0144	0.0104	0.0156	0.0108
1.35	-0.0016	-0.0044	-0.0016	-0.0024	0.0044	-0.0016
1.36	-0.0148	-0.0148	-0.0132	-0.0104	-0.01	-0.0092
1.37	-0.0136	-0.0136	-0.012	-0.008	-0.0148	-0.0068
1.38	0.0044	0.002	0.0044	0.0052	-0.0036	0.0056
1.39	0.0172	0.012	0.0152	0.0124	0.0108	0.0128
1.4	0.016	0.0108	0.014	0.0104	0.0152	0.0104
1.41	-0.002	-0.0044	-0.002	-0.0024	0.004	-0.0016
1.42	-0.0148	-0.0148	-0.0132	-0.0104	-0.0104	-0.0088
1.43	-0.0136	-0.0132	-0.0116	-0.0076	-0.0148	-0.0064
1.44	0.0044	0.002	0.0044	0.0052	-0.0036	0.0056
1.45	0.0172	0.012	0.0152	0.0124	0.0108	0.0128
1.46	0.016	0.0108	0.0144	0.0104	0.0152	0.0104
1.47	-0.002	-0.0044	-0.002	-0.0028	0.004	-0.0016
1.48	-0.0148	-0.0148	-0.0132	-0.01	-0.0104	-0.0088
1.49	-0.0136	-0.0132	-0.0116	-0.0076	-0.0148	-0.0064
1.5	0.0044	0.002	0.0044	0.0048	-0.0036	0.0056
1.51	0.0172	0.012	0.0152	0.0124	0.0108	0.0128
1.52	0.016	0.0108	0.014	0.01	0.0152	0.0104
1.53	-0.002	-0.0048	-0.002	-0.0028	0.0036	-0.002
1.54	-0.0144	-0.0148	-0.0132	-0.01	-0.0104	-0.0088
1.55	-0.0132	-0.0132	-0.0116	-0.0076	-0.0148	-0.0064
1.56	0.0048	0.0024	0.0048	0.0052	-0.0032	0.006
1.57	0.0176	0.0124	0.0156	0.0128	0.0108	0.0128
1.58	0.0164	0.0108	0.0144	0.0104	0.0156	0.0104
1.59	-0.002	-0.0044	-0.002	-0.0024	0.004	-0.0016
1.6	-0.0144	-0.0148	-0.0128	-0.01	-0.0104	-0.0088
1.61	-0.0132	-0.0128	-0.0112	-0.0076	-0.0144	-0.006
1.62	0.0052	0.0024	0.0048	0.0056	-0.0028	0.006
1.63	0.0176	0.0124	0.0156	0.0128	0.0116	0.0132
1.64	0.0164	0.0108	0.0144	0.0104	0.016	0.0108
1.65	-0.002	-0.0048	-0.002	-0.0024	0.0044	-0.0016
1.66	-0.0144	-0.0148	-0.0132	-0.01	-0.01	-0.0088
1.67	-0.0132	-0.0132	-0.0116	-0.0076	-0.0144	-0.0064
1.68	0.0048	0.0024	0.0044	0.0052	-0.0028	0.006
1.69	0.0172	0.012	0.0152	0.0124	0.0112	0.0128
1.7	0.016	0.0108	0.014	0.01	0.0156	0.0104
1.71	-0.0024	-0.0048	-0.0024	-0.0028	0.004	-0.0016
1.72	-0.0148	-0.0148	-0.0132	-0.01	-0.01	-0.0088
1.73	-0.0136	-0.0132	-0.0116	-0.0076	-0.0144	-0.0064
1.74	0.0044	0.002	0.0044	0.0052	-0.0028	0.006
1.75	0.0172	0.012	0.0152	0.0124	0.0112	0.0128
1.76	0.016	0.0104	0.014	0.01	0.0156	0.0104
1.77	-0.0024	-0.0052	-0.0024	-0.0028	0.0036	-0.002
1.78	-0.0148	-0.0152	-0.0132	-0.01	-0.0104	-0.0088
1.79	-0.0136	-0.0132	-0.0116	-0.0076	-0.0148	-0.0064
1.8	0.0044	0.002	0.0044	0.0052	-0.0032	0.006
1.81	0.0172	0.012	0.0152	0.0124	0.0104	0.0128
1.82	0.016	0.0104	0.014	0.01	0.0148	0.01
1.83	-0.0024	-0.0048	-0.0024	-0.0028	0.0032	-0.002
1.84	-0.0148	-0.0148	-0.0132	-0.01	-0.0108	-0.0088
1.85	-0.0132	-0.0132	-0.0116	-0.0076	-0.0148	-0.0064
1.86	0.0048	0.0024	0.0048	0.0056	-0.0032	0.006
1.87	0.0172	0.012	0.0152	0.0124	0.0108	0.0128
1.88	0.016	0.0104	0.014	0.01	0.0152	0.0104
1.89	-0.0024	-0.0052	-0.0024	-0.0028	0.0036	-0.002
1.9	-0.0148	-0.0148	-0.0132	-0.01	-0.0104	-0.0088
1.91	-0.0132	-0.0132	-0.0116	-0.0072	-0.0148	-0.006
1.92	0.0048	0.0024	0.0048	0.0056	-0.0028	0.006
1.93	0.0172	0.012	0.0152	0.0128	0.0112	0.0128
1.94	0.0156	0.0104	0.014	0.0104	0.016	0.0108
1.95	-0.0024	-0.0052	-0.0024	-0.002	0.0048	-0.0012
1.96	-0.0148	-0.0148	-0.0132	-0.0092	-0.0088	-0.008
1.97	-0.0132	-0.0132	-0.0116	-0.0068	-0.0128	-0.0056
1.98	0.0052	0.0024	0.0048	0.006	-0.0008	0.0068
1.99	0.0172	0.012	0.0152	0.0104	0.01	0.0108
2	0.0152	0.01	0.0136	0.0056	0.0096	0.006
2.01	-0.0032	-0.0056	-0.0032	-0.0064	-0.0036	-0.0056
2.02	-0.0152	-0.0152	-0.0136	-0.012	-0.0164	-0.0108
2.03	-0.0136	-0.0132	-0.0116	-0.0092	-0.0208	-0.008
2.04	0.0048	0.0024	0.0044	0.0036	-0.0088	0.0044
2.05	0.0172	0.012	0.0152	0.0112	0.0056	0.0112
2.06	0.0156	0.0104	0.014	0.0092	0.0108	0.0096
2.07	-0.0024	-0.0048	-0.0024	-0.0028	0.0004	-0.002
2.08	-0.0144	-0.0144	-0.0128	-0.0096	-0.012	-0.0084
2.09	-0.0124	-0.0124	-0.0108	-0.0068	-0.0152	-0.0056
2.1	0.0056	0.0032	0.0056	0.006	-0.0028	0.0068
2.11	0.0176	0.0124	0.0156	0.0132	0.0116	0.0132
2.12	0.0156	0.0104	0.014	0.0104	0.0156	0.0104
2.13	-0.0028	-0.0052	-0.0028	-0.0032	0.0036	-0.0024
2.14	-0.0152	-0.0152	-0.0136	-0.01	-0.0104	-0.0088
2.15	-0.0132	-0.0132	-0.0116	-0.0076	-0.0144	-0.0064
2.16	0.0048	0.0024	0.0048	0.0056	-0.0024	0.0064
2.17	0.0172	0.012	0.0152	0.0124	0.0112	0.0128
2.18	0.0156	0.0104	0.0136	0.01	0.0152	0.01
2.19	-0.0032	-0.0056	-0.0032	-0.0036	0.0028	-0.0024
2.2	-0.0152	-0.0152	-0.0136	-0.0104	-0.0112	-0.0092
2.21	-0.0136	-0.0132	-0.0116	-0.0076	-0.0152	-0.0064
2.22	0.0052	0.0024	0.0048	0.0052	-0.0036	0.006
2.23	0.0172	0.012	0.0152	0.0124	0.0104	0.0124
2.24	0.0152	0.01	0.0136	0.0096	0.0144	0.01
2.25	-0.0032	-0.0056	-0.0032	-0.0036	0.0024	-0.0028
2.26	-0.0152	-0.0152	-0.0136	-0.0104	-0.0116	-0.0092
2.27	-0.0132	-0.0132	-0.0116	-0.0076	-0.0156	-0.0064
2.28	0.0052	0.0028	0.0052	0.0056	-0.0036	0.006
2.29	0.0172	0.012	0.0152	0.0124	0.0104	0.0124
2.3	0.0156	0.01	0.0136	0.0096	0.014	0.0096
2.31	-0.0032	-0.0056	-0.0032	-0.0036	0.002	-0.0028
2.32	-0.0152	-0.0152	-0.0136	-0.0108	-0.012	-0.0092
2.33	-0.0132	-0.0132	-0.0116	-0.0076	-0.016	-0.0064
2.34	0.0052	0.0028	0.0052	0.0056	-0.0036	0.0064
2.35	0.0172	0.0124	0.0156	0.0124	0.0104	0.0128
2.36	0.0156	0.0104	0.0136	0.0096	0.0148	0.01
2.37	-0.0032	-0.0056	-0.0032	-0.0032	0.0024	-0.0024
2.38	-0.0148	-0.0152	-0.0132	-0.01	-0.0112	-0.0088
2.39	-0.0132	-0.0128	-0.0112	-0.0072	-0.0152	-0.006
2.4	0.0056	0.0028	0.0052	0.0056	-0.0028	0.0064
2.41	0.0176	0.0124	0.0156	0.0124	0.0108	0.0128
2.42	0.0156	0.0104	0.0136	0.0096	0.0148	0.01
2.43	-0.0032	-0.0056	-0.0032	-0.0036	0.0024	-0.0028
2.44	-0.0148	-0.0152	-0.0132	-0.0104	-0.0112	-0.0092
2.45	-0.0128	-0.0128	-0.0112	-0.0072	-0.0152	-0.006
2.46	0.0056	0.0032	0.0056	0.006	-0.0028	0.0064
2.47	0.0176	0.0124	0.0156	0.0124	0.0112	0.0128
2.48	0.0156	0.0104	0.0136	0.0096	0.0152	0.01
2.49	-0.0032	-0.0056	-0.0032	-0.0036	0.0028	-0.0028
2.5	-0.0148	-0.0152	-0.0136	-0.0104	-0.0112	-0.0092
2.51	-0.0128	-0.0128	-0.0112	-0.0076	-0.0152	-0.0064
2.52	0.0056	0.0028	0.0052	0.0056	-0.0032	0.006
2.53	0.0176	0.0124	0.0156	0.0124	0.0104	0.0124
2.54	0.0156	0.0104	0.0136	0.0096	0.0144	0.0096
2.55	-0.0032	-0.0056	-0.0032	-0.004	0.0016	-0.0032
2.56	-0.0152	-0.0152	-0.0136	-0.0104	-0.012	-0.0092
2.57	-0.0132	-0.0128	-0.0112	-0.0076	-0.0156	-0.0064
2.58	0.006	0.0032	0.0056	0.006	-0.0032	0.0064
2.59	0.0176	0.0124	0.0156	0.0124	0.0108	0.0128
2.6	0.0156	0.0104	0.0136	0.0096	0.0148	0.01
2.61	-0.0036	-0.006	-0.0036	-0.0036	0.002	-0.0028
2.62	-0.0152	-0.0152	-0.0136	-0.0104	-0.0116	-0.0092
2.63	-0.0132	-0.0128	-0.0112	-0.0076	-0.0156	-0.0064
2.64	0.0056	0.0032	0.0056	0.006	-0.0028	0.0064
2.65	0.0176	0.0124	0.0156	0.0124	0.0108	0.0128
2.66	0.0152	0.01	0.0136	0.0096	0.0144	0.01
2.67	-0.0036	-0.006	-0.0036	-0.0036	0.002	-0.0028
2.68	-0.0152	-0.0152	-0.0136	-0.0104	-0.0116	-0.0092
2.69	-0.0132	-0.0128	-0.0112	-0.0072	-0.0152	-0.006
2.7	0.006	0.0032	0.0056	0.006	-0.0028	0.0068
2.71	0.0172	0.0124	0.0156	0.0124	0.0108	0.0128
2.72	0.0152	0.01	0.0132	0.0096	0.0144	0.0096
2.73	-0.0036	-0.006	-0.0036	-0.004	0.002	-0.0028
2.74	-0.0152	-0.0152	-0.0136	-0.0104	-0.0116	-0.0092
2.75	-0.0128	-0.0128	-0.0112	-0.0072	-0.0152	-0.006
2.76	0.006	0.0032	0.0056	0.006	-0.0028	0.0068
2.77	0.0176	0.0124	0.0156	0.0124	0.0108	0.0128
2.78	0.0152	0.01	0.0136	0.0096	0.0148	0.01
2.79	-0.0036	-0.006	-0.0036	-0.004	0.002	-0.0028
2.8	-0.0152	-0.0152	-0.0136	-0.0104	-0.0116	-0.0092
2.81	-0.0128	-0.0128	-0.0112	-0.0072	-0.0152	-0.006
2.82	0.006	0.0032	0.0056	0.006	-0.0024	0.0068
2.83	0.0176	0.0124	0.0156	0.0124	0.0108	0.0128
2.84	0.0152	0.01	0.0132	0.0092	0.0144	0.0096
2.85	-0.0036	-0.006	-0.0036	-0.004	0.0016	-0.0032
2.86	-0.0152	-0.0152	-0.0136	-0.0104	-0.0116	-0.0092
2.87	-0.0128	-0.0128	-0.0112	-0.0072	-0.0152	-0.006
2.88	0.006	0.0036	0.006	0.006	-0.0024	0.0068
2.89	0.0176	0.0124	0.0156	0.0124	0.0108	0.0124
2.9	0.0152	0.01	0.0132	0.0096	0.0148	0.0096
2.91	-0.0036	-0.006	-0.0036	-0.004	0.002	-0.0032
2.92	-0.0152	-0.0152	-0.0136	-0.0104	-0.0116	-0.0088
2.93	-0.0128	-0.0128	-0.0112	-0.0072	-0.0148	-0.006
2.94	0.006	0.0036	0.006	0.006	-0.0024	0.0068
2.95	0.0176	0.0124	0.0156	0.0124	0.0112	0.0128
2.96	0.0152	0.01	0.0132	0.0092	0.0144	0.0096
2.97	-0.004	-0.006	-0.0036	-0.004	0.002	-0.0032
2.98	-0.0152	-0.0152	-0.0132	-0.01	-0.0112	-0.0088
2.99	-0.0128	-0.0124	-0.0108	-0.0072	-0.0148	-0.0056
3	0.0064	0.0036	0.006	0.0064	-0.002	0.0068
3.01	0.0176	0.0124	0.0156	0.0124	0.0112	0.0128
3.02	0.0152	0.01	0.0132	0.0096	0.0148	0.0096
3.03	-0.004	-0.0064	-0.0036	-0.004	0.002	-0.0032
3.04	-0.0152	-0.0152	-0.0136	-0.0104	-0.0116	-0.0092
3.05	-0.0124	-0.0124	-0.0108	-0.0072	-0.0148	-0.006
3.06	0.0064	0.0036	0.006	0.0064	-0.002	0.0068
3.07	0.0176	0.0124	0.0156	0.0124	0.0112	0.0128
3.08	0.0152	0.01	0.0132	0.0096	0.0148	0.0096
3.09	-0.004	-0.0064	-0.0036	-0.004	0.002	-0.0032
3.1	-0.0152	-0.0152	-0.0132	-0.01	-0.0112	-0.0088
3.11	-0.0124	-0.0124	-0.0108	-0.0072	-0.0148	-0.0056
3.12	0.0064	0.0036	0.006	0.0064	-0.002	0.0068
3.13	0.0176	0.0124	0.0156	0.0124	0.0112	0.0124
3.14	0.0148	0.01	0.0132	0.0092	0.0148	0.0096
3.15	-0.004	-0.0064	-0.004	-0.004	0.002	-0.0032
3.16	-0.0152	-0.0152	-0.0136	-0.0104	-0.0116	-0.0092
3.17	-0.0124	-0.0124	-0.0108	-0.0072	-0.0148	-0.0056
3.18	0.0064	0.0036	0.0064	0.0064	-0.002	0.0072
3.19	0.0176	0.0124	0.0156	0.0124	0.0112	0.0128
3.2	0.0152	0.01	0.0132	0.0096	0.0148	0.0096
3.21	-0.004	-0.0064	-0.004	-0.004	0.0016	-0.0032
3.22	-0.0152	-0.0152	-0.0136	-0.0104	-0.0116	-0.0088
3.23	-0.0124	-0.0124	-0.0108	-0.0068	-0.0148	-0.0056
3.24	0.0064	0.0036	0.006	0.0064	-0.002	0.0072
3.25	0.0176	0.0124	0.0156	0.0124	0.0112	0.0128
3.26	0.0148	0.0096	0.0132	0.0092	0.0144	0.0096
3.27	-0.004	-0.0064	-0.004	-0.0044	0.0016	-0.0032
3.28	-0.0152	-0.0152	-0.0136	-0.0104	-0.0116	-0.0092
3.29	-0.0124	-0.0124	-0.0108	-0.0068	-0.0148	-0.0056
3.3	0.0068	0.004	0.0064	0.0064	-0.002	0.0072
3.31	0.0176	0.0124	0.0156	0.0124	0.0112	0.0128
3.32	0.0148	0.0096	0.0132	0.0092	0.0148	0.0096
3.33	-0.0044	-0.0064	-0.004	-0.0044	0.0016	-0.0032
3.34	-0.0152	-0.0152	-0.0136	-0.0104	-0.0116	-0.0092
3.35	-0.0124	-0.0124	-0.0108	-0.0068	-0.0148	-0.0056
3.36	0.0068	0.004	0.0064	0.0064	-0.002	0.0072
3.37	0.0176	0.0124	0.0156	0.0124	0.0116	0.0128
3.38	0.0148	0.0096	0.0132	0.0092	0.0148	0.0096
3.39	-0.0044	-0.0064	-0.004	-0.0044	0.0016	-0.0036
3.4	-0.0152	-0.0152	-0.0136	-0.0104	-0.0116	-0.0092
3.41	-0.0124	-0.0124	-0.0108	-0.0068	-0.0148	-0.0056
3.42	0.0068	0.004	0.0064	0.0068	-0.0016	0.0072
3.43	0.0176	0.0124	0.0156	0.0128	0.0116	0.0128
3.44	0.0148	0.0096	0.0128	0.0092	0.0148	0.0096
3.45	-0.0044	-0.0068	-0.0044	-0.0044	0.0016	-0.0036
3.46	-0.0152	-0.0152	-0.0136	-0.0104	-0.012	-0.0092
3.47	-0.0124	-0.0124	-0.0108	-0.0068	-0.0148	-0.0056
3.48	0.0068	0.004	0.0064	0.0068	-0.0016	0.0072
3.49	0.0176	0.0124	0.0156	0.0128	0.0116	0.0128
3.5	0.0148	0.01	0.0132	0.0092	0.0148	0.0096
3.51	-0.0044	-0.0068	-0.0044	-0.0044	0.0016	-0.0036
3.52	-0.0152	-0.0156	-0.0136	-0.0104	-0.012	-0.0092
3.53	-0.0124	-0.0124	-0.0108	-0.0072	-0.0152	-0.0056
3.54	0.0068	0.004	0.0064	0.0068	-0.0016	0.0072
3.55	0.0176	0.0124	0.0156	0.0124	0.0116	0.0128
3.56	0.0148	0.0096	0.0132	0.0092	0.0148	0.0096
3.57	-0.0044	-0.0068	-0.0044	-0.0044	0.0012	-0.0036
3.58	-0.0152	-0.0152	-0.0136	-0.0104	-0.012	-0.0092
3.59	-0.012	-0.012	-0.0104	-0.0068	-0.0152	-0.0056
3.6	0.0072	0.0044	0.0068	0.0068	-0.0016	0.0076
3.61	0.018	0.0128	0.016	0.0128	0.0116	0.0128
3.62	0.0148	0.0096	0.0132	0.0092	0.0152	0.0096
3.63	-0.0044	-0.0068	-0.0044	-0.0044	0.0016	-0.0036
3.64	-0.0152	-0.0152	-0.0136	-0.0104	-0.012	-0.0092
3.65	-0.012	-0.012	-0.0104	-0.0068	-0.0148	-0.0056
3.66	0.0072	0.0044	0.0068	0.0068	-0.0016	0.0076
3.67	0.018	0.0128	0.016	0.0128	0.0116	0.0128
3.68	0.0148	0.0096	0.0128	0.0092	0.0148	0.0096
3.69	-0.0048	-0.0068	-0.0044	-0.0044	0.0012	-0.0036
3.7	-0.0152	-0.0152	-0.0136	-0.0104	-0.012	-0.0092
3.71	-0.0124	-0.0124	-0.0104	-0.0068	-0.0148	-0.0056
3.72	0.0072	0.0044	0.0068	0.0068	-0.0016	0.0076
3.73	0.018	0.0124	0.016	0.0128	0.0116	0.0128
3.74	0.0148	0.0096	0.0128	0.0092	0.0148	0.0096
3.75	-0.0048	-0.0072	-0.0048	-0.0048	0.0012	-0.0036
3.76	-0.0156	-0.0156	-0.0136	-0.0108	-0.012	-0.0092
3.77	-0.0124	-0.0124	-0.0104	-0.0068	-0.0152	-0.0056
3.78	0.0072	0.0044	0.0068	0.0068	-0.0016	0.0076
3.79	0.018	0.0124	0.016	0.0128	0.0116	0.0128
3.8	0.0148	0.0096	0.0128	0.0092	0.0148	0.0096
3.81	-0.0048	-0.0072	-0.0048	-0.0048	0.0012	-0.0036
3.82	-0.0156	-0.0152	-0.0136	-0.0104	-0.012	-0.0092
3.83	-0.0124	-0.0124	-0.0104	-0.0068	-0.0152	-0.0056
3.84	0.0072	0.0044	0.0068	0.0068	-0.0016	0.0076
3.85	0.0176	0.0124	0.0156	0.0124	0.0116	0.0128
3.86	0.0144	0.0092	0.0128	0.0088	0.0144	0.0092
3.87	-0.0052	-0.0072	-0.0048	-0.0048	0.0008	-0.004
3.88	-0.0156	-0.0156	-0.014	-0.0104	-0.0124	-0.0092
3.89	-0.0124	-0.012	-0.0104	-0.0068	-0.0152	-0.0056
3.9	0.0072	0.0044	0.0068	0.0068	-0.0016	0.0076
3.91	0.0176	0.0124	0.0156	0.0124	0.0112	0.0128
3.92	0.0144	0.0096	0.0128	0.0088	0.0144	0.0092
3.93	-0.0052	-0.0072	-0.0048	-0.0052	0.0004	-0.004
3.94	-0.0156	-0.0156	-0.0136	-0.0108	-0.0128	-0.0092
3.95	-0.012	-0.012	-0.0104	-0.0068	-0.0156	-0.006
3.96	0.0072	0.0044	0.0068	0.0068	-0.002	0.0072
3.97	0.0176	0.0124	0.0156	0.0124	0.0108	0.0124
3.98	0.0144	0.0092	0.0128	0.0088	0.0136	0.0088
3.99	-0.0052	-0.0072	-0.0048	-0.0052	0	-0.004
4	-0.0156	-0.0152	-0.0136	-0.0108	-0.0128	-0.0092
4.01	-0.012	-0.012	-0.0104	-0.0068	-0.016	-0.0056
4.02	0.0072	0.0044	0.0068	0.0068	-0.002	0.0072
4.03	0.0176	0.0124	0.0156	0.0124	0.0108	0.0124
4.04	0.0144	0.0092	0.0128	0.0088	0.0136	0.0092
4.05	-0.0052	-0.0072	-0.0048	-0.0052	0	-0.004
4.06	-0.0156	-0.0156	-0.0136	-0.0108	-0.0132	-0.0096
4.07	-0.012	-0.012	-0.0104	-0.0068	-0.016	-0.0056
4.08	0.0072	0.0044	0.0068	0.0068	-0.0024	0.0072
4.09	0.0176	0.0124	0.0156	0.0124	0.0104	0.0124
4.1	0.0144	0.0092	0.0124	0.0088	0.0136	0.0088
4.11	-0.0052	-0.0072	-0.0048	-0.0052	-0.0004	-0.0044
4.12	-0.0152	-0.0152	-0.0136	-0.0108	-0.0132	-0.0092
4.13	-0.012	-0.012	-0.0104	-0.0068	-0.016	-0.0056
4.14	0.0076	0.0044	0.0068	0.0068	-0.002	0.0076
4.15	0.0176	0.0124	0.0156	0.012	0.0108	0.0124
4.16	0.014	0.0092	0.0124	0.0084	0.0132	0.0088
4.17	-0.0052	-0.0072	-0.0052	-0.0052	-0.0004	-0.0044
4.18	-0.0156	-0.0156	-0.0136	-0.0108	-0.0132	-0.0096
4.19	-0.012	-0.012	-0.0104	-0.0068	-0.016	-0.0056
4.2	0.0076	0.0044	0.0068	0.0068	-0.0024	0.0072
4.21	0.0176	0.0124	0.0156	0.012	0.0104	0.0124
4.22	0.0144	0.0092	0.0124	0.0084	0.0132	0.0088
4.23	-0.0052	-0.0076	-0.0052	-0.0052	-0.0004	-0.0044
4.24	-0.0156	-0.0156	-0.014	-0.0108	-0.0132	-0.0096
4.25	-0.012	-0.012	-0.0104	-0.0068	-0.016	-0.0056
4.26	0.0076	0.0044	0.0068	0.0068	-0.0024	0.0072
4.27	0.0176	0.0124	0.0156	0.012	0.0104	0.0124
4.28	0.0144	0.0092	0.0124	0.0084	0.0132	0.0088
4.29	-0.0052	-0.0076	-0.0052	-0.0056	-0.0008	-0.0044
4.3	-0.0156	-0.0152	-0.0136	-0.0108	-0.0136	-0.0096
4.31	-0.012	-0.012	-0.0104	-0.0068	-0.0164	-0.0056
4.32	0.0076	0.0044	0.0072	0.0068	-0.0024	0.0076
4.33	0.0176	0.0124	0.0156	0.012	0.0104	0.0124
4.34	0.014	0.0092	0.0124	0.0084	0.0128	0.0088
4.35	-0.0056	-0.0076	-0.0052	-0.0056	-0.0012	-0.0044
4.36	-0.0156	-0.0156	-0.014	-0.0108	-0.014	-0.0096
4.37	-0.012	-0.012	-0.0104	-0.0072	-0.0168	-0.006
4.38	0.0076	0.0044	0.0072	0.0068	-0.0028	0.0072
4.39	0.0176	0.0124	0.0156	0.012	0.0096	0.012
4.4	0.014	0.0088	0.0124	0.008	0.0124	0.0084
4.41	-0.0056	-0.0076	-0.0052	-0.0056	-0.0016	-0.0048
4.42	-0.0156	-0.0156	-0.0136	-0.0108	-0.0144	-0.0096
4.43	-0.012	-0.012	-0.0104	-0.0072	-0.0168	-0.006
4.44	0.0076	0.0048	0.0072	0.0068	-0.0028	0.0072
4.45	0.0176	0.0124	0.0156	0.012	0.0096	0.012
4.46	0.014	0.0092	0.0124	0.008	0.0124	0.0084
4.47	-0.0056	-0.0076	-0.0052	-0.0056	-0.0016	-0.0048
4.48	-0.0156	-0.0156	-0.014	-0.0112	-0.0144	-0.0096
4.49	-0.012	-0.012	-0.0104	-0.0072	-0.0168	-0.006
4.5	0.0076	0.0048	0.0072	0.0068	-0.0032	0.0072
4.51	0.0176	0.0124	0.0156	0.012	0.0096	0.012
4.52	0.014	0.0092	0.0124	0.008	0.0124	0.0084
4.53	-0.0056	-0.0076	-0.0052	-0.0056	-0.0016	-0.0048
4.54	-0.0156	-0.0156	-0.014	-0.0108	-0.0144	-0.0096
4.55	-0.012	-0.012	-0.01	-0.0072	-0.0168	-0.0056
4.56	0.0076	0.0048	0.0072	0.0068	-0.0028	0.0072
4.57	0.0176	0.0124	0.0156	0.012	0.0096	0.012
4.58	0.014	0.0088	0.0124	0.008	0.0124	0.0084
4.59	-0.0056	-0.0076	-0.0052	-0.0056	-0.0016	-0.0048
4.6	-0.0156	-0.0156	-0.0136	-0.0108	-0.0144	-0.0096
4.61	-0.0116	-0.0116	-0.01	-0.0068	-0.0164	-0.0056
4.62	0.008	0.0048	0.0076	0.0072	-0.0024	0.0076
4.63	0.018	0.0128	0.016	0.0124	0.0104	0.0124
4.64	0.014	0.0092	0.0124	0.0084	0.0132	0.0088
4.65	-0.0056	-0.0076	-0.0052	-0.0056	-0.0008	-0.0044
4.66	-0.0156	-0.0152	-0.0136	-0.0104	-0.0136	-0.0092
4.67	-0.0116	-0.0116	-0.01	-0.0064	-0.0156	-0.0052
4.68	0.008	0.0048	0.0072	0.0072	-0.0016	0.0076
4.69	0.018	0.0124	0.016	0.0124	0.0108	0.0124
4.7	0.014	0.0088	0.0124	0.0084	0.0132	0.0088
4.71	-0.0056	-0.0076	-0.0052	-0.0056	-0.0008	-0.0044
4.72	-0.0156	-0.0156	-0.014	-0.0104	-0.0136	-0.0092
4.73	-0.0116	-0.0116	-0.01	-0.0064	-0.0156	-0.0052
4.74	0.008	0.0048	0.0076	0.0072	-0.0016	0.008
4.75	0.0176	0.0124	0.0156	0.0124	0.0108	0.0124
4.76	0.014	0.0088	0.0124	0.0084	0.0132	0.0088
4.77	-0.0056	-0.0076	-0.0052	-0.0056	-0.0008	-0.0044
4.78	-0.0156	-0.0156	-0.014	-0.0104	-0.0132	-0.0092
4.79	-0.0116	-0.0116	-0.01	-0.0064	-0.0156	-0.0052
4.8	0.008	0.0048	0.0076	0.0072	-0.0016	0.0076
4.81	0.018	0.0124	0.016	0.0124	0.0112	0.0124
4.82	0.014	0.0088	0.0124	0.0084	0.0136	0.0088
4.83	-0.0056	-0.0076	-0.0052	-0.0056	-0.0004	-0.0044
4.84	-0.0156	-0.0152	-0.0136	-0.0104	-0.0128	-0.0092
4.85	-0.0116	-0.0116	-0.01	-0.0064	-0.0152	-0.0052
4.86	0.008	0.0052	0.0076	0.0076	-0.0012	0.008
4.87	0.0176	0.0124	0.0156	0.0124	0.0112	0.0124
4.88	0.0136	0.0088	0.012	0.0084	0.0136	0.0088
4.89	-0.006	-0.008	-0.0056	-0.0056	-0.0004	-0.0044
4.9	-0.0156	-0.0152	-0.0136	-0.0104	-0.0128	-0.0092
4.91	-0.0112	-0.0116	-0.01	-0.0064	-0.0152	-0.0052
4.92	0.008	0.0052	0.0076	0.0072	-0.0012	0.008
4.93	0.018	0.0124	0.016	0.0124	0.0112	0.0124
4.94	0.014	0.0088	0.012	0.0084	0.0136	0.0088
4.95	-0.006	-0.008	-0.0056	-0.0056	-0.0004	-0.0044
4.96	-0.0156	-0.0152	-0.0136	-0.0104	-0.0128	-0.0092
4.97	-0.0112	-0.0112	-0.0096	-0.0064	-0.0148	-0.0052
4.98	0.008	0.0052	0.0076	0.0072	-0.0008	0.008
4.99	0.0176	0.0124	0.0156	0.0124	0.0116	0.0124
5	0.0136	0.0088	0.012	0.0084	0.0136	0.0084
5.01	-0.006	-0.008	-0.0056	-0.0056	-0.0004	-0.0044
5.02	-0.0152	-0.0152	-0.0136	-0.0104	-0.0128	-0.0092
5.03	-0.0112	-0.0112	-0.0096	-0.006	-0.0148	-0.0052
5.04	0.0084	0.0052	0.0076	0.0076	-0.0004	0.008
5.05	0.0176	0.0124	0.016	0.0124	0.0116	0.0128
5.06	0.014	0.0088	0.012	0.0084	0.014	0.0088
5.07	-0.006	-0.008	-0.0056	-0.0056	-0.0004	-0.0044
5.08	-0.0156	-0.0152	-0.0136	-0.0104	-0.0128	-0.0092
5.09	-0.0112	-0.0112	-0.0096	-0.006	-0.0148	-0.0048
5.1	0.0084	0.0052	0.0076	0.0076	-0.0004	0.0084
5.11	0.018	0.0128	0.016	0.0124	0.012	0.0128
5.12	0.0136	0.0088	0.012	0.0084	0.014	0.0088
5.13	-0.006	-0.008	-0.0056	-0.0056	-0.0004	-0.0044
5.14	-0.0152	-0.0152	-0.0136	-0.01	-0.0124	-0.0088
5.15	-0.0112	-0.0112	-0.0096	-0.006	-0.0144	-0.0048
5.16	0.0084	0.0052	0.008	0.008	0	0.0084
5.17	0.018	0.0128	0.016	0.0124	0.012	0.0128
5.18	0.0136	0.0088	0.012	0.0084	0.014	0.0088
5.19	-0.006	-0.008	-0.0056	-0.0056	-0.0004	-0.0044
5.2	-0.0152	-0.0152	-0.0136	-0.0104	-0.0124	-0.0092
5.21	-0.0112	-0.0112	-0.0096	-0.006	-0.0144	-0.0048
5.22	0.0084	0.0052	0.008	0.008	0	0.0084
5.23	0.018	0.0128	0.016	0.0124	0.0124	0.0128
5.24	0.0136	0.0088	0.012	0.0084	0.0144	0.0088
5.25	-0.006	-0.008	-0.0056	-0.0056	0	-0.0044
5.26	-0.0152	-0.0152	-0.0136	-0.0104	-0.0124	-0.0088
5.27	-0.0112	-0.0112	-0.0096	-0.006	-0.0144	-0.0048
5.28	0.0084	0.0056	0.008	0.008	0	0.0084
5.29	0.018	0.0128	0.016	0.0128	0.0124	0.0128
5.3	0.0136	0.0088	0.012	0.0084	0.0144	0.0088
5.31	-0.006	-0.008	-0.0056	-0.0056	0	-0.0044
5.32	-0.0156	-0.0152	-0.0136	-0.0104	-0.0124	-0.0088
5.33	-0.0112	-0.0112	-0.0096	-0.006	-0.0144	-0.0048
5.34	0.0088	0.0056	0.008	0.008	0.0004	0.0088
5.35	0.018	0.0128	0.016	0.0128	0.0124	0.0128
5.36	0.0136	0.0088	0.012	0.0084	0.0144	0.0088
5.37	-0.0064	-0.008	-0.006	-0.0056	0	-0.0048
5.38	-0.0156	-0.0152	-0.0136	-0.0104	-0.0124	-0.0088
5.39	-0.0112	-0.0112	-0.0096	-0.006	-0.014	-0.0048
5.4	0.0088	0.0056	0.008	0.008	0.0004	0.0084
5.41	0.018	0.0124	0.016	0.0128	0.0124	0.0128
5.42	0.0136	0.0084	0.012	0.0084	0.0144	0.0088
5.43	-0.006	-0.008	-0.006	-0.0056	-0.0004	-0.0048
5.44	-0.0152	-0.0152	-0.0136	-0.01	-0.0124	-0.0088
5.45	-0.0108	-0.0112	-0.0096	-0.0056	-0.014	-0.0044
5.46	0.0088	0.0056	0.008	0.0084	0.0004	0.0088
5.47	0.018	0.0128	0.016	0.0128	0.0128	0.0128
5.48	0.0136	0.0088	0.012	0.0084	0.0148	0.0088
5.49	-0.0064	-0.0084	-0.006	-0.0056	0	-0.0048
5.5	-0.0156	-0.0156	-0.014	-0.0104	-0.0124	-0.0092
5.51	-0.0108	-0.0112	-0.0096	-0.006	-0.014	-0.0048
5.52	0.0088	0.0056	0.008	0.008	0.0004	0.0088
5.53	0.018	0.0128	0.016	0.0128	0.0128	0.0128
5.54	0.0136	0.0088	0.012	0.0084	0.0144	0.0088
5.55	-0.0064	-0.0084	-0.006	-0.0056	-0.0004	-0.0048
5.56	-0.0156	-0.0156	-0.0136	-0.0104	-0.0124	-0.0092
5.57	-0.0108	-0.0112	-0.0096	-0.006	-0.0144	-0.0048
5.58	0.0088	0.0056	0.0084	0.0084	0.0004	0.0088
5.59	0.018	0.0128	0.016	0.0128	0.0128	0.0128
5.6	0.0132	0.0084	0.0116	0.0084	0.0144	0.0088
5.61	-0.0064	-0.0084	-0.006	-0.006	-0.0004	-0.0048
5.62	-0.0156	-0.0156	-0.014	-0.0104	-0.0128	-0.0092
5.63	-0.0108	-0.0112	-0.0092	-0.0056	-0.0144	-0.0044
5.64	0.0092	0.0056	0.0084	0.0084	0.0008	0.0088
5.65	0.018	0.0128	0.016	0.0128	0.0128	0.0132
5.66	0.0136	0.0084	0.012	0.0084	0.0148	0.0088
5.67	-0.0064	-0.0084	-0.006	-0.0056	0	-0.0048
5.68	-0.0156	-0.0156	-0.014	-0.0104	-0.0124	-0.0092
5.69	-0.0108	-0.0112	-0.0096	-0.0056	-0.014	-0.0048
5.7	0.0088	0.0056	0.0084	0.0084	0.0008	0.0088
5.71	0.018	0.0128	0.016	0.0128	0.0128	0.0128
5.72	0.0132	0.0084	0.0116	0.0084	0.0144	0.0088
5.73	-0.0064	-0.0084	-0.006	-0.006	-0.0004	-0.0048
5.74	-0.0156	-0.0156	-0.014	-0.0104	-0.0124	-0.0092
5.75	-0.0108	-0.0108	-0.0092	-0.0056	-0.014	-0.0044
5.76	0.0092	0.006	0.0084	0.0084	0.0012	0.0092
5.77	0.018	0.0128	0.016	0.0128	0.0132	0.0132
5.78	0.0136	0.0084	0.0116	0.0084	0.0148	0.0088
5.79	-0.0064	-0.0084	-0.0064	-0.0056	0	-0.0048
5.8	-0.0156	-0.0156	-0.014	-0.0104	-0.0124	-0.0092
5.81	-0.0108	-0.0108	-0.0092	-0.0056	-0.014	-0.0044
5.82	0.0092	0.006	0.0084	0.0084	0.0012	0.0092
5.83	0.0184	0.0128	0.016	0.0132	0.0136	0.0132
5.84	0.0132	0.0084	0.0116	0.0084	0.0148	0.0088
5.85	-0.0068	-0.0084	-0.006	-0.0056	0	-0.0048
5.86	-0.0156	-0.0156	-0.0136	-0.01	-0.012	-0.0088
5.87	-0.0108	-0.0108	-0.0092	-0.0056	-0.0136	-0.0044
5.88	0.0088	0.0056	0.0084	0.0084	0.0012	0.0088
5.89	0.018	0.0128	0.016	0.0128	0.0132	0.0132
5.9	0.0132	0.0084	0.0116	0.008	0.0144	0.0084
5.91	-0.0068	-0.0088	-0.0064	-0.006	-0.0004	-0.0048
5.92	-0.016	-0.0156	-0.014	-0.0108	-0.0132	-0.0092
5.93	-0.0108	-0.0108	-0.0092	-0.006	-0.0148	-0.0048
5.94	0.0092	0.006	0.0084	0.0084	0.0004	0.0088
5.95	0.018	0.0128	0.016	0.0128	0.0128	0.0132
5.96	0.0132	0.0084	0.0116	0.008	0.0144	0.0084
5.97	-0.0068	-0.0088	-0.0064	-0.006	-0.0008	-0.0052
5.98	-0.0156	-0.0156	-0.014	-0.0104	-0.0128	-0.0092
5.99	-0.0108	-0.0108	-0.0092	-0.0056	-0.0144	-0.0044
6	0.0092	0.006	0.0084	0.0084	0.0008	0.0088
6.01	0.018	0.0128	0.016	0.0128	0.0128	0.0132
6.02	0.0132	0.0084	0.0116	0.008	0.0144	0.0084
6.03	-0.0068	-0.0084	-0.0064	-0.006	-0.0008	-0.0048
6.04	-0.0156	-0.0156	-0.014	-0.0104	-0.0128	-0.0092
6.05	-0.0104	-0.0108	-0.0088	-0.0052	-0.014	-0.0044
6.06	0.0092	0.006	0.0088	0.0088	0.0016	0.0092
6.07	0.018	0.0128	0.016	0.0128	0.0136	0.0132
6.08	0.0132	0.0084	0.0116	0.0084	0.0148	0.0084
6.09	-0.0068	-0.0088	-0.0064	-0.006	-0.0004	-0.0048
6.1	-0.0156	-0.0152	-0.014	-0.0104	-0.0124	-0.0088
6.11	-0.0104	-0.0108	-0.0092	-0.0052	-0.0136	-0.004
6.12	0.0092	0.006	0.0084	0.0088	0.0012	0.0092
6.13	0.018	0.0128	0.016	0.0128	0.0132	0.0132
6.14	0.0128	0.008	0.0112	0.008	0.0144	0.0084
6.15	-0.0068	-0.0088	-0.0064	-0.006	-0.0004	-0.0048
6.16	-0.0156	-0.0156	-0.0136	-0.01	-0.0124	-0.0088
6.17	-0.0104	-0.0108	-0.0088	-0.0052	-0.0136	-0.004
6.18	0.0092	0.006	0.0088	0.0088	0.0016	0.0092
6.19	0.018	0.0128	0.016	0.0128	0.0136	0.0132
6.2	0.0128	0.008	0.0112	0.008	0.0144	0.0084
6.21	-0.0068	-0.0088	-0.0064	-0.006	-0.0004	-0.0052
6.22	-0.0156	-0.0156	-0.014	-0.0104	-0.0124	-0.0092
6.23	-0.0104	-0.0104	-0.0088	-0.0052	-0.0136	-0.004
6.24	0.0092	0.006	0.0088	0.0088	0.0016	0.0092
6.25	0.018	0.0128	0.016	0.0128	0.0132	0.0132
6.26	0.0128	0.008	0.0112	0.008	0.0144	0.0084
6.27	-0.0068	-0.0088	-0.0064	-0.006	-0.0004	-0.0052
6.28	-0.0156	-0.0156	-0.014	-0.0104	-0.0124	-0.0092
6.29	-0.0104	-0.0104	-0.0088	-0.0052	-0.0136	-0.004
6.3	0.0096	0.006	0.0088	0.0088	0.0012	0.0092
6.31	0.018	0.0128	0.016	0.0128	0.0132	0.0128
6.32	0.0128	0.008	0.0112	0.0076	0.014	0.008
6.33	-0.0068	-0.0088	-0.0064	-0.0064	-0.0008	-0.0052
6.34	-0.0156	-0.0152	-0.0136	-0.0104	-0.0128	-0.0092
6.35	-0.01	-0.0104	-0.0088	-0.0052	-0.0136	-0.004
6.36	0.0096	0.0064	0.0088	0.0088	0.0016	0.0092
6.37	0.018	0.0128	0.016	0.0128	0.0136	0.0132
6.38	0.0128	0.008	0.0112	0.008	0.0144	0.0084
6.39	-0.0068	-0.0088	-0.0064	-0.006	-0.0008	-0.0052
6.4	-0.0152	-0.0152	-0.0136	-0.01	-0.0124	-0.0088
6.41	-0.01	-0.0104	-0.0084	-0.0052	-0.0132	-0.004
6.42	0.0096	0.006	0.0088	0.0088	0.002	0.0092
6.43	0.018	0.0128	0.016	0.0128	0.0136	0.0132
6.44	0.0128	0.008	0.0112	0.008	0.0144	0.008
6.45	-0.0068	-0.0088	-0.0064	-0.0064	-0.0008	-0.0052
6.46	-0.0156	-0.0152	-0.0136	-0.0104	-0.0124	-0.0088
6.47	-0.01	-0.0104	-0.0084	-0.0052	-0.0132	-0.004
6.48	0.0096	0.0064	0.0088	0.0088	0.002	0.0096
6.49	0.018	0.0128	0.016	0.0128	0.0136	0.0132
6.5	0.0128	0.008	0.0112	0.008	0.0144	0.008
6.51	-0.0072	-0.0088	-0.0064	-0.0064	-0.0008	-0.0052
6.52	-0.0156	-0.0152	-0.0136	-0.0104	-0.0128	-0.0092
6.53	-0.01	-0.0104	-0.0084	-0.0052	-0.0136	-0.004
6.54	0.0096	0.0064	0.0088	0.0088	0.0016	0.0092
6.55	0.018	0.0128	0.016	0.0128	0.0136	0.0132
6.56	0.0128	0.008	0.0112	0.0076	0.0144	0.008
6.57	-0.0072	-0.0088	-0.0064	-0.0064	-0.0008	-0.0052
6.58	-0.0152	-0.0152	-0.0136	-0.0104	-0.0124	-0.0088
6.59	-0.01	-0.0104	-0.0084	-0.0052	-0.0136	-0.004
6.6	0.0096	0.0064	0.0088	0.0088	0.002	0.0096
6.61	0.018	0.0128	0.016	0.0128	0.0136	0.0128
6.62	0.0124	0.0076	0.0112	0.0076	0.0144	0.008
6.63	-0.0072	-0.0088	-0.0064	-0.0064	-0.0012	-0.0052
6.64	-0.0156	-0.0152	-0.0136	-0.0104	-0.0128	-0.0088
6.65	-0.01	-0.01	-0.0084	-0.0052	-0.0136	-0.0036
6.66	0.0096	0.0064	0.0092	0.0092	0.002	0.0096
6.67	0.018	0.0128	0.016	0.0128	0.0136	0.0132
6.68	0.0128	0.008	0.0112	0.0076	0.0144	0.008
6.69	-0.0072	-0.0088	-0.0068	-0.0064	-0.0008	-0.0052
6.7	-0.0156	-0.0152	-0.0136	-0.0104	-0.0124	-0.0088
6.71	-0.01	-0.0104	-0.0084	-0.0052	-0.0132	-0.004
6.72	0.0096	0.0064	0.0088	0.0088	0.002	0.0096
6.73	0.018	0.0128	0.016	0.0128	0.0136	0.0132
6.74	0.0124	0.0076	0.0108	0.0076	0.0144	0.008
6.75	-0.0072	-0.0092	-0.0068	-0.0064	-0.0012	-0.0052
6.76	-0.0156	-0.0152	-0.0136	-0.0104	-0.0128	-0.0092
6.77	-0.0096	-0.01	-0.0084	-0.0048	-0.0132	-0.0036
6.78	0.01	0.0064	0.0092	0.0092	0.002	0.0096
6.79	0.018	0.0128	0.016	0.0128	0.0136	0.0132
6.8	0.0124	0.0076	0.0108	0.0076	0.0144	0.008
6.81	-0.0076	-0.0092	-0.0068	-0.0064	-0.0012	-0.0056
6.82	-0.0156	-0.0156	-0.014	-0.0104	-0.0128	-0.0092
6.83	-0.01	-0.01	-0.0084	-0.0048	-0.0136	-0.004
6.84	0.01	0.0064	0.0092	0.0092	0.002	0.0096
6.85	0.018	0.0128	0.016	0.0128	0.0136	0.0132
6.86	0.0124	0.0076	0.0108	0.0076	0.0144	0.008
6.87	-0.0072	-0.0092	-0.0068	-0.0064	-0.0012	-0.0056
6.88	-0.0156	-0.0152	-0.0136	-0.0104	-0.0128	-0.0092
6.89	-0.0096	-0.01	-0.0084	-0.0048	-0.0136	-0.0036
6.9	0.01	0.0064	0.0092	0.0092	0.002	0.0096
6.91	0.018	0.0128	0.016	0.0128	0.0136	0.0132
6.92	0.0124	0.0076	0.0108	0.0076	0.0144	0.008
6.93	-0.0076	-0.0092	-0.0072	-0.0068	-0.0012	-0.0056
6.94	-0.0156	-0.0156	-0.014	-0.0104	-0.0128	-0.0092
6.95	-0.0096	-0.01	-0.0084	-0.0048	-0.0136	-0.0036
6.96	0.01	0.0064	0.0092	0.0092	0.002	0.0096
6.97	0.018	0.0128	0.016	0.0132	0.014	0.0132
6.98	0.0124	0.0076	0.0108	0.0076	0.0144	0.008
6.99	-0.0076	-0.0092	-0.0072	-0.0068	-0.0012	-0.0056
7	-0.0156	-0.0156	-0.014	-0.0104	-0.0128	-0.0092
7.01	-0.0096	-0.01	-0.0084	-0.0048	-0.0136	-0.0036
7.02	0.01	0.0068	0.0092	0.0092	0.0024	0.0096
7.03	0.018	0.0128	0.016	0.0128	0.014	0.0132
7.04	0.012	0.0072	0.0104	0.0072	0.0144	0.0076
7.05	-0.0076	-0.0092	-0.0072	-0.0068	-0.0016	-0.0056
7.06	-0.0156	-0.0156	-0.014	-0.0108	-0.0132	-0.0092
7.07	-0.0096	-0.01	-0.0084	-0.0048	-0.0136	-0.0036
7.08	0.01	0.0068	0.0092	0.0092	0.0024	0.01
7.09	0.018	0.0128	0.016	0.0132	0.014	0.0132
7.1	0.0124	0.0076	0.0108	0.0076	0.0144	0.008
7.11	-0.0076	-0.0096	-0.0072	-0.0068	-0.0016	-0.006
7.12	-0.0156	-0.0156	-0.014	-0.0104	-0.0132	-0.0092
7.13	-0.0096	-0.01	-0.0084	-0.0048	-0.0136	-0.0036
7.14	0.01	0.0068	0.0092	0.0092	0.002	0.0096
7.15	0.018	0.0128	0.016	0.0132	0.014	0.0132
7.16	0.012	0.0076	0.0108	0.0076	0.014	0.0076
7.17	-0.008	-0.0096	-0.0072	-0.0068	-0.0016	-0.006
7.18	-0.0156	-0.0156	-0.014	-0.0104	-0.0132	-0.0092
7.19	-0.0096	-0.01	-0.008	-0.0048	-0.0136	-0.0036
7.2	0.0104	0.0068	0.0096	0.0096	0.0024	0.01
7.21	0.0184	0.0128	0.016	0.0132	0.0144	0.0132
7.22	0.0124	0.0076	0.0108	0.0076	0.0148	0.008
7.23	-0.0076	-0.0096	-0.0072	-0.0068	-0.0012	-0.0056
7.24	-0.0156	-0.0156	-0.014	-0.0104	-0.0128	-0.0092
7.25	-0.0092	-0.0096	-0.008	-0.0044	-0.0128	-0.0032
7.26	0.0104	0.0068	0.0096	0.01	0.0032	0.0104
7.27	0.0184	0.0128	0.0164	0.0136	0.0152	0.0136
7.28	0.012	0.0072	0.0108	0.0076	0.0152	0.008
7.29	-0.008	-0.0096	-0.0072	-0.0068	-0.0008	-0.0056
7.3	-0.0156	-0.0156	-0.014	-0.0104	-0.0124	-0.0092
7.31	-0.0096	-0.01	-0.0084	-0.0048	-0.0128	-0.0036
7.32	0.0104	0.0068	0.0096	0.0096	0.0028	0.01
7.33	0.0184	0.0128	0.016	0.0132	0.0144	0.0132
7.34	0.012	0.0072	0.0104	0.0072	0.0144	0.0076
7.35	-0.0076	-0.0092	-0.0072	-0.0068	-0.0012	-0.0056
7.36	-0.0156	-0.0156	-0.0136	-0.01	-0.0128	-0.0088
7.37	-0.0092	-0.0096	-0.008	-0.004	-0.0124	-0.0032
7.38	0.0108	0.0072	0.0096	0.01	0.004	0.0104
7.39	0.0184	0.0132	0.0164	0.0136	0.0156	0.0136
7.4	0.0124	0.0076	0.0108	0.0076	0.0156	0.008
7.41	-0.0076	-0.0096	-0.0072	-0.0064	-0.0004	-0.0056
7.42	-0.0156	-0.0156	-0.014	-0.01	-0.012	-0.0088
7.43	-0.0096	-0.01	-0.008	-0.0044	-0.012	-0.0032
7.44	0.0104	0.0068	0.0096	0.0096	0.0036	0.0104
7.45	0.0184	0.0128	0.0164	0.0132	0.0152	0.0136
7.46	0.012	0.0072	0.0104	0.0076	0.0152	0.008
7.47	-0.008	-0.0096	-0.0072	-0.0068	-0.0008	-0.0056
7.48	-0.016	-0.0156	-0.014	-0.0104	-0.0124	-0.0092
7.49	-0.0096	-0.0096	-0.008	-0.0044	-0.0128	-0.0032
7.5	0.0104	0.0068	0.0096	0.01	0.0032	0.0104
7.51	0.0184	0.0128	0.0164	0.0132	0.0148	0.0136
7.52	0.012	0.0072	0.0104	0.0076	0.0152	0.008
7.53	-0.008	-0.0096	-0.0076	-0.0068	-0.0012	-0.006
7.54	-0.016	-0.0156	-0.014	-0.0104	-0.0128	-0.0092
7.55	-0.0096	-0.0096	-0.008	-0.0044	-0.0128	-0.0032
7.56	0.0104	0.0068	0.0096	0.0096	0.0032	0.01
7.57	0.0184	0.0128	0.0164	0.0132	0.0148	0.0136
7.58	0.012	0.0072	0.0104	0.0072	0.0148	0.0076
7.59	-0.008	-0.0096	-0.0072	-0.0068	-0.0016	-0.006
7.6	-0.0156	-0.0156	-0.014	-0.0104	-0.0132	-0.0092
7.61	-0.0092	-0.0096	-0.008	-0.0044	-0.0128	-0.0032
7.62	0.0104	0.0072	0.0096	0.01	0.0032	0.0104
7.63	0.0184	0.0128	0.0164	0.0132	0.0148	0.0136
7.64	0.0116	0.0072	0.0104	0.0072	0.0144	0.0076
7.65	-0.008	-0.0096	-0.0076	-0.0072	-0.0016	-0.006
7.66	-0.016	-0.0156	-0.014	-0.0104	-0.0132	-0.0092
7.67	-0.0092	-0.0096	-0.008	-0.0044	-0.0132	-0.0032
7.68	0.0104	0.0068	0.0096	0.01	0.0032	0.0104
7.69	0.0184	0.0128	0.0164	0.0132	0.0148	0.0136
7.7	0.012	0.0072	0.0104	0.0072	0.0148	0.0076
7.71	-0.008	-0.0096	-0.0076	-0.0072	-0.0016	-0.006
7.72	-0.016	-0.0156	-0.014	-0.0104	-0.0132	-0.0092
7.73	-0.0092	-0.0096	-0.008	-0.0044	-0.0128	-0.0032
7.74	0.0108	0.0072	0.0096	0.01	0.0032	0.0104
7.75	0.0184	0.0128	0.0164	0.0132	0.0148	0.0132
7.76	0.0116	0.0072	0.01	0.0072	0.0144	0.0076
7.77	-0.008	-0.0096	-0.0076	-0.0072	-0.0016	-0.006
7.78	-0.0156	-0.0156	-0.014	-0.0104	-0.0128	-0.0092
7.79	-0.0088	-0.0092	-0.0076	-0.004	-0.0124	-0.0028
7.8	0.0108	0.0072	0.01	0.0104	0.004	0.0108
7.81	0.0184	0.0132	0.0164	0.0136	0.0156	0.0136
7.82	0.0116	0.0072	0.0104	0.0076	0.0152	0.008
7.83	-0.008	-0.0096	-0.0076	-0.0068	-0.0008	-0.0056
7.84	-0.0156	-0.0156	-0.014	-0.01	-0.012	-0.0088
7.85	-0.0092	-0.0096	-0.008	-0.004	-0.012	-0.0032
7.86	0.0108	0.0072	0.0096	0.01	0.004	0.0104
7.87	0.0184	0.0128	0.0164	0.0132	0.0152	0.0136
7.88	0.0116	0.0068	0.01	0.0072	0.0148	0.0076
7.89	-0.008	-0.0096	-0.0076	-0.0072	-0.0012	-0.006
7.9	-0.0156	-0.0156	-0.014	-0.0104	-0.0128	-0.0092
7.91	-0.0092	-0.0096	-0.0076	-0.004	-0.0124	-0.0032
7.92	0.0108	0.0072	0.01	0.01	0.0036	0.0104
7.93	0.0184	0.0128	0.0164	0.0132	0.0152	0.0136
7.94	0.0116	0.0068	0.01	0.0072	0.0148	0.0076
7.95	-0.0084	-0.01	-0.0076	-0.0072	-0.0016	-0.006
7.96	-0.016	-0.0156	-0.014	-0.0104	-0.0132	-0.0092
7.97	-0.0092	-0.0092	-0.0076	-0.0044	-0.0128	-0.0032
7.98	0.0108	0.0072	0.01	0.01	0.0036	0.0104
7.99	0.0184	0.0128	0.016	0.0132	0.0148	0.0132
8	0.0116	0.0072	0.01	0.0072	0.0144	0.0076
8.01	-0.0084	-0.01	-0.0076	-0.0072	-0.0016	-0.006
8.02	-0.0156	-0.0156	-0.014	-0.0104	-0.0132	-0.0092
8.03	-0.0088	-0.0096	-0.0076	-0.0044	-0.0128	-0.0032
8.04	0.0108	0.0072	0.01	0.01	0.0036	0.0104
8.05	0.0184	0.0128	0.0164	0.0132	0.0148	0.0132
8.06	0.0116	0.0068	0.01	0.0068	0.0144	0.0072
8.07	-0.0084	-0.01	-0.0076	-0.0072	-0.002	-0.006
8.08	-0.016	-0.0156	-0.014	-0.0104	-0.0132	-0.0092
8.09	-0.0088	-0.0092	-0.0076	-0.0044	-0.0128	-0.0032
8.1	0.0108	0.0072	0.01	0.01	0.0032	0.0104
8.11	0.0184	0.0128	0.0164	0.0132	0.0148	0.0132
8.12	0.0116	0.0068	0.01	0.0072	0.0144	0.0076
8.13	-0.0084	-0.01	-0.0076	-0.0072	-0.002	-0.006
8.14	-0.0156	-0.0156	-0.014	-0.0104	-0.0132	-0.0092
8.15	-0.0088	-0.0092	-0.0076	-0.004	-0.0128	-0.0032
8.16	0.0108	0.0072	0.01	0.01	0.0032	0.0104
8.17	0.0184	0.0128	0.0164	0.0132	0.0148	0.0132
8.18	0.0116	0.0068	0.01	0.0072	0.0144	0.0076
8.19	-0.0084	-0.01	-0.0076	-0.0072	-0.002	-0.006
8.2	-0.0156	-0.0156	-0.014	-0.0104	-0.0132	-0.0092
8.21	-0.0088	-0.0092	-0.0076	-0.004	-0.0128	-0.0028
8.22	0.0112	0.0072	0.01	0.01	0.0036	0.0108
8.23	0.0184	0.0128	0.0164	0.0132	0.0152	0.0136
8.24	0.0116	0.0068	0.01	0.0072	0.0148	0.0076
8.25	-0.0084	-0.01	-0.0076	-0.0072	-0.0016	-0.006
8.26	-0.0156	-0.0156	-0.014	-0.0104	-0.0128	-0.0092
8.27	-0.0088	-0.0092	-0.0076	-0.004	-0.0124	-0.0028
8.28	0.0108	0.0072	0.01	0.01	0.0036	0.0104
8.29	0.0184	0.0128	0.0164	0.0132	0.0152	0.0136
8.3	0.0116	0.0068	0.01	0.0072	0.0144	0.0072
8.31	-0.0084	-0.01	-0.0076	-0.0072	-0.0016	-0.006
8.32	-0.0156	-0.0156	-0.014	-0.0104	-0.0128	-0.0088
8.33	-0.0088	-0.0092	-0.0076	-0.004	-0.0124	-0.0028
8.34	0.0108	0.0072	0.01	0.01	0.004	0.0108
8.35	0.0184	0.0128	0.016	0.0132	0.0148	0.0136
8.36	0.0112	0.0064	0.01	0.0068	0.0144	0.0072
8.37	-0.0084	-0.01	-0.008	-0.0072	-0.002	-0.006
8.38	-0.016	-0.0156	-0.014	-0.0104	-0.0132	-0.0092
8.39	-0.0088	-0.0092	-0.0076	-0.004	-0.0128	-0.0028
8.4	0.0112	0.0072	0.01	0.01	0.0036	0.0104
8.41	0.0184	0.0128	0.0164	0.0132	0.0148	0.0132
8.42	0.0112	0.0068	0.01	0.0068	0.0144	0.0072
8.43	-0.0084	-0.01	-0.008	-0.0072	-0.002	-0.006
8.44	-0.0156	-0.0156	-0.014	-0.0104	-0.0132	-0.0092
8.45	-0.0088	-0.0092	-0.0072	-0.004	-0.0128	-0.0028
8.46	0.0112	0.0072	0.01	0.01	0.0036	0.0104
8.47	0.0184	0.0128	0.0164	0.0132	0.0148	0.0132
8.48	0.0112	0.0068	0.01	0.0068	0.014	0.0072
8.49	-0.0084	-0.01	-0.0076	-0.0072	-0.0024	-0.0064
8.5	-0.0156	-0.0156	-0.014	-0.0104	-0.0136	-0.0092
8.51	-0.0084	-0.0088	-0.0072	-0.004	-0.0128	-0.0028
8.52	0.0112	0.0076	0.0104	0.0104	0.0036	0.0108
8.53	0.0184	0.0128	0.0164	0.0132	0.0148	0.0136
8.54	0.0112	0.0068	0.01	0.0068	0.0144	0.0072
8.55	-0.0084	-0.01	-0.008	-0.0076	-0.002	-0.0064
8.56	-0.0156	-0.0156	-0.014	-0.0104	-0.0132	-0.0092
8.57	-0.0084	-0.0092	-0.0072	-0.004	-0.0128	-0.0028
8.58	0.0112	0.0076	0.01	0.01	0.0036	0.0104
8.59	0.0184	0.0128	0.0164	0.0132	0.0148	0.0132
8.6	0.0112	0.0068	0.01	0.0068	0.014	0.0072
8.61	-0.0084	-0.01	-0.008	-0.0076	-0.0024	-0.0064
8.62	-0.0156	-0.0156	-0.014	-0.0104	-0.0136	-0.0092
8.63	-0.0084	-0.0092	-0.0072	-0.004	-0.0128	-0.0028
8.64	0.0112	0.0076	0.0104	0.01	0.0036	0.0108
8.65	0.0184	0.0128	0.0164	0.0132	0.0148	0.0136
8.66	0.0112	0.0064	0.0096	0.0068	0.0144	0.0072
8.67	-0.0088	-0.0104	-0.008	-0.0076	-0.0024	-0.0064
8.68	-0.016	-0.0156	-0.014	-0.0108	-0.0136	-0.0092
8.69	-0.0084	-0.0088	-0.0072	-0.004	-0.0128	-0.0028
8.7	0.0112	0.0076	0.0104	0.0104	0.0036	0.0108
8.71	0.0184	0.0128	0.0164	0.0132	0.0148	0.0136
8.72	0.0112	0.0064	0.0096	0.0068	0.014	0.0072
8.73	-0.0088	-0.01	-0.008	-0.0076	-0.0024	-0.0064
8.74	-0.016	-0.0156	-0.014	-0.0104	-0.0136	-0.0092
8.75	-0.0084	-0.0088	-0.0072	-0.004	-0.0128	-0.0028
8.76	0.0112	0.0076	0.0104	0.0104	0.004	0.0108
8.77	0.0184	0.0128	0.0164	0.0132	0.0152	0.0136
8.78	0.0108	0.0064	0.0096	0.0064	0.014	0.0068
8.79	-0.0088	-0.0104	-0.008	-0.0076	-0.0024	-0.0064
8.8	-0.016	-0.0156	-0.014	-0.0108	-0.014	-0.0096
8.81	-0.0084	-0.0088	-0.0072	-0.004	-0.0128	-0.0028
8.82	0.0112	0.0076	0.0104	0.0104	0.0036	0.0108
8.83	0.0184	0.0132	0.0164	0.0132	0.0148	0.0136
8.84	0.0112	0.0064	0.0096	0.0068	0.014	0.0072
8.85	-0.0088	-0.0104	-0.008	-0.0076	-0.0024	-0.0064
8.86	-0.016	-0.0156	-0.014	-0.0108	-0.0136	-0.0092
8.87	-0.0084	-0.0088	-0.0072	-0.004	-0.0128	-0.0028
8.88	0.0112	0.0076	0.0104	0.0104	0.0036	0.0108
8.89	0.0184	0.0128	0.0164	0.0132	0.0148	0.0136
8.9	0.0108	0.0064	0.0096	0.0064	0.014	0.0068
8.91	-0.0088	-0.0104	-0.008	-0.0076	-0.0028	-0.0064
8.92	-0.016	-0.0156	-0.014	-0.0108	-0.014	-0.0092
8.93	-0.0084	-0.0088	-0.0072	-0.004	-0.0128	-0.0028
8.94	0.0112	0.0076	0.0104	0.0104	0.0036	0.0108
8.95	0.0184	0.0128	0.0164	0.0132	0.0148	0.0136
8.96	0.0108	0.0064	0.0096	0.0068	0.014	0.0072
8.97	-0.0088	-0.0104	-0.0084	-0.0076	-0.0028	-0.0068
8.98	-0.016	-0.0156	-0.014	-0.0108	-0.014	-0.0096
8.99	-0.0084	-0.0088	-0.0072	-0.004	-0.0132	-0.0028
9	0.0112	0.0076	0.0104	0.0104	0.0036	0.0108
9.01	0.0184	0.0132	0.0164	0.0132	0.0148	0.0136
9.02	0.0108	0.0064	0.0096	0.0064	0.014	0.0068
9.03	-0.0088	-0.0104	-0.0084	-0.0076	-0.0028	-0.0064
9.04	-0.016	-0.0156	-0.014	-0.0108	-0.014	-0.0092
9.05	-0.0084	-0.0088	-0.0072	-0.004	-0.0128	-0.0028
9.06	0.0112	0.0076	0.0104	0.0104	0.0036	0.0108
9.07	0.0184	0.0128	0.0164	0.0132	0.0148	0.0132
9.08	0.0108	0.0064	0.0092	0.0064	0.0136	0.0068
9.09	-0.0088	-0.0104	-0.0084	-0.008	-0.0028	-0.0068
9.1	-0.016	-0.0156	-0.014	-0.0108	-0.014	-0.0096
9.11	-0.0084	-0.0088	-0.0072	-0.004	-0.0128	-0.0028
9.12	0.0112	0.0076	0.0104	0.0104	0.0036	0.0108
9.13	0.0184	0.0128	0.0164	0.0132	0.0148	0.0132
9.14	0.0108	0.0064	0.0096	0.0064	0.014	0.0068
9.15	-0.0092	-0.0104	-0.0084	-0.008	-0.0028	-0.0068
9.16	-0.016	-0.0156	-0.014	-0.0108	-0.014	-0.0092
9.17	-0.0084	-0.0088	-0.0072	-0.0036	-0.0128	-0.0028
9.18	0.0112	0.0076	0.0104	0.0104	0.0036	0.0108
9.19	0.0184	0.0128	0.016	0.0132	0.0148	0.0132
9.2	0.0108	0.006	0.0092	0.0064	0.0136	0.0068
9.21	-0.0092	-0.0104	-0.0084	-0.008	-0.0028	-0.0068
9.22	-0.016	-0.016	-0.0144	-0.0108	-0.0144	-0.0096
9.23	-0.0084	-0.0088	-0.0072	-0.0036	-0.0132	-0.0028
9.24	0.0116	0.0076	0.0104	0.0104	0.004	0.0108
9.25	0.0184	0.0132	0.0164	0.0132	0.0152	0.0136
9.26	0.0108	0.0064	0.0096	0.0064	0.0136	0.0068
9.27	-0.0088	-0.0104	-0.0084	-0.008	-0.0028	-0.0068
9.28	-0.016	-0.0156	-0.014	-0.0108	-0.014	-0.0096
9.29	-0.008	-0.0084	-0.0068	-0.0036	-0.0128	-0.0028
9.3	0.0116	0.008	0.0104	0.0104	0.004	0.0108
9.31	0.0184	0.0128	0.0164	0.0132	0.0148	0.0132
9.32	0.0108	0.006	0.0092	0.0064	0.0136	0.0068
9.33	-0.0092	-0.0104	-0.0084	-0.008	-0.0032	-0.0068
9.34	-0.0156	-0.0156	-0.014	-0.0104	-0.014	-0.0092
9.35	-0.008	-0.0084	-0.0068	-0.0036	-0.0128	-0.0024
9.36	0.0116	0.008	0.0104	0.0104	0.004	0.0108
9.37	0.0184	0.0128	0.0164	0.0132	0.0152	0.0132
9.38	0.0104	0.006	0.0092	0.0064	0.014	0.0068
9.39	-0.0092	-0.0108	-0.0084	-0.008	-0.0028	-0.0068
9.4	-0.016	-0.0156	-0.014	-0.0108	-0.014	-0.0092
9.41	-0.008	-0.0084	-0.0068	-0.0036	-0.0128	-0.0024
9.42	0.0116	0.008	0.0104	0.0104	0.004	0.0108
9.43	0.0184	0.0128	0.0164	0.0132	0.0148	0.0136
9.44	0.0108	0.006	0.0092	0.0064	0.0136	0.0068
9.45	-0.0092	-0.0104	-0.0084	-0.008	-0.0032	-0.0068
9.46	-0.0156	-0.0156	-0.014	-0.0108	-0.014	-0.0092
9.47	-0.008	-0.0084	-0.0068	-0.0036	-0.0128	-0.0024
9.48	0.0116	0.008	0.0108	0.0104	0.004	0.0108
9.49	0.0184	0.0128	0.0164	0.0132	0.0152	0.0132
9.5	0.0104	0.006	0.0092	0.0064	0.0136	0.0068
9.51	-0.0092	-0.0104	-0.0084	-0.008	-0.0032	-0.0068
9.52	-0.016	-0.0156	-0.014	-0.0108	-0.014	-0.0096
9.53	-0.008	-0.0084	-0.0068	-0.0036	-0.0128	-0.0024
9.54	0.0116	0.008	0.0108	0.0104	0.004	0.0108
9.55	0.0184	0.0128	0.0164	0.0132	0.0148	0.0132
9.56	0.0108	0.0064	0.0096	0.0064	0.0136	0.0068
9.57	-0.0092	-0.0104	-0.0084	-0.008	-0.0032	-0.0068
9.58	-0.0156	-0.0156	-0.014	-0.0108	-0.014	-0.0092
9.59	-0.008	-0.0084	-0.0068	-0.0036	-0.0128	-0.0024
9.6	0.0116	0.008	0.0108	0.0104	0.004	0.0108
9.61	0.0184	0.0128	0.0164	0.0132	0.0148	0.0132
9.62	0.0104	0.006	0.0092	0.006	0.0136	0.0064
9.63	-0.0092	-0.0104	-0.0084	-0.008	-0.0032	-0.0068
9.64	-0.0156	-0.0156	-0.014	-0.0108	-0.014	-0.0092
9.65	-0.008	-0.0084	-0.0068	-0.0036	-0.0128	-0.0024
9.66	0.0116	0.008	0.0108	0.0104	0.004	0.0108
9.67	0.0184	0.0128	0.016	0.0132	0.0148	0.0132
9.68	0.0104	0.006	0.0092	0.0064	0.0136	0.0068
9.69	-0.0092	-0.0108	-0.0084	-0.008	-0.0032	-0.0068
9.7	-0.016	-0.0156	-0.0144	-0.0108	-0.0144	-0.0096
9.71	-0.008	-0.0084	-0.0068	-0.0036	-0.0128	-0.0024
9.72	0.0116	0.008	0.0108	0.0104	0.004	0.0108
9.73	0.0184	0.0128	0.0164	0.0132	0.0148	0.0132
9.74	0.0104	0.006	0.0092	0.006	0.0136	0.0068
9.75	-0.0092	-0.0104	-0.0084	-0.008	-0.0032	-0.0068
9.76	-0.0156	-0.0156	-0.014	-0.0104	-0.014	-0.0092
9.77	-0.008	-0.0084	-0.0064	-0.0036	-0.0124	-0.0024
9.78	0.0116	0.008	0.0108	0.0104	0.004	0.0108
9.79	0.0184	0.0128	0.0164	0.0132	0.0148	0.0132
9.8	0.0104	0.0056	0.0088	0.006	0.0132	0.0064
9.81	-0.0092	-0.0108	-0.0084	-0.008	-0.0032	-0.0068
9.82	-0.016	-0.0156	-0.014	-0.0108	-0.0144	-0.0092
9.83	-0.008	-0.0084	-0.0064	-0.0036	-0.0128	-0.0024
9.84	0.0116	0.008	0.0108	0.0104	0.004	0.0108
9.85	0.0184	0.0128	0.0164	0.0132	0.0152	0.0132
9.86	0.0104	0.006	0.0092	0.006	0.0136	0.0064
9.87	-0.0092	-0.0108	-0.0084	-0.008	-0.0032	-0.0068
9.88	-0.016	-0.0156	-0.014	-0.0108	-0.014	-0.0092
9.89	-0.008	-0.0084	-0.0064	-0.0036	-0.0124	-0.0024
9.9	0.0116	0.008	0.0108	0.0104	0.004	0.0108
9.91	0.0184	0.0128	0.0164	0.0132	0.0148	0.0132
9.92	0.0104	0.0056	0.0088	0.006	0.0132	0.0064
9.93	-0.0092	-0.0108	-0.0084	-0.008	-0.0032	-0.0068
9.94	-0.016	-0.0156	-0.014	-0.0108	-0.014	-0.0092
9.95	-0.0076	-0.0084	-0.0064	-0.0036	-0.0124	-0.0024
9.96	0.012	0.008	0.0108	0.0108	0.0044	0.0112
9.97	0.0184	0.0128	0.0164	0.0132	0.0152	0.0132
9.98	0.0104	0.0056	0.0088	0.006	0.0136	0.0064
9.99	-0.0092	-0.0108	-0.0088	-0.008	-0.0032	-0.0068
10	-0.016	-0.0156	-0.014	-0.0108	-0.014	-0.0092
10.01	-0.0076	-0.0084	-0.0064	-0.0032	-0.0124	-0.0024
10.02	0.0116	0.008	0.0108	0.0104	0.0044	0.0108
10.03	0.0184	0.0128	0.0164	0.0132	0.0152	0.0132
10.04	0.01	0.0056	0.0088	0.006	0.0132	0.0064
10.05	-0.0092	-0.0108	-0.0084	-0.008	-0.0032	-0.0068
10.06	-0.016	-0.0156	-0.014	-0.0104	-0.014	-0.0092
10.07	-0.0076	-0.008	-0.0064	-0.0032	-0.0124	-0.0024
10.08	0.012	0.008	0.0108	0.0108	0.0044	0.0112
10.09	0.0184	0.0128	0.0164	0.0132	0.0152	0.0132
10.1	0.01	0.0056	0.0088	0.006	0.0132	0.0064
10.11	-0.0096	-0.0108	-0.0088	-0.0084	-0.0036	-0.0072
10.12	-0.016	-0.0156	-0.014	-0.0108	-0.0144	-0.0092
10.13	-0.0076	-0.008	-0.0064	-0.0032	-0.0124	-0.0024
10.14	0.012	0.008	0.0108	0.0108	0.0044	0.0112
10.15	0.0184	0.0128	0.0164	0.0132	0.0152	0.0132
10.16	0.01	0.0056	0.0088	0.006	0.0132	0.0064
10.17	-0.0096	-0.0108	-0.0088	-0.008	-0.0036	-0.0072
10.18	-0.016	-0.0156	-0.014	-0.0108	-0.0144	-0.0092
10.19	-0.0076	-0.008	-0.0064	-0.0032	-0.0124	-0.0024
10.2	0.012	0.008	0.0108	0.0108	0.004	0.0112
10.21	0.0184	0.0128	0.0164	0.0132	0.0148	0.0132
10.22	0.01	0.0056	0.0088	0.006	0.0132	0.0064
10.23	-0.0096	-0.0108	-0.0088	-0.0084	-0.004	-0.0072
10.24	-0.016	-0.0156	-0.014	-0.0108	-0.0148	-0.0092
10.25	-0.0076	-0.008	-0.0064	-0.0032	-0.0124	-0.002
10.26	0.012	0.0084	0.0108	0.0108	0.0044	0.0112
10.27	0.0184	0.0128	0.0164	0.0132	0.0152	0.0132
10.28	0.01	0.0056	0.0088	0.006	0.0132	0.0064
10.29	-0.0096	-0.0108	-0.0088	-0.008	-0.0036	-0.0072
10.3	-0.016	-0.0156	-0.014	-0.0108	-0.0144	-0.0092
10.31	-0.0076	-0.008	-0.0064	-0.0032	-0.0124	-0.002
10.32	0.012	0.008	0.0108	0.0108	0.0044	0.0112
10.33	0.0184	0.0128	0.0164	0.0132	0.0152	0.0132
10.34	0.01	0.0056	0.0088	0.006	0.0132	0.0064
10.35	-0.0096	-0.0108	-0.0088	-0.0084	-0.0036	-0.0072
10.36	-0.016	-0.0156	-0.014	-0.0108	-0.0144	-0.0092
10.37	-0.0076	-0.008	-0.006	-0.0032	-0.0124	-0.002
10.38	0.012	0.0084	0.0112	0.0108	0.0044	0.0112
10.39	0.0184	0.0132	0.0164	0.0132	0.0152	0.0136
10.4	0.01	0.0056	0.0088	0.006	0.0132	0.0064
10.41	-0.0096	-0.0108	-0.0088	-0.0084	-0.0036	-0.0072
10.42	-0.016	-0.0156	-0.014	-0.0108	-0.0148	-0.0096
10.43	-0.0076	-0.008	-0.0064	-0.0032	-0.0128	-0.002
10.44	0.012	0.0084	0.0112	0.0108	0.0044	0.0112
10.45	0.0184	0.0132	0.0164	0.0132	0.0152	0.0136
10.46	0.01	0.0056	0.0088	0.006	0.0132	0.0064
10.47	-0.0096	-0.0108	-0.0088	-0.0084	-0.0036	-0.0072
10.48	-0.016	-0.0156	-0.014	-0.0108	-0.0144	-0.0092
10.49	-0.0072	-0.008	-0.006	-0.0032	-0.0124	-0.002
10.5	0.012	0.0084	0.0112	0.0108	0.0044	0.0112
10.51	0.0184	0.0128	0.0164	0.0132	0.0152	0.0132
10.52	0.01	0.0056	0.0084	0.0056	0.0132	0.006
10.53	-0.0096	-0.0108	-0.0088	-0.0084	-0.004	-0.0072
10.54	-0.016	-0.0156	-0.014	-0.0108	-0.0148	-0.0092
10.55	-0.0072	-0.008	-0.006	-0.0032	-0.0124	-0.002
10.56	0.0124	0.0084	0.0112	0.0108	0.0044	0.0112
10.57	0.0184	0.0132	0.0164	0.0132	0.0152	0.0136
10.58	0.01	0.0056	0.0084	0.0056	0.0132	0.0064
10.59	-0.0096	-0.0112	-0.0088	-0.0084	-0.0036	-0.0072
10.6	-0.016	-0.0156	-0.014	-0.0108	-0.0144	-0.0092
10.61	-0.0072	-0.008	-0.006	-0.0032	-0.0124	-0.002
10.62	0.012	0.0084	0.0112	0.0108	0.0044	0.0112
10.63	0.0184	0.0128	0.0164	0.0132	0.0152	0.0132
10.64	0.01	0.0052	0.0084	0.0056	0.0132	0.006
10.65	-0.0096	-0.0108	-0.0088	-0.0084	-0.004	-0.0072
10.66	-0.016	-0.0156	-0.014	-0.0108	-0.0144	-0.0092
10.67	-0.0072	-0.008	-0.006	-0.0032	-0.0124	-0.002
10.68	0.0124	0.0084	0.0112	0.0108	0.0048	0.0112
10.69	0.0184	0.0132	0.0164	0.0132	0.0152	0.0132
10.7	0.01	0.0056	0.0084	0.0056	0.0132	0.006
10.71	-0.0096	-0.0112	-0.0088	-0.0084	-0.004	-0.0072
10.72	-0.016	-0.0156	-0.0144	-0.0108	-0.0148	-0.0096
10.73	-0.0072	-0.0076	-0.006	-0.0032	-0.0124	-0.002
10.74	0.0124	0.0084	0.0112	0.0108	0.0044	0.0112
10.75	0.0184	0.0132	0.0164	0.0132	0.0152	0.0132
10.76	0.01	0.0052	0.0084	0.0056	0.0128	0.006
10.77	-0.0096	-0.0112	-0.0088	-0.0084	-0.004	-0.0072
10.78	-0.016	-0.0156	-0.014	-0.0108	-0.0148	-0.0092
10.79	-0.0072	-0.0076	-0.006	-0.0028	-0.0124	-0.002
10.8	0.0124	0.0084	0.0112	0.0108	0.0048	0.0112
10.81	0.0184	0.0132	0.0164	0.0132	0.0152	0.0132
10.82	0.0096	0.0052	0.0084	0.0056	0.0128	0.006
10.83	-0.01	-0.0112	-0.0092	-0.0084	-0.004	-0.0072
10.84	-0.016	-0.0156	-0.014	-0.0108	-0.0148	-0.0092
10.85	-0.0072	-0.0076	-0.006	-0.0028	-0.0124	-0.002
10.86	0.0124	0.0084	0.0112	0.0108	0.0048	0.0112
10.87	0.0184	0.0132	0.0164	0.0132	0.0152	0.0132
10.88	0.0096	0.0052	0.0084	0.0056	0.0132	0.006
10.89	-0.01	-0.0112	-0.0092	-0.0084	-0.004	-0.0072
10.9	-0.016	-0.0156	-0.014	-0.0108	-0.0148	-0.0092
10.91	-0.0072	-0.0076	-0.006	-0.0028	-0.0124	-0.002
10.92	0.012	0.0084	0.0112	0.0108	0.0048	0.0112
10.93	0.0184	0.0128	0.0164	0.0132	0.0152	0.0132
10.94	0.0096	0.0052	0.0084	0.0056	0.0128	0.006
10.95	-0.01	-0.0112	-0.0092	-0.0084	-0.0044	-0.0072
10.96	-0.016	-0.0156	-0.014	-0.0108	-0.0148	-0.0092
10.97	-0.0072	-0.0076	-0.0056	-0.0028	-0.0124	-0.002
10.98	0.0124	0.0084	0.0112	0.0112	0.0048	0.0112
10.99	0.0184	0.0132	0.0164	0.0132	0.0152	0.0132
11	0.0096	0.0052	0.0084	0.0056	0.0128	0.006
11.01	-0.01	-0.0112	-0.0092	-0.0084	-0.004	-0.0072
11.02	-0.016	-0.016	-0.0144	-0.0108	-0.0148	-0.0096
11.03	-0.0072	-0.0076	-0.006	-0.0028	-0.0124	-0.002
11.04	0.0124	0.0084	0.0112	0.0108	0.0048	0.0112
11.05	0.0184	0.0132	0.0164	0.0132	0.0152	0.0132
11.06	0.0096	0.0052	0.0084	0.0056	0.0128	0.006
11.07	-0.01	-0.0112	-0.0092	-0.0084	-0.0044	-0.0072
11.08	-0.016	-0.0156	-0.014	-0.0108	-0.0148	-0.0092
11.09	-0.0068	-0.0076	-0.0056	-0.0028	-0.0124	-0.0016
11.1	0.0124	0.0084	0.0112	0.0112	0.0048	0.0116
11.11	0.0184	0.0132	0.0164	0.0132	0.0152	0.0132
11.12	0.0096	0.0052	0.0084	0.0056	0.0128	0.006
11.13	-0.01	-0.0112	-0.0092	-0.0084	-0.0044	-0.0072
11.14	-0.016	-0.0156	-0.014	-0.0108	-0.0148	-0.0096
11.15	-0.0068	-0.0076	-0.006	-0.0028	-0.0124	-0.002
11.16	0.0124	0.0084	0.0112	0.0108	0.0048	0.0112
11.17	0.0184	0.0132	0.0164	0.0132	0.0152	0.0132
11.18	0.0096	0.0052	0.0084	0.0056	0.0128	0.006
11.19	-0.01	-0.0112	-0.0092	-0.0084	-0.0044	-0.0076
11.2	-0.016	-0.0156	-0.014	-0.0108	-0.0148	-0.0092
11.21	-0.0068	-0.0076	-0.0056	-0.0028	-0.0124	-0.0016
11.22	0.0124	0.0084	0.0112	0.0112	0.0048	0.0116
11.23	0.0184	0.0128	0.0164	0.0132	0.0152	0.0132
11.24	0.0092	0.0048	0.008	0.0052	0.0128	0.0056
11.25	-0.01	-0.0112	-0.0092	-0.0088	-0.0044	-0.0076
11.26	-0.016	-0.0156	-0.014	-0.0108	-0.0148	-0.0092
11.27	-0.0068	-0.0076	-0.0056	-0.0028	-0.0124	-0.0016
11.28	0.0124	0.0088	0.0116	0.0112	0.0048	0.0116
11.29	0.0184	0.0132	0.0164	0.0132	0.0152	0.0132
11.3	0.0096	0.0052	0.008	0.0052	0.0128	0.006
11.31	-0.01	-0.0112	-0.0092	-0.0088	-0.0044	-0.0076
11.32	-0.016	-0.0156	-0.014	-0.0108	-0.0148	-0.0092
11.33	-0.0068	-0.0076	-0.0056	-0.0028	-0.012	-0.0016
11.34	0.0124	0.0084	0.0112	0.0108	0.0048	0.0112
11.35	0.0184	0.0128	0.0164	0.0132	0.0152	0.0132
11.36	0.0092	0.0048	0.008	0.0052	0.0124	0.0056
11.37	-0.01	-0.0112	-0.0092	-0.0088	-0.0044	-0.0076
11.38	-0.016	-0.0156	-0.014	-0.0108	-0.0148	-0.0092
11.39	-0.0068	-0.0072	-0.0056	-0.0028	-0.0124	-0.0016
11.4	0.0124	0.0088	0.0116	0.0112	0.0048	0.0116
11.41	0.0184	0.0128	0.0164	0.0132	0.0152	0.0132
11.42	0.0092	0.0048	0.008	0.0052	0.0128	0.0056
11.43	-0.01	-0.0112	-0.0092	-0.0088	-0.0044	-0.0076
11.44	-0.016	-0.0156	-0.014	-0.0108	-0.0148	-0.0096
11.45	-0.0064	-0.0072	-0.0056	-0.0028	-0.012	-0.0016
11.46	0.0124	0.0088	0.0116	0.0112	0.0048	0.0116
11.47	0.0184	0.0128	0.0164	0.0132	0.0152	0.0132
11.48	0.0092	0.0048	0.008	0.0052	0.0124	0.0056
11.49	-0.01	-0.0112	-0.0092	-0.0088	-0.0044	-0.0076
11.5	-0.016	-0.0156	-0.014	-0.0108	-0.0148	-0.0092
11.51	-0.0064	-0.0072	-0.0056	-0.0028	-0.012	-0.0016
11.52	0.0124	0.0088	0.0116	0.0112	0.0048	0.0116
11.53	0.0184	0.0128	0.0164	0.0132	0.0152	0.0132
11.54	0.0088	0.0048	0.0076	0.0052	0.0124	0.0056
11.55	-0.01	-0.0112	-0.0092	-0.0088	-0.0048	-0.0076
11.56	-0.016	-0.0156	-0.014	-0.0108	-0.0152	-0.0092
11.57	-0.0064	-0.0072	-0.0056	-0.0024	-0.012	-0.0016
11.58	0.0128	0.0088	0.0116	0.0112	0.0052	0.0116
11.59	0.0184	0.0128	0.0164	0.0132	0.0156	0.0132
11.6	0.0092	0.0048	0.008	0.0052	0.0124	0.0056
11.61	-0.0104	-0.0116	-0.0092	-0.0088	-0.0048	-0.0076
11.62	-0.016	-0.0156	-0.014	-0.0108	-0.0148	-0.0092
11.63	-0.0064	-0.0072	-0.0052	-0.0024	-0.012	-0.0016
11.64	0.0128	0.0088	0.0116	0.0112	0.0052	0.0116
11.65	0.0184	0.0132	0.0164	0.0132	0.0152	0.0132
11.66	0.0092	0.0048	0.0076	0.0052	0.0124	0.0056
11.67	-0.01	-0.0112	-0.0092	-0.0088	-0.0048	-0.0076
11.68	-0.016	-0.0156	-0.014	-0.0108	-0.0152	-0.0092
11.69	-0.0064	-0.0072	-0.0052	-0.0024	-0.012	-0.0012
11.7	0.0128	0.0088	0.0116	0.0112	0.0052	0.0116
11.71	0.0184	0.0132	0.0164	0.0132	0.0156	0.0132
11.72	0.0092	0.0048	0.008	0.0052	0.0128	0.0056
11.73	-0.0104	-0.0116	-0.0092	-0.0088	-0.0044	-0.0076
11.74	-0.016	-0.0156	-0.014	-0.0108	-0.0148	-0.0092
11.75	-0.0064	-0.0072	-0.0052	-0.0024	-0.012	-0.0016
11.76	0.0128	0.0088	0.0116	0.0112	0.0052	0.0116
11.77	0.0184	0.0132	0.0164	0.0132	0.0156	0.0132
11.78	0.0092	0.0048	0.0076	0.0052	0.0128	0.0056
11.79	-0.01	-0.0112	-0.0092	-0.0088	-0.0044	-0.0076
11.8	-0.0156	-0.0156	-0.014	-0.0104	-0.0148	-0.0092
11.81	-0.0064	-0.0068	-0.0052	-0.0024	-0.0116	-0.0012
11.82	0.0128	0.0088	0.0116	0.0112	0.0056	0.0116
11.83	0.0184	0.0132	0.0164	0.0132	0.0156	0.0132
11.84	0.0088	0.0044	0.0076	0.0052	0.0128	0.0056
11.85	-0.0104	-0.0116	-0.0092	-0.0088	-0.0044	-0.0076
11.86	-0.016	-0.0156	-0.014	-0.0104	-0.0148	-0.0092
11.87	-0.0064	-0.0068	-0.0052	-0.0024	-0.0116	-0.0012
11.88	0.0128	0.0088	0.0116	0.0112	0.0056	0.0116
11.89	0.0188	0.0132	0.0164	0.0132	0.016	0.0136
11.9	0.0088	0.0048	0.0076	0.0052	0.0132	0.0056
11.91	-0.0104	-0.0116	-0.0092	-0.0084	-0.004	-0.0076
11.92	-0.0156	-0.0156	-0.014	-0.0104	-0.014	-0.0088
11.93	-0.006	-0.0068	-0.0052	-0.002	-0.0108	-0.0012
11.94	0.0128	0.0088	0.0116	0.0116	0.006	0.012
11.95	0.0184	0.0132	0.0164	0.0132	0.016	0.0132
11.96	0.0088	0.0044	0.0076	0.0048	0.0128	0.0052
11.97	-0.0104	-0.0116	-0.0096	-0.0088	-0.0048	-0.0076
11.98	-0.016	-0.0156	-0.014	-0.0108	-0.0148	-0.0092
11.99	-0.006	-0.0068	-0.0052	-0.0024	-0.0116	-0.0012
12	0.0128	0.0088	0.0116	0.0112	0.0056	0.0116
12.01	0.0184	0.0132	0.0164	0.0132	0.0156	0.0132
12.02	0.0088	0.0044	0.0076	0.0048	0.0124	0.0052
12.03	-0.0104	-0.0116	-0.0096	-0.0088	-0.0048	-0.0076
12.04	-0.016	-0.0156	-0.014	-0.0104	-0.0148	-0.0092
12.05	-0.006	-0.0068	-0.0052	-0.0024	-0.0116	-0.0012
12.06	0.0128	0.0088	0.0116	0.0112	0.0052	0.0116
12.07	0.0184	0.0128	0.0164	0.0132	0.0156	0.0132
12.08	0.0088	0.0044	0.0076	0.0048	0.0124	0.0052
12.09	-0.0104	-0.0116	-0.0096	-0.0088	-0.0048	-0.0076
12.1	-0.016	-0.0156	-0.014	-0.0104	-0.0148	-0.0092
12.11	-0.006	-0.0068	-0.0048	-0.002	-0.0116	-0.0012
12.12	0.0128	0.0088	0.0116	0.0116	0.0056	0.0116
12.13	0.0184	0.0128	0.0164	0.0132	0.0156	0.0132
12.14	0.0084	0.0044	0.0076	0.0048	0.0124	0.0052
12.15	-0.0104	-0.0116	-0.0096	-0.0088	-0.0052	-0.0076
12.16	-0.016	-0.0156	-0.014	-0.0108	-0.0152	-0.0092
12.17	-0.006	-0.0068	-0.0048	-0.002	-0.0116	-0.0012
12.18	0.0128	0.0088	0.0116	0.0112	0.0056	0.0116
12.19	0.0184	0.0128	0.0164	0.0132	0.0156	0.0132
12.2	0.0088	0.0044	0.0076	0.0048	0.0124	0.0052
12.21	-0.0104	-0.0116	-0.0096	-0.0088	-0.0048	-0.0076
12.22	-0.016	-0.0156	-0.014	-0.0104	-0.0148	-0.0092
12.23	-0.006	-0.0068	-0.0048	-0.002	-0.0116	-0.0012
12.24	0.0132	0.0092	0.012	0.0116	0.0056	0.012
12.25	0.0184	0.0128	0.0164	0.0132	0.0156	0.0132
12.26	0.0084	0.004	0.0072	0.0044	0.012	0.0052
12.27	-0.0104	-0.0116	-0.0096	-0.0092	-0.0052	-0.008
12.28	-0.016	-0.0156	-0.014	-0.0108	-0.0152	-0.0092
12.29	-0.006	-0.0068	-0.0048	-0.002	-0.0116	-0.0008
12.3	0.0132	0.0092	0.012	0.0116	0.0056	0.012
12.31	0.0184	0.0132	0.0164	0.0132	0.0156	0.0132
12.32	0.0084	0.0044	0.0072	0.0048	0.0124	0.0052
12.33	-0.0104	-0.0116	-0.0096	-0.0092	-0.0052	-0.008
12.34	-0.016	-0.0156	-0.014	-0.0104	-0.0152	-0.0092
12.35	-0.006	-0.0068	-0.0048	-0.002	-0.0116	-0.0012
12.36	0.0132	0.0088	0.0116	0.0112	0.0056	0.0116
12.37	0.0184	0.0132	0.0164	0.0132	0.0156	0.0132
12.38	0.0084	0.004	0.0072	0.0044	0.012	0.0052
12.39	-0.0108	-0.0116	-0.0096	-0.0092	-0.0052	-0.008
12.4	-0.016	-0.0156	-0.014	-0.0104	-0.0152	-0.0092
12.41	-0.0056	-0.0068	-0.0048	-0.002	-0.0116	-0.0008
12.42	0.0132	0.0092	0.012	0.0116	0.0056	0.012
12.43	0.0184	0.0128	0.0164	0.0132	0.0156	0.0132
12.44	0.0084	0.004	0.0072	0.0044	0.012	0.0052
12.45	-0.0108	-0.0116	-0.0096	-0.0092	-0.0052	-0.0076
12.46	-0.016	-0.0156	-0.014	-0.0108	-0.0152	-0.0092
12.47	-0.0056	-0.0068	-0.0048	-0.002	-0.0116	-0.0012
12.48	0.0132	0.0092	0.012	0.0116	0.0056	0.012
12.49	0.0184	0.0132	0.0164	0.0132	0.0156	0.0132
12.5	0.0084	0.004	0.0072	0.0044	0.012	0.0048
12.51	-0.0108	-0.0116	-0.0096	-0.0092	-0.0052	-0.008
12.52	-0.016	-0.0156	-0.014	-0.0104	-0.0152	-0.0092
12.53	-0.0056	-0.0064	-0.0048	-0.002	-0.0116	-0.0008
12.54	0.0132	0.0092	0.012	0.0116	0.006	0.012
12.55	0.0184	0.0128	0.0164	0.0132	0.0156	0.0132
12.56	0.008	0.004	0.0072	0.0044	0.012	0.0048
12.57	-0.0108	-0.0116	-0.0096	-0.0092	-0.0052	-0.008
12.58	-0.016	-0.0156	-0.014	-0.0104	-0.0152	-0.0092
12.59	-0.0056	-0.0064	-0.0044	-0.002	-0.0116	-0.0008
12.6	0.0132	0.0092	0.012	0.0116	0.0056	0.012
12.61	0.0184	0.0132	0.0164	0.0132	0.0156	0.0132
12.62	0.0084	0.004	0.0072	0.0044	0.012	0.0048
12.63	-0.0108	-0.012	-0.0096	-0.0092	-0.0052	-0.008
12.64	-0.016	-0.0156	-0.014	-0.0104	-0.0152	-0.0092
12.65	-0.0056	-0.0064	-0.0044	-0.0016	-0.0112	-0.0008
12.66	0.0132	0.0092	0.012	0.0116	0.006	0.012
12.67	0.0184	0.0128	0.0164	0.0128	0.0156	0.0132
12.68	0.008	0.004	0.0068	0.0044	0.012	0.0048
12.69	-0.0108	-0.012	-0.01	-0.0092	-0.0052	-0.008
12.7	-0.016	-0.0156	-0.014	-0.0104	-0.0152	-0.0092
12.71	-0.0056	-0.0064	-0.0044	-0.0016	-0.0112	-0.0008
12.72	0.0132	0.0092	0.012	0.0116	0.006	0.012
12.73	0.0184	0.0128	0.0164	0.0132	0.0156	0.0132
12.74	0.008	0.004	0.0068	0.0044	0.012	0.0048
12.75	-0.0108	-0.012	-0.01	-0.0092	-0.0052	-0.008
12.76	-0.016	-0.0156	-0.014	-0.0104	-0.0152	-0.0092
12.77	-0.0056	-0.0064	-0.0044	-0.0016	-0.0112	-0.0008
12.78	0.0132	0.0088	0.012	0.0116	0.006	0.012
12.79	0.0184	0.0128	0.0164	0.0128	0.0156	0.0132
12.8	0.008	0.0036	0.0068	0.0044	0.0116	0.0048
12.81	-0.0108	-0.012	-0.01	-0.0092	-0.0056	-0.008
12.82	-0.016	-0.0156	-0.014	-0.0104	-0.0152	-0.0092
12.83	-0.0056	-0.0064	-0.0044	-0.0016	-0.0112	-0.0004
12.84	0.0132	0.0092	0.012	0.0116	0.006	0.012
12.85	0.0184	0.0128	0.0164	0.0128	0.0156	0.0132
12.86	0.008	0.0036	0.0068	0.0044	0.012	0.0048
12.87	-0.0108	-0.012	-0.01	-0.0092	-0.0052	-0.008
12.88	-0.016	-0.0156	-0.014	-0.0104	-0.0152	-0.0092
12.89	-0.0052	-0.0064	-0.0044	-0.0016	-0.0112	-0.0008
12.9	0.0132	0.0092	0.012	0.0116	0.006	0.012
12.91	0.0184	0.0128	0.0164	0.0128	0.0156	0.0132
12.92	0.008	0.004	0.0068	0.0044	0.012	0.0048
12.93	-0.0108	-0.012	-0.01	-0.0092	-0.0056	-0.008
12.94	-0.016	-0.0156	-0.014	-0.0104	-0.0152	-0.0092
12.95	-0.0052	-0.0064	-0.0044	-0.0016	-0.0112	-0.0004
12.96	0.0132	0.0092	0.012	0.0116	0.006	0.012
12.97	0.0184	0.0128	0.0164	0.0132	0.016	0.0132
12.98	0.0076	0.0036	0.0068	0.004	0.0116	0.0044
12.99	-0.0108	-0.012	-0.01	-0.0092	-0.0056	-0.008
13	-0.016	-0.0156	-0.014	-0.0104	-0.0152	-0.0092
13.01	-0.0052	-0.006	-0.0044	-0.0016	-0.0112	-0.0004
13.02	0.0136	0.0092	0.012	0.0116	0.006	0.012
13.03	0.0184	0.0128	0.0164	0.0128	0.0156	0.0132
13.04	0.0076	0.0036	0.0068	0.004	0.0116	0.0048
13.05	-0.0108	-0.012	-0.01	-0.0092	-0.0056	-0.008
13.06	-0.016	-0.0156	-0.014	-0.0104	-0.0152	-0.0092
13.07	-0.0052	-0.006	-0.0044	-0.0016	-0.0108	-0.0004
13.08	0.0132	0.0092	0.012	0.0116	0.0064	0.012
13.09	0.0184	0.0128	0.0164	0.0128	0.0156	0.0132
13.1	0.0076	0.0036	0.0064	0.004	0.0116	0.0044
13.11	-0.0108	-0.012	-0.01	-0.0092	-0.0056	-0.008
13.12	-0.016	-0.0156	-0.014	-0.0104	-0.0152	-0.0092
13.13	-0.0052	-0.006	-0.004	-0.0012	-0.0108	-0.0004
13.14	0.0136	0.0092	0.012	0.0116	0.0064	0.012
13.15	0.0184	0.0128	0.0164	0.0128	0.0156	0.0132
13.16	0.0076	0.0036	0.0064	0.004	0.0116	0.0044
13.17	-0.0108	-0.012	-0.01	-0.0092	-0.0056	-0.008
13.18	-0.016	-0.0156	-0.014	-0.0104	-0.0152	-0.0092
13.19	-0.0052	-0.006	-0.004	-0.0016	-0.0112	-0.0004
13.2	0.0132	0.0092	0.012	0.0116	0.006	0.012
13.21	0.0184	0.0128	0.0164	0.0128	0.0156	0.0132
13.22	0.0076	0.0036	0.0064	0.004	0.0112	0.0044
13.23	-0.0108	-0.012	-0.01	-0.0092	-0.0056	-0.008
13.24	-0.0156	-0.0156	-0.014	-0.0104	-0.0152	-0.0092
13.25	-0.0048	-0.006	-0.004	-0.0012	-0.0108	-0.0004
13.26	0.0136	0.0092	0.0124	0.0116	0.0064	0.012
13.27	0.0184	0.0128	0.0164	0.0128	0.0156	0.0132
13.28	0.0072	0.0032	0.0064	0.004	0.0112	0.0044
13.29	-0.0112	-0.012	-0.01	-0.0092	-0.006	-0.008
13.3	-0.016	-0.0156	-0.014	-0.0104	-0.0152	-0.0092
13.31	-0.0048	-0.006	-0.004	-0.0012	-0.0108	-0.0004
13.32	0.0136	0.0092	0.0124	0.0116	0.0064	0.012
13.33	0.0184	0.0128	0.0164	0.0128	0.0156	0.0132
13.34	0.0076	0.0036	0.0064	0.004	0.0112	0.0044
13.35	-0.0112	-0.012	-0.01	-0.0092	-0.006	-0.008
13.36	-0.016	-0.0156	-0.014	-0.0104	-0.0152	-0.0088
13.37	-0.0048	-0.006	-0.004	-0.0012	-0.0108	-0.0004
13.38	0.0136	0.0092	0.0124	0.0116	0.0064	0.012
13.39	0.0184	0.0128	0.0164	0.0128	0.0156	0.0128
13.4	0.0076	0.0032	0.0064	0.004	0.0112	0.0044
13.41	-0.0112	-0.012	-0.01	-0.0092	-0.006	-0.008
13.42	-0.016	-0.0156	-0.014	-0.0104	-0.0152	-0.0092
13.43	-0.0048	-0.0056	-0.004	-0.0012	-0.0108	-0.0004
13.44	0.0136	0.0096	0.0124	0.012	0.0064	0.012
13.45	0.0184	0.0128	0.0164	0.0128	0.0156	0.0132
13.46	0.0076	0.0032	0.0064	0.0036	0.0112	0.0044
13.47	-0.0112	-0.012	-0.01	-0.0092	-0.006	-0.008
13.48	-0.016	-0.0156	-0.014	-0.0104	-0.0156	-0.0092
13.49	-0.0048	-0.0056	-0.0036	-0.0012	-0.0108	0
13.5	0.0136	0.0092	0.0124	0.0116	0.0064	0.012
13.51	0.0184	0.0128	0.0164	0.0128	0.0156	0.0132
13.52	0.0072	0.0032	0.0064	0.0036	0.0112	0.0044
13.53	-0.0112	-0.012	-0.01	-0.0092	-0.006	-0.008
13.54	-0.0156	-0.0156	-0.014	-0.0104	-0.0152	-0.0088
13.55	-0.0048	-0.0056	-0.0036	-0.0012	-0.0108	0
13.56	0.0136	0.0096	0.0124	0.012	0.0064	0.0124
13.57	0.0184	0.0128	0.0164	0.0128	0.0156	0.0132
13.58	0.0072	0.0032	0.006	0.0036	0.0112	0.0044
13.59	-0.0112	-0.0124	-0.01	-0.0096	-0.006	-0.0084
13.6	-0.016	-0.0156	-0.014	-0.0104	-0.0156	-0.0092
13.61	-0.0048	-0.0056	-0.0036	-0.0012	-0.0108	0
13.62	0.0136	0.0096	0.0124	0.012	0.0064	0.012
13.63	0.0184	0.0128	0.0164	0.0128	0.0156	0.0128
13.64	0.0072	0.0032	0.006	0.0036	0.0112	0.004
13.65	-0.0112	-0.012	-0.01	-0.0096	-0.0064	-0.0084
13.66	-0.0156	-0.0156	-0.014	-0.0104	-0.0156	-0.0092
13.67	-0.0044	-0.0056	-0.0036	-0.0012	-0.0108	0
13.68	0.0136	0.0096	0.0124	0.012	0.0064	0.0124
13.69	0.0184	0.0128	0.0164	0.0128	0.016	0.0132
13.7	0.0072	0.0028	0.006	0.0036	0.0112	0.004
13.71	-0.0112	-0.0124	-0.0104	-0.0096	-0.0064	-0.0084
13.72	-0.016	-0.0156	-0.014	-0.0104	-0.0156	-0.0092
13.73	-0.0044	-0.0056	-0.0036	-0.0008	-0.0108	0
13.74	0.014	0.0096	0.0124	0.012	0.0064	0.0124
13.75	0.0184	0.0128	0.0164	0.0128	0.016	0.0132
13.76	0.0072	0.0032	0.006	0.0036	0.0112	0.004
13.77	-0.0112	-0.0124	-0.0104	-0.0096	-0.0064	-0.0084
13.78	-0.016	-0.0156	-0.014	-0.0104	-0.0156	-0.0092
13.79	-0.0044	-0.0056	-0.0036	-0.0008	-0.0108	0
13.8	0.0136	0.0096	0.0124	0.012	0.0064	0.0124
13.81	0.0184	0.0128	0.0164	0.0128	0.0156	0.0132
13.82	0.0068	0.0028	0.006	0.0036	0.0108	0.004
13.83	-0.0116	-0.0124	-0.0104	-0.0096	-0.0064	-0.0084
13.84	-0.0156	-0.0156	-0.014	-0.0104	-0.0156	-0.0092
13.85	-0.0044	-0.0052	-0.0036	-0.0008	-0.0108	0
13.86	0.014	0.0096	0.0124	0.012	0.0068	0.0124
13.87	0.0184	0.0128	0.0164	0.0128	0.016	0.0132
13.88	0.0068	0.0028	0.006	0.0036	0.0112	0.004
13.89	-0.0116	-0.0124	-0.0104	-0.0096	-0.0064	-0.0084
13.9	-0.016	-0.0156	-0.014	-0.0104	-0.0156	-0.0092
13.91	-0.0044	-0.0056	-0.0036	-0.0008	-0.0108	0
13.92	0.014	0.0096	0.0124	0.012	0.0068	0.0124
13.93	0.0184	0.0128	0.0164	0.0128	0.016	0.0132
13.94	0.0068	0.0028	0.006	0.0036	0.0108	0.004
13.95	-0.0116	-0.0124	-0.0104	-0.0096	-0.0064	-0.0084
13.96	-0.016	-0.0156	-0.014	-0.0104	-0.0156	-0.0092
13.97	-0.0044	-0.0052	-0.0036	-0.0008	-0.0108	0
13.98	0.014	0.0096	0.0128	0.012	0.0068	0.0124
13.99	0.0184	0.0128	0.0164	0.0128	0.016	0.0132
14	0.0068	0.0028	0.0056	0.0032	0.0108	0.004
14.01	-0.0116	-0.0124	-0.0104	-0.0096	-0.0064	-0.0084
14.02	-0.016	-0.0156	-0.014	-0.0104	-0.0156	-0.0092
14.03	-0.0044	-0.0052	-0.0032	-0.0008	-0.0108	0
14.04	0.014	0.0096	0.0128	0.012	0.0068	0.0124
14.05	0.0184	0.0128	0.0164	0.0128	0.016	0.0132
14.06	0.0068	0.0028	0.006	0.0032	0.0112	0.004
14.07	-0.0116	-0.0124	-0.0104	-0.0096	-0.0064	-0.0084
14.08	-0.016	-0.0156	-0.014	-0.0104	-0.0156	-0.0092
14.09	-0.0044	-0.0052	-0.0032	-0.0008	-0.0104	0
14.1	0.014	0.0096	0.0128	0.012	0.0068	0.0124
14.11	0.0184	0.0128	0.0164	0.0128	0.016	0.0132
14.12	0.0068	0.0028	0.0056	0.0032	0.0108	0.004
14.13	-0.0116	-0.0124	-0.0104	-0.0096	-0.0064	-0.0084
14.14	-0.016	-0.0156	-0.014	-0.0104	-0.0156	-0.0088
14.15	-0.004	-0.0052	-0.0032	-0.0008	-0.0104	0.0004
14.16	0.014	0.0096	0.0128	0.0124	0.0072	0.0124
14.17	0.0184	0.0128	0.0164	0.0128	0.016	0.0132
14.18	0.0068	0.0028	0.0056	0.0032	0.0108	0.004
14.19	-0.0116	-0.0124	-0.0104	-0.0096	-0.0064	-0.0084
14.2	-0.016	-0.0156	-0.014	-0.0104	-0.0156	-0.0092
14.21	-0.004	-0.0052	-0.0032	-0.0008	-0.0104	0.0004
14.22	0.014	0.0096	0.0128	0.012	0.0068	0.0124
14.23	0.0184	0.0128	0.0164	0.0128	0.016	0.0132
14.24	0.0064	0.0028	0.0056	0.0032	0.0108	0.0036
14.25	-0.0116	-0.0124	-0.0104	-0.0096	-0.0068	-0.0084
14.26	-0.016	-0.0156	-0.014	-0.0104	-0.0156	-0.0088
14.27	-0.004	-0.0052	-0.0032	-0.0004	-0.0104	0.0004
14.28	0.014	0.01	0.0128	0.0124	0.0072	0.0124
14.29	0.0184	0.0128	0.0164	0.0128	0.016	0.0132
14.3	0.0064	0.0024	0.0056	0.0032	0.0108	0.0036
14.31	-0.0116	-0.0124	-0.0104	-0.01	-0.0068	-0.0088
14.32	-0.016	-0.0156	-0.014	-0.0104	-0.0156	-0.0092
14.33	-0.004	-0.0048	-0.0028	-0.0004	-0.0104	0.0004
14.34	0.014	0.01	0.0128	0.0124	0.0072	0.0124
14.35	0.0184	0.0128	0.0164	0.0128	0.016	0.0132
14.36	0.0064	0.0028	0.0056	0.0032	0.0108	0.0036
14.37	-0.0116	-0.0128	-0.0104	-0.0096	-0.0068	-0.0088
14.38	-0.0156	-0.0156	-0.014	-0.0104	-0.0156	-0.0092
14.39	-0.004	-0.0048	-0.0028	-0.0004	-0.0104	0.0004
14.4	0.0144	0.01	0.0128	0.0124	0.0072	0.0128
14.41	0.0184	0.0128	0.0164	0.0128	0.016	0.0132
14.42	0.0064	0.0024	0.0052	0.0028	0.0104	0.0036
14.43	-0.0116	-0.0128	-0.0108	-0.01	-0.0068	-0.0088
14.44	-0.016	-0.0156	-0.014	-0.0104	-0.016	-0.0092
14.45	-0.0036	-0.0048	-0.0028	-0.0004	-0.01	0.0004
14.46	0.0144	0.01	0.0128	0.0124	0.0072	0.0128
14.47	0.0184	0.0128	0.0164	0.0128	0.0164	0.0132
14.48	0.0064	0.0024	0.0052	0.0028	0.0108	0.0036
14.49	-0.012	-0.0128	-0.0108	-0.01	-0.0068	-0.0088
14.5	-0.016	-0.0156	-0.014	-0.0104	-0.0156	-0.0088
14.51	-0.0036	-0.0048	-0.0028	-0.0004	-0.01	0.0004
14.52	0.014	0.01	0.0128	0.0124	0.0072	0.0124
14.53	0.0184	0.0128	0.0164	0.0128	0.016	0.0128
14.54	0.006	0.0024	0.0052	0.0028	0.0104	0.0036
14.55	-0.012	-0.0128	-0.0108	-0.01	-0.0072	-0.0088
14.56	-0.0156	-0.0156	-0.014	-0.0104	-0.0156	-0.0088
14.57	-0.0036	-0.0048	-0.0028	-0.0004	-0.01	0.0008
14.58	0.0144	0.01	0.0128	0.0124	0.0076	0.0128
14.59	0.0184	0.0128	0.0164	0.0128	0.0164	0.0132
14.6	0.006	0.002	0.0052	0.0028	0.0108	0.0036
14.61	-0.0116	-0.0128	-0.0108	-0.01	-0.0068	-0.0088
14.62	-0.016	-0.0156	-0.014	-0.0104	-0.016	-0.0092
14.63	-0.0036	-0.0048	-0.0028	-0.0004	-0.01	0.0008
14.64	0.0144	0.01	0.0128	0.0124	0.0072	0.0128
14.65	0.0184	0.0128	0.0164	0.0128	0.016	0.0132
14.66	0.006	0.0024	0.0052	0.0028	0.0108	0.0036
14.67	-0.012	-0.0128	-0.0108	-0.01	-0.0068	-0.0088
14.68	-0.0156	-0.0156	-0.014	-0.0104	-0.0156	-0.0088
14.69	-0.0036	-0.0048	-0.0028	0	-0.01	0.0008
14.7	0.0144	0.01	0.0128	0.0124	0.0076	0.0128
14.71	0.0184	0.0128	0.0164	0.0128	0.0164	0.0128
14.72	0.006	0.002	0.0052	0.0028	0.0104	0.0032
14.73	-0.012	-0.0128	-0.0108	-0.01	-0.0072	-0.0088
14.74	-0.016	-0.0156	-0.014	-0.0104	-0.016	-0.0092
14.75	-0.0032	-0.0044	-0.0024	0	-0.01	0.0008
14.76	0.0144	0.01	0.0132	0.0124	0.0076	0.0128
14.77	0.0184	0.0128	0.0164	0.0128	0.0164	0.0132
14.78	0.006	0.002	0.0048	0.0028	0.0104	0.0032
14.79	-0.012	-0.0128	-0.0108	-0.01	-0.0072	-0.0088
14.8	-0.0156	-0.0152	-0.014	-0.0104	-0.0156	-0.0088
14.81	-0.0032	-0.0044	-0.0024	0	-0.01	0.0008
14.82	0.0144	0.01	0.0128	0.0124	0.0076	0.0128
14.83	0.0184	0.0128	0.0164	0.0128	0.016	0.0128
14.84	0.006	0.002	0.0048	0.0028	0.0104	0.0032
14.85	-0.012	-0.0128	-0.0108	-0.01	-0.0072	-0.0088
14.86	-0.0156	-0.0152	-0.014	-0.0104	-0.016	-0.0088
14.87	-0.0032	-0.0044	-0.0024	0	-0.01	0.0008
14.88	0.0144	0.01	0.0132	0.0124	0.0076	0.0128
14.89	0.0184	0.0128	0.0164	0.0128	0.0164	0.0132
14.9	0.006	0.002	0.0048	0.0028	0.0104	0.0032
14.91	-0.012	-0.0128	-0.0108	-0.01	-0.0072	-0.0088
14.92	-0.016	-0.0156	-0.014	-0.0104	-0.016	-0.0088
14.93	-0.0032	-0.0044	-0.0024	0	-0.0096	0.0008
14.94	0.0144	0.01	0.0132	0.0124	0.0076	0.0128
14.95	0.0184	0.0128	0.0164	0.0128	0.0164	0.0128
14.96	0.0056	0.002	0.0048	0.0024	0.0104	0.0032
14.97	-0.012	-0.0128	-0.0108	-0.01	-0.0072	-0.0088
14.98	-0.0156	-0.0152	-0.0136	-0.01	-0.0156	-0.0088
14.99	-0.0032	-0.0044	-0.0024	0	-0.0096	0.0012
15	0.0144	0.01	0.0132	0.0124	0.008	0.0128
15.01	0.0184	0.0128	0.016	0.0128	0.0164	0.0128
15.02	0.0056	0.0016	0.0048	0.0024	0.0104	0.0032
15.03	-0.012	-0.0128	-0.0108	-0.01	-0.0072	-0.0088
15.04	-0.0156	-0.0156	-0.014	-0.0104	-0.016	-0.0088
15.05	-0.0032	-0.0044	-0.0024	0	-0.0096	0.0012
15.06	0.0144	0.01	0.0132	0.0124	0.008	0.0128
15.07	0.0184	0.0128	0.0164	0.0128	0.0164	0.0128
15.08	0.0056	0.002	0.0048	0.0024	0.0104	0.0032
15.09	-0.012	-0.0128	-0.0108	-0.01	-0.0072	-0.0088
15.1	-0.0156	-0.0152	-0.014	-0.0104	-0.0156	-0.0088
15.11	-0.0032	-0.0044	-0.0024	0	-0.0096	0.0012
15.12	0.0144	0.01	0.0132	0.0124	0.008	0.0128
15.13	0.018	0.0128	0.016	0.0128	0.0164	0.0128
15.14	0.0056	0.0016	0.0048	0.0024	0.01	0.0028
15.15	-0.012	-0.0128	-0.0108	-0.0104	-0.0076	-0.0088
15.16	-0.0156	-0.0152	-0.014	-0.0104	-0.016	-0.0088
15.17	-0.0028	-0.004	-0.002	0.0004	-0.0096	0.0012
15.18	0.0148	0.0104	0.0132	0.0128	0.008	0.0128
15.19	0.0184	0.0128	0.016	0.0128	0.0164	0.0128
15.2	0.0056	0.0016	0.0044	0.0024	0.01	0.0028
15.21	-0.0124	-0.0128	-0.0112	-0.01	-0.0076	-0.0088
15.22	-0.0156	-0.0152	-0.0136	-0.01	-0.016	-0.0088
15.23	-0.0028	-0.004	-0.0024	0.0004	-0.0096	0.0012
15.24	0.0144	0.0104	0.0132	0.0124	0.008	0.0128
15.25	0.018	0.0128	0.016	0.0128	0.0164	0.0128
15.26	0.0052	0.0016	0.0044	0.002	0.01	0.0028
15.27	-0.0124	-0.0132	-0.0112	-0.0104	-0.0076	-0.0092
15.28	-0.0156	-0.0152	-0.0136	-0.01	-0.016	-0.0088
15.29	-0.0028	-0.004	-0.002	0.0004	-0.0096	0.0012
15.3	0.0148	0.0104	0.0132	0.0128	0.008	0.0128
15.31	0.018	0.0128	0.016	0.0128	0.0164	0.0128
15.32	0.0052	0.0016	0.0044	0.002	0.01	0.0028
15.33	-0.0124	-0.0132	-0.0112	-0.0104	-0.0076	-0.0092
15.34	-0.0156	-0.0152	-0.014	-0.0104	-0.016	-0.0088
15.35	-0.0028	-0.004	-0.002	0.0004	-0.0096	0.0012
15.36	0.0148	0.0104	0.0132	0.0128	0.008	0.0132
15.37	0.018	0.0128	0.016	0.0128	0.0164	0.0128
15.38	0.0052	0.0016	0.0044	0.0024	0.01	0.0028
15.39	-0.0124	-0.0132	-0.0112	-0.0104	-0.0076	-0.0092
15.4	-0.0156	-0.0152	-0.0136	-0.01	-0.0156	-0.0088
15.41	-0.0028	-0.004	-0.002	0.0004	-0.0092	0.0012
15.42	0.0148	0.0104	0.0132	0.0128	0.0084	0.0132
15.43	0.018	0.0128	0.016	0.0128	0.0164	0.0128
15.44	0.0052	0.0012	0.0044	0.002	0.01	0.0028
15.45	-0.0124	-0.0132	-0.0112	-0.0104	-0.0076	-0.0092
15.46	-0.0156	-0.0152	-0.0136	-0.01	-0.016	-0.0088
15.47	-0.0028	-0.004	-0.002	0.0004	-0.0092	0.0012
15.48	0.0148	0.0104	0.0132	0.0128	0.0084	0.0132
15.49	0.018	0.0128	0.016	0.0128	0.0164	0.0128
15.5	0.0052	0.0012	0.0044	0.002	0.01	0.0028
15.51	-0.0124	-0.0132	-0.0112	-0.0104	-0.0076	-0.0092
15.52	-0.0156	-0.0152	-0.0136	-0.01	-0.016	-0.0088
15.53	-0.0028	-0.004	-0.002	0.0004	-0.0092	0.0016
15.54	0.0148	0.0104	0.0132	0.0128	0.0084	0.0132
15.55	0.018	0.0128	0.016	0.0124	0.0164	0.0128
15.56	0.0052	0.0012	0.0044	0.002	0.0096	0.0028
15.57	-0.0124	-0.0132	-0.0112	-0.0104	-0.008	-0.0092
15.58	-0.0156	-0.0152	-0.0136	-0.01	-0.016	-0.0088
15.59	-0.0024	-0.004	-0.0016	0.0004	-0.0092	0.0016
15.6	0.0148	0.0104	0.0136	0.0128	0.0084	0.0132
15.61	0.018	0.0128	0.016	0.0128	0.0164	0.0128
15.62	0.0048	0.0012	0.004	0.002	0.0096	0.0028
15.63	-0.0124	-0.0132	-0.0112	-0.0104	-0.008	-0.0092
15.64	-0.0156	-0.0152	-0.0136	-0.01	-0.016	-0.0088
15.65	-0.0024	-0.0036	-0.0016	0.0004	-0.0092	0.0016
15.66	0.0148	0.0104	0.0132	0.0128	0.0084	0.0132
15.67	0.018	0.0128	0.016	0.0128	0.0164	0.0128
15.68	0.0048	0.0012	0.004	0.002	0.0096	0.0024
15.69	-0.0124	-0.0132	-0.0112	-0.0104	-0.008	-0.0092
15.7	-0.0156	-0.0152	-0.0136	-0.01	-0.016	-0.0088
15.71	-0.0024	-0.0036	-0.0016	0.0008	-0.0092	0.0016
15.72	0.0148	0.0104	0.0136	0.0132	0.0088	0.0132
15.73	0.018	0.0128	0.016	0.0128	0.0168	0.0128
15.74	0.0048	0.0012	0.004	0.0016	0.0096	0.0024
15.75	-0.0124	-0.0132	-0.0112	-0.0104	-0.008	-0.0092
15.76	-0.0156	-0.0152	-0.0136	-0.01	-0.016	-0.0088
15.77	-0.0024	-0.0036	-0.0016	0.0008	-0.0092	0.0016
15.78	0.0148	0.0104	0.0136	0.0132	0.0088	0.0132
15.79	0.018	0.0124	0.016	0.0128	0.0168	0.0128
15.8	0.0048	0.0012	0.004	0.0016	0.0096	0.0024
15.81	-0.0124	-0.0132	-0.0112	-0.0104	-0.008	-0.0092
15.82	-0.0156	-0.0152	-0.0136	-0.01	-0.016	-0.0088
15.83	-0.0024	-0.0036	-0.0016	0.0008	-0.0088	0.0016
15.84	0.0148	0.0104	0.0136	0.0132	0.0088	0.0132
15.85	0.018	0.0128	0.016	0.0128	0.0168	0.0128
15.86	0.0044	0.0008	0.0036	0.0016	0.0096	0.0024
15.87	-0.0124	-0.0132	-0.0112	-0.0108	-0.0084	-0.0092
15.88	-0.0156	-0.0152	-0.0136	-0.01	-0.0164	-0.0088
15.89	-0.002	-0.0036	-0.0012	0.0008	-0.0092	0.002
15.9	0.0152	0.0104	0.0136	0.0132	0.0088	0.0136
15.91	0.018	0.0128	0.016	0.0128	0.0168	0.0128
15.92	0.0044	0.0008	0.0036	0.0016	0.0096	0.0024
15.93	-0.0128	-0.0132	-0.0112	-0.0108	-0.0084	-0.0096
15.94	-0.0156	-0.0152	-0.014	-0.0104	-0.0164	-0.0088
15.95	-0.002	-0.0036	-0.0016	0.0008	-0.0092	0.0016
15.96	0.0152	0.0104	0.0136	0.0132	0.0088	0.0136
15.97	0.018	0.0128	0.016	0.0128	0.0168	0.0128
15.98	0.0044	0.0008	0.0036	0.0016	0.0092	0.002
15.99	-0.0128	-0.0132	-0.0116	-0.0108	-0.0088	-0.0096
16	-0.0156	-0.0152	-0.0136	-0.01	-0.0164	-0.0088
16.01	-0.002	-0.0032	-0.0012	0.0012	-0.0088	0.002
16.02	0.0152	0.0108	0.0136	0.0132	0.0088	0.0136
16.03	0.018	0.0128	0.016	0.0128	0.0168	0.0128
16.04	0.0044	0.0008	0.0036	0.0016	0.0092	0.002
16.05	-0.0128	-0.0132	-0.0116	-0.0108	-0.0088	-0.0096
16.06	-0.0156	-0.0152	-0.0136	-0.0104	-0.0168	-0.0088
16.07	-0.002	-0.0032	-0.0012	0.0008	-0.0092	0.002
16.08	0.0152	0.0108	0.0136	0.0132	0.0088	0.0132
16.09	0.018	0.0128	0.016	0.0128	0.0164	0.0128
16.1	0.0044	0.0008	0.0036	0.0012	0.0092	0.002
16.11	-0.0128	-0.0132	-0.0112	-0.0108	-0.0088	-0.0096
16.12	-0.0156	-0.0152	-0.0136	-0.0104	-0.0168	-0.0088
16.13	-0.002	-0.0032	-0.0012	0.0012	-0.0092	0.002
16.14	0.0152	0.0104	0.0136	0.0132	0.0088	0.0136
16.15	0.018	0.0124	0.016	0.0124	0.0164	0.0128
16.16	0.0044	0.0008	0.0036	0.0012	0.0088	0.002
16.17	-0.0128	-0.0132	-0.0116	-0.0108	-0.0088	-0.0096
16.18	-0.0156	-0.0152	-0.0136	-0.01	-0.0168	-0.0088
16.19	-0.0016	-0.0032	-0.0012	0.0012	-0.0092	0.002
16.2	0.0152	0.0108	0.0136	0.0132	0.0088	0.0136
16.21	0.018	0.0124	0.016	0.0128	0.0168	0.0128
16.22	0.0044	0.0008	0.0036	0.0012	0.0092	0.002
16.23	-0.0128	-0.0132	-0.0116	-0.0108	-0.0088	-0.0096
16.24	-0.0156	-0.0152	-0.0136	-0.01	-0.0164	-0.0088
16.25	-0.0016	-0.0032	-0.0012	0.0012	-0.0088	0.002
16.26	0.0152	0.0104	0.0136	0.0132	0.0088	0.0132
16.27	0.018	0.0128	0.016	0.0124	0.0164	0.0128
16.28	0.004	0.0004	0.0036	0.0012	0.0088	0.002
16.29	-0.0128	-0.0132	-0.0116	-0.0108	-0.0088	-0.0096
16.3	-0.0156	-0.0152	-0.0136	-0.01	-0.0164	-0.0088
16.31	-0.0016	-0.0032	-0.0012	0.0012	-0.0088	0.002
16.32	0.0152	0.0108	0.0136	0.0132	0.0092	0.0136
16.33	0.018	0.0128	0.016	0.0124	0.0168	0.0128
16.34	0.004	0.0008	0.0032	0.0012	0.0088	0.002
16.35	-0.0128	-0.0132	-0.0116	-0.0108	-0.0088	-0.0096
16.36	-0.0156	-0.0152	-0.0136	-0.01	-0.0164	-0.0088
16.37	-0.0016	-0.0028	-0.0008	0.0012	-0.0088	0.0024
16.38	0.0152	0.0108	0.0136	0.0132	0.0092	0.0136
16.39	0.018	0.0128	0.016	0.0124	0.0168	0.0128
16.4	0.004	0.0008	0.0036	0.0012	0.0088	0.002
16.41	-0.0128	-0.0132	-0.0116	-0.0108	-0.0088	-0.0096
16.42	-0.0156	-0.0152	-0.0136	-0.01	-0.0164	-0.0088
16.43	-0.0016	-0.0028	-0.0008	0.0012	-0.0084	0.0024
16.44	0.0152	0.0108	0.0136	0.0132	0.0092	0.0136
16.45	0.018	0.0124	0.016	0.0128	0.0168	0.0128
16.46	0.004	0.0004	0.0032	0.0008	0.0088	0.0016
16.47	-0.0128	-0.0132	-0.0116	-0.0108	-0.0088	-0.0096
16.48	-0.0156	-0.0152	-0.0136	-0.01	-0.0164	-0.0088
16.49	-0.0016	-0.0028	-0.0008	0.0016	-0.0084	0.0024
16.5	0.0152	0.0108	0.0136	0.0132	0.0092	0.0136
16.51	0.018	0.0124	0.016	0.0124	0.0168	0.0128
16.52	0.004	0.0004	0.0032	0.0012	0.0088	0.0016
16.53	-0.0128	-0.0132	-0.0116	-0.0108	-0.0088	-0.0096
16.54	-0.0156	-0.0152	-0.0136	-0.01	-0.0164	-0.0088
16.55	-0.0016	-0.0028	-0.0008	0.0016	-0.0084	0.0024
16.56	0.0152	0.0108	0.0136	0.0132	0.0096	0.0136
16.57	0.018	0.0124	0.016	0.0124	0.0172	0.0128
16.58	0.004	0.0004	0.0032	0.0008	0.0088	0.0016
16.59	-0.0128	-0.0132	-0.0116	-0.0112	-0.0088	-0.0096
16.6	-0.0152	-0.0152	-0.0136	-0.01	-0.0164	-0.0088
16.61	-0.0012	-0.0028	-0.0008	0.0016	-0.0084	0.0024
16.62	0.0152	0.0108	0.0136	0.0136	0.0096	0.0136
16.63	0.018	0.0124	0.016	0.0124	0.0172	0.0128
16.64	0.004	0.0004	0.0032	0.0008	0.0088	0.0016
16.65	-0.0128	-0.0132	-0.0116	-0.0112	-0.0088	-0.0096
16.66	-0.0156	-0.0152	-0.0136	-0.01	-0.0164	-0.0088
16.67	-0.0012	-0.0028	-0.0008	0.0016	-0.0084	0.0024
16.68	0.0152	0.0108	0.0136	0.0136	0.0096	0.0136
16.69	0.018	0.0124	0.016	0.0124	0.0172	0.0128
16.7	0.0036	0.0004	0.0032	0.0008	0.0088	0.0016
16.71	-0.0128	-0.0136	-0.0116	-0.0112	-0.0092	-0.0096
16.72	-0.0152	-0.0148	-0.0132	-0.01	-0.0164	-0.0084
16.73	-0.0012	-0.0028	-0.0004	0.0016	-0.008	0.0028
16.74	0.0152	0.0108	0.014	0.0136	0.0096	0.0136
16.75	0.018	0.0124	0.016	0.0124	0.0172	0.0128
16.76	0.0036	0	0.0028	0.0008	0.0088	0.0012
16.77	-0.0128	-0.0136	-0.0116	-0.0112	-0.0092	-0.01
16.78	-0.0152	-0.0152	-0.0136	-0.01	-0.0168	-0.0088
16.79	-0.0012	-0.0028	-0.0004	0.0016	-0.0084	0.0028
16.8	0.0152	0.0108	0.0136	0.0136	0.0096	0.0136
16.81	0.018	0.0124	0.016	0.0124	0.0172	0.0128
16.82	0.0036	0.0004	0.0032	0.0008	0.0088	0.0016
16.83	-0.0128	-0.0136	-0.0116	-0.0112	-0.0092	-0.0096
16.84	-0.0152	-0.0148	-0.0136	-0.01	-0.0164	-0.0088
16.85	-0.0012	-0.0024	-0.0004	0.002	-0.008	0.0028
16.86	0.0152	0.0108	0.0136	0.0136	0.0096	0.014
16.87	0.018	0.0124	0.016	0.0124	0.0172	0.0128
16.88	0.0036	0	0.0028	0.0004	0.0084	0.0012
16.89	-0.0128	-0.0136	-0.0116	-0.0112	-0.0092	-0.01
16.9	-0.0152	-0.0152	-0.0136	-0.01	-0.0168	-0.0088
16.91	-0.0008	-0.0024	-0.0004	0.002	-0.008	0.0028
16.92	0.0156	0.0108	0.014	0.0136	0.01	0.014
16.93	0.018	0.0124	0.016	0.0124	0.0172	0.0128
16.94	0.0036	0	0.0028	0.0004	0.0084	0.0012
16.95	-0.0128	-0.0136	-0.0116	-0.0112	-0.0092	-0.0096
16.96	-0.0152	-0.0148	-0.0136	-0.01	-0.0164	-0.0084
16.97	-0.0008	-0.0024	-0.0004	0.002	-0.008	0.0028
16.98	0.0152	0.0108	0.0136	0.0136	0.0096	0.0136
16.99	0.018	0.0124	0.016	0.0124	0.0168	0.0128
17	0.0036	0	0.0028	0.0004	0.0084	0.0012
17.01	-0.0128	-0.0136	-0.0116	-0.0112	-0.0096	-0.01
17.02	-0.0152	-0.0148	-0.0132	-0.01	-0.0164	-0.0084
17.03	-0.0008	-0.0024	-0.0004	0.002	-0.008	0.0028
17.04	0.0156	0.0108	0.014	0.0136	0.01	0.014
17.05	0.018	0.0124	0.016	0.0128	0.0172	0.0128
17.06	0.0036	0	0.0028	0.0004	0.0088	0.0012
17.07	-0.0128	-0.0136	-0.0116	-0.0112	-0.0092	-0.01
17.08	-0.0152	-0.0148	-0.0136	-0.01	-0.0164	-0.0084
17.09	-0.0008	-0.0024	-0.0004	0.0024	-0.0076	0.0032
17.1	0.0152	0.0108	0.014	0.0136	0.01	0.014
17.11	0.018	0.0124	0.016	0.0128	0.0176	0.0128
17.12	0.0036	0	0.0028	0.0004	0.0088	0.0012
17.13	-0.0128	-0.0136	-0.0116	-0.0112	-0.0092	-0.0096
17.14	-0.0152	-0.0148	-0.0132	-0.0096	-0.0164	-0.0084
17.15	-0.0008	-0.0024	-0.0004	0.0024	-0.0076	0.0032
17.16	0.0156	0.0108	0.014	0.014	0.0104	0.014
17.17	0.018	0.0124	0.016	0.0128	0.0176	0.0128
17.18	0.0032	-0.0004	0.0028	0.0004	0.0088	0.0012
17.19	-0.0128	-0.0136	-0.0116	-0.0112	-0.0092	-0.0096
17.2	-0.0152	-0.0148	-0.0132	-0.0096	-0.0164	-0.0084
17.21	-0.0008	-0.0024	0	0.0024	-0.0076	0.0032
17.22	0.0156	0.0108	0.014	0.0136	0.0104	0.014
17.23	0.018	0.0124	0.016	0.0128	0.0176	0.0128
17.24	0.0032	0	0.0028	0.0004	0.0088	0.0012
17.25	-0.0128	-0.0136	-0.0116	-0.0112	-0.0092	-0.0096
17.26	-0.0152	-0.0148	-0.0132	-0.0096	-0.0164	-0.0084
17.27	-0.0008	-0.0024	0	0.0024	-0.0072	0.0032
17.28	0.0156	0.0108	0.014	0.0136	0.0104	0.014
17.29	0.018	0.0124	0.0156	0.0124	0.0176	0.0128
17.3	0.0032	-0.0004	0.0024	0.0004	0.0084	0.0008
17.31	-0.0128	-0.0136	-0.0116	-0.0112	-0.0092	-0.01
17.32	-0.0152	-0.0148	-0.0132	-0.01	-0.0164	-0.0084
17.33	-0.0008	-0.0024	0	0.0024	-0.0072	0.0032
17.34	0.0156	0.0108	0.014	0.0136	0.0104	0.014
17.35	0.018	0.0124	0.0156	0.0124	0.0176	0.0128
17.36	0.0032	-0.0004	0.0024	0.0004	0.0084	0.0008
17.37	-0.0132	-0.0136	-0.0116	-0.0112	-0.0096	-0.01
17.38	-0.0152	-0.0152	-0.0136	-0.01	-0.0168	-0.0088
17.39	-0.0008	-0.0024	0	0.002	-0.0076	0.0032
17.4	0.0152	0.0108	0.0136	0.0136	0.01	0.014
17.41	0.0176	0.0124	0.0156	0.0124	0.0172	0.0124
17.42	0.0028	-0.0004	0.0024	0	0.008	0.0008
17.43	-0.0132	-0.0136	-0.012	-0.0116	-0.01	-0.01
17.44	-0.0152	-0.0148	-0.0136	-0.01	-0.0168	-0.0088
17.45	-0.0004	-0.002	0	0.0024	-0.0076	0.0032
17.46	0.0156	0.0108	0.014	0.0136	0.01	0.014
17.47	0.018	0.0124	0.016	0.0124	0.0172	0.0128
17.48	0.0032	-0.0004	0.0024	0	0.008	0.0008
17.49	-0.0128	-0.0136	-0.0116	-0.0112	-0.0096	-0.01
17.5	-0.0152	-0.0148	-0.0132	-0.0096	-0.0164	-0.0084
17.51	-0.0004	-0.002	0	0.0028	-0.0072	0.0036
17.52	0.0156	0.0112	0.014	0.014	0.0108	0.014
17.53	0.018	0.0124	0.016	0.0128	0.0176	0.0128
17.54	0.0032	-0.0004	0.0024	0.0004	0.0084	0.0008
17.55	-0.0132	-0.0136	-0.0116	-0.0112	-0.0092	-0.01
17.56	-0.0152	-0.0148	-0.0132	-0.0096	-0.016	-0.0084
17.57	-0.0004	-0.002	0	0.0028	-0.0068	0.0036
17.58	0.0156	0.0108	0.014	0.014	0.0108	0.014
17.59	0.018	0.0124	0.0156	0.0124	0.0176	0.0128
17.6	0.0028	-0.0004	0.0024	0	0.0084	0.0008
17.61	-0.0132	-0.0136	-0.0116	-0.0112	-0.0092	-0.01
17.62	-0.0152	-0.0148	-0.0132	-0.0096	-0.0164	-0.0084
17.63	-0.0004	-0.002	0	0.0024	-0.0072	0.0036
17.64	0.0156	0.0112	0.014	0.014	0.0108	0.014
17.65	0.018	0.0124	0.016	0.0128	0.0176	0.0128
17.66	0.0028	-0.0004	0.0024	0	0.0084	0.0008
17.67	-0.0132	-0.0136	-0.0116	-0.0112	-0.0092	-0.01
17.68	-0.0152	-0.0148	-0.0132	-0.0096	-0.0164	-0.0084
17.69	-0.0004	-0.002	0	0.0028	-0.0072	0.0036
17.7	0.0156	0.0108	0.014	0.0136	0.0104	0.014
17.71	0.0176	0.0124	0.0156	0.0124	0.0172	0.0124
17.72	0.0028	-0.0004	0.0024	0	0.008	0.0008
17.73	-0.0132	-0.0136	-0.0116	-0.0112	-0.0096	-0.01
17.74	-0.0152	-0.0148	-0.0132	-0.0096	-0.0164	-0.0084
17.75	-0.0004	-0.002	0	0.0028	-0.0072	0.0036
17.76	0.0156	0.0108	0.014	0.014	0.0104	0.014
17.77	0.0176	0.0124	0.0156	0.0124	0.0172	0.0124
17.78	0.0028	-0.0008	0.002	0	0.0076	0.0008
17.79	-0.0132	-0.0136	-0.012	-0.0112	-0.01	-0.01
17.8	-0.0152	-0.0148	-0.0132	-0.01	-0.0168	-0.0084
17.81	-0.0004	-0.002	0	0.0024	-0.0076	0.0032
17.82	0.0156	0.0108	0.014	0.0136	0.01	0.0136
17.83	0.0176	0.0124	0.0156	0.012	0.0168	0.0124
17.84	0.0028	-0.0008	0.002	-0.0004	0.0072	0.0004
17.85	-0.0132	-0.0136	-0.012	-0.0116	-0.0104	-0.01
17.86	-0.0152	-0.0148	-0.0132	-0.01	-0.0172	-0.0084
17.87	0	-0.002	0	0.0024	-0.0076	0.0032
17.88	0.0156	0.0108	0.014	0.0136	0.01	0.014
17.89	0.0176	0.0124	0.0156	0.0124	0.0168	0.0124
17.9	0.0024	-0.0008	0.002	-0.0004	0.0072	0.0004
17.91	-0.0132	-0.0136	-0.0116	-0.0116	-0.0104	-0.01
17.92	-0.0152	-0.0148	-0.0132	-0.0096	-0.0172	-0.0084
17.93	0	-0.0016	0.0004	0.0028	-0.0072	0.0036
17.94	0.0156	0.0112	0.014	0.014	0.0104	0.014
17.95	0.018	0.0124	0.0156	0.0124	0.0176	0.0128
17.96	0.0028	-0.0008	0.002	0	0.008	0.0008
17.97	-0.0132	-0.0136	-0.0116	-0.0112	-0.0096	-0.01
17.98	-0.0152	-0.0148	-0.0132	-0.0096	-0.0164	-0.0084
17.99	0	-0.0016	0.0004	0.0028	-0.0068	0.0036
18	0.0156	0.0108	0.014	0.014	0.0108	0.014
18.01	0.0176	0.0124	0.0156	0.0124	0.0176	0.0124
18.02	0.0028	-0.0008	0.002	-0.0004	0.008	0.0004
18.03	-0.0132	-0.0136	-0.0116	-0.0112	-0.0096	-0.01
18.04	-0.0152	-0.0148	-0.0132	-0.0096	-0.0164	-0.0084
18.05	0	-0.0016	0.0004	0.0028	-0.0068	0.0036
18.06	0.0156	0.0112	0.014	0.014	0.0108	0.014
18.07	0.0176	0.0124	0.0156	0.0124	0.0176	0.0124
18.08	0.0024	-0.0008	0.002	-0.0004	0.0076	0.0004
18.09	-0.0132	-0.0136	-0.012	-0.0112	-0.01	-0.01
18.1	-0.0152	-0.0148	-0.0132	-0.0096	-0.0168	-0.0084
18.11	0	-0.0016	0.0004	0.0028	-0.0072	0.0036
18.12	0.0156	0.0108	0.014	0.014	0.0104	0.014
18.13	0.0176	0.0124	0.0156	0.0124	0.0172	0.0124
18.14	0.0024	-0.0008	0.002	-0.0004	0.0076	0.0004
18.15	-0.0132	-0.0136	-0.0116	-0.0112	-0.01	-0.01
18.16	-0.0152	-0.0148	-0.0132	-0.0096	-0.0168	-0.0084
18.17	0	-0.0016	0.0004	0.0028	-0.0068	0.0036
18.18	0.0156	0.0112	0.014	0.0136	0.0104	0.014
18.19	0.0176	0.0124	0.0156	0.0124	0.0172	0.0124
18.2	0.0024	-0.0012	0.0016	-0.0008	0.0072	0
18.21	-0.0132	-0.014	-0.012	-0.0116	-0.0104	-0.0104
18.22	-0.0152	-0.0148	-0.0132	-0.01	-0.0172	-0.0084
18.23	0	-0.0016	0.0004	0.0028	-0.0076	0.0036
18.24	0.0156	0.0108	0.014	0.0136	0.01	0.014
18.25	0.0176	0.012	0.0156	0.012	0.0168	0.0124
18.26	0.0024	-0.0012	0.0016	-0.0008	0.0068	0
18.27	-0.0132	-0.0136	-0.012	-0.0116	-0.0104	-0.01
18.28	-0.0152	-0.0148	-0.0132	-0.0096	-0.0172	-0.0084
18.29	0	-0.0016	0.0008	0.0028	-0.0072	0.0036
18.3	0.0156	0.0108	0.014	0.0136	0.01	0.014
18.31	0.0176	0.012	0.0156	0.012	0.0168	0.0124
18.32	0.0024	-0.0012	0.0016	-0.0008	0.0068	0
18.33	-0.0132	-0.014	-0.012	-0.0116	-0.0108	-0.0104
18.34	-0.0152	-0.0148	-0.0132	-0.01	-0.0172	-0.0084
18.35	0.0004	-0.0016	0.0008	0.0028	-0.0072	0.0036
18.36	0.016	0.0112	0.014	0.0136	0.0104	0.014
18.37	0.0176	0.0124	0.0156	0.012	0.0168	0.0124
18.38	0.0024	-0.0012	0.0016	-0.0008	0.0068	0
18.39	-0.0132	-0.014	-0.012	-0.0116	-0.0104	-0.01
18.4	-0.0152	-0.0148	-0.0132	-0.01	-0.0172	-0.0084
18.41	0.0004	-0.0016	0.0008	0.0028	-0.0072	0.0036
18.42	0.0156	0.0112	0.014	0.0136	0.01	0.014
18.43	0.0176	0.0124	0.0156	0.012	0.0168	0.0124
18.44	0.002	-0.0012	0.0016	-0.0008	0.0068	0
18.45	-0.0132	-0.0136	-0.012	-0.0116	-0.0104	-0.01
18.46	-0.0152	-0.0148	-0.0132	-0.0096	-0.0168	-0.0084
18.47	0.0004	-0.0016	0.0008	0.0032	-0.0072	0.004
18.48	0.0156	0.0112	0.014	0.0136	0.0104	0.014
18.49	0.0176	0.012	0.0156	0.012	0.0168	0.0124
18.5	0.002	-0.0012	0.0016	-0.0008	0.0068	0
18.51	-0.0132	-0.0136	-0.012	-0.0116	-0.0104	-0.01
18.52	-0.0152	-0.0148	-0.0132	-0.0096	-0.0168	-0.0084
18.53	0.0004	-0.0012	0.0008	0.0032	-0.0068	0.004
18.54	0.0156	0.0112	0.014	0.0136	0.0104	0.014
18.55	0.0176	0.012	0.0156	0.012	0.0172	0.0124
18.56	0.002	-0.0012	0.0016	-0.0008	0.0072	0
18.57	-0.0132	-0.0136	-0.012	-0.0112	-0.01	-0.01
18.58	-0.0148	-0.0148	-0.0132	-0.0096	-0.0164	-0.008
18.59	0.0004	-0.0012	0.0008	0.0032	-0.0064	0.004
18.6	0.016	0.0112	0.014	0.014	0.0108	0.014
18.61	0.0176	0.0124	0.0156	0.0124	0.0176	0.0124
18.62	0.002	-0.0012	0.0016	-0.0008	0.0072	0
18.63	-0.0132	-0.0136	-0.012	-0.0112	-0.01	-0.01
18.64	-0.0148	-0.0148	-0.0132	-0.0092	-0.0164	-0.008
18.65	0.0008	-0.0012	0.0008	0.0032	-0.006	0.0044
18.66	0.016	0.0112	0.0144	0.014	0.0112	0.014
18.67	0.0176	0.0124	0.0156	0.012	0.0176	0.0124
18.68	0.002	-0.0012	0.0016	-0.0008	0.0076	0
18.69	-0.0132	-0.014	-0.012	-0.0112	-0.01	-0.01
18.7	-0.0152	-0.0148	-0.0132	-0.0096	-0.0164	-0.0084
18.71	0.0004	-0.0012	0.0008	0.0032	-0.0064	0.004
18.72	0.0156	0.0108	0.014	0.0136	0.0108	0.014
18.73	0.0176	0.012	0.0156	0.012	0.0172	0.012
18.74	0.002	-0.0016	0.0012	-0.0008	0.0068	0
18.75	-0.0132	-0.0136	-0.012	-0.0116	-0.0104	-0.01
18.76	-0.0148	-0.0148	-0.0132	-0.0096	-0.0168	-0.008
18.77	0.0008	-0.0012	0.0008	0.0032	-0.0064	0.004
18.78	0.0156	0.0112	0.014	0.0136	0.0108	0.014
18.79	0.0176	0.012	0.0156	0.012	0.0172	0.012
18.8	0.002	-0.0016	0.0012	-0.0008	0.0068	0
18.81	-0.0132	-0.0136	-0.012	-0.0112	-0.0104	-0.01
18.82	-0.0152	-0.0148	-0.0132	-0.0096	-0.0168	-0.008
18.83	0.0008	-0.0012	0.0012	0.0032	-0.0064	0.004
18.84	0.0156	0.0112	0.014	0.0136	0.0108	0.014
18.85	0.0176	0.012	0.0156	0.012	0.0168	0.012
18.86	0.0016	-0.0016	0.0012	-0.0012	0.0068	-0.0004
18.87	-0.0132	-0.0136	-0.012	-0.0112	-0.0104	-0.01
18.88	-0.0148	-0.0144	-0.0132	-0.0092	-0.0164	-0.008
18.89	0.0008	-0.0012	0.0012	0.0036	-0.0064	0.0044
18.9	0.0156	0.0108	0.014	0.0136	0.0108	0.014
18.91	0.0176	0.012	0.0156	0.0116	0.0168	0.012
18.92	0.0016	-0.0016	0.0012	-0.0012	0.0064	-0.0004
18.93	-0.0132	-0.014	-0.012	-0.0116	-0.0108	-0.01
18.94	-0.0148	-0.0148	-0.0132	-0.0096	-0.0168	-0.008
18.95	0.0008	-0.0012	0.0012	0.0032	-0.0064	0.0044
18.96	0.016	0.0112	0.014	0.0136	0.0108	0.014
18.97	0.0176	0.012	0.0156	0.012	0.0168	0.012
18.98	0.0016	-0.0016	0.0012	-0.0012	0.0064	-0.0004
18.99	-0.0132	-0.014	-0.012	-0.0116	-0.0104	-0.01
19	-0.0148	-0.0144	-0.0132	-0.0092	-0.0168	-0.008
19.01	0.0008	-0.0008	0.0012	0.0036	-0.0064	0.0044
19.02	0.0156	0.0108	0.014	0.0136	0.0108	0.014
19.03	0.0176	0.012	0.0152	0.012	0.0168	0.012
19.04	0.0016	-0.0016	0.0012	-0.0012	0.0064	-0.0004
19.05	-0.0132	-0.0136	-0.012	-0.0112	-0.0104	-0.01
19.06	-0.0148	-0.0144	-0.0128	-0.0092	-0.0168	-0.008
19.07	0.0008	-0.0008	0.0012	0.0036	-0.0064	0.0044
19.08	0.016	0.0112	0.0144	0.014	0.0108	0.014
19.09	0.0176	0.012	0.0156	0.012	0.0172	0.012
19.1	0.0016	-0.0016	0.0012	-0.0012	0.0064	-0.0004
19.11	-0.0132	-0.014	-0.012	-0.0112	-0.0104	-0.01
19.12	-0.0148	-0.0144	-0.0132	-0.0092	-0.0168	-0.008
19.13	0.0008	-0.0008	0.0012	0.0036	-0.0064	0.0044
19.14	0.0156	0.0108	0.014	0.0136	0.0108	0.014
19.15	0.0172	0.012	0.0156	0.012	0.0168	0.012
19.16	0.0016	-0.0016	0.0012	-0.0012	0.0064	-0.0004
19.17	-0.0132	-0.0136	-0.012	-0.0112	-0.0104	-0.01
19.18	-0.0148	-0.0144	-0.0128	-0.0092	-0.0168	-0.008
19.19	0.0012	-0.0008	0.0012	0.0036	-0.006	0.0044
19.2	0.016	0.0112	0.014	0.014	0.0108	0.014
19.21	0.0176	0.012	0.0152	0.012	0.0172	0.012
19.22	0.0012	-0.002	0.0008	-0.0012	0.0064	-0.0004
19.23	-0.0132	-0.0136	-0.012	-0.0116	-0.0108	-0.01
19.24	-0.0148	-0.0144	-0.0128	-0.0092	-0.0168	-0.008
19.25	0.0012	-0.0008	0.0016	0.0036	-0.0064	0.0044
19.26	0.016	0.0112	0.0144	0.0136	0.0108	0.014
19.27	0.0176	0.012	0.0156	0.012	0.0168	0.012
19.28	0.0016	-0.0016	0.0012	-0.0012	0.0064	-0.0004
19.29	-0.0132	-0.0136	-0.012	-0.0112	-0.0108	-0.01
19.3	-0.0148	-0.0144	-0.0128	-0.0092	-0.0168	-0.008
19.31	0.0012	-0.0008	0.0016	0.0036	-0.006	0.0044
19.32	0.016	0.0112	0.0144	0.014	0.0108	0.014
19.33	0.0172	0.012	0.0156	0.012	0.0172	0.012
19.34	0.0012	-0.002	0.0008	-0.0012	0.0064	-0.0004
19.35	-0.0136	-0.014	-0.012	-0.0116	-0.0108	-0.01
19.36	-0.0148	-0.0144	-0.0128	-0.0092	-0.0168	-0.008
19.37	0.0012	-0.0008	0.0016	0.0036	-0.006	0.0044
19.38	0.016	0.0112	0.0144	0.014	0.0108	0.014
19.39	0.0176	0.012	0.0156	0.012	0.0172	0.012
19.4	0.0012	-0.002	0.0008	-0.0012	0.0064	-0.0004
19.41	-0.0136	-0.014	-0.012	-0.0116	-0.0108	-0.01
19.42	-0.0148	-0.0144	-0.0128	-0.0092	-0.0168	-0.008
19.43	0.0012	-0.0008	0.0016	0.004	-0.006	0.0044
19.44	0.0156	0.0112	0.0144	0.014	0.0108	0.014
19.45	0.0172	0.012	0.0152	0.012	0.0168	0.012
19.46	0.0012	-0.002	0.0008	-0.0016	0.006	-0.0004
19.47	-0.0136	-0.014	-0.012	-0.0116	-0.0108	-0.01
19.48	-0.0148	-0.0144	-0.0128	-0.0092	-0.0168	-0.008
19.49	0.0012	-0.0008	0.0016	0.004	-0.006	0.0048
19.5	0.016	0.0112	0.0144	0.014	0.0112	0.014
19.51	0.0172	0.012	0.0156	0.012	0.0172	0.012
19.52	0.0012	-0.002	0.0008	-0.0016	0.0064	-0.0004
19.53	-0.0136	-0.014	-0.012	-0.0116	-0.0108	-0.01
19.54	-0.0148	-0.0144	-0.0128	-0.0092	-0.0168	-0.008
19.55	0.0016	-0.0004	0.0016	0.004	-0.006	0.0048
19.56	0.016	0.0112	0.0144	0.0144	0.0116	0.0144
19.57	0.0176	0.012	0.0156	0.0124	0.018	0.0124
19.58	0.0012	-0.002	0.0008	-0.0012	0.0072	-0.0004
19.59	-0.0132	-0.0136	-0.012	-0.0112	-0.0096	-0.0096
19.6	-0.0144	-0.0144	-0.0124	-0.0088	-0.0156	-0.0072
19.61	0.002	0	0.002	0.0048	-0.004	0.0056
19.62	0.0164	0.0116	0.0148	0.0148	0.0132	0.0152
19.63	0.0176	0.0124	0.0156	0.0128	0.0196	0.0132
19.64	0.0012	-0.0016	0.0008	-0.0004	0.0088	0.0004
19.65	-0.0132	-0.0136	-0.0116	-0.0104	-0.008	-0.0092
19.66	-0.0144	-0.014	-0.0124	-0.0084	-0.014	-0.0068
19.67	0.002	0	0.0024	0.0052	-0.0024	0.006
19.68	0.0168	0.0116	0.0148	0.0156	0.0152	0.0156
19.69	0.018	0.0124	0.016	0.0132	0.0216	0.0136
19.7	0.0012	-0.002	0.0008	-0.0004	0.0104	0.0004
19.71	-0.0132	-0.0136	-0.012	-0.0104	-0.0068	-0.0092
19.72	-0.0144	-0.014	-0.0124	-0.008	-0.0128	-0.0068
19.73	0.002	0	0.002	0.0052	-0.0016	0.006
19.74	0.0164	0.0116	0.0148	0.0152	0.0156	0.0156
19.75	0.0176	0.0124	0.0156	0.0132	0.0216	0.0132
19.76	0.0012	-0.002	0.0008	-0.0004	0.0104	0.0004
19.77	-0.0136	-0.014	-0.012	-0.0104	-0.0068	-0.0092
19.78	-0.0144	-0.0144	-0.0128	-0.0084	-0.0128	-0.0068
19.79	0.002	0	0.0024	0.0052	-0.0016	0.006
19.8	0.0164	0.0116	0.0148	0.0156	0.0156	0.0156
19.81	0.0176	0.0124	0.0156	0.0132	0.0216	0.0136
19.82	0.0012	-0.002	0.0008	-0.0004	0.0104	0.0004
19.83	-0.0136	-0.014	-0.012	-0.0104	-0.0068	-0.0092
19.84	-0.0148	-0.0144	-0.0128	-0.0084	-0.0128	-0.0068
19.85	0.002	0	0.0024	0.0052	-0.0016	0.006
19.86	0.0164	0.0116	0.0148	0.0152	0.0156	0.0156
19.87	0.0176	0.012	0.0156	0.0132	0.0212	0.0132
19.88	0.0008	-0.0024	0.0004	-0.0008	0.01	0.0004
19.89	-0.0136	-0.014	-0.012	-0.0108	-0.0072	-0.0092
19.9	-0.0144	-0.0144	-0.0128	-0.0084	-0.0132	-0.0068
19.91	0.002	0	0.0024	0.0052	-0.002	0.006
19.92	0.0164	0.0116	0.0148	0.0152	0.0152	0.0156
19.93	0.0176	0.012	0.0156	0.0128	0.0212	0.0132
19.94	0.0008	-0.0024	0.0004	-0.0008	0.0096	0
19.95	-0.0136	-0.014	-0.012	-0.0108	-0.0076	-0.0096
19.96	-0.0144	-0.0144	-0.0128	-0.0084	-0.0136	-0.0072
19.97	0.002	0	0.0024	0.0052	-0.002	0.006
19.98	0.0164	0.0116	0.0148	0.0152	0.0148	0.0152
[truncated: 6,870 more rows]
