# Supplementary material for: Data of piezoelectric vibration energy harvesting of a bridge undergoing vibration testing and train passage
Source: Data Brief. 2018 Jan 28;17:261–6. doi: 10.1016/j.dib.2018.01.009 (PMC5789150; doi:10.1016/j.dib.2018.01.009)
Supplement: Supplementary file 18 — Supplementary material [file mmc18.xlsx]

## Sheet: Sheet1
Time	Cant. 1	Cant. 2	Cant. 3	Cant. 4	Cant. 5	Cant. 6
0	-0.0096	-0.0108	-0.0088	-0.0072	-0.0048	-0.006
0.01	-0.0148	-0.0148	-0.0132	-0.008	-0.012	-0.0068
0.02	-0.0056	-0.0064	-0.0048	-0.0016	-0.0096	-0.0004
0.03	0.0124	0.0084	0.0112	0.0096	0.0044	0.01
0.04	0.0176	0.012	0.0152	0.0104	0.0116	0.0104
0.05	0.008	0.004	0.0068	0.004	0.0092	0.0044
0.06	-0.0096	-0.0108	-0.0088	-0.0072	-0.0048	-0.006
0.07	-0.0148	-0.0148	-0.0132	-0.008	-0.012	-0.0068
0.08	-0.0056	-0.0064	-0.0044	-0.0012	-0.0092	-0.0004
0.09	0.012	0.0084	0.0108	0.0092	0.0048	0.01
0.1	0.0172	0.012	0.0152	0.0104	0.0116	0.0108
0.11	0.008	0.0036	0.0068	0.0036	0.0092	0.0044
0.12	-0.01	-0.0112	-0.0092	-0.0072	-0.0048	-0.006
0.13	-0.0148	-0.0148	-0.0132	-0.008	-0.012	-0.0068
0.14	-0.0052	-0.0064	-0.0044	-0.0012	-0.0092	0
0.15	0.0124	0.0084	0.0112	0.0096	0.0052	0.01
0.16	0.0176	0.012	0.0156	0.0104	0.012	0.0108
0.17	0.0076	0.0036	0.0068	0.0036	0.0096	0.0044
0.18	-0.01	-0.0112	-0.0092	-0.0072	-0.0048	-0.006
0.19	-0.0148	-0.0148	-0.0132	-0.008	-0.012	-0.0068
0.2	-0.0052	-0.006	-0.0044	-0.0012	-0.0088	0
0.21	0.0124	0.0084	0.0112	0.0096	0.0052	0.01
0.22	0.0176	0.012	0.0156	0.0104	0.012	0.0108
0.23	0.0076	0.0036	0.0064	0.0036	0.0092	0.004
0.24	-0.01	-0.0112	-0.0092	-0.0072	-0.0052	-0.006
0.25	-0.0148	-0.0148	-0.0132	-0.0076	-0.0116	-0.0064
0.26	-0.0048	-0.006	-0.004	-0.0008	-0.0088	0
0.27	0.0128	0.0088	0.0116	0.0096	0.0052	0.01
0.28	0.0176	0.012	0.0152	0.0104	0.012	0.0108
0.29	0.0072	0.0032	0.0064	0.0032	0.0088	0.004
0.3	-0.0104	-0.0112	-0.0092	-0.0072	-0.0052	-0.0064
0.31	-0.0148	-0.0148	-0.0132	-0.008	-0.012	-0.0068
0.32	-0.0048	-0.0056	-0.004	-0.0008	-0.0088	0.0004
0.33	0.0128	0.0088	0.0116	0.0096	0.0052	0.0104
0.34	0.0176	0.012	0.0156	0.0104	0.012	0.0108
0.35	0.0072	0.0032	0.0064	0.0032	0.0092	0.004
0.36	-0.0104	-0.0116	-0.0096	-0.0072	-0.0052	-0.0064
0.37	-0.0148	-0.0148	-0.0132	-0.008	-0.012	-0.0064
0.38	-0.0048	-0.0056	-0.0036	-0.0008	-0.0084	0.0004
0.39	0.0128	0.0088	0.0116	0.01	0.0056	0.0104
0.4	0.0176	0.012	0.0152	0.0104	0.0124	0.0108
0.41	0.0068	0.0028	0.006	0.0028	0.0088	0.0036
0.42	-0.0108	-0.0116	-0.0096	-0.0076	-0.0052	-0.0064
0.43	-0.0148	-0.0148	-0.0132	-0.008	-0.012	-0.0064
0.44	-0.0044	-0.0056	-0.0036	-0.0004	-0.0084	0.0004
0.45	0.0132	0.0088	0.0116	0.01	0.0056	0.0104
0.46	0.0172	0.012	0.0152	0.0104	0.0124	0.0108
0.47	0.0068	0.0028	0.0056	0.0028	0.0088	0.0036
0.48	-0.0108	-0.0116	-0.0096	-0.0076	-0.0052	-0.0064
0.49	-0.0148	-0.0148	-0.0132	-0.0076	-0.012	-0.0064
0.5	-0.0044	-0.0052	-0.0036	-0.0004	-0.0084	0.0008
0.51	0.0132	0.0088	0.0116	0.01	0.0056	0.0104
0.52	0.0176	0.012	0.0152	0.0104	0.0124	0.0104
0.53	0.0064	0.0028	0.0056	0.0028	0.0084	0.0032
0.54	-0.0108	-0.012	-0.0096	-0.0076	-0.0056	-0.0064
0.55	-0.0148	-0.0148	-0.0132	-0.0076	-0.012	-0.0064
0.56	-0.004	-0.0052	-0.0032	-0.0004	-0.008	0.0008
0.57	0.0132	0.0092	0.012	0.01	0.006	0.0104
0.58	0.0176	0.012	0.0156	0.0104	0.0124	0.0108
0.59	0.0064	0.0024	0.0056	0.0028	0.0084	0.0032
0.6	-0.0108	-0.012	-0.01	-0.0076	-0.0056	-0.0064
0.61	-0.0148	-0.0148	-0.0132	-0.008	-0.0124	-0.0064
0.62	-0.0036	-0.0048	-0.0028	0	-0.008	0.0008
0.63	0.0132	0.0092	0.012	0.01	0.006	0.0104
0.64	0.0176	0.012	0.0156	0.0104	0.0124	0.0104
0.65	0.006	0.0024	0.0052	0.0024	0.0084	0.0032
0.66	-0.0108	-0.012	-0.01	-0.0076	-0.006	-0.0064
0.67	-0.0148	-0.0148	-0.0132	-0.0076	-0.0124	-0.0064
0.68	-0.0036	-0.0048	-0.0028	0	-0.008	0.0012
0.69	0.0136	0.0092	0.012	0.01	0.006	0.0104
0.7	0.0172	0.012	0.0152	0.01	0.0124	0.0104
0.71	0.006	0.002	0.0048	0.0024	0.008	0.0028
0.72	-0.0112	-0.012	-0.01	-0.0076	-0.006	-0.0064
0.73	-0.0148	-0.0148	-0.0132	-0.0076	-0.0124	-0.0064
0.74	-0.0032	-0.0044	-0.0024	0.0004	-0.008	0.0012
0.75	0.0136	0.0092	0.0124	0.01	0.006	0.0104
0.76	0.0172	0.012	0.0152	0.01	0.0124	0.0104
0.77	0.0056	0.002	0.0048	0.0024	0.008	0.0028
0.78	-0.0112	-0.012	-0.01	-0.0076	-0.006	-0.0064
0.79	-0.0148	-0.0148	-0.0132	-0.0076	-0.0124	-0.0064
0.8	-0.0032	-0.0044	-0.0024	0.0004	-0.0076	0.0012
0.81	0.0136	0.0092	0.012	0.01	0.0064	0.0104
0.82	0.0172	0.012	0.0152	0.01	0.0124	0.0104
0.83	0.0056	0.0016	0.0044	0.002	0.0076	0.0028
0.84	-0.0112	-0.012	-0.0104	-0.0076	-0.0064	-0.0068
0.85	-0.0148	-0.0148	-0.0132	-0.0076	-0.0124	-0.0064
0.86	-0.0032	-0.0044	-0.0024	0.0004	-0.0076	0.0012
0.87	0.0136	0.0096	0.0124	0.0104	0.0064	0.0108
0.88	0.0172	0.012	0.0152	0.01	0.0124	0.0104
0.89	0.0052	0.0016	0.0044	0.002	0.0076	0.0024
0.9	-0.0116	-0.0124	-0.0104	-0.008	-0.0064	-0.0068
0.91	-0.0148	-0.0148	-0.0132	-0.0076	-0.0124	-0.0064
0.92	-0.0028	-0.004	-0.002	0.0004	-0.0076	0.0016
0.93	0.014	0.0096	0.0124	0.0104	0.0064	0.0108
0.94	0.0172	0.012	0.0152	0.01	0.0124	0.0104
0.95	0.0052	0.0012	0.004	0.0016	0.0076	0.0024
0.96	-0.0116	-0.0124	-0.0104	-0.008	-0.0064	-0.0068
0.97	-0.0144	-0.0144	-0.0128	-0.0076	-0.0124	-0.0064
0.98	-0.0024	-0.004	-0.002	0.0008	-0.0072	0.0016
0.99	0.014	0.0096	0.0124	0.0104	0.0068	0.0108
1	0.0172	0.012	0.0152	0.01	0.0128	0.0104
1.01	0.0048	0.0012	0.004	0.0016	0.0076	0.0024
1.02	-0.0116	-0.0124	-0.0104	-0.008	-0.0068	-0.0068
1.03	-0.0148	-0.0144	-0.0132	-0.0076	-0.0128	-0.0064
1.04	-0.0024	-0.0036	-0.0016	0.0008	-0.0072	0.002
1.05	0.014	0.0096	0.0128	0.0104	0.0064	0.0108
1.06	0.0172	0.012	0.0152	0.01	0.0124	0.0104
1.07	0.0048	0.0012	0.004	0.0016	0.0072	0.002
1.08	-0.0116	-0.0124	-0.0104	-0.008	-0.0068	-0.0068
1.09	-0.0148	-0.0144	-0.0128	-0.0076	-0.0124	-0.0064
1.1	-0.002	-0.0036	-0.0016	0.0012	-0.0072	0.002
1.11	0.014	0.0096	0.0128	0.0104	0.0068	0.0108
1.12	0.0172	0.012	0.0152	0.01	0.0128	0.0104
1.13	0.0044	0.0008	0.0036	0.0012	0.0068	0.002
1.14	-0.0116	-0.0124	-0.0108	-0.008	-0.0068	-0.0068
1.15	-0.0148	-0.0144	-0.0128	-0.0076	-0.0128	-0.0064
1.16	-0.002	-0.0032	-0.0012	0.0012	-0.0072	0.002
1.17	0.014	0.01	0.0128	0.0104	0.0068	0.0108
1.18	0.0172	0.012	0.0152	0.01	0.0128	0.0104
1.19	0.0044	0.0008	0.0036	0.0012	0.0072	0.002
1.2	-0.0116	-0.0124	-0.0108	-0.008	-0.0068	-0.0068
1.21	-0.0144	-0.0144	-0.0128	-0.0076	-0.0124	-0.0064
1.22	-0.0016	-0.0032	-0.0012	0.0012	-0.0068	0.002
1.23	0.014	0.01	0.0128	0.0104	0.0068	0.0108
1.24	0.0172	0.012	0.0152	0.01	0.0128	0.0104
1.25	0.004	0.0004	0.0032	0.0012	0.0068	0.002
1.26	-0.012	-0.0128	-0.0108	-0.008	-0.0068	-0.0068
1.27	-0.0144	-0.0144	-0.0128	-0.0076	-0.0128	-0.0064
1.28	-0.0016	-0.0028	-0.0008	0.0016	-0.0068	0.0024
1.29	0.0144	0.01	0.0128	0.0104	0.0068	0.0108
1.3	0.0172	0.0116	0.0152	0.01	0.0128	0.0104
1.31	0.004	0.0004	0.0032	0.0012	0.0068	0.0016
1.32	-0.012	-0.0128	-0.0108	-0.008	-0.0068	-0.0068
1.33	-0.0148	-0.0144	-0.0128	-0.0076	-0.0128	-0.0064
1.34	-0.0012	-0.0028	-0.0008	0.0016	-0.0068	0.0024
1.35	0.0144	0.01	0.0128	0.0104	0.0068	0.0108
1.36	0.0172	0.012	0.0152	0.01	0.0128	0.0104
1.37	0.0036	0	0.0028	0.0008	0.0068	0.0016
1.38	-0.012	-0.0128	-0.0108	-0.008	-0.0068	-0.0068
1.39	-0.0144	-0.0144	-0.0128	-0.0076	-0.0124	-0.006
1.4	-0.0012	-0.0028	-0.0004	0.0016	-0.0064	0.0024
1.41	0.0144	0.01	0.0128	0.0104	0.0072	0.0108
1.42	0.0172	0.0116	0.0152	0.01	0.0128	0.0104
1.43	0.0032	0	0.0028	0.0008	0.0064	0.0016
1.44	-0.012	-0.0128	-0.0108	-0.008	-0.0068	-0.0068
1.45	-0.0148	-0.0144	-0.0128	-0.0076	-0.0124	-0.006
1.46	-0.0008	-0.0024	-0.0004	0.0016	-0.006	0.0028
1.47	0.0144	0.01	0.0132	0.0104	0.0072	0.0108
1.48	0.0172	0.012	0.0152	0.01	0.0132	0.0104
1.49	0.0032	0	0.0028	0.0008	0.0068	0.0016
1.5	-0.012	-0.0128	-0.0108	-0.008	-0.0068	-0.0068
1.51	-0.0144	-0.0144	-0.0128	-0.0076	-0.0124	-0.0064
1.52	-0.0008	-0.0024	0	0.002	-0.006	0.0028
1.53	0.0144	0.01	0.0128	0.0104	0.0072	0.0108
1.54	0.0168	0.0116	0.0148	0.01	0.0128	0.01
1.55	0.0028	-0.0004	0.0024	0.0004	0.0064	0.0012
1.56	-0.0124	-0.0132	-0.0112	-0.008	-0.0072	-0.0068
1.57	-0.0148	-0.0144	-0.0128	-0.0072	-0.0124	-0.006
1.58	-0.0008	-0.0024	0	0.002	-0.006	0.0028
1.59	0.0144	0.01	0.0128	0.0104	0.0076	0.0108
1.6	0.0168	0.0116	0.0148	0.01	0.0128	0.0104
1.61	0.0024	-0.0008	0.002	0.0008	0.0064	0.0012
1.62	-0.0128	-0.0136	-0.0116	-0.008	-0.0072	-0.0068
1.63	-0.0152	-0.0148	-0.0132	-0.0072	-0.0124	-0.006
1.64	-0.0016	-0.0028	-0.0008	0.002	-0.0056	0.0032
1.65	0.0128	0.0084	0.0116	0.0104	0.008	0.0108
1.66	0.014	0.0092	0.012	0.01	0.0132	0.0104
1.67	-0.0012	-0.004	-0.0016	0.0004	0.0064	0.0012
1.68	-0.016	-0.016	-0.0144	-0.008	-0.0072	-0.0068
1.69	-0.0188	-0.018	-0.0168	-0.0072	-0.0124	-0.006
1.7	-0.0064	-0.0072	-0.0052	0.0024	-0.0056	0.0032
1.71	0.0084	0.0048	0.0076	0.0108	0.008	0.0112
1.72	0.0124	0.0076	0.0108	0.0104	0.0136	0.0104
1.73	0.0004	-0.0028	-0.0004	0.0004	0.0068	0.0012
1.74	-0.0136	-0.014	-0.0124	-0.008	-0.0064	-0.0068
1.75	-0.0152	-0.0148	-0.0136	-0.0072	-0.012	-0.006
1.76	0	-0.002	0.0004	0.0028	-0.0048	0.0036
1.77	0.0148	0.01	0.0132	0.0108	0.0084	0.0112
1.78	0.0168	0.0116	0.0148	0.01	0.0136	0.0104
1.79	0.002	-0.0012	0.0012	0	0.0064	0.0008
1.8	-0.0124	-0.0132	-0.0116	-0.008	-0.0068	-0.0068
1.81	-0.0144	-0.0144	-0.0128	-0.0072	-0.0124	-0.006
1.82	0.0008	-0.0012	0.0008	0.0028	-0.0048	0.0036
1.83	0.0156	0.0108	0.0136	0.0108	0.0084	0.0112
1.84	0.0172	0.0116	0.0152	0.01	0.0136	0.0104
1.85	0.002	-0.0012	0.0016	0	0.0064	0.0008
1.86	-0.0128	-0.0132	-0.0116	-0.0084	-0.0072	-0.0068
1.87	-0.0144	-0.0144	-0.0128	-0.0076	-0.0128	-0.006
1.88	0.0008	-0.0012	0.0012	0.0028	-0.0052	0.0036
1.89	0.0152	0.0108	0.0136	0.0108	0.008	0.0112
1.9	0.0168	0.0116	0.0148	0.01	0.0132	0.0104
1.91	0.0016	-0.0016	0.0012	-0.0004	0.0056	0.0004
1.92	-0.0128	-0.0136	-0.0116	-0.008	-0.0076	-0.0068
1.93	-0.0144	-0.014	-0.0124	-0.0072	-0.0128	-0.006
1.94	0.0008	-0.0008	0.0012	0.0028	-0.0048	0.0036
1.95	0.0156	0.0108	0.0136	0.0108	0.0084	0.0112
1.96	0.0172	0.0116	0.0148	0.01	0.0136	0.0104
1.97	0.0016	-0.0016	0.0012	0	0.006	0.0004
1.98	-0.0128	-0.0136	-0.0116	-0.0084	-0.0076	-0.0072
1.99	-0.0144	-0.014	-0.0124	-0.0072	-0.0128	-0.006
2	0.0012	-0.0004	0.0016	0.0032	-0.0048	0.004
2.01	0.0156	0.0108	0.014	0.0108	0.0088	0.0112
2.02	0.0172	0.0116	0.0152	0.01	0.014	0.0104
2.03	0.0016	-0.0016	0.0012	-0.0004	0.006	0.0004
2.04	-0.0128	-0.0132	-0.0116	-0.008	-0.0072	-0.0068
2.05	-0.014	-0.014	-0.0124	-0.0072	-0.0124	-0.006
2.06	0.0016	-0.0004	0.002	0.0032	-0.0044	0.004
2.07	0.016	0.0112	0.0144	0.0112	0.0088	0.0112
2.08	0.0184	0.0128	0.016	0.01	0.014	0.0104
2.09	0.0016	-0.0016	0.0012	-0.0004	0.0056	0.0004
2.1	-0.0124	-0.0128	-0.0112	-0.0084	-0.0076	-0.0072
2.11	-0.0136	-0.0136	-0.012	-0.0072	-0.0124	-0.006
2.12	0.0024	0.0004	0.0028	0.0032	-0.0044	0.004
2.13	0.0164	0.0116	0.0148	0.0108	0.0088	0.0112
2.14	0.0176	0.012	0.0156	0.01	0.014	0.0104
2.15	0.0016	-0.0016	0.0012	-0.0008	0.0056	0
2.16	-0.0124	-0.0128	-0.0112	-0.0084	-0.0076	-0.0072
2.17	-0.0136	-0.0132	-0.0116	-0.0072	-0.0128	-0.006
2.18	0.002	0	0.0024	0.0032	-0.0044	0.004
2.19	0.016	0.0112	0.0144	0.0108	0.0088	0.0112
2.2	0.0172	0.0116	0.0152	0.0096	0.0136	0.01
2.21	0.0012	-0.002	0.0008	-0.0008	0.0052	0
2.22	-0.0128	-0.0132	-0.0116	-0.0084	-0.008	-0.0072
2.23	-0.0136	-0.0136	-0.012	-0.0072	-0.0128	-0.006
2.24	0.0024	0.0004	0.0024	0.0036	-0.004	0.0044
2.25	0.016	0.0112	0.0144	0.0112	0.0088	0.0116
2.26	0.0168	0.0116	0.0152	0.01	0.014	0.0104
2.27	0.0008	-0.002	0.0004	-0.0008	0.0052	0
2.28	-0.0128	-0.0136	-0.0116	-0.0084	-0.008	-0.0072
2.29	-0.0136	-0.0132	-0.0116	-0.0072	-0.0128	-0.006
2.3	0.0028	0.0008	0.0028	0.0036	-0.004	0.0044
2.31	0.0164	0.0116	0.0148	0.0108	0.0088	0.0112
2.32	0.0172	0.012	0.0152	0.0096	0.0136	0.01
2.33	0.0008	-0.002	0.0004	-0.0012	0.0044	-0.0004
2.34	-0.0128	-0.0132	-0.0116	-0.0088	-0.0088	-0.0076
2.35	-0.0132	-0.0132	-0.0116	-0.0072	-0.0136	-0.006
2.36	0.0032	0.0008	0.0032	0.0036	-0.0048	0.0044
2.37	0.0164	0.0116	0.0148	0.0108	0.0084	0.0112
2.38	0.0168	0.0116	0.0152	0.0096	0.0132	0.01
2.39	0.0004	-0.0024	0	-0.0016	0.004	-0.0008
2.4	-0.0132	-0.0136	-0.0116	-0.0088	-0.0088	-0.0076
2.41	-0.0136	-0.0132	-0.0116	-0.0072	-0.0136	-0.006
2.42	0.0028	0.0008	0.0032	0.0036	-0.0044	0.0044
2.43	0.016	0.0112	0.0144	0.0108	0.0084	0.0112
2.44	0.0168	0.0116	0.0148	0.0096	0.0132	0.01
2.45	0	-0.0028	-0.0004	-0.0016	0.004	-0.0008
2.46	-0.0132	-0.0136	-0.012	-0.0088	-0.0088	-0.0072
2.47	-0.0136	-0.0136	-0.012	-0.0072	-0.0136	-0.006
2.48	0.0032	0.0008	0.0032	0.004	-0.004	0.0048
2.49	0.0164	0.0112	0.0144	0.0112	0.0088	0.0116
2.5	0.0164	0.0112	0.0148	0.0096	0.0136	0.01
2.51	-0.0004	-0.0032	-0.0004	-0.0016	0.0044	-0.0008
2.52	-0.0132	-0.0136	-0.012	-0.0084	-0.0088	-0.0072
2.53	-0.0136	-0.0136	-0.012	-0.0072	-0.0132	-0.0056
2.54	0.0032	0.0008	0.0032	0.004	-0.0036	0.0048
2.55	0.016	0.0112	0.0144	0.0108	0.0088	0.0112
2.56	0.0164	0.0112	0.0144	0.0096	0.0136	0.01
2.57	-0.0008	-0.0036	-0.0008	-0.002	0.004	-0.0008
2.58	-0.0136	-0.014	-0.012	-0.0088	-0.0088	-0.0076
2.59	-0.0136	-0.0136	-0.012	-0.0072	-0.0136	-0.006
2.6	0.0032	0.0012	0.0032	0.0044	-0.0036	0.0052
2.61	0.016	0.0112	0.0144	0.0112	0.0092	0.0116
2.62	0.016	0.0108	0.0144	0.0096	0.0136	0.01
2.63	-0.0008	-0.0036	-0.0012	-0.002	0.004	-0.0008
2.64	-0.0136	-0.014	-0.0124	-0.0088	-0.0088	-0.0076
2.65	-0.014	-0.0136	-0.012	-0.0072	-0.0136	-0.006
2.66	0.0032	0.0012	0.0032	0.0044	-0.0036	0.0052
2.67	0.016	0.0112	0.0144	0.0112	0.0088	0.0112
2.68	0.016	0.0112	0.0144	0.0096	0.0136	0.01
2.69	-0.0012	-0.004	-0.0012	-0.002	0.0036	-0.0012
2.7	-0.014	-0.014	-0.0124	-0.0088	-0.0092	-0.0076
2.71	-0.0136	-0.0136	-0.012	-0.0068	-0.0136	-0.0056
2.72	0.0036	0.0012	0.0036	0.0044	-0.0036	0.0052
2.73	0.016	0.0112	0.0144	0.0112	0.0092	0.0116
2.74	0.016	0.0108	0.014	0.0096	0.0136	0.01
2.75	-0.0016	-0.004	-0.0016	-0.002	0.0036	-0.0012
2.76	-0.014	-0.0144	-0.0124	-0.0088	-0.0092	-0.0076
2.77	-0.0136	-0.0136	-0.012	-0.0072	-0.0136	-0.006
2.78	0.0036	0.0016	0.0036	0.0044	-0.0036	0.0052
2.79	0.016	0.0112	0.0144	0.0112	0.0092	0.0112
2.8	0.016	0.0108	0.014	0.0096	0.0136	0.01
2.81	-0.0016	-0.0044	-0.0016	-0.002	0.0036	-0.0012
2.82	-0.014	-0.0144	-0.0124	-0.0088	-0.0092	-0.0076
2.83	-0.014	-0.0136	-0.012	-0.0068	-0.0136	-0.0056
2.84	0.0036	0.0016	0.0036	0.0048	-0.0032	0.0056
2.85	0.016	0.0112	0.0144	0.0112	0.0092	0.0116
2.86	0.0156	0.0104	0.014	0.0096	0.0136	0.0096
2.87	-0.002	-0.0048	-0.0024	-0.0024	0.0032	-0.0016
2.88	-0.014	-0.0144	-0.0128	-0.0088	-0.0096	-0.0076
2.89	-0.0136	-0.0136	-0.012	-0.0072	-0.0136	-0.0056
2.9	0.004	0.0016	0.004	0.0048	-0.0032	0.0056
2.91	0.0164	0.0112	0.0144	0.0112	0.0092	0.0116
2.92	0.016	0.0108	0.014	0.0096	0.0136	0.0096
2.93	-0.002	-0.0044	-0.002	-0.0024	0.0032	-0.0016
2.94	-0.014	-0.0144	-0.0124	-0.0088	-0.0092	-0.0076
2.95	-0.0136	-0.0132	-0.0116	-0.0068	-0.0136	-0.0056
2.96	0.0044	0.002	0.0044	0.0052	-0.0028	0.0056
2.97	0.0164	0.0116	0.0144	0.0112	0.0096	0.0116
2.98	0.0156	0.0104	0.014	0.0092	0.0136	0.0096
2.99	-0.0024	-0.0048	-0.0024	-0.0028	0.0028	-0.002
3	-0.0144	-0.0144	-0.0128	-0.0088	-0.0092	-0.0076
3.01	-0.0136	-0.0136	-0.012	-0.0068	-0.0136	-0.0056
3.02	0.0044	0.002	0.0044	0.0052	-0.0028	0.006
3.03	0.0164	0.0116	0.0144	0.0112	0.0096	0.0116
3.04	0.0156	0.0104	0.014	0.0096	0.0136	0.0096
3.05	-0.0024	-0.0048	-0.0024	-0.0028	0.0028	-0.002
3.06	-0.0144	-0.0144	-0.0128	-0.0088	-0.0092	-0.0076
3.07	-0.0132	-0.0132	-0.0116	-0.0068	-0.0136	-0.0056
3.08	0.0048	0.0024	0.0048	0.0052	-0.0024	0.006
3.09	0.0164	0.0116	0.0148	0.0112	0.0096	0.0116
3.1	0.0156	0.0104	0.0136	0.0092	0.0136	0.0096
3.11	-0.0024	-0.0052	-0.0028	-0.0028	0.0024	-0.002
3.12	-0.014	-0.0144	-0.0128	-0.0088	-0.0096	-0.0076
3.13	-0.0132	-0.0128	-0.0116	-0.0068	-0.0136	-0.0056
3.14	0.0052	0.0024	0.0048	0.0056	-0.0024	0.006
3.15	0.0168	0.0116	0.0148	0.0112	0.0096	0.0116
3.16	0.0156	0.0104	0.014	0.0092	0.0136	0.0096
3.17	-0.0028	-0.0052	-0.0028	-0.0032	0.0024	-0.002
3.18	-0.014	-0.0144	-0.0128	-0.0088	-0.0096	-0.0076
3.19	-0.0132	-0.0132	-0.0116	-0.0068	-0.0136	-0.0056
3.2	0.0052	0.0028	0.0048	0.0056	-0.0024	0.006
3.21	0.0168	0.0116	0.0148	0.0112	0.0096	0.0116
3.22	0.0156	0.0104	0.0136	0.0092	0.0136	0.0092
3.23	-0.0028	-0.0052	-0.0028	-0.0032	0.0024	-0.0024
3.24	-0.0144	-0.0144	-0.0128	-0.0088	-0.0096	-0.0076
3.25	-0.0128	-0.0128	-0.0112	-0.0064	-0.0136	-0.0052
3.26	0.0052	0.0028	0.0052	0.0056	-0.002	0.0064
3.27	0.0168	0.0116	0.0148	0.0112	0.01	0.0116
3.28	0.0156	0.0104	0.0136	0.0092	0.0136	0.0096
3.29	-0.0032	-0.0056	-0.0032	-0.0032	0.002	-0.0024
3.3	-0.0144	-0.0144	-0.0128	-0.0088	-0.01	-0.0076
3.31	-0.0128	-0.0128	-0.0112	-0.0064	-0.0136	-0.0052
3.32	0.0056	0.0032	0.0052	0.0056	-0.002	0.0064
3.33	0.0168	0.0116	0.0148	0.0112	0.01	0.0116
3.34	0.0152	0.0104	0.0136	0.0088	0.0136	0.0092
3.35	-0.0032	-0.0056	-0.0032	-0.0032	0.002	-0.0024
3.36	-0.0144	-0.0144	-0.0128	-0.0088	-0.0096	-0.0076
3.37	-0.0128	-0.0128	-0.0112	-0.0064	-0.0132	-0.0052
3.38	0.006	0.0032	0.0056	0.006	-0.0016	0.0064
3.39	0.0168	0.0116	0.0148	0.0112	0.01	0.0116
3.4	0.0152	0.01	0.0136	0.0088	0.0136	0.0092
3.41	-0.0032	-0.0056	-0.0032	-0.0036	0.002	-0.0024
3.42	-0.0144	-0.0144	-0.0128	-0.0088	-0.01	-0.0076
3.43	-0.0124	-0.0124	-0.0108	-0.0064	-0.0132	-0.0052
3.44	0.006	0.0036	0.006	0.006	-0.0016	0.0068
3.45	0.0168	0.012	0.0152	0.0112	0.01	0.0116
3.46	0.0152	0.01	0.0132	0.0088	0.0132	0.0092
3.47	-0.0036	-0.006	-0.0036	-0.0036	0.0016	-0.0028
3.48	-0.0144	-0.0148	-0.0128	-0.0088	-0.01	-0.0076
3.49	-0.0128	-0.0128	-0.0112	-0.0064	-0.0136	-0.0052
3.5	0.006	0.0032	0.0056	0.006	-0.002	0.0064
3.51	0.0168	0.0116	0.0148	0.0112	0.0096	0.0112
3.52	0.0148	0.01	0.0132	0.0088	0.0132	0.0092
3.53	-0.004	-0.006	-0.0036	-0.0036	0.0012	-0.0028
3.54	-0.0144	-0.0144	-0.0128	-0.0088	-0.0104	-0.0076
3.55	-0.0124	-0.0124	-0.0108	-0.006	-0.0132	-0.0048
3.56	0.0064	0.0036	0.006	0.0064	-0.0012	0.0068
3.57	0.0172	0.012	0.0152	0.0112	0.0104	0.0116
3.58	0.0148	0.01	0.0132	0.0084	0.0132	0.0088
3.59	-0.004	-0.006	-0.0036	-0.004	0.0012	-0.0028
3.6	-0.0144	-0.0144	-0.0128	-0.0088	-0.01	-0.0076
3.61	-0.012	-0.012	-0.0108	-0.006	-0.0132	-0.0048
3.62	0.0068	0.004	0.0064	0.0064	-0.0012	0.0068
3.63	0.0172	0.012	0.0152	0.0112	0.01	0.0116
3.64	0.0148	0.01	0.0132	0.0084	0.0132	0.0088
3.65	-0.004	-0.0064	-0.004	-0.004	0.0012	-0.0028
3.66	-0.0144	-0.0148	-0.0128	-0.0088	-0.0104	-0.0076
3.67	-0.012	-0.012	-0.0104	-0.006	-0.0132	-0.0048
3.68	0.0068	0.004	0.0064	0.0064	-0.0012	0.0072
3.69	0.0172	0.012	0.0152	0.0112	0.0104	0.0116
3.7	0.0148	0.0096	0.0128	0.0084	0.0132	0.0088
3.71	-0.0044	-0.0064	-0.0044	-0.004	0.0008	-0.0032
3.72	-0.0144	-0.0148	-0.0128	-0.0088	-0.0104	-0.0076
3.73	-0.012	-0.012	-0.0104	-0.006	-0.0132	-0.0048
3.74	0.0068	0.004	0.0064	0.0064	-0.0008	0.0072
3.75	0.0172	0.012	0.0152	0.0112	0.0104	0.0116
3.76	0.0148	0.0096	0.0128	0.0084	0.0132	0.0088
3.77	-0.0044	-0.0068	-0.0044	-0.004	0.0008	-0.0032
3.78	-0.0144	-0.0148	-0.0128	-0.0088	-0.0104	-0.0076
3.79	-0.012	-0.012	-0.0104	-0.006	-0.0132	-0.0048
3.8	0.0072	0.004	0.0068	0.0068	-0.0008	0.0072
3.81	0.0172	0.012	0.0152	0.0112	0.0104	0.0116
3.82	0.0144	0.0096	0.0128	0.0084	0.0132	0.0088
3.83	-0.0048	-0.0068	-0.0044	-0.0044	0.0008	-0.0032
3.84	-0.0144	-0.0148	-0.0128	-0.0088	-0.0104	-0.0076
3.85	-0.0116	-0.0116	-0.01	-0.0056	-0.0128	-0.0044
3.86	0.0072	0.0044	0.0068	0.0068	-0.0004	0.0072
3.87	0.0172	0.012	0.0152	0.0112	0.0104	0.0116
3.88	0.0144	0.0096	0.0128	0.0084	0.0132	0.0088
3.89	-0.0048	-0.0068	-0.0044	-0.0044	0.0008	-0.0032
3.9	-0.0144	-0.0148	-0.0128	-0.0088	-0.0104	-0.0076
3.91	-0.0116	-0.0116	-0.01	-0.0056	-0.0128	-0.0044
3.92	0.0076	0.0044	0.0068	0.0068	-0.0004	0.0072
3.93	0.0172	0.012	0.0152	0.0112	0.0104	0.0116
3.94	0.0144	0.0092	0.0124	0.008	0.0132	0.0084
3.95	-0.0048	-0.0072	-0.0048	-0.0044	0.0004	-0.0036
3.96	-0.0144	-0.0148	-0.0128	-0.0088	-0.0104	-0.0076
3.97	-0.0112	-0.0116	-0.01	-0.0056	-0.0128	-0.0044
3.98	0.0076	0.0048	0.0072	0.0068	-0.0004	0.0076
3.99	0.0172	0.012	0.0152	0.0112	0.0108	0.0116
4	0.014	0.0092	0.0124	0.008	0.0132	0.0084
4.01	-0.0052	-0.0072	-0.0048	-0.0048	0.0004	-0.0036
4.02	-0.0144	-0.0148	-0.0128	-0.0088	-0.0108	-0.0076
4.03	-0.0112	-0.0116	-0.01	-0.0056	-0.0132	-0.0044
4.04	0.0076	0.0048	0.0072	0.0072	0	0.0076
4.05	0.0172	0.012	0.0152	0.0112	0.0108	0.0116
4.06	0.014	0.0092	0.0124	0.008	0.0132	0.0084
4.07	-0.0052	-0.0072	-0.0048	-0.0048	0.0004	-0.0036
4.08	-0.0144	-0.0148	-0.0128	-0.0088	-0.0104	-0.0076
4.09	-0.0112	-0.0116	-0.0096	-0.0056	-0.0128	-0.0044
4.1	0.008	0.0048	0.0072	0.0072	0	0.0076
4.11	0.0172	0.012	0.0152	0.0112	0.0108	0.0116
4.12	0.014	0.0088	0.012	0.008	0.0128	0.0084
4.13	-0.0056	-0.0076	-0.0052	-0.0048	0	-0.004
4.14	-0.0148	-0.0148	-0.0132	-0.0088	-0.0108	-0.0076
4.15	-0.0112	-0.0116	-0.0096	-0.0056	-0.0128	-0.0044
4.16	0.008	0.0048	0.0072	0.0072	0	0.0076
4.17	0.0172	0.012	0.0152	0.0112	0.0104	0.0112
4.18	0.0136	0.0088	0.012	0.0076	0.0128	0.008
4.19	-0.006	-0.0076	-0.0056	-0.0052	-0.0004	-0.004
4.2	-0.0148	-0.0148	-0.0132	-0.0092	-0.0112	-0.008
4.21	-0.0112	-0.0112	-0.0096	-0.0056	-0.0132	-0.0044
4.22	0.008	0.0048	0.0076	0.0072	-0.0004	0.0076
4.23	0.0172	0.012	0.0152	0.0112	0.0104	0.0112
4.24	0.0136	0.0088	0.012	0.0076	0.0124	0.008
4.25	-0.006	-0.008	-0.0056	-0.0052	-0.0008	-0.0044
4.26	-0.0148	-0.0148	-0.0132	-0.0092	-0.0116	-0.008
4.27	-0.0112	-0.0112	-0.0096	-0.0052	-0.0132	-0.0044
4.28	0.0084	0.0052	0.0076	0.0072	0	0.008
4.29	0.0172	0.012	0.0152	0.0112	0.0104	0.0112
4.3	0.0136	0.0084	0.0116	0.0076	0.0124	0.008
4.31	-0.006	-0.008	-0.0056	-0.0052	-0.0012	-0.0044
4.32	-0.0148	-0.0148	-0.0132	-0.0092	-0.0116	-0.008
4.33	-0.0112	-0.0112	-0.0096	-0.0056	-0.0136	-0.0044
4.34	0.0084	0.0052	0.0076	0.0072	-0.0004	0.008
4.35	0.0172	0.012	0.0152	0.0112	0.0104	0.0112
4.36	0.0132	0.0084	0.0116	0.0072	0.0124	0.0076
4.37	-0.006	-0.008	-0.0056	-0.0052	-0.0012	-0.0044
4.38	-0.0148	-0.0148	-0.0132	-0.0092	-0.0116	-0.008
4.39	-0.0108	-0.0108	-0.0092	-0.0052	-0.0132	-0.004
4.4	0.0088	0.0056	0.008	0.0076	0	0.008
4.41	0.0172	0.012	0.0152	0.0112	0.0104	0.0112
4.42	0.0132	0.0084	0.0116	0.0072	0.012	0.0076
4.43	-0.0064	-0.0084	-0.006	-0.0056	-0.0016	-0.0044
4.44	-0.0148	-0.0148	-0.0132	-0.0092	-0.012	-0.008
4.45	-0.0108	-0.0108	-0.0092	-0.0052	-0.0136	-0.004
4.46	0.0088	0.0056	0.008	0.0076	0	0.008
4.47	0.0172	0.0124	0.0156	0.0112	0.0104	0.0112
4.48	0.0132	0.0084	0.0116	0.0072	0.012	0.0076
4.49	-0.0064	-0.0084	-0.006	-0.0056	-0.0016	-0.0044
4.5	-0.0152	-0.0152	-0.0132	-0.0092	-0.012	-0.008
4.51	-0.0104	-0.0108	-0.0092	-0.0052	-0.0132	-0.004
4.52	0.0088	0.0056	0.0084	0.0076	0.0004	0.008
4.53	0.0172	0.012	0.0152	0.0112	0.0104	0.0112
4.54	0.0128	0.008	0.0112	0.0072	0.012	0.0076
4.55	-0.0068	-0.0084	-0.0064	-0.0056	-0.0016	-0.0048
4.56	-0.0152	-0.0152	-0.0136	-0.0092	-0.012	-0.008
4.57	-0.0104	-0.0108	-0.0092	-0.0048	-0.0132	-0.004
4.58	0.0092	0.0056	0.0084	0.0076	0.0004	0.0084
4.59	0.0176	0.0124	0.0156	0.0112	0.0108	0.0116
4.6	0.0128	0.008	0.0112	0.0072	0.012	0.0076
4.61	-0.0068	-0.0088	-0.0064	-0.006	-0.0016	-0.0048
4.62	-0.0152	-0.0152	-0.0136	-0.0092	-0.012	-0.008
4.63	-0.0104	-0.0108	-0.0092	-0.0048	-0.0132	-0.004
4.64	0.0092	0.006	0.0084	0.0076	0.0004	0.0084
4.65	0.0176	0.012	0.0156	0.0112	0.0108	0.0112
4.66	0.0128	0.008	0.0108	0.0068	0.012	0.0072
4.67	-0.0072	-0.0088	-0.0068	-0.006	-0.002	-0.0048
4.68	-0.0152	-0.0152	-0.0136	-0.0092	-0.012	-0.008
4.69	-0.01	-0.0104	-0.0088	-0.0048	-0.0132	-0.0036
4.7	0.0092	0.006	0.0084	0.008	0.0008	0.0084
4.71	0.0176	0.0124	0.0156	0.0112	0.0108	0.0116
4.72	0.0124	0.0076	0.0108	0.0068	0.012	0.0072
4.73	-0.0072	-0.0092	-0.0068	-0.006	-0.002	-0.0048
4.74	-0.0152	-0.0152	-0.0136	-0.0092	-0.0124	-0.008
4.75	-0.01	-0.0104	-0.0088	-0.0048	-0.0132	-0.0036
4.76	0.0096	0.0064	0.0088	0.008	0.0008	0.0084
4.77	0.0176	0.0124	0.0156	0.0112	0.0108	0.0116
4.78	0.0124	0.0076	0.0108	0.0068	0.012	0.0072
4.79	-0.0072	-0.0088	-0.0068	-0.006	-0.002	-0.0048
4.8	-0.0152	-0.0152	-0.0136	-0.0092	-0.012	-0.008
4.81	-0.01	-0.01	-0.0084	-0.0044	-0.0128	-0.0036
4.82	0.0096	0.0064	0.0088	0.008	0.0012	0.0088
4.83	0.0176	0.0124	0.0156	0.0112	0.0108	0.0116
4.84	0.0124	0.0076	0.0108	0.0068	0.0116	0.0072
4.85	-0.0076	-0.0092	-0.0068	-0.006	-0.0024	-0.0052
4.86	-0.0152	-0.0152	-0.0136	-0.0092	-0.0124	-0.008
4.87	-0.0096	-0.01	-0.0084	-0.0044	-0.0128	-0.0032
4.88	0.01	0.0064	0.0092	0.008	0.0012	0.0088
4.89	0.0176	0.0124	0.0156	0.0112	0.0112	0.0116
4.9	0.012	0.0076	0.0108	0.0064	0.0116	0.0072
4.91	-0.0076	-0.0092	-0.0068	-0.006	-0.0024	-0.0052
4.92	-0.0152	-0.0152	-0.0136	-0.0092	-0.0124	-0.008
4.93	-0.0096	-0.01	-0.0084	-0.0044	-0.0128	-0.0032
4.94	0.01	0.0064	0.0092	0.0084	0.0012	0.0088
4.95	0.0176	0.0124	0.0156	0.0112	0.0112	0.0112
4.96	0.012	0.0072	0.0104	0.0064	0.0116	0.0068
4.97	-0.0076	-0.0092	-0.0072	-0.0064	-0.0028	-0.0052
4.98	-0.0152	-0.0152	-0.0136	-0.0092	-0.0124	-0.008
4.99	-0.0092	-0.0096	-0.008	-0.0044	-0.0128	-0.0032
5	0.01	0.0068	0.0092	0.0084	0.0012	0.0088
5.01	0.018	0.0124	0.0156	0.0112	0.0112	0.0116
5.02	0.012	0.0072	0.0104	0.0064	0.0116	0.0068
5.03	-0.0076	-0.0092	-0.0072	-0.0064	-0.0028	-0.0052
5.04	-0.0152	-0.0152	-0.0136	-0.0092	-0.0124	-0.0076
5.05	-0.0092	-0.0096	-0.008	-0.0044	-0.0128	-0.0032
5.06	0.0104	0.0068	0.0096	0.0084	0.0012	0.0088
5.07	0.018	0.0124	0.0156	0.0112	0.0112	0.0116
5.08	0.012	0.0072	0.0104	0.0064	0.0112	0.0068
5.09	-0.0076	-0.0092	-0.0072	-0.0064	-0.0028	-0.0052
5.1	-0.0152	-0.0152	-0.0136	-0.0092	-0.0124	-0.008
5.11	-0.0088	-0.0092	-0.0076	-0.004	-0.0124	-0.0028
5.12	0.0104	0.0068	0.0096	0.0084	0.0016	0.0088
5.13	0.018	0.0124	0.016	0.0112	0.0112	0.0116
5.14	0.0116	0.0068	0.01	0.006	0.0112	0.0064
5.15	-0.008	-0.0096	-0.0076	-0.0064	-0.0028	-0.0056
5.16	-0.0152	-0.0152	-0.0136	-0.0092	-0.0124	-0.008
5.17	-0.0088	-0.0092	-0.0076	-0.004	-0.0124	-0.0028
5.18	0.0104	0.0072	0.0096	0.0084	0.0016	0.0092
5.19	0.018	0.0124	0.0156	0.0112	0.0112	0.0116
5.2	0.0116	0.0068	0.01	0.006	0.0116	0.0064
5.21	-0.008	-0.0096	-0.0076	-0.0064	-0.0028	-0.0056
5.22	-0.0152	-0.0152	-0.0136	-0.0092	-0.0124	-0.008
5.23	-0.0088	-0.0092	-0.0076	-0.004	-0.0124	-0.0028
5.24	0.0108	0.0072	0.0096	0.0088	0.002	0.0092
5.25	0.0176	0.0124	0.0156	0.0112	0.0116	0.0112
5.26	0.0112	0.0068	0.01	0.006	0.0112	0.0064
5.27	-0.0084	-0.01	-0.0076	-0.0068	-0.0032	-0.0056
5.28	-0.0152	-0.0152	-0.0136	-0.0092	-0.0124	-0.0076
5.29	-0.0088	-0.0092	-0.0072	-0.0036	-0.012	-0.0028
5.3	0.0108	0.0072	0.01	0.0088	0.0024	0.0092
5.31	0.018	0.0124	0.0156	0.0112	0.0116	0.0116
5.32	0.0112	0.0064	0.0096	0.006	0.0112	0.0064
5.33	-0.0084	-0.01	-0.0076	-0.0068	-0.0032	-0.0056
5.34	-0.0152	-0.0152	-0.0136	-0.0092	-0.0124	-0.0076
5.35	-0.0084	-0.0092	-0.0072	-0.0036	-0.012	-0.0024
5.36	0.0108	0.0072	0.01	0.0088	0.0024	0.0092
5.37	0.018	0.0124	0.0156	0.0112	0.0116	0.0112
5.38	0.0112	0.0064	0.0096	0.0056	0.0112	0.006
5.39	-0.0084	-0.01	-0.008	-0.0068	-0.0036	-0.0056
5.4	-0.0152	-0.0152	-0.0136	-0.0092	-0.0128	-0.0076
5.41	-0.0084	-0.0088	-0.0072	-0.0036	-0.012	-0.0024
5.42	0.0112	0.0072	0.01	0.0088	0.0024	0.0092
5.43	0.018	0.0124	0.016	0.0112	0.0116	0.0116
5.44	0.0108	0.0064	0.0092	0.0056	0.0112	0.006
5.45	-0.0088	-0.0104	-0.008	-0.0068	-0.0036	-0.006
5.46	-0.0152	-0.0152	-0.0136	-0.0092	-0.0128	-0.0076
5.47	-0.0084	-0.0088	-0.0072	-0.0036	-0.012	-0.0024
5.48	0.0112	0.0076	0.01	0.0088	0.0024	0.0092
5.49	0.018	0.0124	0.0156	0.0112	0.0116	0.0112
5.5	0.0108	0.006	0.0092	0.0056	0.0108	0.006
5.51	-0.0088	-0.0104	-0.008	-0.0068	-0.0036	-0.0056
5.52	-0.0152	-0.0152	-0.0136	-0.0092	-0.0128	-0.0076
5.53	-0.008	-0.0088	-0.0068	-0.0032	-0.012	-0.0024
5.54	0.0112	0.0076	0.0104	0.0088	0.0028	0.0096
5.55	0.018	0.0124	0.0156	0.0112	0.0116	0.0112
5.56	0.0104	0.006	0.0092	0.0056	0.0108	0.006
5.57	-0.0092	-0.0104	-0.0084	-0.0072	-0.004	-0.006
5.58	-0.0156	-0.0152	-0.0136	-0.0092	-0.0128	-0.008
5.59	-0.008	-0.0084	-0.0068	-0.0032	-0.012	-0.002
5.6	0.0112	0.0076	0.0104	0.0092	0.0028	0.0096
5.61	0.018	0.0124	0.0156	0.0112	0.012	0.0116
5.62	0.0104	0.006	0.0088	0.0056	0.0108	0.006
5.63	-0.0092	-0.0104	-0.0084	-0.0072	-0.0036	-0.006
5.64	-0.0156	-0.0152	-0.0136	-0.0092	-0.0128	-0.0076
5.65	-0.008	-0.0084	-0.0068	-0.0032	-0.0116	-0.002
5.66	0.0116	0.0076	0.0104	0.0092	0.0028	0.0096
5.67	0.0176	0.0124	0.0156	0.0112	0.0116	0.0112
5.68	0.01	0.0056	0.0088	0.0052	0.0108	0.0056
5.69	-0.0092	-0.0108	-0.0084	-0.0072	-0.004	-0.006
5.7	-0.0152	-0.0152	-0.0136	-0.0092	-0.0128	-0.0076
5.71	-0.0076	-0.0084	-0.0064	-0.0028	-0.0116	-0.002
5.72	0.0116	0.008	0.0104	0.0092	0.0032	0.0096
5.73	0.018	0.0124	0.016	0.0112	0.012	0.0112
5.74	0.01	0.0056	0.0088	0.0052	0.0108	0.0056
5.75	-0.0092	-0.0108	-0.0084	-0.0072	-0.004	-0.006
5.76	-0.0156	-0.0152	-0.0136	-0.0092	-0.0128	-0.0076
5.77	-0.0076	-0.008	-0.0064	-0.0028	-0.0116	-0.002
5.78	0.0116	0.008	0.0108	0.0092	0.0032	0.0096
5.79	0.018	0.0124	0.016	0.0112	0.012	0.0112
5.8	0.01	0.0056	0.0088	0.0052	0.0104	0.0056
5.81	-0.0092	-0.0108	-0.0084	-0.0072	-0.004	-0.006
5.82	-0.0156	-0.0152	-0.0136	-0.0088	-0.0128	-0.0076
5.83	-0.0072	-0.008	-0.006	-0.0028	-0.0116	-0.0016
5.84	0.012	0.008	0.0108	0.0092	0.0032	0.0096
5.85	0.018	0.0124	0.016	0.0112	0.012	0.0112
5.86	0.0096	0.0052	0.0084	0.0048	0.0104	0.0052
5.87	-0.0096	-0.0108	-0.0088	-0.0072	-0.0044	-0.0064
5.88	-0.0152	-0.0152	-0.0136	-0.0092	-0.0132	-0.0076
5.89	-0.0072	-0.008	-0.006	-0.0028	-0.0116	-0.0016
5.9	0.012	0.008	0.0108	0.0092	0.0032	0.01
5.91	0.018	0.0124	0.016	0.0112	0.012	0.0112
5.92	0.0096	0.0052	0.0084	0.0048	0.0104	0.0052
5.93	-0.0096	-0.0108	-0.0088	-0.0072	-0.0044	-0.006
5.94	-0.0152	-0.0152	-0.0136	-0.0088	-0.0128	-0.0076
5.95	-0.0068	-0.0076	-0.006	-0.0024	-0.0108	-0.0016
5.96	0.012	0.0084	0.0112	0.0096	0.0036	0.01
5.97	0.0176	0.0124	0.0156	0.0112	0.0124	0.0112
5.98	0.0096	0.0052	0.0084	0.0048	0.0104	0.0052
5.99	-0.0096	-0.0108	-0.0088	-0.0072	-0.0044	-0.0064
6	-0.0152	-0.0152	-0.0136	-0.0088	-0.0128	-0.0076
6.01	-0.0068	-0.0076	-0.0056	-0.0024	-0.0108	-0.0012
6.02	0.012	0.0084	0.0112	0.0096	0.004	0.01
6.03	0.018	0.0124	0.016	0.0112	0.0124	0.0116
6.04	0.0092	0.0052	0.008	0.0048	0.0108	0.0052
6.05	-0.0096	-0.0108	-0.0088	-0.0072	-0.004	-0.006
6.06	-0.0152	-0.0152	-0.0136	-0.0088	-0.0124	-0.0076
6.07	-0.0068	-0.0076	-0.0056	-0.0024	-0.0108	-0.0012
6.08	0.012	0.0084	0.0112	0.0096	0.004	0.01
6.09	0.018	0.0124	0.0156	0.0112	0.0124	0.0112
6.1	0.0092	0.0048	0.008	0.0044	0.0104	0.0052
6.11	-0.01	-0.0112	-0.0088	-0.0072	-0.0044	-0.0064
6.12	-0.0152	-0.0152	-0.0136	-0.0088	-0.0128	-0.0076
6.13	-0.0064	-0.0072	-0.0052	-0.002	-0.0104	-0.0008
6.14	0.0124	0.0084	0.0112	0.0096	0.0044	0.01
6.15	0.018	0.0124	0.0156	0.0112	0.0128	0.0112
6.16	0.0088	0.0048	0.0076	0.0044	0.0104	0.0048
6.17	-0.01	-0.0112	-0.0092	-0.0072	-0.0044	-0.0064
6.18	-0.0152	-0.0152	-0.0136	-0.0088	-0.0128	-0.0076
6.19	-0.0064	-0.0072	-0.0052	-0.002	-0.0104	-0.0008
6.2	0.0124	0.0084	0.0112	0.0096	0.0044	0.01
6.21	0.0176	0.0124	0.0156	0.0108	0.0124	0.0112
6.22	0.0088	0.0044	0.0076	0.0044	0.01	0.0048
6.23	-0.01	-0.0112	-0.0092	-0.0072	-0.0044	-0.0064
6.24	-0.0152	-0.0152	-0.0136	-0.0084	-0.0124	-0.0072
6.25	-0.006	-0.0068	-0.0052	-0.0016	-0.01	-0.0008
6.26	0.0124	0.0084	0.0112	0.01	0.0048	0.0104
6.27	0.0176	0.0124	0.0156	0.0112	0.0128	0.0112
6.28	0.0084	0.0044	0.0072	0.0044	0.0104	0.0048
6.29	-0.0104	-0.0116	-0.0092	-0.0076	-0.0044	-0.0064
6.3	-0.0152	-0.0152	-0.0136	-0.0088	-0.0124	-0.0072
6.31	-0.006	-0.0068	-0.0048	-0.0016	-0.01	-0.0008
6.32	0.0128	0.0088	0.0116	0.01	0.0048	0.0104
6.33	0.018	0.0124	0.0156	0.0112	0.0128	0.0116
6.34	0.0084	0.004	0.0072	0.004	0.0104	0.0048
6.35	-0.0104	-0.0116	-0.0092	-0.0076	-0.0044	-0.0064
6.36	-0.0152	-0.0152	-0.0136	-0.0084	-0.0124	-0.0072
6.37	-0.0056	-0.0068	-0.0048	-0.0016	-0.0096	-0.0004
6.38	0.0128	0.0088	0.0116	0.01	0.0052	0.0104
6.39	0.0176	0.0124	0.0156	0.0112	0.0132	0.0112
6.4	0.008	0.004	0.0068	0.004	0.0104	0.0044
6.41	-0.0104	-0.0116	-0.0096	-0.0076	-0.0044	-0.0064
6.42	-0.0152	-0.0152	-0.0136	-0.0084	-0.0124	-0.0072
6.43	-0.0056	-0.0064	-0.0048	-0.0012	-0.0096	-0.0004
6.44	0.0128	0.0088	0.0116	0.01	0.0052	0.0104
6.45	0.0176	0.0124	0.0156	0.0112	0.0132	0.0112
6.46	0.008	0.004	0.0068	0.004	0.01	0.0044
6.47	-0.0104	-0.0116	-0.0096	-0.0076	-0.0048	-0.0064
6.48	-0.0152	-0.0152	-0.0136	-0.0084	-0.0124	-0.0072
6.49	-0.0056	-0.0064	-0.0044	-0.0012	-0.0096	-0.0004
6.5	0.0128	0.0088	0.0116	0.01	0.0052	0.0104
6.51	0.0176	0.0124	0.0156	0.0108	0.0132	0.0112
6.52	0.008	0.0036	0.0068	0.0036	0.01	0.0044
6.53	-0.0104	-0.0116	-0.0096	-0.0076	-0.0048	-0.0064
6.54	-0.0152	-0.0148	-0.0136	-0.0084	-0.0124	-0.0072
6.55	-0.0052	-0.006	-0.0044	-0.0012	-0.0092	0
6.56	0.0132	0.0088	0.012	0.01	0.0056	0.0104
6.57	0.018	0.0124	0.0156	0.0108	0.0132	0.0112
6.58	0.0076	0.0036	0.0068	0.0036	0.01	0.0044
6.59	-0.0108	-0.0116	-0.0096	-0.0076	-0.0048	-0.0064
6.6	-0.0152	-0.0152	-0.0136	-0.0084	-0.0128	-0.0072
6.61	-0.0052	-0.006	-0.0044	-0.0012	-0.0092	0
6.62	0.0132	0.0092	0.012	0.01	0.0056	0.0104
6.63	0.0176	0.0124	0.0156	0.0112	0.0132	0.0112
6.64	0.0076	0.0036	0.0064	0.0036	0.01	0.004
6.65	-0.0108	-0.0116	-0.0096	-0.0076	-0.0048	-0.0064
6.66	-0.0152	-0.0152	-0.0136	-0.0084	-0.0124	-0.0072
6.67	-0.0048	-0.006	-0.004	-0.0008	-0.0088	0
6.68	0.0132	0.0092	0.012	0.01	0.0056	0.0104
6.69	0.0176	0.0124	0.0156	0.0108	0.0132	0.0112
6.7	0.0072	0.0032	0.006	0.0036	0.0096	0.004
6.71	-0.0108	-0.012	-0.01	-0.0076	-0.0048	-0.0064
6.72	-0.0152	-0.0152	-0.0136	-0.0084	-0.0124	-0.0072
6.73	-0.0048	-0.006	-0.004	-0.0008	-0.0088	0
6.74	0.0132	0.0092	0.012	0.0104	0.0056	0.0108
6.75	0.018	0.0124	0.0156	0.0112	0.0132	0.0112
6.76	0.0072	0.0032	0.006	0.0036	0.0096	0.004
6.77	-0.0108	-0.012	-0.01	-0.0076	-0.0052	-0.0064
6.78	-0.0152	-0.0152	-0.0136	-0.0084	-0.0124	-0.0072
6.79	-0.0048	-0.0056	-0.0036	-0.0008	-0.0088	0.0004
6.8	0.0132	0.0092	0.012	0.01	0.0056	0.0104
6.81	0.0176	0.0124	0.0156	0.0108	0.0132	0.0112
6.82	0.0068	0.0028	0.006	0.0032	0.0092	0.0036
6.83	-0.0112	-0.012	-0.01	-0.0076	-0.0052	-0.0064
6.84	-0.0152	-0.0148	-0.0136	-0.0084	-0.0128	-0.0072
6.85	-0.0044	-0.0056	-0.0036	-0.0008	-0.0088	0.0004
6.86	0.0132	0.0092	0.012	0.0104	0.0056	0.0108
6.87	0.0176	0.0124	0.0156	0.0112	0.0132	0.0112
6.88	0.0068	0.0028	0.0056	0.0032	0.0096	0.0036
6.89	-0.0112	-0.012	-0.01	-0.0076	-0.0052	-0.0068
6.9	-0.0152	-0.0152	-0.0136	-0.0084	-0.0124	-0.0072
6.91	-0.0044	-0.0056	-0.0036	-0.0004	-0.0084	0.0004
6.92	0.0132	0.0092	0.012	0.0104	0.006	0.0108
6.93	0.0176	0.012	0.0156	0.0108	0.0132	0.0112
6.94	0.0064	0.0028	0.0056	0.0032	0.0092	0.0036
6.95	-0.0112	-0.0124	-0.0104	-0.0076	-0.0052	-0.0068
6.96	-0.0152	-0.0152	-0.0136	-0.0084	-0.0124	-0.0072
6.97	-0.004	-0.0052	-0.0032	-0.0004	-0.008	0.0008
6.98	0.0132	0.0092	0.012	0.0104	0.0064	0.0108
6.99	0.0176	0.012	0.0156	0.0108	0.0136	0.0112
7	0.0064	0.0024	0.0052	0.0028	0.0092	0.0036
7.01	-0.0112	-0.0124	-0.0104	-0.0076	-0.0052	-0.0068
7.02	-0.0152	-0.0152	-0.0136	-0.0084	-0.0124	-0.0072
7.03	-0.004	-0.0052	-0.0032	-0.0004	-0.008	0.0008
7.04	0.0136	0.0092	0.0124	0.0104	0.0064	0.0108
7.05	0.0176	0.0124	0.0156	0.0108	0.0136	0.0112
7.06	0.0064	0.0024	0.0052	0.0028	0.0092	0.0032
7.07	-0.0112	-0.012	-0.0104	-0.0076	-0.0052	-0.0068
7.08	-0.0152	-0.0148	-0.0132	-0.0084	-0.0124	-0.0068
7.09	-0.0036	-0.0048	-0.0028	0	-0.008	0.0008
7.1	0.014	0.0096	0.0124	0.0104	0.0064	0.0108
7.11	0.0176	0.0124	0.0156	0.0108	0.0136	0.0112
7.12	0.0064	0.0024	0.0052	0.0028	0.0092	0.0032
7.13	-0.0112	-0.012	-0.01	-0.008	-0.0052	-0.0068
7.14	-0.0148	-0.0148	-0.0132	-0.0084	-0.0124	-0.0068
7.15	-0.0032	-0.0048	-0.0028	0	-0.008	0.0012
7.16	0.014	0.0096	0.0124	0.0104	0.0064	0.0108
7.17	0.0176	0.0124	0.0156	0.0108	0.0136	0.0112
7.18	0.006	0.0024	0.0052	0.0024	0.0088	0.0032
7.19	-0.0112	-0.012	-0.01	-0.008	-0.0056	-0.0068
7.2	-0.0148	-0.0148	-0.0132	-0.008	-0.0124	-0.0068
7.21	-0.0032	-0.0044	-0.0024	0	-0.0076	0.0012
7.22	0.014	0.0096	0.0124	0.0104	0.0064	0.0108
7.23	0.0176	0.0124	0.0156	0.0108	0.0136	0.0112
7.24	0.006	0.002	0.0048	0.0024	0.0088	0.0032
7.25	-0.0116	-0.0124	-0.0104	-0.008	-0.006	-0.0068
7.26	-0.0152	-0.0148	-0.0132	-0.0084	-0.0128	-0.0072
7.27	-0.0032	-0.0044	-0.0024	0	-0.008	0.0012
7.28	0.014	0.0096	0.0128	0.0104	0.0064	0.0108
7.29	0.0176	0.0124	0.0156	0.0108	0.0132	0.0112
7.3	0.0056	0.002	0.0048	0.0024	0.0084	0.0028
7.31	-0.0112	-0.0124	-0.0104	-0.008	-0.006	-0.0068
7.32	-0.0148	-0.0148	-0.0132	-0.0084	-0.0128	-0.0068
7.33	-0.0028	-0.004	-0.0024	0.0004	-0.008	0.0012
7.34	0.014	0.01	0.0128	0.0104	0.0068	0.0108
7.35	0.0176	0.0124	0.0156	0.0108	0.0136	0.0112
7.36	0.0056	0.002	0.0048	0.002	0.0084	0.0028
7.37	-0.0116	-0.0124	-0.0104	-0.008	-0.006	-0.0068
7.38	-0.0148	-0.0148	-0.0132	-0.0084	-0.0132	-0.0072
7.39	-0.0028	-0.004	-0.002	0.0004	-0.0076	0.0016
7.4	0.0144	0.01	0.0128	0.0104	0.0068	0.0108
7.41	0.0176	0.0124	0.0156	0.0108	0.0136	0.0112
7.42	0.0056	0.0016	0.0048	0.002	0.0084	0.0028
7.43	-0.0116	-0.0124	-0.0104	-0.008	-0.006	-0.0068
7.44	-0.0148	-0.0148	-0.0132	-0.0084	-0.0128	-0.0068
7.45	-0.0024	-0.004	-0.002	0.0008	-0.0076	0.0016
7.46	0.0144	0.01	0.0128	0.0108	0.0068	0.0108
7.47	0.0176	0.0124	0.0156	0.0108	0.0136	0.0112
7.48	0.0052	0.0016	0.0044	0.002	0.0084	0.0024
7.49	-0.0116	-0.0128	-0.0108	-0.008	-0.0064	-0.0072
7.5	-0.0152	-0.0148	-0.0132	-0.0084	-0.0132	-0.0072
7.51	-0.0024	-0.004	-0.002	0.0008	-0.0076	0.0016
7.52	0.0144	0.01	0.0128	0.0108	0.0068	0.0108
7.53	0.0176	0.0124	0.0156	0.0108	0.0136	0.0112
7.54	0.0052	0.0012	0.0044	0.002	0.0084	0.0024
7.55	-0.0116	-0.0128	-0.0108	-0.008	-0.006	-0.0068
7.56	-0.0148	-0.0148	-0.0132	-0.008	-0.0128	-0.0068
7.57	-0.0024	-0.0036	-0.0016	0.0008	-0.0072	0.0016
7.58	0.0144	0.01	0.0128	0.0108	0.0072	0.0112
7.59	0.0176	0.0124	0.0156	0.0108	0.0136	0.0108
7.6	0.0048	0.0012	0.004	0.0016	0.008	0.0024
7.61	-0.012	-0.0128	-0.0108	-0.008	-0.0064	-0.0068
7.62	-0.0148	-0.0148	-0.0132	-0.008	-0.0128	-0.0068
7.63	-0.002	-0.0036	-0.0016	0.0008	-0.0072	0.002
7.64	0.0148	0.01	0.0132	0.0108	0.0072	0.0112
7.65	0.018	0.0124	0.016	0.0112	0.0144	0.0112
7.66	0.0048	0.0012	0.004	0.002	0.0084	0.0024
7.67	-0.0116	-0.0124	-0.0104	-0.008	-0.0056	-0.0068
7.68	-0.0148	-0.0148	-0.0132	-0.008	-0.0124	-0.0068
7.69	-0.002	-0.0032	-0.0012	0.0012	-0.0068	0.002
7.7	0.0144	0.01	0.0132	0.0108	0.0076	0.0108
7.71	0.0176	0.012	0.0156	0.0108	0.014	0.0108
7.72	0.0044	0.0008	0.0036	0.0016	0.008	0.002
7.73	-0.012	-0.0128	-0.0108	-0.008	-0.0064	-0.0072
7.74	-0.0148	-0.0148	-0.0132	-0.008	-0.0128	-0.0068
7.75	-0.002	-0.0032	-0.0012	0.0012	-0.0068	0.002
7.76	0.0144	0.01	0.0132	0.0108	0.0072	0.0108
7.77	0.0176	0.012	0.0156	0.0108	0.0136	0.0108
7.78	0.0044	0.0008	0.0036	0.0012	0.0076	0.002
7.79	-0.012	-0.0128	-0.0108	-0.008	-0.0064	-0.0068
7.8	-0.0148	-0.0148	-0.0132	-0.008	-0.0128	-0.0068
7.81	-0.0016	-0.0032	-0.0012	0.0012	-0.0068	0.002
7.82	0.0144	0.01	0.0132	0.0108	0.0072	0.0108
7.83	0.0172	0.012	0.0152	0.0104	0.0136	0.0108
7.84	0.004	0.0004	0.0032	0.0012	0.0072	0.002
7.85	-0.012	-0.0128	-0.0108	-0.0084	-0.0068	-0.0072
7.86	-0.0148	-0.0148	-0.0132	-0.008	-0.0132	-0.0068
7.87	-0.0016	-0.0032	-0.0008	0.0016	-0.0068	0.0024
7.88	0.0148	0.01	0.0132	0.0108	0.0072	0.0112
7.89	0.0176	0.012	0.0156	0.0108	0.0136	0.0108
7.9	0.004	0.0004	0.0032	0.0012	0.0072	0.0016
7.91	-0.0124	-0.0128	-0.0112	-0.008	-0.0068	-0.0072
7.92	-0.0148	-0.0148	-0.0132	-0.008	-0.0132	-0.0068
7.93	-0.0012	-0.0028	-0.0008	0.0016	-0.0064	0.0024
7.94	0.0148	0.01	0.0132	0.0108	0.0072	0.0112
7.95	0.0172	0.012	0.0156	0.0104	0.0136	0.0108
7.96	0.0036	0.0004	0.0032	0.0012	0.0072	0.0016
7.97	-0.0124	-0.0128	-0.0112	-0.0084	-0.0068	-0.0072
7.98	-0.0148	-0.0148	-0.0132	-0.008	-0.0132	-0.0068
7.99	-0.0012	-0.0028	-0.0004	0.0016	-0.0064	0.0028
8	0.0148	0.01	0.0132	0.0108	0.0076	0.0112
8.01	0.0176	0.012	0.0152	0.0104	0.014	0.0108
8.02	0.0032	0	0.0028	0.0008	0.0068	0.0016
8.03	-0.0124	-0.0132	-0.0112	-0.0084	-0.0072	-0.0072
8.04	-0.0148	-0.0148	-0.0132	-0.008	-0.0132	-0.0068
8.05	-0.0012	-0.0028	-0.0008	0.0016	-0.0064	0.0024
8.06	0.0148	0.0104	0.0132	0.0108	0.0072	0.0112
8.07	0.0172	0.012	0.0152	0.0104	0.0136	0.0108
8.08	0.0032	0	0.0028	0.0008	0.0068	0.0012
8.09	-0.0124	-0.0132	-0.0112	-0.0084	-0.0072	-0.0072
8.1	-0.0148	-0.0148	-0.0132	-0.008	-0.0132	-0.0068
8.11	-0.0008	-0.0024	-0.0004	0.002	-0.0064	0.0028
8.12	0.0148	0.0104	0.0132	0.0108	0.0076	0.0112
8.13	0.0172	0.012	0.0152	0.0104	0.0136	0.0108
8.14	0.0032	-0.0004	0.0024	0.0004	0.0068	0.0012
8.15	-0.0124	-0.0132	-0.0112	-0.0084	-0.0072	-0.0072
8.16	-0.0148	-0.0144	-0.0132	-0.008	-0.0132	-0.0068
8.17	-0.0008	-0.0024	0	0.002	-0.0064	0.0028
8.18	0.0148	0.0104	0.0132	0.0108	0.0076	0.0112
8.19	0.0172	0.012	0.0152	0.0104	0.0136	0.0108
8.2	0.0028	-0.0004	0.0024	0.0004	0.0068	0.0012
8.21	-0.0124	-0.0132	-0.0112	-0.0084	-0.0072	-0.0072
8.22	-0.0148	-0.0148	-0.0132	-0.008	-0.0132	-0.0068
8.23	-0.0004	-0.002	0	0.002	-0.006	0.0028
8.24	0.0148	0.0104	0.0132	0.0108	0.0076	0.0112
8.25	0.0172	0.0116	0.0152	0.0104	0.0136	0.0104
8.26	0.0028	-0.0008	0.002	0.0004	0.0064	0.0012
8.27	-0.0124	-0.0132	-0.0116	-0.0084	-0.0072	-0.0072
8.28	-0.0148	-0.0144	-0.0132	-0.008	-0.0132	-0.0068
8.29	-0.0004	-0.002	0	0.0024	-0.006	0.0032
8.3	0.0148	0.0104	0.0136	0.0108	0.0076	0.0112
8.31	0.0172	0.012	0.0152	0.0104	0.014	0.0108
8.32	0.0028	-0.0008	0.002	0.0004	0.0064	0.0012
8.33	-0.0128	-0.0132	-0.0116	-0.0084	-0.0072	-0.0072
8.34	-0.0148	-0.0144	-0.0128	-0.008	-0.0132	-0.0064
8.35	-0.0004	-0.002	0	0.0024	-0.006	0.0032
8.36	0.0148	0.0104	0.0136	0.0108	0.0076	0.0112
8.37	0.0172	0.012	0.0152	0.0104	0.0136	0.0104
8.38	0.0024	-0.0008	0.002	0	0.0064	0.0008
8.39	-0.0128	-0.0132	-0.0116	-0.0084	-0.0072	-0.0072
8.4	-0.0148	-0.0144	-0.0128	-0.0076	-0.0132	-0.0064
8.41	0	-0.0016	0.0004	0.0024	-0.0056	0.0032
8.42	0.0152	0.0104	0.0136	0.0108	0.008	0.0112
8.43	0.0172	0.012	0.0152	0.0104	0.014	0.0108
8.44	0.002	-0.0012	0.0016	0	0.0064	0.0008
8.45	-0.0128	-0.0136	-0.0116	-0.0084	-0.0076	-0.0072
8.46	-0.0148	-0.0144	-0.0128	-0.0076	-0.0132	-0.0064
8.47	0.0004	-0.0016	0.0008	0.0024	-0.0056	0.0036
8.48	0.0152	0.0104	0.0136	0.0108	0.008	0.0112
8.49	0.0172	0.0116	0.0152	0.0104	0.014	0.0104
8.5	0.002	-0.0012	0.0016	0	0.006	0.0008
8.51	-0.0128	-0.0132	-0.0116	-0.0084	-0.0072	-0.0072
8.52	-0.0148	-0.0144	-0.0128	-0.0076	-0.0132	-0.0064
8.53	0.0004	-0.0012	0.0008	0.0028	-0.0052	0.0036
8.54	0.0152	0.0108	0.0136	0.0108	0.0084	0.0112
8.55	0.0172	0.0116	0.0148	0.0104	0.014	0.0104
8.56	0.002	-0.0016	0.0012	-0.0004	0.006	0.0004
8.57	-0.0128	-0.0136	-0.0116	-0.0084	-0.0076	-0.0072
8.58	-0.0144	-0.0144	-0.0128	-0.0076	-0.0132	-0.0064
8.59	0.0008	-0.0012	0.0012	0.0028	-0.0052	0.0036
8.6	0.0152	0.0108	0.0136	0.0108	0.0084	0.0112
8.61	0.0172	0.0116	0.0152	0.0104	0.014	0.0108
8.62	0.0016	-0.0016	0.0012	-0.0004	0.006	0.0004
8.63	-0.0128	-0.0136	-0.0116	-0.0084	-0.0076	-0.0072
8.64	-0.0148	-0.0144	-0.0128	-0.0076	-0.0132	-0.0064
8.65	0.0008	-0.0012	0.0008	0.0028	-0.0052	0.0036
8.66	0.0152	0.0108	0.0136	0.0108	0.0084	0.0112
8.67	0.0172	0.0116	0.0152	0.0104	0.014	0.0104
8.68	0.0016	-0.0016	0.0012	-0.0004	0.0056	0.0004
8.69	-0.0132	-0.0136	-0.0116	-0.0084	-0.008	-0.0072
8.7	-0.0144	-0.0144	-0.0128	-0.0076	-0.0132	-0.0064
8.71	0.0012	-0.0008	0.0012	0.0032	-0.0048	0.004
8.72	0.0156	0.0108	0.014	0.0112	0.0084	0.0116
8.73	0.0172	0.0116	0.0152	0.0104	0.014	0.0104
8.74	0.0012	-0.0016	0.0008	-0.0008	0.0056	0
8.75	-0.0132	-0.0136	-0.0116	-0.0084	-0.0076	-0.0072
8.76	-0.0144	-0.014	-0.0128	-0.0076	-0.0132	-0.0064
8.77	0.0012	-0.0008	0.0016	0.0032	-0.0048	0.004
8.78	0.0156	0.0108	0.014	0.0108	0.0084	0.0112
8.79	0.0168	0.0116	0.0148	0.01	0.014	0.0104
8.8	0.0012	-0.002	0.0008	-0.0008	0.0052	0
8.81	-0.0132	-0.0136	-0.0116	-0.0084	-0.008	-0.0072
8.82	-0.0144	-0.014	-0.0124	-0.0076	-0.0132	-0.0064
8.83	0.0016	-0.0004	0.0016	0.0032	-0.0048	0.004
8.84	0.0156	0.0108	0.014	0.0108	0.0084	0.0112
8.85	0.0168	0.0116	0.0148	0.01	0.014	0.0104
8.86	0.0012	-0.002	0.0008	-0.0008	0.0052	0
8.87	-0.0132	-0.0136	-0.0116	-0.0088	-0.008	-0.0072
8.88	-0.0144	-0.014	-0.0124	-0.0076	-0.0136	-0.0064
8.89	0.0016	-0.0004	0.002	0.0032	-0.0048	0.0044
8.9	0.0156	0.0112	0.014	0.0108	0.0084	0.0112
8.91	0.0168	0.0116	0.0152	0.01	0.014	0.0104
8.92	0.0008	-0.002	0.0004	-0.0008	0.0052	0
8.93	-0.0132	-0.0136	-0.0116	-0.0084	-0.008	-0.0072
8.94	-0.0144	-0.014	-0.0124	-0.0076	-0.0132	-0.0064
8.95	0.002	0	0.002	0.0036	-0.0044	0.0044
8.96	0.0156	0.0112	0.014	0.0112	0.0084	0.0112
8.97	0.0168	0.0116	0.0148	0.01	0.0136	0.01
8.98	0.0008	-0.0024	0.0004	-0.0012	0.0048	-0.0004
8.99	-0.0132	-0.0136	-0.012	-0.0084	-0.0084	-0.0072
9	-0.014	-0.014	-0.0124	-0.0072	-0.0132	-0.006
9.01	0.002	0	0.0024	0.0036	-0.004	0.0044
9.02	0.016	0.0112	0.014	0.0112	0.0088	0.0112
9.03	0.0168	0.0116	0.0148	0.01	0.014	0.0104
9.04	0.0004	-0.0024	0	-0.0012	0.0048	-0.0004
9.05	-0.0132	-0.0136	-0.012	-0.0084	-0.008	-0.0072
9.06	-0.014	-0.014	-0.0124	-0.0072	-0.0132	-0.006
9.07	0.002	0	0.0024	0.0036	-0.004	0.0044
9.08	0.0156	0.0108	0.014	0.0108	0.0088	0.0112
9.09	0.0168	0.0112	0.0148	0.01	0.014	0.0104
9.1	0.0004	-0.0028	0	-0.0012	0.0048	-0.0004
9.11	-0.0132	-0.0136	-0.012	-0.0084	-0.008	-0.0072
9.12	-0.014	-0.014	-0.0124	-0.0072	-0.0132	-0.006
9.13	0.0024	0.0004	0.0024	0.004	-0.004	0.0048
9.14	0.0156	0.0112	0.014	0.0108	0.0088	0.0112
9.15	0.0168	0.0112	0.0148	0.01	0.014	0.0104
9.16	0	-0.0028	-0.0004	-0.0016	0.0044	-0.0004
9.17	-0.0132	-0.0136	-0.012	-0.0084	-0.0084	-0.0072
9.18	-0.014	-0.014	-0.0124	-0.0072	-0.0132	-0.006
9.19	0.0024	0.0004	0.0024	0.004	-0.004	0.0048
9.2	0.016	0.0112	0.014	0.0108	0.0088	0.0112
9.21	0.0164	0.0112	0.0144	0.01	0.014	0.01
9.22	0	-0.0028	-0.0004	-0.0016	0.0044	-0.0008
9.23	-0.0132	-0.0136	-0.012	-0.0084	-0.0084	-0.0072
9.24	-0.014	-0.0136	-0.012	-0.0072	-0.0132	-0.006
9.25	0.0028	0.0004	0.0028	0.004	-0.0036	0.0048
9.26	0.016	0.0112	0.014	0.0108	0.0088	0.0112
9.27	0.0164	0.0112	0.0144	0.0096	0.014	0.01
9.28	-0.0004	-0.0032	-0.0004	-0.0016	0.0044	-0.0008
9.29	-0.0136	-0.014	-0.012	-0.0084	-0.0084	-0.0072
9.3	-0.014	-0.0136	-0.012	-0.0072	-0.0132	-0.006
9.31	0.0028	0.0008	0.0028	0.0044	-0.0036	0.0048
9.32	0.016	0.0112	0.0144	0.0112	0.0088	0.0112
9.33	0.0164	0.0112	0.0144	0.0096	0.014	0.01
9.34	-0.0004	-0.0032	-0.0008	-0.0016	0.004	-0.0008
9.35	-0.0132	-0.014	-0.012	-0.0084	-0.0084	-0.0072
9.36	-0.0136	-0.0136	-0.012	-0.0072	-0.0132	-0.006
9.37	0.0032	0.0008	0.0032	0.0044	-0.0032	0.0052
9.38	0.016	0.0112	0.0144	0.0112	0.0092	0.0112
9.39	0.0164	0.0112	0.0144	0.0096	0.014	0.01
9.4	-0.0008	-0.0036	-0.0008	-0.002	0.004	-0.0012
9.41	-0.0136	-0.014	-0.012	-0.0084	-0.0084	-0.0072
9.42	-0.0136	-0.0136	-0.012	-0.0068	-0.0132	-0.0056
9.43	0.0032	0.0012	0.0032	0.0048	-0.0032	0.0052
9.44	0.016	0.0112	0.0144	0.0112	0.0092	0.0116
9.45	0.0164	0.0112	0.0144	0.0096	0.014	0.01
9.46	-0.0008	-0.0036	-0.0012	-0.002	0.004	-0.0012
9.47	-0.0136	-0.014	-0.012	-0.0084	-0.0088	-0.0072
9.48	-0.0136	-0.0136	-0.012	-0.0072	-0.0132	-0.0056
9.49	0.0032	0.0012	0.0032	0.0044	-0.0032	0.0052
9.5	0.016	0.0112	0.0144	0.0112	0.0092	0.0112
9.51	0.0164	0.0108	0.0144	0.0096	0.014	0.01
9.52	-0.0012	-0.004	-0.0012	-0.0024	0.0036	-0.0012
9.53	-0.0136	-0.014	-0.012	-0.0084	-0.0088	-0.0072
9.54	-0.0136	-0.0136	-0.012	-0.0068	-0.0132	-0.0056
9.55	0.0036	0.0012	0.0036	0.0048	-0.0028	0.0056
9.56	0.016	0.0112	0.0144	0.0112	0.0096	0.0116
9.57	0.016	0.0108	0.0144	0.0096	0.014	0.01
9.58	-0.0012	-0.004	-0.0016	-0.0024	0.0036	-0.0012
9.59	-0.0136	-0.014	-0.0124	-0.0088	-0.0088	-0.0072
9.6	-0.0136	-0.0136	-0.012	-0.0068	-0.0132	-0.0056
9.61	0.0036	0.0016	0.0036	0.0048	-0.0028	0.0056
9.62	0.016	0.0112	0.0144	0.0112	0.0092	0.0116
9.63	0.016	0.0108	0.0144	0.0096	0.014	0.01
9.64	-0.0012	-0.004	-0.0016	-0.0024	0.0036	-0.0016
9.65	-0.0136	-0.014	-0.012	-0.0084	-0.0088	-0.0072
9.66	-0.0136	-0.0136	-0.012	-0.0068	-0.0132	-0.0056
9.67	0.004	0.0016	0.004	0.0052	-0.0028	0.0056
9.68	0.016	0.0112	0.0144	0.0112	0.0096	0.0116
9.69	0.016	0.0108	0.014	0.0096	0.014	0.0096
9.7	-0.0016	-0.0044	-0.0016	-0.0024	0.0032	-0.0016
9.71	-0.0136	-0.014	-0.0124	-0.0084	-0.0088	-0.0072
9.72	-0.0136	-0.0132	-0.0116	-0.0068	-0.0132	-0.0056
9.73	0.004	0.0016	0.004	0.0052	-0.0024	0.0056
9.74	0.0164	0.0112	0.0144	0.0112	0.0096	0.0116
9.75	0.016	0.0108	0.014	0.0096	0.014	0.01
9.76	-0.0016	-0.0044	-0.002	-0.0024	0.0032	-0.0016
9.77	-0.0136	-0.014	-0.0124	-0.0084	-0.0088	-0.0072
9.78	-0.0136	-0.0132	-0.0116	-0.0068	-0.0132	-0.0056
9.79	0.004	0.0016	0.004	0.0052	-0.0024	0.0056
9.8	0.016	0.0112	0.0144	0.0112	0.0096	0.0112
9.81	0.016	0.0108	0.014	0.0092	0.014	0.0096
9.82	-0.002	-0.0044	-0.002	-0.0028	0.0032	-0.0016
9.83	-0.014	-0.014	-0.0124	-0.0088	-0.0092	-0.0072
9.84	-0.0132	-0.0132	-0.0116	-0.0068	-0.0132	-0.0056
9.85	0.0044	0.002	0.0044	0.0056	-0.002	0.006
9.86	0.0164	0.0112	0.0144	0.0112	0.01	0.0116
9.87	0.016	0.0108	0.014	0.0092	0.014	0.0096
9.88	-0.002	-0.0048	-0.002	-0.0028	0.0028	-0.002
9.89	-0.014	-0.014	-0.0124	-0.0088	-0.0092	-0.0076
9.9	-0.0132	-0.0132	-0.0116	-0.0068	-0.0132	-0.0056
9.91	0.0044	0.002	0.0044	0.0052	-0.002	0.006
9.92	0.0164	0.0116	0.0144	0.0112	0.0096	0.0112
9.93	0.0156	0.0104	0.014	0.0092	0.0136	0.0096
9.94	-0.002	-0.0048	-0.0024	-0.0028	0.0028	-0.002
9.95	-0.0136	-0.014	-0.0124	-0.0084	-0.0092	-0.0072
9.96	-0.0132	-0.0132	-0.0116	-0.0068	-0.0132	-0.0056
9.97	0.0048	0.0024	0.0048	0.0056	-0.002	0.0064
9.98	0.0164	0.0116	0.0148	0.0112	0.01	0.0116
9.99	0.0156	0.0104	0.014	0.0092	0.014	0.0096
10	-0.0024	-0.0048	-0.0024	-0.0032	0.0024	-0.0024
10.01	-0.014	-0.0144	-0.0124	-0.0088	-0.0096	-0.0076
10.02	-0.0132	-0.0132	-0.0116	-0.0068	-0.0132	-0.0056
10.03	0.0048	0.0024	0.0048	0.0056	-0.002	0.0064
10.04	0.0164	0.0116	0.0148	0.0112	0.0096	0.0112
10.05	0.0156	0.0104	0.0136	0.0092	0.0136	0.0096
10.06	-0.0024	-0.0052	-0.0024	-0.0032	0.0024	-0.0024
10.07	-0.014	-0.0144	-0.0124	-0.0088	-0.0096	-0.0076
10.08	-0.0132	-0.0128	-0.0112	-0.0064	-0.0132	-0.0052
10.09	0.0052	0.0024	0.0048	0.006	-0.0016	0.0064
10.1	0.0164	0.0116	0.0148	0.0112	0.01	0.0116
10.11	0.0152	0.0104	0.0136	0.0092	0.0136	0.0092
10.12	-0.0028	-0.0052	-0.0028	-0.0032	0.002	-0.0024
10.13	-0.0144	-0.0144	-0.0128	-0.0088	-0.0096	-0.0076
10.14	-0.0132	-0.0128	-0.0112	-0.0064	-0.0132	-0.0052
10.15	0.0052	0.0024	0.0048	0.006	-0.0016	0.0064
10.16	0.0164	0.0116	0.0148	0.0112	0.01	0.0116
10.17	0.0152	0.01	0.0136	0.0092	0.014	0.0092
10.18	-0.0028	-0.0056	-0.0032	-0.0036	0.002	-0.0024
10.19	-0.014	-0.0144	-0.0128	-0.0088	-0.0096	-0.0076
10.2	-0.0128	-0.0128	-0.0112	-0.0064	-0.0132	-0.0052
10.21	0.0052	0.0028	0.0052	0.006	-0.0016	0.0064
10.22	0.0164	0.0116	0.0148	0.0112	0.01	0.0116
10.23	0.0152	0.0104	0.0136	0.0088	0.0136	0.0092
10.24	-0.0032	-0.0056	-0.0028	-0.0036	0.002	-0.0024
10.25	-0.014	-0.0144	-0.0128	-0.0088	-0.0096	-0.0076
10.26	-0.0128	-0.0128	-0.0112	-0.0064	-0.0132	-0.0052
10.27	0.0056	0.0032	0.0056	0.006	-0.0016	0.0068
10.28	0.0168	0.0116	0.0148	0.0112	0.0104	0.0116
10.29	0.0152	0.0104	0.0136	0.0092	0.014	0.0092
10.3	-0.0032	-0.0056	-0.0032	-0.0036	0.002	-0.0028
10.31	-0.0144	-0.0144	-0.0128	-0.0088	-0.01	-0.0076
10.32	-0.0128	-0.0128	-0.0112	-0.0064	-0.0132	-0.0052
10.33	0.0056	0.0032	0.0056	0.006	-0.0012	0.0068
10.34	0.0168	0.0116	0.0148	0.0112	0.0104	0.0116
10.35	0.0152	0.01	0.0136	0.0088	0.0136	0.0092
10.36	-0.0032	-0.0056	-0.0032	-0.0036	0.0016	-0.0028
10.37	-0.014	-0.0144	-0.0124	-0.0088	-0.01	-0.0076
10.38	-0.0128	-0.0124	-0.0108	-0.0064	-0.0132	-0.0052
10.39	0.006	0.0032	0.0056	0.0064	-0.0012	0.0068
10.4	0.0168	0.012	0.0148	0.0112	0.0104	0.0116
10.41	0.0152	0.01	0.0132	0.0088	0.014	0.0092
10.42	-0.0036	-0.006	-0.0036	-0.004	0.0016	-0.0028
10.43	-0.0144	-0.0144	-0.0128	-0.0088	-0.01	-0.0076
10.44	-0.0124	-0.0124	-0.0108	-0.0064	-0.0132	-0.0052
10.45	0.006	0.0036	0.0056	0.0064	-0.0012	0.0072
10.46	0.0168	0.012	0.0152	0.0112	0.0104	0.0116
10.47	0.0152	0.01	0.0136	0.0088	0.014	0.0092
10.48	-0.0036	-0.006	-0.0036	-0.004	0.0016	-0.0028
10.49	-0.0144	-0.0144	-0.0128	-0.0088	-0.01	-0.0076
10.5	-0.0124	-0.0124	-0.0108	-0.0064	-0.0132	-0.0052
10.51	0.006	0.0032	0.0056	0.0064	-0.0012	0.0068
10.52	0.0168	0.012	0.0152	0.0112	0.0104	0.0116
10.53	0.0148	0.01	0.0132	0.0088	0.014	0.0092
10.54	-0.004	-0.006	-0.0036	-0.004	0.0012	-0.0032
10.55	-0.0144	-0.0144	-0.0128	-0.0088	-0.01	-0.0076
10.56	-0.0124	-0.0124	-0.0108	-0.006	-0.0132	-0.0052
10.57	0.0064	0.0036	0.006	0.0068	-0.0008	0.0072
10.58	0.0168	0.012	0.0152	0.0116	0.0108	0.0116
10.59	0.0148	0.01	0.0132	0.0088	0.014	0.0092
10.6	-0.004	-0.0064	-0.004	-0.004	0.0012	-0.0032
10.61	-0.0144	-0.0144	-0.0128	-0.0088	-0.01	-0.0076
10.62	-0.0124	-0.0124	-0.0108	-0.006	-0.0132	-0.0048
10.63	0.0064	0.0036	0.006	0.0068	-0.0008	0.0072
10.64	0.0168	0.012	0.0152	0.0112	0.0104	0.0116
10.65	0.0148	0.0096	0.0132	0.0088	0.0136	0.0092
10.66	-0.004	-0.0064	-0.004	-0.004	0.0012	-0.0032
10.67	-0.0144	-0.0144	-0.0128	-0.0088	-0.01	-0.0076
10.68	-0.0124	-0.0124	-0.0108	-0.006	-0.0132	-0.0048
10.69	0.0068	0.004	0.0064	0.0068	-0.0004	0.0076
10.7	0.0168	0.012	0.0148	0.0112	0.0108	0.0116
10.71	0.0148	0.0096	0.0128	0.0088	0.0136	0.0088
10.72	-0.0044	-0.0068	-0.0044	-0.0044	0.0012	-0.0032
10.73	-0.0148	-0.0148	-0.0132	-0.0088	-0.0104	-0.0076
10.74	-0.0124	-0.0124	-0.0108	-0.006	-0.0132	-0.0048
10.75	0.0068	0.004	0.0064	0.0068	-0.0004	0.0076
10.76	0.0168	0.012	0.0152	0.0112	0.0108	0.0116
10.77	0.0144	0.0096	0.0128	0.0084	0.0136	0.0088
10.78	-0.0044	-0.0068	-0.0044	-0.0044	0.0008	-0.0036
10.79	-0.0144	-0.0148	-0.0128	-0.0088	-0.0104	-0.0076
10.8	-0.012	-0.012	-0.0104	-0.006	-0.0132	-0.0048
10.81	0.0068	0.004	0.0064	0.0072	-0.0004	0.0076
10.82	0.0168	0.0116	0.0148	0.0112	0.0108	0.0116
10.83	0.0144	0.0096	0.0128	0.0084	0.014	0.0088
10.84	-0.0048	-0.0068	-0.0044	-0.0044	0.0008	-0.0036
10.85	-0.0148	-0.0148	-0.0132	-0.0088	-0.0104	-0.0076
10.86	-0.012	-0.012	-0.0104	-0.006	-0.0132	-0.0048
10.87	0.0072	0.0044	0.0068	0.0072	0	0.0076
10.88	0.0172	0.012	0.0152	0.0112	0.0108	0.0116
10.89	0.0148	0.0096	0.0128	0.0084	0.014	0.0088
10.9	-0.0048	-0.0068	-0.0044	-0.0044	0.0008	-0.0036
10.91	-0.0144	-0.0148	-0.0128	-0.0088	-0.01	-0.0076
10.92	-0.012	-0.012	-0.0104	-0.0056	-0.0128	-0.0044
10.93	0.0072	0.0044	0.0068	0.0072	0.0004	0.008
10.94	0.0172	0.012	0.0152	0.0112	0.0112	0.0116
10.95	0.0144	0.0092	0.0128	0.0084	0.0136	0.0088
10.96	-0.0048	-0.0072	-0.0048	-0.0048	0.0004	-0.0036
10.97	-0.0144	-0.0148	-0.0128	-0.0088	-0.0104	-0.0076
10.98	-0.0116	-0.0116	-0.01	-0.0056	-0.0128	-0.0044
10.99	0.0076	0.0048	0.0072	0.0072	0.0004	0.008
11	0.0172	0.012	0.0152	0.0112	0.0112	0.0116
11.01	0.0144	0.0096	0.0128	0.0084	0.014	0.0088
11.02	-0.0048	-0.0068	-0.0044	-0.0048	0.0008	-0.0036
11.03	-0.0144	-0.0144	-0.0128	-0.0088	-0.01	-0.0076
11.04	-0.0116	-0.0116	-0.01	-0.0056	-0.0128	-0.0044
11.05	0.008	0.0048	0.0076	0.0076	0.0004	0.008
11.06	0.0172	0.012	0.0156	0.0112	0.0112	0.0116
11.07	0.0144	0.0096	0.0128	0.0084	0.0136	0.0088
11.08	-0.0052	-0.0072	-0.0048	-0.0048	0.0004	-0.004
11.09	-0.0144	-0.0144	-0.0128	-0.0088	-0.0104	-0.0072
11.1	-0.0112	-0.0116	-0.0096	-0.0056	-0.0128	-0.0044
11.11	0.008	0.0052	0.0076	0.0076	0.0008	0.0084
11.12	0.0176	0.0124	0.0156	0.0112	0.0112	0.0116
11.13	0.0144	0.0096	0.0128	0.008	0.0136	0.0084
11.14	-0.0048	-0.0072	-0.0048	-0.0048	0.0004	-0.004
11.15	-0.0144	-0.0144	-0.0128	-0.0088	-0.0104	-0.0076
11.16	-0.0112	-0.0112	-0.0096	-0.0056	-0.0128	-0.0044
11.17	0.0084	0.0052	0.0076	0.0076	0.0008	0.008
11.18	0.0176	0.0124	0.0156	0.0112	0.0108	0.0116
11.19	0.0144	0.0096	0.0128	0.008	0.0132	0.0084
11.2	-0.0052	-0.0072	-0.0048	-0.0052	-0.0004	-0.004
11.21	-0.014	-0.0144	-0.0124	-0.0088	-0.0104	-0.0072
11.22	-0.0108	-0.0112	-0.0096	-0.0052	-0.0128	-0.004
11.23	0.0084	0.0052	0.0076	0.0076	0.0008	0.008
11.24	0.0172	0.012	0.0156	0.0112	0.0112	0.0116
11.25	0.014	0.0092	0.0124	0.008	0.0132	0.008
11.26	-0.0056	-0.0076	-0.0052	-0.0052	-0.0004	-0.0044
11.27	-0.0148	-0.0148	-0.0132	-0.0088	-0.0108	-0.0076
11.28	-0.0112	-0.0112	-0.0096	-0.0052	-0.0132	-0.0044
11.29	0.008	0.0048	0.0076	0.0076	0.0004	0.008
11.3	0.0172	0.012	0.0152	0.0112	0.0108	0.0112
11.31	0.0136	0.0088	0.012	0.0076	0.0128	0.008
11.32	-0.006	-0.008	-0.0056	-0.0052	-0.0008	-0.0044
11.33	-0.0148	-0.0148	-0.0132	-0.0088	-0.0108	-0.0076
11.34	-0.0112	-0.0116	-0.0096	-0.0052	-0.0128	-0.004
11.35	0.008	0.0048	0.0076	0.0076	0.0008	0.0084
11.36	0.0168	0.0116	0.0152	0.0112	0.0112	0.0116
11.37	0.0132	0.0084	0.0116	0.0076	0.0132	0.008
11.38	-0.006	-0.008	-0.0056	-0.0052	-0.0004	-0.0044
11.39	-0.0148	-0.0148	-0.0132	-0.0088	-0.0108	-0.0076
11.4	-0.0108	-0.0112	-0.0092	-0.0048	-0.0124	-0.004
11.41	0.0088	0.0056	0.008	0.008	0.0016	0.0088
11.42	0.0172	0.0124	0.0156	0.0116	0.0116	0.0116
11.43	0.0136	0.0088	0.012	0.0076	0.0136	0.008
11.44	-0.006	-0.008	-0.0056	-0.0052	-0.0004	-0.0044
11.45	-0.0148	-0.0148	-0.0132	-0.0088	-0.0104	-0.0072
11.46	-0.0108	-0.0108	-0.0092	-0.0048	-0.012	-0.0036
11.47	0.0084	0.0052	0.008	0.008	0.0016	0.0084
11.48	0.0172	0.012	0.0152	0.0112	0.0116	0.0116
11.49	0.0132	0.0084	0.0116	0.0076	0.0132	0.008
11.5	-0.0064	-0.008	-0.0056	-0.0056	-0.0008	-0.0044
11.51	-0.0148	-0.0148	-0.0132	-0.0088	-0.0108	-0.0076
11.52	-0.0108	-0.0108	-0.0092	-0.0048	-0.0124	-0.0036
11.53	0.0088	0.0056	0.0084	0.008	0.0012	0.0088
11.54	0.0176	0.0124	0.0156	0.0112	0.0116	0.0116
11.55	0.0132	0.0084	0.0116	0.0076	0.0132	0.008
11.56	-0.0064	-0.0084	-0.006	-0.0056	-0.0012	-0.0048
11.57	-0.0148	-0.0148	-0.0132	-0.0088	-0.0112	-0.0076
11.58	-0.0104	-0.0108	-0.0092	-0.0048	-0.0128	-0.0036
11.59	0.0092	0.006	0.0084	0.008	0.0012	0.0088
11.6	0.0176	0.0124	0.0156	0.0112	0.0116	0.0116
11.61	0.0132	0.0084	0.0116	0.0076	0.0128	0.0076
11.62	-0.0064	-0.0084	-0.006	-0.0056	-0.0012	-0.0048
11.63	-0.0148	-0.0148	-0.0132	-0.0088	-0.0112	-0.0076
11.64	-0.0104	-0.0104	-0.0088	-0.0048	-0.0124	-0.0036
11.65	0.0092	0.006	0.0084	0.0084	0.002	0.0088
11.66	0.0176	0.0124	0.0156	0.0116	0.012	0.0116
11.67	0.0132	0.0084	0.0116	0.0072	0.0132	0.0076
11.68	-0.0064	-0.0084	-0.006	-0.006	-0.0008	-0.0048
11.69	-0.0148	-0.0148	-0.0132	-0.0088	-0.0112	-0.0076
11.7	-0.01	-0.0104	-0.0088	-0.0048	-0.0124	-0.0036
11.71	0.0096	0.006	0.0088	0.0084	0.002	0.0088
11.72	0.0176	0.0124	0.0156	0.0116	0.012	0.0116
11.73	0.0132	0.008	0.0112	0.0072	0.0132	0.0076
11.74	-0.0068	-0.0084	-0.0064	-0.006	-0.0012	-0.0048
11.75	-0.0148	-0.0148	-0.0132	-0.0088	-0.0112	-0.0076
11.76	-0.01	-0.0104	-0.0088	-0.0048	-0.0124	-0.0036
11.77	0.0096	0.006	0.0088	0.0084	0.002	0.0092
11.78	0.0176	0.0124	0.0156	0.0112	0.012	0.0116
11.79	0.0128	0.008	0.0112	0.0072	0.0128	0.0076
11.8	-0.0068	-0.0088	-0.0064	-0.006	-0.0016	-0.0048
11.81	-0.0152	-0.0148	-0.0132	-0.0088	-0.0112	-0.0076
11.82	-0.01	-0.0104	-0.0088	-0.0044	-0.0124	-0.0036
11.83	0.0096	0.0064	0.0088	0.0088	0.002	0.0092
11.84	0.0176	0.0124	0.0156	0.0116	0.012	0.0116
11.85	0.0128	0.008	0.0112	0.0072	0.0132	0.0076
11.86	-0.0072	-0.0088	-0.0068	-0.006	-0.0012	-0.0048
11.87	-0.0148	-0.0148	-0.0132	-0.0088	-0.0112	-0.0076
11.88	-0.01	-0.01	-0.0084	-0.0044	-0.012	-0.0032
11.89	0.0096	0.0064	0.0092	0.0088	0.0024	0.0092
11.9	0.0176	0.0124	0.0156	0.0116	0.012	0.0116
11.91	0.0124	0.0076	0.0108	0.0072	0.0132	0.0076
11.92	-0.0072	-0.0088	-0.0068	-0.006	-0.0016	-0.0052
11.93	-0.0148	-0.0148	-0.0132	-0.0088	-0.0112	-0.0076
11.94	-0.0096	-0.01	-0.0084	-0.0044	-0.012	-0.0032
11.95	0.01	0.0064	0.0092	0.0088	0.0028	0.0092
11.96	0.0176	0.0124	0.0156	0.0116	0.0124	0.0116
11.97	0.0124	0.0076	0.0108	0.0068	0.0132	0.0072
11.98	-0.0072	-0.0092	-0.0068	-0.0064	-0.0016	-0.0052
11.99	-0.0152	-0.0152	-0.0132	-0.0088	-0.0112	-0.0076
12	-0.0096	-0.01	-0.008	-0.004	-0.012	-0.0032
12.01	0.01	0.0064	0.0092	0.0088	0.0028	0.0096
12.02	0.0176	0.0124	0.0156	0.0116	0.0124	0.0116
12.03	0.0124	0.0076	0.0108	0.0068	0.0132	0.0072
12.04	-0.0076	-0.0092	-0.0068	-0.0064	-0.0016	-0.0052
12.05	-0.0148	-0.0148	-0.0132	-0.0088	-0.0112	-0.0076
12.06	-0.0096	-0.0096	-0.008	-0.004	-0.012	-0.0028
12.07	0.01	0.0068	0.0092	0.0088	0.0028	0.0096
12.08	0.0176	0.0124	0.0156	0.0112	0.0124	0.0116
12.09	0.012	0.0072	0.0104	0.0064	0.0128	0.0072
12.1	-0.0076	-0.0096	-0.0072	-0.0064	-0.0024	-0.0056
12.11	-0.0152	-0.0152	-0.0136	-0.0088	-0.0116	-0.0076
12.12	-0.0092	-0.0096	-0.008	-0.004	-0.012	-0.0028
12.13	0.0104	0.0068	0.0096	0.0092	0.0028	0.0096
12.14	0.0176	0.0124	0.0156	0.0112	0.0124	0.0116
12.15	0.012	0.0072	0.0104	0.0064	0.0128	0.0068
12.16	-0.008	-0.0096	-0.0072	-0.0064	-0.0024	-0.0056
12.17	-0.0152	-0.0148	-0.0132	-0.0088	-0.0116	-0.0076
12.18	-0.0092	-0.0096	-0.008	-0.004	-0.012	-0.0028
12.19	0.0104	0.0068	0.0096	0.0088	0.0028	0.0096
12.2	0.0176	0.0124	0.0156	0.0112	0.012	0.0116
12.21	0.0116	0.0072	0.0104	0.0064	0.0124	0.0068
12.22	-0.008	-0.0096	-0.0072	-0.0068	-0.0028	-0.0056
12.23	-0.0148	-0.0148	-0.0132	-0.0088	-0.012	-0.0076
12.24	-0.0088	-0.0092	-0.0076	-0.004	-0.012	-0.0028
12.25	0.0108	0.0072	0.01	0.0092	0.0032	0.0096
12.26	0.0176	0.0124	0.0156	0.0112	0.0124	0.0116
12.27	0.0116	0.0072	0.0104	0.0064	0.0124	0.0068
12.28	-0.008	-0.0096	-0.0072	-0.0068	-0.0028	-0.0056
12.29	-0.0148	-0.0148	-0.0132	-0.0092	-0.012	-0.0076
12.3	-0.0088	-0.0092	-0.0072	-0.004	-0.012	-0.0028
12.31	0.0108	0.0072	0.01	0.0092	0.0028	0.0096
12.32	0.018	0.0124	0.016	0.0112	0.012	0.0116
12.33	0.0116	0.0068	0.01	0.006	0.012	0.0064
12.34	-0.008	-0.0096	-0.0076	-0.0072	-0.0032	-0.006
12.35	-0.0148	-0.0148	-0.0132	-0.0088	-0.0124	-0.0076
12.36	-0.0088	-0.0092	-0.0072	-0.0036	-0.012	-0.0028
12.37	0.0108	0.0072	0.01	0.0092	0.0028	0.0096
12.38	0.0176	0.0124	0.0156	0.0112	0.012	0.0112
12.39	0.0112	0.0068	0.0096	0.006	0.0116	0.0064
12.4	-0.0084	-0.01	-0.008	-0.0072	-0.0036	-0.006
12.41	-0.0152	-0.0152	-0.0132	-0.0092	-0.0128	-0.008
12.42	-0.0088	-0.0092	-0.0076	-0.004	-0.0124	-0.0028
12.43	0.0104	0.0072	0.0096	0.0092	0.0024	0.0096
12.44	0.0168	0.0116	0.0148	0.0108	0.0116	0.0112
12.45	0.0096	0.0052	0.008	0.006	0.0112	0.0064
12.46	-0.0116	-0.0128	-0.0108	-0.0072	-0.0036	-0.006
12.47	-0.0204	-0.0196	-0.018	-0.0092	-0.0128	-0.0076
12.48	-0.0136	-0.0132	-0.0116	-0.0036	-0.0124	-0.0024
12.49	0.0068	0.004	0.0064	0.0092	0.0028	0.01
12.5	0.0096	0.0052	0.008	0.0112	0.0116	0.0112
12.51	0	-0.0032	-0.0004	0.0056	0.0112	0.0064
12.52	-0.0156	-0.016	-0.0144	-0.0068	-0.0032	-0.0056
12.53	-0.018	-0.0176	-0.0164	-0.0084	-0.012	-0.0072
12.54	-0.0096	-0.01	-0.0084	-0.0032	-0.0112	-0.002
12.55	0.0104	0.0068	0.0092	0.01	0.004	0.0104
12.56	0.0172	0.0116	0.0148	0.0116	0.0132	0.012
12.57	0.0108	0.0056	0.0088	0.006	0.0128	0.0068
12.58	-0.0088	-0.0108	-0.0084	-0.0068	-0.0024	-0.0056
12.59	-0.0152	-0.0152	-0.0136	-0.0084	-0.0112	-0.0072
12.6	-0.0084	-0.0092	-0.0072	-0.0028	-0.0104	-0.002
12.61	0.0112	0.0072	0.01	0.0096	0.0044	0.0104
12.62	0.0176	0.012	0.0156	0.0116	0.0132	0.0116
12.63	0.0108	0.006	0.0092	0.006	0.0128	0.0064
12.64	-0.0092	-0.0108	-0.0084	-0.0068	-0.0028	-0.0056
12.65	-0.0152	-0.0152	-0.0136	-0.0084	-0.0112	-0.0072
12.66	-0.0084	-0.0088	-0.0072	-0.0028	-0.0108	-0.002
12.67	0.0112	0.0076	0.01	0.0096	0.0044	0.01
12.68	0.0176	0.012	0.0152	0.0112	0.0132	0.0116
12.69	0.0104	0.0056	0.0088	0.0056	0.012	0.006
12.7	-0.0092	-0.0108	-0.0088	-0.0072	-0.0032	-0.006
12.71	-0.0156	-0.0152	-0.0136	-0.0088	-0.012	-0.0076
12.72	-0.008	-0.0088	-0.0068	-0.0028	-0.0108	-0.002
12.73	0.0112	0.0076	0.0104	0.0096	0.004	0.01
12.74	0.0176	0.012	0.0156	0.0112	0.0128	0.0116
12.75	0.0104	0.0056	0.0088	0.0056	0.012	0.006
12.76	-0.0092	-0.0108	-0.0088	-0.0072	-0.0032	-0.006
12.77	-0.0152	-0.0152	-0.0136	-0.0084	-0.012	-0.0072
12.78	-0.008	-0.0084	-0.0068	-0.0028	-0.0108	-0.0016
12.79	0.0116	0.008	0.0104	0.01	0.0044	0.0104
12.8	0.0176	0.0124	0.0156	0.0112	0.0132	0.0116
12.81	0.01	0.0056	0.0088	0.0056	0.012	0.006
12.82	-0.0096	-0.0108	-0.0088	-0.0072	-0.0032	-0.006
12.83	-0.0152	-0.0152	-0.0136	-0.0088	-0.012	-0.0072
12.84	-0.0076	-0.0084	-0.0064	-0.0028	-0.0104	-0.0016
12.85	0.012	0.008	0.0108	0.01	0.0048	0.0104
12.86	0.0176	0.0124	0.0156	0.0116	0.0132	0.0116
12.87	0.01	0.0056	0.0088	0.0056	0.012	0.006
12.88	-0.0096	-0.0108	-0.0088	-0.0072	-0.0032	-0.006
12.89	-0.0152	-0.0152	-0.0136	-0.0084	-0.0116	-0.0072
12.9	-0.0076	-0.008	-0.0064	-0.0024	-0.0104	-0.0012
12.91	0.012	0.008	0.0108	0.01	0.0048	0.0104
12.92	0.0176	0.0124	0.0156	0.0116	0.0132	0.0116
12.93	0.01	0.0056	0.0088	0.0052	0.012	0.006
12.94	-0.0096	-0.0108	-0.0088	-0.0072	-0.0032	-0.006
12.95	-0.0152	-0.0152	-0.0136	-0.0088	-0.012	-0.0072
12.96	-0.0072	-0.008	-0.006	-0.0024	-0.0104	-0.0012
12.97	0.0124	0.0084	0.0112	0.0104	0.0052	0.0108
12.98	0.018	0.0124	0.016	0.0116	0.0136	0.0116
12.99	0.01	0.0056	0.0084	0.0052	0.012	0.0056
13	-0.0096	-0.0108	-0.0088	-0.0072	-0.0032	-0.006
13.01	-0.0152	-0.0152	-0.0136	-0.0088	-0.012	-0.0072
13.02	-0.0072	-0.008	-0.006	-0.0024	-0.01	-0.0012
13.03	0.0124	0.0084	0.0112	0.0104	0.0052	0.0108
13.04	0.018	0.0124	0.016	0.0116	0.0136	0.0116
13.05	0.0096	0.0052	0.0084	0.0052	0.012	0.0056
13.06	-0.0096	-0.0112	-0.0088	-0.0076	-0.0036	-0.0064
13.07	-0.0152	-0.0148	-0.0136	-0.0084	-0.012	-0.0072
13.08	-0.0068	-0.0076	-0.0056	-0.002	-0.01	-0.0012
13.09	0.0124	0.0084	0.0112	0.0104	0.0056	0.0108
13.1	0.018	0.0124	0.016	0.0116	0.014	0.0116
13.11	0.0096	0.0052	0.0084	0.0052	0.012	0.0056
13.12	-0.01	-0.0112	-0.0092	-0.0076	-0.0036	-0.0064
13.13	-0.0152	-0.0152	-0.0136	-0.0088	-0.012	-0.0076
13.14	-0.0068	-0.0076	-0.0056	-0.002	-0.01	-0.0012
13.15	0.0124	0.0088	0.0116	0.0104	0.0056	0.0108
13.16	0.018	0.0128	0.016	0.0116	0.0136	0.0116
13.17	0.0096	0.0052	0.0084	0.0048	0.0116	0.0056
13.18	-0.01	-0.0112	-0.0092	-0.0076	-0.0036	-0.0064
13.19	-0.0152	-0.0152	-0.0136	-0.0088	-0.012	-0.0076
13.2	-0.0068	-0.0072	-0.0056	-0.002	-0.01	-0.0008
13.21	0.0124	0.0088	0.0116	0.0104	0.0056	0.0108
13.22	0.018	0.0124	0.016	0.0116	0.0136	0.0116
13.23	0.0092	0.0052	0.008	0.0048	0.0116	0.0052
13.24	-0.01	-0.0112	-0.0092	-0.0076	-0.004	-0.0064
13.25	-0.0152	-0.0152	-0.0136	-0.0088	-0.012	-0.0076
13.26	-0.0064	-0.0072	-0.0052	-0.002	-0.01	-0.0008
13.27	0.0128	0.0088	0.0116	0.0108	0.006	0.0112
13.28	0.018	0.0128	0.016	0.0116	0.014	0.012
13.29	0.0092	0.0048	0.008	0.0048	0.0116	0.0052
13.3	-0.0104	-0.0116	-0.0092	-0.0076	-0.004	-0.0064
13.31	-0.0152	-0.0152	-0.0136	-0.0088	-0.012	-0.0072
13.32	-0.0064	-0.0072	-0.0052	-0.0016	-0.0096	-0.0008
13.33	0.0128	0.0088	0.0116	0.0104	0.006	0.0108
13.34	0.018	0.0124	0.016	0.0116	0.014	0.0116
13.35	0.0088	0.0048	0.0076	0.0044	0.0116	0.0052
13.36	-0.0104	-0.0116	-0.0096	-0.008	-0.0044	-0.0068
13.37	-0.0152	-0.0152	-0.0136	-0.0088	-0.0124	-0.0072
13.38	-0.006	-0.0068	-0.0052	-0.0016	-0.0096	-0.0008
13.39	0.0132	0.0092	0.012	0.0104	0.006	0.0112
13.4	0.018	0.0128	0.016	0.0116	0.014	0.0116
13.41	0.0088	0.0048	0.0076	0.0044	0.0112	0.0048
13.42	-0.0104	-0.0116	-0.0096	-0.008	-0.0044	-0.0068
13.43	-0.0152	-0.0152	-0.0136	-0.0088	-0.0124	-0.0072
13.44	-0.006	-0.0068	-0.0048	-0.0016	-0.0096	-0.0004
13.45	0.0132	0.0092	0.012	0.0108	0.006	0.0112
13.46	0.018	0.0128	0.016	0.0112	0.014	0.0116
13.47	0.0088	0.0048	0.0076	0.0044	0.0112	0.0048
13.48	-0.0104	-0.0116	-0.0096	-0.008	-0.0044	-0.0068
13.49	-0.0152	-0.0148	-0.0132	-0.0084	-0.0124	-0.0072
13.5	-0.006	-0.0068	-0.0048	-0.0016	-0.0096	-0.0004
13.51	0.0132	0.0092	0.012	0.0108	0.006	0.0112
13.52	0.018	0.0124	0.016	0.0112	0.014	0.0116
13.53	0.0084	0.0044	0.0072	0.0044	0.0112	0.0048
13.54	-0.0108	-0.0116	-0.01	-0.008	-0.0048	-0.0068
13.55	-0.0152	-0.0152	-0.0136	-0.0088	-0.0124	-0.0076
13.56	-0.0056	-0.0064	-0.0048	-0.0016	-0.0096	-0.0004
13.57	0.0136	0.0096	0.012	0.0108	0.006	0.0112
13.58	0.018	0.0128	0.016	0.0116	0.014	0.0116
13.59	0.0084	0.0044	0.0072	0.0044	0.0112	0.0048
13.6	-0.0108	-0.0116	-0.01	-0.008	-0.0048	-0.0068
13.61	-0.0152	-0.0148	-0.0136	-0.0088	-0.0124	-0.0072
13.62	-0.0056	-0.0064	-0.0048	-0.0012	-0.0092	-0.0004
13.63	0.0136	0.0092	0.012	0.0108	0.0064	0.0112
13.64	0.018	0.0124	0.016	0.0112	0.014	0.0116
13.65	0.008	0.004	0.0068	0.004	0.0108	0.0044
13.66	-0.0112	-0.012	-0.01	-0.0084	-0.0052	-0.0072
13.67	-0.0152	-0.0152	-0.0136	-0.0088	-0.0128	-0.0072
13.68	-0.0052	-0.0064	-0.0044	-0.0012	-0.0096	-0.0004
13.69	0.0136	0.0096	0.0124	0.0112	0.0064	0.0112
13.7	0.018	0.0124	0.016	0.0112	0.014	0.0116
13.71	0.008	0.0036	0.0068	0.004	0.0108	0.0044
13.72	-0.0112	-0.012	-0.01	-0.0084	-0.0052	-0.0072
13.73	-0.0156	-0.0152	-0.0136	-0.0088	-0.0128	-0.0076
13.74	-0.0056	-0.0064	-0.0044	-0.0012	-0.0096	-0.0004
13.75	0.0136	0.0096	0.0124	0.0108	0.0064	0.0112
13.76	0.0176	0.0124	0.0156	0.0112	0.014	0.0116
13.77	0.0076	0.0036	0.0064	0.0036	0.0104	0.0044
13.78	-0.0112	-0.0124	-0.0104	-0.0084	-0.0056	-0.0072
13.79	-0.0152	-0.0152	-0.0136	-0.0088	-0.0132	-0.0076
13.8	-0.0052	-0.006	-0.0044	-0.0012	-0.0096	0
13.81	0.0136	0.0096	0.0124	0.0108	0.0064	0.0112
13.82	0.018	0.0124	0.0156	0.0112	0.014	0.0116
13.83	0.0076	0.0036	0.0064	0.0036	0.0104	0.004
13.84	-0.0116	-0.0124	-0.0104	-0.0088	-0.006	-0.0076
13.85	-0.0152	-0.0152	-0.0136	-0.0088	-0.0132	-0.0076
13.86	-0.0052	-0.006	-0.004	-0.0012	-0.0096	0
13.87	0.014	0.0096	0.0124	0.0108	0.006	0.0112
13.88	0.018	0.0124	0.016	0.0112	0.0136	0.0116
13.89	0.0072	0.0032	0.0064	0.0036	0.01	0.004
13.9	-0.0116	-0.0124	-0.0104	-0.0088	-0.006	-0.0076
13.91	-0.0152	-0.0152	-0.0136	-0.0088	-0.0136	-0.0076
13.92	-0.0048	-0.0056	-0.004	-0.0008	-0.0096	0
13.93	0.014	0.0096	0.0128	0.0112	0.0064	0.0116
13.94	0.018	0.0124	0.0156	0.0112	0.014	0.0116
13.95	0.0072	0.0032	0.006	0.0032	0.01	0.0036
13.96	-0.0116	-0.0124	-0.0104	-0.0088	-0.006	-0.0076
13.97	-0.0152	-0.0152	-0.0136	-0.0088	-0.0136	-0.0076
13.98	-0.0048	-0.0056	-0.0036	-0.0008	-0.0096	0.0004
13.99	0.014	0.0096	0.0128	0.0112	0.0064	0.0116
14	0.0176	0.0124	0.0156	0.0112	0.0136	0.0116
14.01	0.0072	0.0032	0.006	0.0032	0.01	0.004
14.02	-0.0116	-0.0124	-0.0108	-0.0088	-0.006	-0.0076
14.03	-0.0152	-0.0152	-0.0136	-0.0088	-0.0136	-0.0076
14.04	-0.0044	-0.0056	-0.0036	-0.0008	-0.0092	0.0004
14.05	0.014	0.01	0.0128	0.0112	0.0064	0.0116
14.06	0.018	0.0124	0.0156	0.0112	0.014	0.0116
14.07	0.0068	0.0028	0.0056	0.0028	0.0096	0.0036
14.08	-0.0116	-0.0128	-0.0108	-0.0088	-0.0064	-0.0076
14.09	-0.0152	-0.0152	-0.0136	-0.0088	-0.0136	-0.0076
14.1	-0.0044	-0.0056	-0.0036	-0.0004	-0.0096	0.0004
14.11	0.014	0.0096	0.0128	0.0112	0.0064	0.0116
14.12	0.018	0.0124	0.0156	0.0112	0.0136	0.0116
14.13	0.0068	0.0028	0.0056	0.0032	0.0096	0.0036
14.14	-0.012	-0.0128	-0.0108	-0.0088	-0.0064	-0.0076
14.15	-0.0152	-0.0152	-0.0136	-0.0088	-0.0136	-0.0072
14.16	-0.0044	-0.0052	-0.0032	-0.0004	-0.0092	0.0008
14.17	0.014	0.01	0.0128	0.0112	0.0068	0.0116
14.18	0.0176	0.0124	0.0156	0.0112	0.0136	0.0112
14.19	0.0064	0.0024	0.0056	0.0028	0.0092	0.0032
14.2	-0.012	-0.0128	-0.0108	-0.0088	-0.0068	-0.0076
14.21	-0.0152	-0.0148	-0.0136	-0.0088	-0.0136	-0.0076
14.22	-0.004	-0.0052	-0.0032	-0.0004	-0.0092	0.0004
14.23	0.0144	0.01	0.0128	0.0112	0.0068	0.0116
14.24	0.018	0.0124	0.0156	0.0112	0.014	0.0112
14.25	0.0064	0.0024	0.0056	0.0028	0.0092	0.0032
14.26	-0.012	-0.0128	-0.0108	-0.0088	-0.0064	-0.0076
14.27	-0.0152	-0.0148	-0.0136	-0.0088	-0.0136	-0.0072
14.28	-0.0036	-0.0048	-0.0028	0	-0.0088	0.0008
14.29	0.0144	0.01	0.0128	0.0112	0.0068	0.0116
14.3	0.0176	0.0124	0.0156	0.0108	0.0136	0.0112
14.31	0.0064	0.0024	0.0052	0.0024	0.0088	0.0032
14.32	-0.012	-0.0128	-0.0108	-0.0088	-0.0068	-0.0076
14.33	-0.0152	-0.0148	-0.0132	-0.0084	-0.0136	-0.0072
14.34	-0.0036	-0.0048	-0.0028	0	-0.0084	0.0008
14.35	0.0144	0.01	0.0132	0.0112	0.0072	0.0116
14.36	0.0176	0.0124	0.0156	0.0112	0.014	0.0112
14.37	0.006	0.0024	0.0052	0.0024	0.0092	0.0032
14.38	-0.012	-0.0128	-0.0108	-0.0088	-0.0064	-0.0076
14.39	-0.0152	-0.0148	-0.0136	-0.0084	-0.0132	-0.0072
14.4	-0.0036	-0.0048	-0.0028	0	-0.0084	0.0012
14.41	0.0144	0.01	0.0132	0.0112	0.0072	0.0116
14.42	0.0176	0.012	0.0156	0.0112	0.014	0.0112
14.43	0.006	0.002	0.0048	0.0024	0.0092	0.0032
14.44	-0.012	-0.0128	-0.0112	-0.0088	-0.0064	-0.0076
14.45	-0.0152	-0.0148	-0.0132	-0.0084	-0.0132	-0.0072
14.46	-0.0032	-0.0044	-0.0028	0.0004	-0.008	0.0012
14.47	0.0144	0.0104	0.0132	0.0116	0.0076	0.0116
14.48	0.0176	0.0124	0.0156	0.0112	0.0144	0.0112
14.49	0.0056	0.002	0.0048	0.0024	0.0092	0.0028
14.5	-0.0124	-0.0128	-0.0112	-0.0088	-0.0068	-0.0076
14.51	-0.0152	-0.0148	-0.0132	-0.0084	-0.0132	-0.0072
14.52	-0.0032	-0.0044	-0.0024	0.0004	-0.008	0.0012
14.53	0.0148	0.0104	0.0132	0.0116	0.0072	0.0116
14.54	0.0176	0.0124	0.0156	0.0112	0.0144	0.0112
14.55	0.0056	0.002	0.0048	0.0024	0.0092	0.0028
14.56	-0.0124	-0.0132	-0.0112	-0.0088	-0.0068	-0.0076
14.57	-0.0152	-0.0148	-0.0132	-0.0084	-0.0132	-0.0072
14.58	-0.0028	-0.0044	-0.0024	0.0004	-0.008	0.0016
14.59	0.0148	0.0104	0.0132	0.0112	0.0076	0.0116
14.6	0.0176	0.012	0.0156	0.0108	0.014	0.0112
14.61	0.0052	0.0016	0.0044	0.002	0.0088	0.0028
14.62	-0.0124	-0.0132	-0.0112	-0.0088	-0.0068	-0.0076
14.63	-0.0152	-0.0148	-0.0132	-0.0084	-0.0136	-0.0072
14.64	-0.0028	-0.004	-0.002	0.0004	-0.008	0.0016
14.65	0.0148	0.0104	0.0132	0.0116	0.0076	0.012
14.66	0.0176	0.0124	0.0156	0.0112	0.014	0.0112
14.67	0.0052	0.0016	0.0044	0.002	0.0084	0.0024
14.68	-0.0124	-0.0132	-0.0112	-0.0088	-0.0072	-0.0076
14.69	-0.0152	-0.0148	-0.0132	-0.0084	-0.0136	-0.0072
14.7	-0.0028	-0.004	-0.002	0.0008	-0.008	0.0016
14.71	0.0148	0.0104	0.0132	0.0112	0.0076	0.0116
14.72	0.0176	0.0124	0.0156	0.0108	0.014	0.0112
14.73	0.0052	0.0016	0.0044	0.002	0.0084	0.0024
14.74	-0.0124	-0.0132	-0.0112	-0.0088	-0.0072	-0.0076
14.75	-0.0152	-0.0148	-0.0132	-0.0084	-0.0136	-0.0072
14.76	-0.0024	-0.0036	-0.0016	0.0008	-0.008	0.002
14.77	0.0148	0.0104	0.0136	0.0116	0.0076	0.012
14.78	0.0176	0.0124	0.0156	0.0108	0.014	0.0112
14.79	0.0048	0.0012	0.004	0.0016	0.0084	0.0024
14.8	-0.0124	-0.0132	-0.0112	-0.0092	-0.0072	-0.008
14.81	-0.0152	-0.0148	-0.0132	-0.0084	-0.014	-0.0072
14.82	-0.0024	-0.0036	-0.0016	0.0008	-0.008	0.0016
14.83	0.0152	0.0104	0.0136	0.0116	0.0076	0.0116
14.84	0.0176	0.012	0.0156	0.0108	0.014	0.0112
14.85	0.0048	0.0012	0.004	0.0016	0.008	0.0024
14.86	-0.0128	-0.0132	-0.0116	-0.0092	-0.0072	-0.008
14.87	-0.0152	-0.0148	-0.0132	-0.0084	-0.0136	-0.0072
14.88	-0.002	-0.0036	-0.0016	0.0012	-0.0076	0.002
14.89	0.0148	0.0104	0.0136	0.0116	0.0076	0.012
14.9	0.0176	0.012	0.0156	0.0108	0.014	0.0112
14.91	0.0044	0.0008	0.0036	0.0012	0.008	0.002
14.92	-0.0128	-0.0132	-0.0116	-0.0092	-0.0076	-0.008
14.93	-0.0152	-0.0148	-0.0132	-0.0084	-0.014	-0.0072
14.94	-0.002	-0.0036	-0.0016	0.0012	-0.008	0.002
14.95	0.0152	0.0108	0.0136	0.0116	0.0076	0.0116
14.96	0.0176	0.012	0.0152	0.0108	0.0136	0.0112
14.97	0.0044	0.0008	0.0036	0.0012	0.0072	0.0016
14.98	-0.0128	-0.0136	-0.0116	-0.0092	-0.008	-0.008
14.99	-0.0152	-0.0148	-0.0132	-0.0088	-0.0144	-0.0072
15	-0.002	-0.0032	-0.0012	0.0008	-0.008	0.002
15.01	0.0152	0.0104	0.0136	0.0112	0.0072	0.0116
15.02	0.0176	0.012	0.0152	0.0104	0.0132	0.0108
15.03	0.004	0.0004	0.0036	0.0008	0.0068	0.0016
15.04	-0.0128	-0.0136	-0.0116	-0.0096	-0.0088	-0.0084
15.05	-0.0152	-0.0148	-0.0132	-0.0088	-0.0148	-0.0072
15.06	-0.0016	-0.0032	-0.0012	0.0012	-0.0084	0.002
15.07	0.0152	0.0108	0.0136	0.0112	0.0072	0.0116
15.08	0.0176	0.012	0.0156	0.0104	0.0136	0.0108
15.09	0.004	0.0004	0.0032	0.0008	0.0068	0.0016
15.1	-0.0128	-0.0136	-0.0116	-0.0092	-0.0084	-0.008
15.11	-0.0152	-0.0148	-0.0132	-0.0088	-0.0148	-0.0072
15.12	-0.0016	-0.0032	-0.0012	0.0012	-0.0084	0.002
15.13	0.0152	0.0108	0.0136	0.0112	0.0068	0.0116
15.14	0.0172	0.012	0.0152	0.0104	0.0132	0.0108
15.15	0.004	0.0004	0.0032	0.0008	0.0068	0.0016
15.16	-0.0128	-0.0136	-0.0116	-0.0096	-0.0084	-0.008
15.17	-0.0148	-0.0148	-0.0132	-0.0084	-0.0148	-0.0072
15.18	-0.0012	-0.0028	-0.0008	0.0016	-0.008	0.0024
15.19	0.0152	0.0108	0.0136	0.0116	0.0076	0.012
15.2	0.0176	0.012	0.0156	0.0108	0.014	0.0108
15.21	0.0036	0	0.0028	0.0008	0.0068	0.0016
15.22	-0.0132	-0.0136	-0.012	-0.0096	-0.0084	-0.0084
15.23	-0.0148	-0.0148	-0.0132	-0.0084	-0.0144	-0.0072
15.24	-0.0012	-0.0028	-0.0004	0.0016	-0.0076	0.0028
15.25	0.0156	0.0108	0.014	0.0116	0.008	0.012
15.26	0.0176	0.012	0.0156	0.0108	0.014	0.0108
15.27	0.0036	0	0.0028	0.0008	0.0068	0.0016
15.28	-0.0132	-0.0136	-0.012	-0.0096	-0.0084	-0.008
15.29	-0.0148	-0.0148	-0.0132	-0.0084	-0.0144	-0.0072
15.3	-0.0008	-0.0024	-0.0004	0.0016	-0.0072	0.0028
15.31	0.0156	0.0108	0.014	0.0116	0.008	0.012
15.32	0.0176	0.012	0.0152	0.0108	0.014	0.0108
15.33	0.0032	0	0.0028	0.0004	0.0068	0.0012
15.34	-0.0132	-0.0136	-0.012	-0.0096	-0.0088	-0.0084
15.35	-0.0148	-0.0144	-0.0132	-0.0084	-0.0144	-0.0072
15.36	-0.0008	-0.0024	-0.0004	0.0016	-0.0072	0.0028
15.37	0.0156	0.0108	0.014	0.0116	0.008	0.012
15.38	0.0176	0.012	0.0152	0.0104	0.014	0.0108
15.39	0.0032	0	0.0028	0.0004	0.0068	0.0012
15.4	-0.0132	-0.0136	-0.012	-0.0096	-0.0084	-0.008
15.41	-0.0148	-0.0148	-0.0132	-0.0084	-0.0144	-0.0072
15.42	-0.0008	-0.0024	0	0.002	-0.0068	0.0028
15.43	0.0156	0.0108	0.014	0.0116	0.008	0.012
15.44	0.0176	0.012	0.0152	0.0108	0.014	0.0108
15.45	0.0032	-0.0004	0.0024	0.0004	0.0068	0.0012
15.46	-0.0132	-0.014	-0.012	-0.0096	-0.0084	-0.0084
15.47	-0.0148	-0.0148	-0.0132	-0.0084	-0.0144	-0.0072
15.48	-0.0004	-0.002	0	0.002	-0.0068	0.0028
15.49	0.0156	0.0112	0.014	0.0116	0.0084	0.012
15.5	0.0176	0.012	0.0152	0.0108	0.014	0.0108
15.51	0.0032	-0.0004	0.0024	0.0004	0.0068	0.0012
15.52	-0.0132	-0.0136	-0.012	-0.0092	-0.0084	-0.008
15.53	-0.0148	-0.0144	-0.0132	-0.008	-0.014	-0.0068
15.54	-0.0004	-0.002	0	0.002	-0.0064	0.0032
15.55	0.0156	0.0108	0.014	0.0116	0.0084	0.012
15.56	0.0172	0.012	0.0152	0.0108	0.0144	0.0112
15.57	0.0032	-0.0004	0.0024	0.0004	0.0072	0.0012
15.58	-0.0132	-0.0136	-0.012	-0.0092	-0.008	-0.008
15.59	-0.0148	-0.0144	-0.0128	-0.008	-0.0136	-0.0068
15.6	-0.0004	-0.002	0	0.0024	-0.006	0.0032
15.61	0.0156	0.0112	0.014	0.012	0.0092	0.0124
15.62	0.0176	0.012	0.0152	0.0108	0.0148	0.0112
15.63	0.0028	-0.0008	0.002	0.0004	0.0072	0.0008
15.64	-0.0132	-0.014	-0.012	-0.0092	-0.008	-0.008
15.65	-0.0148	-0.0144	-0.0128	-0.008	-0.0136	-0.0068
15.66	0	-0.002	0.0004	0.0024	-0.006	0.0032
15.67	0.016	0.0112	0.014	0.012	0.0092	0.0124
15.68	0.0172	0.012	0.0152	0.0108	0.0148	0.0112
15.69	0.0028	-0.0008	0.002	0	0.0068	0.0008
15.7	-0.0132	-0.0136	-0.012	-0.0092	-0.008	-0.008
15.71	-0.0148	-0.0144	-0.0128	-0.008	-0.0136	-0.0068
15.72	0	-0.0016	0.0004	0.0028	-0.0056	0.0036
15.73	0.0156	0.0112	0.014	0.012	0.0092	0.012
15.74	0.0172	0.012	0.0152	0.0108	0.0148	0.0108
15.75	0.0024	-0.0008	0.002	0	0.0068	0.0008
15.76	-0.0132	-0.014	-0.012	-0.0092	-0.0084	-0.008
15.77	-0.0144	-0.0144	-0.0128	-0.008	-0.014	-0.0068
15.78	0.0004	-0.0016	0.0004	0.0028	-0.0056	0.0036
15.79	0.016	0.0112	0.0144	0.012	0.0092	0.0124
15.8	0.0172	0.012	0.0152	0.0108	0.0148	0.0108
15.81	0.0024	-0.0008	0.0016	0	0.0068	0.0008
15.82	-0.0132	-0.014	-0.012	-0.0092	-0.008	-0.008
15.83	-0.0148	-0.0144	-0.0128	-0.008	-0.0136	-0.0068
15.84	0	-0.0016	0.0004	0.0028	-0.0056	0.0036
15.85	0.016	0.0112	0.0144	0.012	0.0092	0.012
15.86	0.0172	0.012	0.0152	0.0104	0.0144	0.0108
15.87	0.002	-0.0012	0.0016	0	0.0064	0.0008
15.88	-0.0132	-0.014	-0.012	-0.0092	-0.0084	-0.008
15.89	-0.0144	-0.0144	-0.0128	-0.008	-0.014	-0.0064
15.9	0.0004	-0.0012	0.0008	0.0032	-0.0056	0.004
15.91	0.016	0.0112	0.0144	0.012	0.0092	0.0124
15.92	0.0172	0.0116	0.0152	0.0104	0.0148	0.0108
15.93	0.002	-0.0012	0.0016	-0.0004	0.0064	0.0004
15.94	-0.0136	-0.014	-0.012	-0.0092	-0.0084	-0.008
15.95	-0.0148	-0.0144	-0.0128	-0.008	-0.014	-0.0068
15.96	0.0004	-0.0012	0.0008	0.0028	-0.0056	0.0036
15.97	0.016	0.0112	0.014	0.0116	0.0088	0.012
15.98	0.0168	0.0116	0.0148	0.0104	0.014	0.0104
15.99	0.002	-0.0012	0.0012	-0.0008	0.0056	0
16	-0.0136	-0.014	-0.0124	-0.0096	-0.0092	-0.0084
16.01	-0.0144	-0.0144	-0.0128	-0.008	-0.0144	-0.0068
16.02	0.0008	-0.0012	0.0008	0.0028	-0.006	0.0036
16.03	0.016	0.0112	0.014	0.0116	0.0084	0.012
16.04	0.0172	0.0116	0.0152	0.0104	0.014	0.0108
16.05	0.0016	-0.0016	0.0012	-0.0008	0.0056	0
16.06	-0.0136	-0.014	-0.0124	-0.0096	-0.0092	-0.0084
16.07	-0.0144	-0.0144	-0.0128	-0.008	-0.0144	-0.0068
16.08	0.0012	-0.0008	0.0012	0.0032	-0.0056	0.004
16.09	0.016	0.0116	0.0144	0.012	0.0092	0.0124
16.1	0.0172	0.0116	0.0152	0.0104	0.0148	0.0108
16.11	0.0016	-0.0016	0.0012	-0.0004	0.006	0.0004
16.12	-0.0136	-0.014	-0.012	-0.0092	-0.0088	-0.008
16.13	-0.0144	-0.0144	-0.0128	-0.008	-0.014	-0.0064
16.14	0.0008	-0.0008	0.0012	0.0032	-0.0052	0.004
16.15	0.016	0.0112	0.0144	0.0116	0.0092	0.012
16.16	0.0168	0.0116	0.0148	0.0104	0.0144	0.0104
16.17	0.0016	-0.0016	0.0008	-0.0008	0.0056	0
16.18	-0.0136	-0.014	-0.0124	-0.0092	-0.0088	-0.008
16.19	-0.0144	-0.0144	-0.0128	-0.0076	-0.014	-0.0064
16.2	0.0012	-0.0008	0.0012	0.0032	-0.0052	0.004
16.21	0.016	0.0112	0.0144	0.012	0.0092	0.012
16.22	0.0168	0.0116	0.0148	0.0104	0.0144	0.0104
16.23	0.0012	-0.0016	0.0008	-0.0008	0.0056	0
16.24	-0.0136	-0.014	-0.0124	-0.0092	-0.0088	-0.008
16.25	-0.0144	-0.0144	-0.0128	-0.0076	-0.014	-0.0064
16.26	0.0012	-0.0008	0.0012	0.0032	-0.0052	0.004
16.27	0.016	0.0112	0.0144	0.0116	0.0092	0.012
16.28	0.0168	0.0116	0.0148	0.0104	0.0144	0.0104
16.29	0.0012	-0.002	0.0008	-0.0008	0.0052	0
16.3	-0.0136	-0.014	-0.0124	-0.0092	-0.0088	-0.008
16.31	-0.0144	-0.014	-0.0128	-0.0076	-0.014	-0.0064
16.32	0.0012	-0.0008	0.0016	0.0036	-0.0048	0.0044
16.33	0.016	0.0112	0.0144	0.0116	0.0092	0.012
16.34	0.0168	0.0116	0.0148	0.01	0.014	0.0104
16.35	0.0008	-0.002	0.0004	-0.0012	0.0052	-0.0004
16.36	-0.0136	-0.014	-0.0124	-0.0092	-0.0092	-0.008
16.37	-0.0144	-0.014	-0.0124	-0.0076	-0.014	-0.0064
16.38	0.0016	-0.0004	0.0016	0.0036	-0.0048	0.0044
16.39	0.016	0.0112	0.0144	0.0116	0.0092	0.012
16.4	0.0168	0.0116	0.0148	0.01	0.014	0.0104
16.41	0.0012	-0.002	0.0004	-0.0012	0.0048	-0.0004
16.42	-0.0136	-0.014	-0.0124	-0.0092	-0.0092	-0.008
16.43	-0.0144	-0.014	-0.0124	-0.0076	-0.014	-0.0064
16.44	0.0016	-0.0004	0.0016	0.0036	-0.0048	0.0044
16.45	0.016	0.0112	0.0144	0.0116	0.0092	0.012
16.46	0.0168	0.0112	0.0148	0.01	0.014	0.01
16.47	0.0008	-0.0024	0.0004	-0.0012	0.0048	-0.0004
16.48	-0.0136	-0.014	-0.0124	-0.0092	-0.0092	-0.008
16.49	-0.014	-0.014	-0.0124	-0.0076	-0.014	-0.0064
16.5	0.0016	-0.0004	0.002	0.0036	-0.0048	0.0044
16.51	0.016	0.0112	0.0144	0.0116	0.0092	0.012
16.52	0.0168	0.0116	0.0148	0.01	0.014	0.0104
16.53	0.0008	-0.0024	0.0004	-0.0012	0.0048	-0.0004
16.54	-0.0136	-0.014	-0.0124	-0.0092	-0.0088	-0.008
16.55	-0.014	-0.014	-0.0124	-0.0076	-0.014	-0.006
16.56	0.0016	-0.0004	0.002	0.0036	-0.0044	0.0044
16.57	0.016	0.0112	0.0144	0.0116	0.0092	0.012
16.58	0.0168	0.0112	0.0148	0.01	0.014	0.0104
16.59	0.0008	-0.0024	0.0004	-0.0016	0.0048	-0.0004
16.6	-0.0136	-0.014	-0.0124	-0.0092	-0.0092	-0.008
16.61	-0.014	-0.014	-0.0124	-0.0072	-0.0136	-0.006
16.62	0.002	0	0.002	0.004	-0.0044	0.0048
16.63	0.016	0.0112	0.0144	0.0116	0.0092	0.012
16.64	0.0168	0.0112	0.0148	0.01	0.014	0.01
16.65	0.0004	-0.0024	0	-0.0016	0.0044	-0.0008
16.66	-0.0136	-0.014	-0.0124	-0.0092	-0.0092	-0.008
16.67	-0.014	-0.014	-0.0124	-0.0076	-0.014	-0.006
16.68	0.002	0	0.002	0.004	-0.0044	0.0048
16.69	0.016	0.0112	0.0144	0.0116	0.0092	0.012
16.7	0.0164	0.0112	0.0144	0.0096	0.0136	0.01
16.71	0.0004	-0.0024	0	-0.0016	0.0044	-0.0008
16.72	-0.0136	-0.014	-0.0124	-0.0092	-0.0092	-0.008
16.73	-0.014	-0.014	-0.0124	-0.0072	-0.014	-0.006
16.74	0.002	0	0.002	0.004	-0.0044	0.0048
16.75	0.016	0.0112	0.0144	0.0116	0.0092	0.012
16.76	0.0164	0.0112	0.0148	0.01	0.014	0.01
16.77	0.0004	-0.0028	0	-0.0016	0.004	-0.0008
16.78	-0.014	-0.014	-0.0124	-0.0092	-0.0096	-0.008
16.79	-0.014	-0.014	-0.0124	-0.0076	-0.014	-0.006
16.8	0.0024	0	0.0024	0.004	-0.0044	0.0048
16.81	0.016	0.0116	0.0144	0.0116	0.0092	0.012
16.82	0.0164	0.0112	0.0144	0.0096	0.014	0.01
16.83	0	-0.0028	0	-0.0016	0.004	-0.0008
16.84	-0.0136	-0.014	-0.0124	-0.0092	-0.0096	-0.008
16.85	-0.014	-0.014	-0.0124	-0.0076	-0.0144	-0.0064
16.86	0.0024	0.0004	0.0024	0.004	-0.0044	0.0048
16.87	0.016	0.0112	0.0144	0.0112	0.0088	0.0116
16.88	0.0164	0.0112	0.0144	0.0096	0.0132	0.0096
16.89	0	-0.0028	-0.0004	-0.002	0.0036	-0.0012
16.9	-0.0136	-0.014	-0.0124	-0.0092	-0.01	-0.008
16.91	-0.014	-0.0136	-0.012	-0.0072	-0.0144	-0.006
16.92	0.0028	0.0004	0.0028	0.0044	-0.0044	0.0052
16.93	0.0164	0.0116	0.0144	0.0116	0.0092	0.012
16.94	0.0164	0.0112	0.0144	0.0096	0.0136	0.01
16.95	0	-0.0028	-0.0004	-0.002	0.0036	-0.0012
16.96	-0.0136	-0.014	-0.0124	-0.0092	-0.0096	-0.008
16.97	-0.014	-0.0136	-0.0124	-0.0072	-0.0144	-0.006
16.98	0.0024	0.0004	0.0028	0.004	-0.0044	0.0048
16.99	0.0164	0.0116	0.0144	0.0116	0.0092	0.012
17	0.0164	0.0112	0.0144	0.0096	0.0136	0.01
17.01	0	-0.0032	-0.0004	-0.002	0.0036	-0.0012
17.02	-0.0136	-0.014	-0.0124	-0.0092	-0.0096	-0.008
17.03	-0.0136	-0.0132	-0.012	-0.0068	-0.0136	-0.0056
17.04	0.0028	0.0008	0.0028	0.0048	-0.0032	0.0056
17.05	0.0164	0.0116	0.0148	0.012	0.01	0.012
17.06	0.0164	0.0112	0.0144	0.01	0.0144	0.0104
17.07	-0.0004	-0.0032	-0.0008	-0.002	0.0044	-0.0008
17.08	-0.014	-0.0144	-0.0124	-0.0092	-0.0088	-0.008
17.09	-0.014	-0.0136	-0.012	-0.0072	-0.0136	-0.0056
17.1	0.0028	0.0008	0.0028	0.0044	-0.0032	0.0052
17.11	0.0164	0.0116	0.0148	0.0116	0.01	0.012
17.12	0.0164	0.0112	0.0144	0.0096	0.0144	0.01
17.13	-0.0004	-0.0032	-0.0008	-0.002	0.0044	-0.0012
17.14	-0.014	-0.0144	-0.0124	-0.0092	-0.0092	-0.008
17.15	-0.0136	-0.0136	-0.012	-0.0072	-0.0136	-0.0056
17.16	0.0032	0.0008	0.0032	0.0048	-0.0032	0.0056
17.17	0.0164	0.0116	0.0144	0.0116	0.01	0.012
17.18	0.0164	0.0112	0.0144	0.0096	0.0144	0.01
17.19	-0.0004	-0.0036	-0.0008	-0.002	0.004	-0.0012
17.2	-0.014	-0.0144	-0.0124	-0.0092	-0.0096	-0.008
17.21	-0.0136	-0.0136	-0.012	-0.0072	-0.0136	-0.006
17.22	0.0032	0.0008	0.0032	0.0048	-0.0032	0.0056
17.23	0.0164	0.0116	0.0148	0.012	0.01	0.012
17.24	0.0164	0.0112	0.0144	0.0096	0.0144	0.01
17.25	-0.0008	-0.0036	-0.0012	-0.0024	0.004	-0.0012
17.26	-0.014	-0.0144	-0.0124	-0.0092	-0.0092	-0.008
17.27	-0.0136	-0.0136	-0.012	-0.0072	-0.0136	-0.0056
17.28	0.0032	0.0008	0.0032	0.0048	-0.0032	0.0056
17.29	0.0164	0.0116	0.0148	0.0116	0.01	0.012
17.3	0.0164	0.0108	0.0144	0.0096	0.014	0.01
17.31	-0.0008	-0.0036	-0.0012	-0.0024	0.0036	-0.0016
17.32	-0.014	-0.0144	-0.0124	-0.0092	-0.0096	-0.008
17.33	-0.0136	-0.0136	-0.012	-0.0068	-0.0136	-0.0056
17.34	0.0032	0.0012	0.0032	0.0048	-0.0032	0.0056
17.35	0.0164	0.0116	0.0148	0.0116	0.01	0.012
17.36	0.0164	0.0112	0.0144	0.0096	0.0144	0.01
17.37	-0.0008	-0.0036	-0.0012	-0.0024	0.0036	-0.0016
17.38	-0.014	-0.0144	-0.0128	-0.0092	-0.0096	-0.008
17.39	-0.0136	-0.0136	-0.012	-0.0072	-0.0136	-0.0056
17.4	0.0036	0.0012	0.0036	0.0048	-0.0028	0.0056
17.41	0.0164	0.0116	0.0148	0.0116	0.01	0.012
17.42	0.0164	0.0108	0.014	0.0096	0.0144	0.01
17.43	-0.0012	-0.004	-0.0012	-0.0024	0.0036	-0.0016
17.44	-0.014	-0.0144	-0.0128	-0.0092	-0.0096	-0.008
17.45	-0.0136	-0.0136	-0.012	-0.0068	-0.0136	-0.0056
17.46	0.0036	0.0012	0.0036	0.0052	-0.0028	0.0056
17.47	0.0168	0.0116	0.0148	0.0116	0.01	0.012
17.48	0.0164	0.0108	0.0144	0.0096	0.0144	0.01
17.49	-0.0012	-0.004	-0.0016	-0.0028	0.0032	-0.0016
17.5	-0.014	-0.0144	-0.0128	-0.0092	-0.0096	-0.008
17.51	-0.0136	-0.0136	-0.012	-0.0068	-0.0136	-0.0056
17.52	0.0036	0.0012	0.0036	0.0052	-0.0028	0.0056
17.53	0.0168	0.0116	0.0148	0.0116	0.01	0.012
17.54	0.016	0.0108	0.014	0.0096	0.0144	0.01
17.55	-0.0012	-0.004	-0.0016	-0.0024	0.0032	-0.0016
17.56	-0.014	-0.0144	-0.0128	-0.0092	-0.0096	-0.008
17.57	-0.0136	-0.0136	-0.012	-0.0068	-0.0136	-0.0056
17.58	0.004	0.0016	0.0036	0.0052	-0.0028	0.006
17.59	0.0168	0.0116	0.0148	0.0116	0.01	0.012
17.6	0.016	0.0108	0.014	0.0096	0.014	0.0096
17.61	-0.0012	-0.004	-0.0016	-0.0028	0.0032	-0.002
17.62	-0.014	-0.0144	-0.0128	-0.0092	-0.01	-0.008
17.63	-0.0136	-0.0132	-0.012	-0.0068	-0.014	-0.0056
17.64	0.004	0.0016	0.004	0.0052	-0.0028	0.006
17.65	0.0168	0.0116	0.0148	0.0116	0.01	0.012
17.66	0.016	0.0108	0.014	0.0096	0.0144	0.0096
17.67	-0.0016	-0.004	-0.0016	-0.0028	0.0032	-0.002
17.68	-0.014	-0.0144	-0.0128	-0.0092	-0.0096	-0.008
17.69	-0.0136	-0.0136	-0.012	-0.0068	-0.014	-0.0056
17.7	0.004	0.0016	0.004	0.0052	-0.0028	0.006
17.71	0.0168	0.0116	0.0148	0.0116	0.01	0.012
17.72	0.016	0.0108	0.014	0.0092	0.014	0.0096
17.73	-0.0016	-0.0044	-0.0016	-0.0028	0.0032	-0.002
17.74	-0.014	-0.0144	-0.0128	-0.0092	-0.0096	-0.008
17.75	-0.0132	-0.0132	-0.0116	-0.0068	-0.0136	-0.0056
17.76	0.0044	0.0016	0.004	0.0056	-0.0024	0.006
17.77	0.0168	0.0116	0.0148	0.0116	0.0104	0.012
17.78	0.016	0.0108	0.014	0.0092	0.0144	0.0096
17.79	-0.0016	-0.0044	-0.002	-0.0028	0.0032	-0.002
17.8	-0.014	-0.0144	-0.0128	-0.0092	-0.0096	-0.008
17.81	-0.0132	-0.0132	-0.0116	-0.0068	-0.0136	-0.0056
17.82	0.0044	0.0016	0.004	0.0056	-0.0024	0.006
17.83	0.0168	0.0116	0.0148	0.012	0.0104	0.012
17.84	0.016	0.0108	0.014	0.0096	0.0144	0.0096
17.85	-0.0016	-0.0044	-0.002	-0.0028	0.0032	-0.002
17.86	-0.014	-0.0144	-0.0128	-0.0092	-0.0096	-0.008
17.87	-0.0132	-0.0132	-0.0116	-0.0068	-0.0132	-0.0052
17.88	0.0044	0.002	0.0044	0.0056	-0.002	0.0064
17.89	0.0168	0.0116	0.0148	0.0116	0.0104	0.012
17.9	0.016	0.0104	0.014	0.0092	0.0144	0.0096
17.91	-0.002	-0.0044	-0.002	-0.0028	0.0028	-0.002
17.92	-0.0144	-0.0144	-0.0128	-0.0092	-0.0096	-0.008
17.93	-0.0132	-0.0132	-0.0116	-0.0068	-0.0136	-0.0052
17.94	0.0044	0.002	0.0044	0.0056	-0.002	0.0064
17.95	0.0168	0.0116	0.0148	0.0116	0.0104	0.012
17.96	0.016	0.0108	0.014	0.0092	0.0144	0.0096
17.97	-0.002	-0.0044	-0.002	-0.0032	0.0028	-0.002
17.98	-0.014	-0.0144	-0.0128	-0.0092	-0.0096	-0.008
17.99	-0.0132	-0.0132	-0.0116	-0.0064	-0.0136	-0.0052
18	0.0044	0.002	0.0044	0.0056	-0.002	0.0064
18.01	0.0168	0.0116	0.0148	0.0116	0.0104	0.012
18.02	0.0156	0.0104	0.0136	0.0092	0.014	0.0096
18.03	-0.002	-0.0048	-0.002	-0.0032	0.0024	-0.0024
18.04	-0.014	-0.0144	-0.0128	-0.0092	-0.01	-0.008
18.05	-0.0128	-0.0128	-0.0112	-0.0064	-0.0136	-0.0052
18.06	0.0048	0.0024	0.0044	0.0056	-0.002	0.0064
18.07	0.0168	0.012	0.0148	0.0116	0.0104	0.012
18.08	0.0156	0.0104	0.014	0.0092	0.014	0.0096
18.09	-0.002	-0.0048	-0.0024	-0.0032	0.0024	-0.0024
18.1	-0.0144	-0.0144	-0.0128	-0.0092	-0.01	-0.008
18.11	-0.0132	-0.0128	-0.0112	-0.0064	-0.0136	-0.0052
18.12	0.0048	0.0024	0.0044	0.0056	-0.002	0.0064
18.13	0.0168	0.0116	0.0148	0.0116	0.0104	0.012
18.14	0.0156	0.0104	0.0136	0.0092	0.014	0.0096
18.15	-0.002	-0.0048	-0.0024	-0.0032	0.0024	-0.0024
18.16	-0.014	-0.0144	-0.0128	-0.0092	-0.01	-0.008
18.17	-0.0128	-0.0128	-0.0112	-0.0064	-0.0136	-0.0052
18.18	0.0048	0.0024	0.0048	0.006	-0.0016	0.0064
18.19	0.0168	0.012	0.0148	0.012	0.0108	0.012
18.2	0.0156	0.0104	0.0136	0.0092	0.0144	0.0096
18.21	-0.0024	-0.0052	-0.0024	-0.0036	0.0024	-0.0024
18.22	-0.0144	-0.0144	-0.0128	-0.0092	-0.01	-0.008
18.23	-0.0128	-0.0128	-0.0112	-0.0064	-0.0136	-0.0052
18.24	0.0048	0.0024	0.0048	0.006	-0.0016	0.0064
18.25	0.0168	0.012	0.0152	0.012	0.0108	0.012
18.26	0.0156	0.0104	0.0136	0.0092	0.014	0.0096
18.27	-0.0024	-0.0052	-0.0024	-0.0032	0.0024	-0.0024
18.28	-0.0144	-0.0144	-0.0128	-0.0092	-0.01	-0.008
18.29	-0.0128	-0.0128	-0.0112	-0.0064	-0.0132	-0.0052
18.3	0.0052	0.0024	0.0048	0.006	-0.0016	0.0068
18.31	0.0168	0.0116	0.0148	0.0116	0.0108	0.012
18.32	0.0156	0.0104	0.0136	0.0092	0.014	0.0092
18.33	-0.0024	-0.0052	-0.0028	-0.0036	0.0024	-0.0028
18.34	-0.0144	-0.0144	-0.0128	-0.0092	-0.01	-0.008
18.35	-0.0128	-0.0128	-0.0112	-0.0064	-0.0136	-0.0052
18.36	0.0052	0.0028	0.0048	0.006	-0.0016	0.0068
18.37	0.0168	0.012	0.0152	0.0116	0.0108	0.012
18.38	0.0156	0.0104	0.0136	0.0092	0.014	0.0092
18.39	-0.0024	-0.0052	-0.0028	-0.0036	0.002	-0.0024
18.4	-0.0144	-0.0144	-0.0128	-0.0092	-0.01	-0.008
18.41	-0.0128	-0.0128	-0.0112	-0.0064	-0.0136	-0.0052
18.42	0.0052	0.0028	0.0048	0.006	-0.0016	0.0068
18.43	0.0172	0.012	0.0152	0.0116	0.0108	0.012
18.44	0.0156	0.0104	0.0136	0.0088	0.014	0.0092
18.45	-0.0028	-0.0052	-0.0028	-0.0036	0.002	-0.0028
18.46	-0.0144	-0.0148	-0.0128	-0.0092	-0.0104	-0.008
18.47	-0.0128	-0.0128	-0.0112	-0.0064	-0.0136	-0.0052
18.48	0.0052	0.0028	0.0052	0.006	-0.0016	0.0068
18.49	0.0172	0.012	0.0152	0.0116	0.0108	0.012
18.5	0.0152	0.0104	0.0136	0.0088	0.014	0.0092
18.51	-0.0028	-0.0052	-0.0028	-0.0036	0.002	-0.0028
18.52	-0.0144	-0.0148	-0.0128	-0.0092	-0.0104	-0.008
18.53	-0.0128	-0.0128	-0.0112	-0.0064	-0.0136	-0.0052
18.54	0.0052	0.0028	0.0048	0.006	-0.0016	0.0068
18.55	0.0172	0.012	0.0152	0.0116	0.0108	0.012
18.56	0.0152	0.01	0.0136	0.0088	0.014	0.0092
18.57	-0.0028	-0.0056	-0.0028	-0.0036	0.002	-0.0028
18.58	-0.0144	-0.0148	-0.0128	-0.0092	-0.0104	-0.008
18.59	-0.0128	-0.0128	-0.0112	-0.0064	-0.0136	-0.0052
18.6	0.0056	0.0028	0.0052	0.0064	-0.0012	0.0068
18.61	0.0172	0.012	0.0152	0.0116	0.0108	0.012
18.62	0.0152	0.01	0.0136	0.0088	0.014	0.0092
18.63	-0.0032	-0.0056	-0.0032	-0.0036	0.002	-0.0028
18.64	-0.0144	-0.0148	-0.0132	-0.0092	-0.0104	-0.008
18.65	-0.0128	-0.0128	-0.0112	-0.0064	-0.0136	-0.0052
18.66	0.0056	0.0028	0.0052	0.0064	-0.0012	0.0068
18.67	0.0172	0.012	0.0152	0.012	0.0108	0.012
18.68	0.0152	0.0104	0.0136	0.0092	0.014	0.0092
18.69	-0.0032	-0.0056	-0.0032	-0.0036	0.002	-0.0028
18.7	-0.0144	-0.0148	-0.0132	-0.0092	-0.0104	-0.008
18.71	-0.0124	-0.0124	-0.0112	-0.0064	-0.0136	-0.0052
18.72	0.0056	0.0032	0.0056	0.0064	-0.0012	0.0072
18.73	0.0172	0.012	0.0152	0.012	0.0112	0.012
18.74	0.0152	0.01	0.0132	0.0088	0.014	0.0092
18.75	-0.0032	-0.0056	-0.0032	-0.004	0.0016	-0.0032
18.76	-0.0148	-0.0148	-0.0132	-0.0092	-0.0104	-0.008
18.77	-0.0124	-0.0124	-0.0108	-0.006	-0.0136	-0.0048
18.78	0.006	0.0032	0.0056	0.0064	-0.0012	0.0072
18.79	0.0172	0.012	0.0152	0.012	0.0112	0.012
18.8	0.0152	0.01	0.0132	0.0088	0.0144	0.0092
18.81	-0.0032	-0.0056	-0.0032	-0.004	0.0016	-0.0028
18.82	-0.0148	-0.0148	-0.0132	-0.0092	-0.0104	-0.008
18.83	-0.0124	-0.0124	-0.0112	-0.0064	-0.0136	-0.0052
18.84	0.006	0.0032	0.0056	0.0064	-0.0012	0.0072
18.85	0.0172	0.012	0.0152	0.012	0.0112	0.012
18.86	0.0152	0.01	0.0132	0.0088	0.014	0.0092
18.87	-0.0036	-0.006	-0.0036	-0.004	0.0016	-0.0032
18.88	-0.0148	-0.0148	-0.0132	-0.0096	-0.0108	-0.008
18.89	-0.0124	-0.0124	-0.0108	-0.0064	-0.0136	-0.0048
18.9	0.006	0.0032	0.0056	0.0068	-0.0008	0.0072
18.91	0.0172	0.012	0.0152	0.012	0.0112	0.012
18.92	0.0152	0.01	0.0132	0.0088	0.0144	0.0092
18.93	-0.0036	-0.006	-0.0036	-0.0044	0.0016	-0.0032
18.94	-0.0148	-0.0148	-0.0132	-0.0096	-0.0108	-0.0084
18.95	-0.0124	-0.0124	-0.0108	-0.0064	-0.0136	-0.0052
18.96	0.006	0.0032	0.0056	0.0068	-0.0008	0.0072
18.97	0.0172	0.012	0.0152	0.012	0.0112	0.012
18.98	0.0152	0.01	0.0132	0.0088	0.014	0.0092
18.99	-0.0036	-0.006	-0.0036	-0.004	0.0012	-0.0032
19	-0.0148	-0.0148	-0.0132	-0.0096	-0.0108	-0.008
19.01	-0.0124	-0.0124	-0.0108	-0.006	-0.0136	-0.0048
19.02	0.006	0.0032	0.0056	0.0068	-0.0008	0.0072
19.03	0.0172	0.012	0.0152	0.012	0.0112	0.012
19.04	0.0152	0.01	0.0132	0.0088	0.014	0.0088
19.05	-0.0036	-0.006	-0.0036	-0.0044	0.0012	-0.0032
19.06	-0.0148	-0.0148	-0.0132	-0.0096	-0.0108	-0.0084
19.07	-0.0124	-0.0124	-0.0108	-0.006	-0.0136	-0.0048
19.08	0.0064	0.0036	0.006	0.0068	-0.0008	0.0072
19.09	0.0172	0.012	0.0156	0.012	0.0112	0.012
19.1	0.0152	0.01	0.0132	0.0088	0.014	0.0092
19.11	-0.0036	-0.006	-0.0036	-0.0044	0.0012	-0.0032
19.12	-0.0148	-0.0148	-0.0132	-0.0092	-0.0108	-0.008
19.13	-0.0124	-0.0124	-0.0108	-0.006	-0.0136	-0.0048
19.14	0.0064	0.0036	0.006	0.0068	-0.0008	0.0076
19.15	0.0172	0.012	0.0152	0.012	0.0112	0.012
19.16	0.0148	0.0096	0.0132	0.0088	0.014	0.0092
19.17	-0.0036	-0.006	-0.0036	-0.0044	0.0012	-0.0032
19.18	-0.0148	-0.0148	-0.0132	-0.0096	-0.0108	-0.008
19.19	-0.0124	-0.0124	-0.0108	-0.006	-0.0132	-0.0048
19.2	0.0064	0.0036	0.006	0.0068	-0.0004	0.0076
19.21	0.0172	0.012	0.0152	0.012	0.0116	0.0124
19.22	0.0148	0.0096	0.0132	0.0088	0.0144	0.0092
19.23	-0.004	-0.0064	-0.004	-0.0044	0.0012	-0.0032
19.24	-0.0148	-0.0148	-0.0132	-0.0092	-0.0104	-0.008
19.25	-0.0124	-0.0124	-0.0108	-0.006	-0.0132	-0.0048
19.26	0.0064	0.0036	0.006	0.0068	-0.0004	0.0076
19.27	0.0172	0.012	0.0152	0.012	0.0112	0.0124
19.28	0.0148	0.0096	0.0132	0.0088	0.014	0.0088
19.29	-0.004	-0.0064	-0.004	-0.0044	0.0012	-0.0032
19.3	-0.0148	-0.0148	-0.0132	-0.0092	-0.0104	-0.008
19.31	-0.012	-0.012	-0.0104	-0.006	-0.0132	-0.0048
19.32	0.0064	0.0036	0.006	0.0068	-0.0004	0.0076
19.33	0.0172	0.012	0.0152	0.012	0.0112	0.012
19.34	0.0148	0.0096	0.0128	0.0084	0.014	0.0088
19.35	-0.004	-0.0064	-0.004	-0.0044	0.0008	-0.0036
19.36	-0.0148	-0.0148	-0.0132	-0.0092	-0.0108	-0.008
19.37	-0.012	-0.012	-0.0104	-0.006	-0.0132	-0.0048
19.38	0.0064	0.0036	0.006	0.0068	-0.0004	0.0076
19.39	0.0172	0.012	0.0152	0.012	0.0112	0.012
19.4	0.0148	0.0096	0.0128	0.0084	0.014	0.0088
19.41	-0.004	-0.0064	-0.004	-0.0044	0.0008	-0.0036
19.42	-0.0148	-0.0148	-0.0132	-0.0092	-0.0108	-0.008
19.43	-0.012	-0.012	-0.0104	-0.006	-0.0132	-0.0044
19.44	0.0068	0.0036	0.006	0.0072	-0.0004	0.0076
19.45	0.0172	0.012	0.0152	0.0116	0.0112	0.012
19.46	0.0144	0.0096	0.0128	0.0084	0.0136	0.0088
19.47	-0.004	-0.0064	-0.004	-0.0044	0.0008	-0.0036
19.48	-0.0148	-0.0148	-0.0132	-0.0092	-0.0108	-0.008
19.49	-0.012	-0.012	-0.0104	-0.006	-0.0132	-0.0044
19.5	0.0068	0.0036	0.0064	0.0072	-0.0004	0.0076
19.51	0.0172	0.012	0.0152	0.012	0.0112	0.012
19.52	0.0148	0.0096	0.0128	0.0084	0.014	0.0088
19.53	-0.004	-0.0064	-0.004	-0.0044	0.0008	-0.0036
19.54	-0.0148	-0.0148	-0.0132	-0.0092	-0.0108	-0.008
19.55	-0.012	-0.012	-0.0104	-0.006	-0.0132	-0.0048
19.56	0.0068	0.0036	0.0064	0.0068	-0.0004	0.0076
19.57	0.0172	0.012	0.0152	0.0116	0.0112	0.012
19.58	0.0144	0.0092	0.0128	0.0084	0.0136	0.0088
19.59	-0.0044	-0.0064	-0.004	-0.0048	0.0004	-0.0036
19.6	-0.0148	-0.0148	-0.0132	-0.0092	-0.0108	-0.008
19.61	-0.012	-0.012	-0.0104	-0.0056	-0.0132	-0.0044
19.62	0.0068	0.004	0.0064	0.0072	-0.0004	0.0076
19.63	0.0172	0.012	0.0152	0.0116	0.0112	0.012
19.64	0.0144	0.0092	0.0128	0.0084	0.0136	0.0084
19.65	-0.0048	-0.0068	-0.0044	-0.0052	0	-0.004
19.66	-0.0148	-0.0152	-0.0136	-0.0096	-0.0116	-0.0084
19.67	-0.012	-0.012	-0.0104	-0.006	-0.014	-0.0048
19.68	0.0068	0.004	0.0064	0.0072	-0.0008	0.0076
19.69	0.0172	0.012	0.0152	0.0116	0.0108	0.012
19.7	0.0144	0.0092	0.0124	0.008	0.0132	0.0084
19.71	-0.0044	-0.0064	-0.004	-0.0048	0	-0.0036
19.72	-0.0148	-0.0148	-0.0132	-0.0092	-0.0112	-0.008
19.73	-0.0116	-0.0116	-0.01	-0.0056	-0.0132	-0.0044
19.74	0.0072	0.0044	0.0068	0.0076	0	0.008
19.75	0.0172	0.0124	0.0156	0.012	0.0116	0.012
19.76	0.0144	0.0092	0.0128	0.0084	0.014	0.0088
19.77	-0.0044	-0.0068	-0.0044	-0.0048	0.0004	-0.0036
19.78	-0.0148	-0.0152	-0.0132	-0.0092	-0.0112	-0.008
19.79	-0.0116	-0.0116	-0.01	-0.0056	-0.0132	-0.0044
19.8	0.0068	0.004	0.0064	0.0072	0	0.008
19.81	0.0172	0.0124	0.0156	0.012	0.0116	0.012
19.82	0.0144	0.0092	0.0124	0.0084	0.0136	0.0088
19.83	-0.0044	-0.0068	-0.0044	-0.0048	0.0004	-0.0036
19.84	-0.0148	-0.0148	-0.0132	-0.0092	-0.0108	-0.008
19.85	-0.0116	-0.0116	-0.01	-0.0056	-0.0132	-0.0044
19.86	0.0072	0.004	0.0064	0.0072	0	0.008
19.87	0.0172	0.0124	0.0156	0.012	0.0116	0.012
19.88	0.014	0.0092	0.0124	0.008	0.0136	0.0084
19.89	-0.0044	-0.0068	-0.0044	-0.0048	0.0004	-0.0036
19.9	-0.0148	-0.0148	-0.0132	-0.0092	-0.0112	-0.008
19.91	-0.0116	-0.0116	-0.01	-0.0056	-0.0132	-0.0044
19.92	0.0072	0.004	0.0068	0.0072	0	0.008
19.93	0.0176	0.0124	0.0156	0.012	0.0116	0.0124
19.94	0.0144	0.0092	0.0124	0.008	0.0136	0.0084
19.95	-0.0048	-0.0068	-0.0044	-0.0048	0.0004	-0.004
19.96	-0.0148	-0.0152	-0.0132	-0.0092	-0.0108	-0.008
19.97	-0.0116	-0.0116	-0.01	-0.0056	-0.0132	-0.0044
19.98	0.0072	0.004	0.0068	0.0072	0	0.008
[truncated: 9,677 more rows]
