# Supplementary material for: Data of piezoelectric vibration energy harvesting of a bridge undergoing vibration testing and train passage
Source: Data Brief. 2018 Jan 28;17:261–6. doi: 10.1016/j.dib.2018.01.009 (PMC5789150; doi:10.1016/j.dib.2018.01.009)
Supplement: Supplementary file 19 — Supplementary material [file mmc19.xlsx]

## Sheet: Sheet1
Time	Cant. 1	Cant. 2	Cant. 3	Cant. 4	Cant. 5	Cant. 6
0	0.0004	-0.0012	0.0008	-0.0012	-0.0148	0
0.01	0.0224	0.0168	0.02	0.0196	0.0136	0.0196
0.02	0.0208	0.0148	0.0184	0.0172	0.0236	0.0172
0.03	0.0024	-0.0012	0.002	0.0044	0.0164	0.0052
0.04	-0.0192	-0.0188	-0.0172	-0.0164	-0.0112	-0.0148
0.05	-0.0176	-0.0168	-0.0156	-0.0136	-0.0208	-0.012
0.06	0.0004	-0.0012	0.0012	-0.0008	-0.0136	0
0.07	0.022	0.0164	0.02	0.0196	0.014	0.0196
0.08	0.0208	0.0148	0.0184	0.0168	0.0236	0.0172
0.09	0.0024	-0.0012	0.0016	0.004	0.0164	0.0048
0.1	-0.0196	-0.0192	-0.0176	-0.0168	-0.0116	-0.0152
0.11	-0.018	-0.0168	-0.0156	-0.014	-0.0216	-0.0124
0.12	0.0008	-0.0012	0.0012	-0.0012	-0.014	0
0.13	0.0224	0.0164	0.02	0.0196	0.0136	0.0196
0.14	0.0208	0.0144	0.018	0.0168	0.0232	0.0168
0.15	0.002	-0.0016	0.0012	0.004	0.016	0.0048
0.16	-0.0196	-0.0192	-0.0176	-0.0172	-0.0124	-0.0152
0.17	-0.018	-0.0172	-0.0156	-0.014	-0.022	-0.0124
0.18	0.0008	-0.0012	0.0012	-0.0016	-0.0152	-0.0004
0.19	0.022	0.0164	0.02	0.0192	0.0128	0.0192
0.2	0.0204	0.0144	0.018	0.0164	0.022	0.0164
0.21	0.0016	-0.0016	0.0012	0.0036	0.0148	0.004
0.22	-0.02	-0.0196	-0.018	-0.0172	-0.0132	-0.0156
0.23	-0.018	-0.0172	-0.0156	-0.014	-0.0228	-0.0124
0.24	0.0008	-0.0008	0.0012	-0.0012	-0.0152	0
0.25	0.0224	0.0168	0.02	0.0196	0.0132	0.0196
0.26	0.0204	0.0144	0.018	0.0164	0.0224	0.0164
0.27	0.0016	-0.002	0.0008	0.0032	0.0148	0.004
0.28	-0.02	-0.0196	-0.018	-0.0176	-0.0136	-0.016
0.29	-0.018	-0.0172	-0.0156	-0.0144	-0.0232	-0.0128
0.3	0.0008	-0.0008	0.0012	-0.0016	-0.0156	-0.0004
0.31	0.0224	0.0164	0.02	0.0192	0.0124	0.0192
0.32	0.0204	0.0144	0.018	0.016	0.0216	0.0164
0.33	0.0012	-0.002	0.0008	0.0032	0.014	0.004
0.34	-0.02	-0.0196	-0.018	-0.0176	-0.014	-0.016
0.35	-0.018	-0.0172	-0.0156	-0.0144	-0.0236	-0.0128
0.36	0.0008	-0.0008	0.0016	-0.0012	-0.016	-0.0004
0.37	0.0224	0.0168	0.02	0.0196	0.0128	0.0196
0.38	0.0204	0.0144	0.018	0.0164	0.022	0.0164
0.39	0.0012	-0.002	0.0008	0.0032	0.0144	0.004
0.4	-0.02	-0.0196	-0.018	-0.0176	-0.014	-0.016
0.41	-0.018	-0.0172	-0.0156	-0.0144	-0.0236	-0.0128
0.42	0.0012	-0.0004	0.0016	-0.0012	-0.0156	0
0.43	0.0224	0.0168	0.02	0.0196	0.0128	0.0196
0.44	0.0204	0.0144	0.018	0.0164	0.022	0.0164
0.45	0.0012	-0.0024	0.0004	0.0032	0.014	0.0036
0.46	-0.02	-0.0196	-0.018	-0.0176	-0.0144	-0.016
0.47	-0.018	-0.0168	-0.0156	-0.0144	-0.0236	-0.0128
0.48	0.0012	-0.0004	0.0016	-0.0008	-0.0152	0
0.49	0.0224	0.0168	0.02	0.0196	0.0128	0.0196
0.5	0.0204	0.0144	0.018	0.0164	0.0224	0.0164
0.51	0.0008	-0.0024	0.0004	0.0032	0.0144	0.0036
0.52	-0.02	-0.0196	-0.018	-0.0176	-0.014	-0.016
0.53	-0.0176	-0.0168	-0.0156	-0.014	-0.0228	-0.0124
0.54	0.0016	-0.0004	0.002	-0.0008	-0.0144	0.0004
0.55	0.0224	0.0168	0.02	0.02	0.0136	0.02
0.56	0.0204	0.014	0.018	0.0164	0.0228	0.0164
0.57	0.0008	-0.0024	0.0004	0.0028	0.0144	0.0036
0.58	-0.02	-0.0196	-0.018	-0.0176	-0.0136	-0.016
0.59	-0.0176	-0.0168	-0.0156	-0.014	-0.0228	-0.0124
0.6	0.0016	0	0.002	-0.0004	-0.0144	0.0004
0.61	0.0228	0.0168	0.0204	0.02	0.0144	0.0204
0.62	0.0204	0.014	0.018	0.0168	0.0232	0.0168
0.63	0.0008	-0.0028	0	0.0028	0.0148	0.0036
0.64	-0.02	-0.0196	-0.018	-0.0176	-0.0136	-0.016
0.65	-0.0176	-0.0168	-0.0152	-0.014	-0.0224	-0.0124
0.66	0.002	0	0.0024	-0.0004	-0.014	0.0008
0.67	0.0228	0.0168	0.0204	0.02	0.0144	0.0204
0.68	0.0204	0.014	0.018	0.0164	0.0232	0.0168
0.69	0.0008	-0.0028	0	0.0028	0.0148	0.0036
0.7	-0.02	-0.0196	-0.018	-0.018	-0.014	-0.016
0.71	-0.0176	-0.0168	-0.0152	-0.014	-0.0228	-0.0124
0.72	0.002	0.0004	0.0024	-0.0004	-0.0144	0.0008
0.73	0.0228	0.0168	0.0204	0.0204	0.0144	0.02
0.74	0.02	0.014	0.0176	0.0164	0.0228	0.0164
0.75	0.0004	-0.0028	0	0.0024	0.014	0.0032
0.76	-0.0204	-0.0196	-0.0184	-0.018	-0.0144	-0.0164
0.77	-0.0176	-0.0168	-0.0152	-0.014	-0.0232	-0.0124
0.78	0.002	0.0004	0.0024	-0.0004	-0.0144	0.0008
0.79	0.0224	0.0168	0.0204	0.02	0.014	0.02
0.8	0.02	0.014	0.0176	0.0164	0.0228	0.0164
0.81	0	-0.0028	-0.0004	0.0024	0.014	0.0032
0.82	-0.0204	-0.0196	-0.018	-0.018	-0.0148	-0.0164
0.83	-0.0176	-0.0164	-0.0152	-0.014	-0.0232	-0.0124
0.84	0.0024	0.0004	0.0028	0	-0.014	0.0012
0.85	0.0228	0.0172	0.0204	0.0204	0.0144	0.0204
0.86	0.02	0.014	0.0176	0.0164	0.0232	0.0168
0.87	0	-0.0032	-0.0004	0.0024	0.0144	0.0032
0.88	-0.0204	-0.0196	-0.018	-0.018	-0.0144	-0.0164
0.89	-0.0172	-0.0164	-0.0152	-0.014	-0.0228	-0.0124
0.9	0.0028	0.0008	0.0028	0.0004	-0.0136	0.0012
0.91	0.0228	0.0172	0.0204	0.0204	0.0152	0.0204
0.92	0.02	0.014	0.0176	0.0164	0.0236	0.0168
0.93	0	-0.0032	-0.0004	0.0024	0.0144	0.0032
0.94	-0.0204	-0.0196	-0.018	-0.018	-0.0144	-0.0164
0.95	-0.0172	-0.0164	-0.0152	-0.014	-0.0228	-0.0124
0.96	0.0028	0.0008	0.0032	0.0004	-0.0136	0.0016
0.97	0.0232	0.0172	0.0208	0.0208	0.0156	0.0208
0.98	0.02	0.014	0.0176	0.0168	0.024	0.0168
0.99	-0.0004	-0.0032	-0.0004	0.0024	0.0148	0.0032
1	-0.0204	-0.02	-0.0184	-0.0184	-0.0144	-0.0164
1.01	-0.0176	-0.0164	-0.0152	-0.014	-0.0228	-0.0124
1.02	0.0028	0.0008	0.0032	0.0004	-0.0136	0.0012
1.03	0.0228	0.0172	0.0204	0.0204	0.0152	0.0204
1.04	0.02	0.014	0.0176	0.0164	0.0232	0.0164
1.05	-0.0008	-0.0036	-0.0008	0.002	0.0136	0.0028
1.06	-0.0208	-0.02	-0.0184	-0.0184	-0.0152	-0.0168
1.07	-0.0176	-0.0168	-0.0152	-0.0144	-0.024	-0.0128
1.08	0.0028	0.0012	0.0032	0.0004	-0.0144	0.0012
1.09	0.0232	0.0172	0.0208	0.0208	0.0152	0.0208
1.1	0.02	0.014	0.0176	0.0168	0.0232	0.0168
1.11	-0.0008	-0.004	-0.0012	0.002	0.0136	0.0028
1.12	-0.0208	-0.02	-0.0184	-0.0184	-0.0156	-0.0168
1.13	-0.0176	-0.0164	-0.0152	-0.0144	-0.024	-0.0128
1.14	0.0032	0.0012	0.0036	0.0004	-0.014	0.0016
1.15	0.0228	0.0172	0.0204	0.0208	0.0148	0.0208
1.16	0.02	0.014	0.0176	0.0164	0.0232	0.0164
1.17	-0.0012	-0.004	-0.0012	0.0016	0.0132	0.0024
1.18	-0.0208	-0.02	-0.0188	-0.0188	-0.016	-0.0172
1.19	-0.0176	-0.0168	-0.0152	-0.0144	-0.0248	-0.0128
1.2	0.0032	0.0012	0.0036	0.0004	-0.0148	0.0012
1.21	0.0232	0.0172	0.0208	0.0204	0.0144	0.0204
1.22	0.0196	0.0136	0.0172	0.016	0.0224	0.016
1.23	-0.0012	-0.0044	-0.0016	0.0012	0.012	0.002
1.24	-0.0208	-0.0204	-0.0188	-0.0192	-0.0172	-0.0172
1.25	-0.0176	-0.0164	-0.0152	-0.0144	-0.0252	-0.0128
1.26	0.0036	0.0016	0.0036	0.0008	-0.0148	0.0016
1.27	0.0232	0.0172	0.0208	0.0208	0.0148	0.0208
1.28	0.02	0.014	0.0176	0.0168	0.0232	0.0168
1.29	-0.0012	-0.0044	-0.0016	0.0016	0.0132	0.0024
1.3	-0.0208	-0.02	-0.0184	-0.0184	-0.0156	-0.0168
1.31	-0.0172	-0.0164	-0.0152	-0.014	-0.0236	-0.0124
1.32	0.004	0.0016	0.004	0.0012	-0.0132	0.002
1.33	0.0236	0.0176	0.0208	0.0212	0.0164	0.0212
1.34	0.02	0.014	0.0176	0.0168	0.0244	0.0168
1.35	-0.0016	-0.0044	-0.0016	0.0016	0.0136	0.002
1.36	-0.0208	-0.02	-0.0188	-0.0188	-0.0156	-0.0172
1.37	-0.0172	-0.0164	-0.0152	-0.014	-0.0236	-0.0124
1.38	0.004	0.002	0.004	0.0012	-0.0132	0.002
1.39	0.0232	0.0176	0.0208	0.0212	0.016	0.0212
1.4	0.02	0.014	0.0176	0.0168	0.024	0.0168
1.41	-0.0016	-0.0044	-0.002	0.0012	0.0132	0.002
1.42	-0.0212	-0.0204	-0.0188	-0.0188	-0.016	-0.0172
1.43	-0.0172	-0.0164	-0.0152	-0.0144	-0.024	-0.0128
1.44	0.004	0.002	0.0044	0.0012	-0.0132	0.002
1.45	0.0236	0.0176	0.0212	0.0212	0.0164	0.0212
1.46	0.0196	0.0136	0.0176	0.0168	0.024	0.0168
1.47	-0.002	-0.0048	-0.002	0.0012	0.0132	0.002
1.48	-0.0212	-0.0204	-0.0188	-0.0192	-0.0164	-0.0176
1.49	-0.0172	-0.0164	-0.0148	-0.0144	-0.0244	-0.0128
1.5	0.0044	0.002	0.0044	0.0012	-0.0132	0.0024
1.51	0.0236	0.0176	0.0212	0.0212	0.016	0.0212
1.52	0.0196	0.0136	0.0176	0.0168	0.024	0.0168
1.53	-0.002	-0.0048	-0.0024	0.0008	0.0132	0.0016
1.54	-0.0212	-0.0204	-0.0188	-0.0192	-0.0168	-0.0176
1.55	-0.0172	-0.0164	-0.0152	-0.0144	-0.0244	-0.0128
1.56	0.0044	0.0024	0.0048	0.0016	-0.0132	0.0024
1.57	0.0236	0.0176	0.0212	0.0216	0.0164	0.0216
1.58	0.0196	0.0136	0.0172	0.0168	0.024	0.0168
1.59	-0.0024	-0.0052	-0.0024	0.0008	0.0128	0.0016
1.6	-0.0212	-0.0204	-0.0192	-0.0192	-0.0168	-0.0176
1.61	-0.0172	-0.0164	-0.0148	-0.014	-0.0244	-0.0124
1.62	0.0048	0.0024	0.0048	0.0016	-0.0132	0.0028
1.63	0.0236	0.0172	0.0208	0.0216	0.0164	0.0212
1.64	0.0196	0.0136	0.0172	0.0168	0.024	0.0168
1.65	-0.0024	-0.0052	-0.0028	0.0008	0.0128	0.0016
1.66	-0.0212	-0.0204	-0.0192	-0.0192	-0.0168	-0.0176
1.67	-0.0172	-0.0164	-0.0148	-0.0144	-0.0244	-0.0128
1.68	0.0048	0.0028	0.0052	0.0016	-0.0128	0.0028
1.69	0.0236	0.0176	0.0212	0.0216	0.0168	0.0216
1.7	0.0196	0.0136	0.0172	0.0168	0.0244	0.0168
1.71	-0.0028	-0.0056	-0.0028	0.0004	0.0128	0.0012
1.72	-0.0212	-0.0204	-0.0188	-0.0192	-0.0168	-0.0176
1.73	-0.0168	-0.016	-0.0148	-0.014	-0.0244	-0.0124
1.74	0.0052	0.0028	0.0052	0.002	-0.0128	0.0028
1.75	0.0236	0.0176	0.0208	0.0212	0.0164	0.0212
1.76	0.0196	0.0136	0.0172	0.0164	0.0236	0.0164
1.77	-0.0028	-0.0056	-0.0032	0	0.012	0.0012
1.78	-0.0212	-0.0204	-0.0188	-0.0192	-0.0172	-0.0172
1.79	-0.0172	-0.016	-0.0148	-0.014	-0.0244	-0.0124
1.8	0.0052	0.0028	0.0052	0.002	-0.0128	0.0028
1.81	0.0236	0.0176	0.0212	0.0216	0.0164	0.0212
1.82	0.0196	0.0136	0.0172	0.0164	0.0236	0.0164
1.83	-0.0032	-0.0056	-0.0032	0	0.012	0.0008
1.84	-0.0212	-0.0204	-0.0192	-0.0192	-0.0172	-0.0176
1.85	-0.0168	-0.016	-0.0148	-0.014	-0.0244	-0.0124
1.86	0.0056	0.0032	0.0056	0.0024	-0.0124	0.0032
1.87	0.0236	0.0176	0.0212	0.0216	0.0168	0.0212
1.88	0.0196	0.0136	0.0172	0.0164	0.024	0.0164
1.89	-0.0032	-0.006	-0.0036	0	0.012	0.0008
1.9	-0.0212	-0.0204	-0.0188	-0.0192	-0.0172	-0.0176
1.91	-0.0168	-0.016	-0.0148	-0.014	-0.0244	-0.0124
1.92	0.0056	0.0032	0.0056	0.0024	-0.0124	0.0032
1.93	0.024	0.0176	0.0212	0.0216	0.0172	0.0216
1.94	0.0196	0.0136	0.0172	0.0164	0.024	0.0164
1.95	-0.0036	-0.006	-0.0036	0	0.012	0.0008
1.96	-0.0212	-0.0204	-0.0192	-0.0192	-0.0172	-0.0176
1.97	-0.0168	-0.016	-0.0148	-0.014	-0.024	-0.0124
1.98	0.006	0.0036	0.006	0.0024	-0.012	0.0036
1.99	0.0236	0.0176	0.0212	0.0212	0.0172	0.0212
2	0.0196	0.0136	0.0172	0.0164	0.024	0.0164
2.01	-0.0036	-0.0064	-0.0036	-0.0004	0.0116	0.0004
2.02	-0.0212	-0.0204	-0.0192	-0.0192	-0.0172	-0.0176
2.03	-0.0168	-0.016	-0.0144	-0.0136	-0.0244	-0.0124
2.04	0.0064	0.0036	0.006	0.0028	-0.012	0.0036
2.05	0.024	0.0176	0.0212	0.0216	0.0172	0.0216
2.06	0.0192	0.0136	0.0168	0.0164	0.024	0.0164
2.07	-0.004	-0.0064	-0.004	-0.0004	0.0116	0.0004
2.08	-0.0216	-0.0204	-0.0192	-0.0192	-0.0176	-0.0176
2.09	-0.0168	-0.016	-0.0144	-0.014	-0.0244	-0.0124
2.1	0.0064	0.004	0.0064	0.0028	-0.0116	0.004
2.11	0.024	0.018	0.0216	0.0216	0.0176	0.0216
2.12	0.0196	0.0136	0.0172	0.0164	0.0244	0.0164
2.13	-0.0044	-0.0068	-0.0044	-0.0004	0.0116	0.0004
2.14	-0.0216	-0.0208	-0.0192	-0.0192	-0.0176	-0.0176
2.15	-0.0168	-0.016	-0.0144	-0.014	-0.0244	-0.0124
2.16	0.0068	0.0044	0.0068	0.0032	-0.0116	0.004
2.17	0.024	0.018	0.0216	0.022	0.018	0.0216
2.18	0.0192	0.0132	0.0168	0.0164	0.0248	0.0164
2.19	-0.0044	-0.0068	-0.0044	-0.0008	0.0116	0
2.2	-0.0216	-0.0208	-0.0192	-0.0192	-0.0176	-0.0176
2.21	-0.0168	-0.016	-0.0144	-0.014	-0.0244	-0.0124
2.22	0.0072	0.0044	0.0068	0.0032	-0.0116	0.004
2.23	0.024	0.018	0.0212	0.0216	0.0176	0.0216
2.24	0.0192	0.0132	0.0168	0.0164	0.0244	0.0164
2.25	-0.0048	-0.0072	-0.0048	-0.0012	0.0112	0
2.26	-0.0216	-0.0208	-0.0192	-0.0196	-0.018	-0.0176
2.27	-0.0164	-0.0156	-0.0144	-0.014	-0.0248	-0.0124
2.28	0.0072	0.0048	0.0072	0.0036	-0.0112	0.0044
2.29	0.024	0.018	0.0216	0.022	0.018	0.0216
2.3	0.0192	0.0132	0.0168	0.0164	0.0244	0.0164
2.31	-0.0048	-0.0076	-0.0048	-0.0012	0.0108	-0.0004
2.32	-0.0216	-0.0208	-0.0192	-0.0196	-0.018	-0.0176
2.33	-0.0168	-0.0156	-0.0144	-0.014	-0.0248	-0.0124
2.34	0.0076	0.0048	0.0072	0.004	-0.0108	0.0048
2.35	0.024	0.018	0.0216	0.022	0.018	0.0216
2.36	0.0192	0.0132	0.0168	0.0164	0.0248	0.0164
2.37	-0.0052	-0.0076	-0.0052	-0.0016	0.0108	-0.0004
2.38	-0.0216	-0.0208	-0.0192	-0.0196	-0.0184	-0.0176
2.39	-0.0168	-0.0156	-0.0144	-0.014	-0.0248	-0.0124
2.4	0.0076	0.0052	0.0076	0.004	-0.0108	0.0048
2.41	0.024	0.018	0.0216	0.022	0.0184	0.022
2.42	0.0192	0.0132	0.0168	0.0164	0.0252	0.0164
2.43	-0.0056	-0.008	-0.0056	-0.0016	0.0108	-0.0008
2.44	-0.022	-0.0208	-0.0196	-0.0196	-0.0184	-0.018
2.45	-0.0168	-0.0156	-0.0144	-0.014	-0.0248	-0.0124
2.46	0.008	0.0052	0.0076	0.004	-0.0108	0.0048
2.47	0.024	0.018	0.0216	0.022	0.0184	0.022
2.48	0.0192	0.0132	0.0168	0.0164	0.0248	0.0164
2.49	-0.006	-0.008	-0.0056	-0.002	0.0104	-0.0012
2.5	-0.022	-0.0208	-0.0196	-0.02	-0.0188	-0.018
2.51	-0.0164	-0.0156	-0.0144	-0.014	-0.0252	-0.0124
2.52	0.0084	0.0056	0.008	0.0044	-0.0108	0.0052
2.53	0.0244	0.018	0.0216	0.022	0.0188	0.022
2.54	0.0188	0.0132	0.0168	0.0164	0.0252	0.0164
2.55	-0.006	-0.0084	-0.006	-0.0024	0.01	-0.0012
2.56	-0.022	-0.0208	-0.0196	-0.02	-0.0192	-0.0184
2.57	-0.0164	-0.0156	-0.0144	-0.0144	-0.0256	-0.0124
2.58	0.0084	0.0056	0.008	0.0044	-0.0108	0.0052
2.59	0.0244	0.018	0.0216	0.022	0.0184	0.022
2.6	0.0188	0.0128	0.0164	0.0164	0.0248	0.0164
2.61	-0.0064	-0.0088	-0.0064	-0.0024	0.0096	-0.0016
2.62	-0.022	-0.0208	-0.0196	-0.02	-0.0196	-0.0184
2.63	-0.0164	-0.0156	-0.014	-0.014	-0.0256	-0.0124
2.64	0.0088	0.006	0.0084	0.0048	-0.0104	0.0056
2.65	0.0244	0.018	0.0216	0.0224	0.0188	0.0224
2.66	0.0188	0.0128	0.0164	0.0164	0.0252	0.0164
2.67	-0.0064	-0.0088	-0.0064	-0.0024	0.01	-0.0016
2.68	-0.022	-0.0208	-0.0196	-0.02	-0.0196	-0.0184
2.69	-0.0164	-0.0156	-0.014	-0.014	-0.026	-0.0124
2.7	0.0088	0.006	0.0088	0.0052	-0.0104	0.006
2.71	0.0244	0.018	0.0216	0.0224	0.0192	0.0224
2.72	0.0188	0.0128	0.0164	0.0164	0.0252	0.0164
2.73	-0.0068	-0.0088	-0.0064	-0.0028	0.0096	-0.002
2.74	-0.022	-0.0208	-0.0196	-0.02	-0.0196	-0.0184
2.75	-0.0164	-0.0152	-0.014	-0.014	-0.0256	-0.0124
2.76	0.0092	0.0064	0.0088	0.0052	-0.01	0.006
2.77	0.0244	0.018	0.0216	0.0224	0.0196	0.0224
2.78	0.0188	0.0128	0.0164	0.0164	0.0256	0.0168
2.79	-0.0072	-0.0092	-0.0068	-0.0032	0.0096	-0.002
2.8	-0.022	-0.0212	-0.0196	-0.0204	-0.02	-0.0184
2.81	-0.0164	-0.0156	-0.014	-0.0144	-0.0264	-0.0128
2.82	0.0096	0.0064	0.0092	0.0052	-0.01	0.006
2.83	0.0244	0.018	0.0216	0.0224	0.0192	0.0224
2.84	0.0188	0.0128	0.0164	0.0164	0.0256	0.0168
2.85	-0.0072	-0.0096	-0.0072	-0.0032	0.0092	-0.0024
2.86	-0.022	-0.0208	-0.0196	-0.0204	-0.02	-0.0184
2.87	-0.016	-0.0152	-0.014	-0.0144	-0.0264	-0.0128
2.88	0.0096	0.0068	0.0092	0.0056	-0.0096	0.0064
2.89	0.0244	0.018	0.022	0.0228	0.0196	0.0224
2.9	0.0184	0.0128	0.0164	0.0168	0.026	0.0168
2.91	-0.0076	-0.0096	-0.0072	-0.0036	0.0092	-0.0024
2.92	-0.022	-0.0208	-0.0196	-0.0204	-0.02	-0.0184
2.93	-0.016	-0.0152	-0.014	-0.014	-0.026	-0.0128
2.94	0.01	0.0068	0.0096	0.006	-0.0092	0.0068
2.95	0.0244	0.018	0.0216	0.0228	0.02	0.0228
2.96	0.0184	0.0124	0.0164	0.0168	0.026	0.0168
2.97	-0.008	-0.01	-0.0076	-0.0036	0.0092	-0.0028
2.98	-0.022	-0.0208	-0.0196	-0.0204	-0.02	-0.0188
2.99	-0.016	-0.0152	-0.014	-0.014	-0.026	-0.0124
3	0.0104	0.0072	0.0096	0.0064	-0.0088	0.0072
3.01	0.0244	0.018	0.022	0.0228	0.0204	0.0228
3.02	0.0184	0.0124	0.016	0.0168	0.0264	0.0168
3.03	-0.008	-0.01	-0.0076	-0.004	0.0092	-0.0028
3.04	-0.0224	-0.0212	-0.0196	-0.0204	-0.0204	-0.0188
3.05	-0.016	-0.0152	-0.0136	-0.0144	-0.0264	-0.0128
3.06	0.0104	0.0076	0.01	0.0064	-0.0088	0.0072
3.07	0.0244	0.018	0.022	0.0228	0.0204	0.0228
3.08	0.0184	0.0124	0.0164	0.0168	0.0268	0.0172
3.09	-0.0084	-0.0104	-0.008	-0.004	0.0088	-0.0032
3.1	-0.022	-0.0208	-0.0196	-0.0204	-0.0204	-0.0188
3.11	-0.016	-0.0148	-0.0136	-0.0144	-0.0264	-0.0128
3.12	0.0108	0.0076	0.0104	0.0068	-0.0088	0.0072
3.13	0.0244	0.0184	0.022	0.0232	0.0208	0.0228
3.14	0.0184	0.0124	0.016	0.0168	0.0268	0.0168
3.15	-0.0088	-0.0104	-0.008	-0.0044	0.0088	-0.0036
3.16	-0.0224	-0.0212	-0.0196	-0.0208	-0.0208	-0.0188
3.17	-0.016	-0.0152	-0.0136	-0.0144	-0.0268	-0.0128
3.18	0.0112	0.008	0.0104	0.0068	-0.0088	0.0076
3.19	0.0244	0.018	0.022	0.0232	0.0208	0.0228
3.2	0.0184	0.0124	0.016	0.0172	0.0268	0.0172
3.21	-0.0088	-0.0108	-0.0084	-0.0048	0.0084	-0.0036
3.22	-0.022	-0.0208	-0.0196	-0.0208	-0.0208	-0.0188
3.23	-0.0156	-0.0148	-0.0136	-0.0144	-0.0268	-0.0128
3.24	0.0112	0.008	0.0108	0.0072	-0.0084	0.008
3.25	0.0248	0.0184	0.022	0.0232	0.0208	0.0228
3.26	0.018	0.0124	0.016	0.0168	0.0268	0.0168
3.27	-0.0092	-0.0108	-0.0088	-0.0048	0.008	-0.004
3.28	-0.0224	-0.0208	-0.0196	-0.0208	-0.0212	-0.0192
3.29	-0.0156	-0.0148	-0.0136	-0.0148	-0.0272	-0.0132
3.3	0.0116	0.0084	0.0108	0.0072	-0.0084	0.008
3.31	0.0244	0.018	0.022	0.0228	0.0208	0.0228
3.32	0.018	0.0124	0.016	0.0168	0.0268	0.0168
3.33	-0.0096	-0.0112	-0.0088	-0.0052	0.0076	-0.004
3.34	-0.022	-0.0208	-0.0196	-0.0208	-0.0212	-0.0188
3.35	-0.0152	-0.0148	-0.0132	-0.0144	-0.0272	-0.0128
3.36	0.012	0.0084	0.0112	0.0076	-0.008	0.0084
3.37	0.0248	0.018	0.022	0.0232	0.0208	0.0228
3.38	0.018	0.012	0.0156	0.0168	0.0268	0.0168
3.39	-0.0096	-0.0112	-0.0092	-0.0052	0.008	-0.004
3.4	-0.0224	-0.0208	-0.0196	-0.0208	-0.0212	-0.0188
3.41	-0.0156	-0.0148	-0.0132	-0.0144	-0.0272	-0.0128
3.42	0.012	0.0088	0.0112	0.0076	-0.008	0.0084
3.43	0.0244	0.018	0.022	0.0232	0.0212	0.0228
3.44	0.018	0.012	0.0156	0.0168	0.0268	0.0168
3.45	-0.01	-0.0116	-0.0092	-0.0056	0.0072	-0.0044
3.46	-0.022	-0.0208	-0.0196	-0.0208	-0.0216	-0.0188
3.47	-0.0152	-0.0144	-0.0132	-0.0144	-0.0272	-0.0128
3.48	0.0124	0.0088	0.0116	0.008	-0.0076	0.0088
3.49	0.0248	0.018	0.022	0.0232	0.0212	0.0232
3.5	0.0176	0.012	0.0156	0.0168	0.0272	0.0168
3.51	-0.01	-0.012	-0.0096	-0.006	0.0076	-0.0048
3.52	-0.0224	-0.0212	-0.0196	-0.0208	-0.0216	-0.0192
3.53	-0.0152	-0.0144	-0.0132	-0.0148	-0.0276	-0.0128
3.54	0.0124	0.0092	0.012	0.0084	-0.0076	0.0088
3.55	0.0244	0.018	0.0216	0.0232	0.0212	0.0228
3.56	0.0176	0.012	0.0156	0.0168	0.0272	0.0168
3.57	-0.0104	-0.012	-0.01	-0.006	0.0068	-0.0052
3.58	-0.022	-0.0208	-0.0196	-0.0208	-0.0216	-0.0192
3.59	-0.0152	-0.0144	-0.0128	-0.0144	-0.0276	-0.0128
3.6	0.0128	0.0092	0.012	0.0084	-0.0072	0.0092
3.61	0.0244	0.018	0.022	0.0232	0.0212	0.0232
3.62	0.0176	0.0116	0.0152	0.0168	0.0272	0.0168
3.63	-0.0108	-0.0124	-0.01	-0.0064	0.0068	-0.0052
3.64	-0.0224	-0.0208	-0.0196	-0.0212	-0.022	-0.0192
3.65	-0.0152	-0.0144	-0.0128	-0.0148	-0.028	-0.0132
3.66	0.0132	0.0096	0.0124	0.0088	-0.0072	0.0092
3.67	0.0244	0.018	0.022	0.0232	0.0212	0.0232
3.68	0.0176	0.0116	0.0152	0.0168	0.0272	0.0172
3.69	-0.0108	-0.0124	-0.0104	-0.0068	0.0064	-0.0056
3.7	-0.022	-0.0208	-0.0196	-0.0212	-0.0224	-0.0192
3.71	-0.0148	-0.014	-0.0128	-0.0144	-0.028	-0.0128
3.72	0.0132	0.0096	0.0124	0.0092	-0.0068	0.0096
3.73	0.0248	0.018	0.022	0.0232	0.0216	0.0232
3.74	0.0172	0.0116	0.0152	0.0172	0.0276	0.0168
3.75	-0.0112	-0.0128	-0.0104	-0.0068	0.0064	-0.0056
3.76	-0.022	-0.0208	-0.0196	-0.0212	-0.022	-0.0192
3.77	-0.0148	-0.014	-0.0128	-0.0148	-0.028	-0.0132
3.78	0.0136	0.01	0.0128	0.0092	-0.0068	0.01
3.79	0.0244	0.018	0.0216	0.0232	0.022	0.0232
3.8	0.0172	0.0116	0.0152	0.0168	0.0276	0.0168
3.81	-0.0116	-0.0128	-0.0108	-0.0072	0.006	-0.006
3.82	-0.022	-0.0208	-0.0196	-0.0212	-0.0224	-0.0192
3.83	-0.0148	-0.014	-0.0124	-0.0148	-0.0284	-0.0132
3.84	0.014	0.0104	0.0128	0.0096	-0.0064	0.01
3.85	0.0248	0.018	0.022	0.0236	0.022	0.0232
3.86	0.0172	0.0116	0.0152	0.0172	0.028	0.0172
3.87	-0.0116	-0.0132	-0.0108	-0.0076	0.006	-0.0064
3.88	-0.022	-0.0208	-0.0196	-0.0212	-0.0228	-0.0196
3.89	-0.0148	-0.014	-0.0124	-0.0148	-0.0284	-0.0132
3.9	0.0144	0.0104	0.0132	0.0096	-0.0064	0.0104
3.91	0.0244	0.018	0.0216	0.0232	0.022	0.0232
3.92	0.0172	0.0116	0.0152	0.0172	0.028	0.0172
3.93	-0.012	-0.0132	-0.0112	-0.0076	0.0056	-0.0064
3.94	-0.022	-0.0208	-0.0196	-0.0212	-0.0228	-0.0192
3.95	-0.0144	-0.014	-0.0124	-0.0148	-0.0284	-0.0132
3.96	0.0144	0.0108	0.0136	0.01	-0.006	0.0104
3.97	0.0248	0.018	0.022	0.0236	0.0224	0.0236
3.98	0.0172	0.0116	0.0148	0.0172	0.0284	0.0172
3.99	-0.012	-0.0136	-0.0112	-0.008	0.0056	-0.0064
4	-0.0224	-0.0208	-0.0196	-0.0212	-0.0228	-0.0196
4.01	-0.0144	-0.014	-0.0124	-0.0148	-0.0284	-0.0132
4.02	0.0148	0.0108	0.0136	0.0104	-0.0056	0.0108
4.03	0.0248	0.018	0.022	0.0236	0.0224	0.0232
4.04	0.0172	0.0112	0.0148	0.0172	0.0284	0.0172
4.05	-0.0124	-0.014	-0.0116	-0.008	0.0052	-0.0068
4.06	-0.0224	-0.0208	-0.0196	-0.0212	-0.0228	-0.0196
4.07	-0.0144	-0.0136	-0.0124	-0.0148	-0.0288	-0.0132
4.08	0.0148	0.0112	0.014	0.0104	-0.0056	0.0108
4.09	0.0248	0.0184	0.022	0.0236	0.0224	0.0232
4.1	0.0168	0.0112	0.0148	0.0172	0.0284	0.0172
4.11	-0.0128	-0.014	-0.012	-0.0084	0.0052	-0.0072
4.12	-0.0224	-0.0212	-0.02	-0.0212	-0.0232	-0.0196
4.13	-0.0144	-0.014	-0.0124	-0.0148	-0.0292	-0.0132
4.14	0.0148	0.0112	0.014	0.0104	-0.006	0.0112
4.15	0.0248	0.018	0.022	0.0236	0.0224	0.0232
4.16	0.0168	0.0112	0.0148	0.0172	0.028	0.0168
4.17	-0.0128	-0.014	-0.012	-0.0084	0.0048	-0.0072
4.18	-0.0224	-0.0208	-0.0196	-0.0212	-0.0232	-0.0196
4.19	-0.014	-0.0136	-0.012	-0.0144	-0.0288	-0.0128
4.2	0.0152	0.0116	0.0144	0.0108	-0.0052	0.0112
4.21	0.0248	0.0184	0.022	0.0236	0.0228	0.0232
4.22	0.0168	0.0112	0.0148	0.0172	0.0284	0.0172
4.23	-0.0132	-0.0144	-0.0124	-0.0088	0.0044	-0.0076
4.24	-0.0224	-0.0212	-0.02	-0.0212	-0.0232	-0.0196
4.25	-0.0144	-0.0136	-0.012	-0.0148	-0.0292	-0.0132
4.26	0.0156	0.012	0.0144	0.0112	-0.0052	0.0116
4.27	0.0248	0.0184	0.022	0.0236	0.0228	0.0232
4.28	0.0168	0.0112	0.0144	0.0172	0.0284	0.0172
4.29	-0.0132	-0.0144	-0.0124	-0.0088	0.0044	-0.0076
4.3	-0.0224	-0.0212	-0.02	-0.0212	-0.0236	-0.0196
4.31	-0.014	-0.0132	-0.012	-0.0144	-0.0292	-0.0128
4.32	0.016	0.012	0.0148	0.0116	-0.0048	0.012
4.33	0.0252	0.0184	0.0224	0.024	0.0236	0.0236
4.34	0.0168	0.0112	0.0144	0.0172	0.0292	0.0172
4.35	-0.0136	-0.0148	-0.0128	-0.0092	0.0048	-0.0076
4.36	-0.0228	-0.0212	-0.02	-0.0216	-0.0232	-0.0196
4.37	-0.014	-0.0136	-0.012	-0.0148	-0.0288	-0.0132
4.38	0.0164	0.0124	0.0152	0.0116	-0.004	0.0124
4.39	0.0252	0.0184	0.0224	0.024	0.024	0.0236
4.4	0.0168	0.0112	0.0144	0.0176	0.0296	0.0176
4.41	-0.014	-0.0152	-0.0132	-0.0096	0.0044	-0.0084
4.42	-0.0224	-0.0212	-0.02	-0.0212	-0.0232	-0.0196
4.43	-0.0136	-0.0132	-0.0116	-0.0144	-0.0288	-0.0128
4.44	0.0168	0.0128	0.0156	0.0124	-0.0036	0.0128
4.45	0.0252	0.0184	0.0224	0.024	0.024	0.0236
4.46	0.0164	0.0108	0.0144	0.0172	0.0296	0.0172
4.47	-0.0144	-0.0152	-0.0132	-0.01	0.004	-0.0088
4.48	-0.0224	-0.0212	-0.02	-0.0216	-0.0236	-0.0196
4.49	-0.0136	-0.0132	-0.0116	-0.0144	-0.0292	-0.0132
4.5	0.0172	0.0128	0.0156	0.0124	-0.0036	0.0132
4.51	0.0252	0.0184	0.0224	0.024	0.024	0.0236
4.52	0.0164	0.0108	0.0144	0.0172	0.0296	0.0172
4.53	-0.0148	-0.0156	-0.0136	-0.0104	0.0036	-0.0088
4.54	-0.0224	-0.0212	-0.02	-0.0216	-0.024	-0.0196
4.55	-0.0136	-0.0128	-0.0116	-0.0144	-0.0292	-0.0128
4.56	0.0172	0.0132	0.016	0.0128	-0.0032	0.0132
4.57	0.0252	0.0184	0.0224	0.024	0.0244	0.024
4.58	0.016	0.0104	0.014	0.0172	0.0296	0.0172
4.59	-0.0148	-0.016	-0.014	-0.0104	0.0032	-0.0092
4.6	-0.0228	-0.0212	-0.02	-0.0216	-0.024	-0.0196
4.61	-0.0136	-0.0128	-0.0116	-0.0144	-0.0292	-0.0128
4.62	0.0176	0.0132	0.016	0.0128	-0.0032	0.0136
4.63	0.0252	0.0184	0.0224	0.024	0.024	0.0236
4.64	0.016	0.0104	0.014	0.0172	0.0296	0.0172
4.65	-0.0152	-0.016	-0.014	-0.0108	0.0028	-0.0092
4.66	-0.0228	-0.0212	-0.02	-0.0216	-0.024	-0.0196
4.67	-0.0132	-0.0128	-0.0112	-0.0144	-0.0292	-0.0128
4.68	0.0176	0.0136	0.0164	0.0136	-0.0024	0.014
4.69	0.0252	0.0184	0.0224	0.024	0.0244	0.0236
4.7	0.016	0.0104	0.014	0.0172	0.0296	0.0172
4.71	-0.0156	-0.0164	-0.0144	-0.0112	0.0024	-0.01
4.72	-0.0228	-0.0212	-0.02	-0.0216	-0.024	-0.0196
4.73	-0.0132	-0.0124	-0.0112	-0.0144	-0.0292	-0.0128
4.74	0.018	0.0136	0.0168	0.014	-0.002	0.0144
4.75	0.0252	0.0184	0.022	0.024	0.0248	0.0236
4.76	0.0156	0.01	0.0136	0.0168	0.0296	0.0168
4.77	-0.016	-0.0164	-0.0148	-0.0116	0.002	-0.01
4.78	-0.0224	-0.0212	-0.02	-0.0212	-0.024	-0.0196
4.79	-0.0128	-0.0124	-0.0108	-0.014	-0.0292	-0.0124
4.8	0.0184	0.014	0.0168	0.014	-0.0016	0.0144
4.81	0.0252	0.0184	0.022	0.024	0.0248	0.0236
4.82	0.0156	0.01	0.0136	0.0168	0.0296	0.0168
4.83	-0.016	-0.0168	-0.0148	-0.0116	0.002	-0.01
4.84	-0.0228	-0.0212	-0.02	-0.0216	-0.0244	-0.0196
4.85	-0.0128	-0.0124	-0.0108	-0.014	-0.0292	-0.0124
4.86	0.0184	0.014	0.0168	0.014	-0.0016	0.0144
4.87	0.0252	0.0184	0.022	0.0236	0.0244	0.0236
4.88	0.0152	0.0096	0.0132	0.0164	0.0292	0.0168
4.89	-0.016	-0.0168	-0.0148	-0.012	0.0012	-0.0104
4.9	-0.0224	-0.0208	-0.0196	-0.0212	-0.0248	-0.0196
4.91	-0.0128	-0.012	-0.0108	-0.014	-0.0296	-0.0124
4.92	0.0184	0.014	0.0172	0.0144	-0.0016	0.0148
4.93	0.0252	0.0184	0.022	0.0236	0.0244	0.0236
4.94	0.0152	0.0096	0.0132	0.0164	0.0292	0.0164
4.95	-0.0164	-0.0168	-0.0152	-0.012	0.0012	-0.0108
4.96	-0.0224	-0.0212	-0.02	-0.0216	-0.0248	-0.0196
4.97	-0.0124	-0.012	-0.0108	-0.014	-0.0296	-0.0124
4.98	0.0188	0.0144	0.0172	0.0144	-0.0016	0.0148
4.99	0.0248	0.0184	0.022	0.0236	0.0244	0.0236
5	0.0148	0.0096	0.0128	0.0164	0.0292	0.0164
5.01	-0.0164	-0.0172	-0.0152	-0.0124	0.0008	-0.0108
5.02	-0.0224	-0.0208	-0.0196	-0.0212	-0.0248	-0.0196
5.03	-0.0124	-0.0116	-0.0104	-0.014	-0.0296	-0.0124
5.04	0.0192	0.0144	0.0176	0.0148	-0.0008	0.0152
5.05	0.0248	0.0184	0.022	0.0236	0.0244	0.0232
5.06	0.0148	0.0092	0.0128	0.0164	0.0292	0.0164
5.07	-0.0168	-0.0172	-0.0156	-0.0128	0.0004	-0.0112
5.08	-0.0224	-0.0208	-0.0196	-0.0212	-0.0252	-0.0196
5.09	-0.012	-0.0116	-0.0104	-0.014	-0.0296	-0.0124
5.1	0.0192	0.0148	0.0176	0.0152	-0.0008	0.0156
5.11	0.0248	0.018	0.022	0.0236	0.0244	0.0232
5.12	0.0144	0.0092	0.0124	0.0164	0.0292	0.0164
5.13	-0.0172	-0.0176	-0.0156	-0.0132	-0.0004	-0.0116
5.14	-0.0224	-0.0208	-0.0196	-0.0212	-0.0252	-0.0192
5.15	-0.0116	-0.0112	-0.01	-0.0136	-0.0296	-0.012
5.16	0.0196	0.0148	0.018	0.0156	0	0.016
5.17	0.0248	0.018	0.022	0.0236	0.0248	0.0232
5.18	0.0144	0.0088	0.0124	0.016	0.0292	0.0164
5.19	-0.0172	-0.018	-0.016	-0.0136	-0.0004	-0.012
5.2	-0.0224	-0.0208	-0.0196	-0.0212	-0.0252	-0.0196
5.21	-0.0116	-0.0112	-0.0096	-0.0136	-0.0296	-0.012
5.22	0.0196	0.0152	0.018	0.016	0	0.016
5.23	0.0248	0.018	0.0216	0.0236	0.0248	0.0232
5.24	0.014	0.0088	0.012	0.016	0.0292	0.016
5.25	-0.0176	-0.018	-0.016	-0.014	-0.0008	-0.0124
5.26	-0.0224	-0.0208	-0.0196	-0.0212	-0.0252	-0.0192
5.27	-0.0116	-0.0112	-0.0096	-0.0136	-0.0296	-0.012
5.28	0.02	0.0152	0.0184	0.016	0.0008	0.0164
5.29	0.0248	0.018	0.022	0.0236	0.0252	0.0236
5.3	0.014	0.0084	0.012	0.016	0.0292	0.016
5.31	-0.0176	-0.018	-0.0164	-0.014	-0.0008	-0.0124
5.32	-0.0224	-0.0208	-0.0196	-0.0212	-0.0252	-0.0192
5.33	-0.0112	-0.0108	-0.0096	-0.0136	-0.0296	-0.012
5.34	0.02	0.0156	0.0184	0.0164	0.0008	0.0164
5.35	0.0248	0.018	0.0216	0.0236	0.0252	0.0232
5.36	0.0136	0.0084	0.012	0.016	0.0292	0.016
5.37	-0.018	-0.0184	-0.0164	-0.0144	-0.0012	-0.0128
5.38	-0.0224	-0.0208	-0.0196	-0.0212	-0.0256	-0.0196
5.39	-0.0112	-0.0108	-0.0092	-0.0132	-0.0296	-0.012
5.4	0.0204	0.0156	0.0188	0.0168	0.0016	0.0172
5.41	0.0248	0.018	0.022	0.0236	0.0256	0.0236
5.42	0.0136	0.0084	0.0116	0.016	0.0296	0.016
5.43	-0.0184	-0.0184	-0.0168	-0.0144	-0.0016	-0.0132
5.44	-0.0224	-0.0208	-0.0196	-0.0212	-0.0256	-0.0196
5.45	-0.0108	-0.0108	-0.0092	-0.0132	-0.0296	-0.0116
5.46	0.0208	0.016	0.0192	0.0172	0.0016	0.0172
5.47	0.0248	0.018	0.022	0.0236	0.026	0.0236
5.48	0.0136	0.0084	0.0116	0.016	0.03	0.016
5.49	-0.0188	-0.0188	-0.0172	-0.0148	-0.002	-0.0136
5.5	-0.0224	-0.0208	-0.0196	-0.0216	-0.026	-0.0196
5.51	-0.0108	-0.0104	-0.0088	-0.0132	-0.0296	-0.0116
5.52	0.0212	0.016	0.0192	0.0176	0.002	0.0176
5.53	0.0248	0.018	0.022	0.024	0.026	0.0236
5.54	0.0132	0.008	0.0112	0.016	0.03	0.016
5.55	-0.0188	-0.0192	-0.0172	-0.0152	-0.0024	-0.0136
5.56	-0.0224	-0.0208	-0.0196	-0.0216	-0.026	-0.0196
5.57	-0.0108	-0.0104	-0.0088	-0.0132	-0.03	-0.0116
5.58	0.0212	0.0164	0.0196	0.018	0.0024	0.018
5.59	0.0248	0.018	0.022	0.024	0.0264	0.0236
5.6	0.0132	0.0076	0.0112	0.016	0.03	0.016
5.61	-0.0192	-0.0192	-0.0176	-0.0156	-0.0028	-0.014
5.62	-0.0224	-0.0208	-0.0196	-0.0216	-0.0264	-0.0196
5.63	-0.0104	-0.01	-0.0084	-0.0132	-0.03	-0.0116
5.64	0.0216	0.0164	0.0196	0.018	0.0028	0.0184
5.65	0.0248	0.018	0.022	0.024	0.0264	0.024
5.66	0.0128	0.0076	0.0108	0.0156	0.03	0.016
5.67	-0.0192	-0.0196	-0.0176	-0.016	-0.0028	-0.0144
5.68	-0.0224	-0.0208	-0.0196	-0.0216	-0.0264	-0.0196
5.69	-0.01	-0.01	-0.0084	-0.0132	-0.03	-0.0116
5.7	0.0216	0.0168	0.02	0.0184	0.0032	0.0184
5.71	0.0248	0.018	0.0216	0.024	0.0264	0.0236
5.72	0.0124	0.0072	0.0108	0.0156	0.03	0.0156
5.73	-0.0196	-0.0196	-0.018	-0.0164	-0.0036	-0.0144
5.74	-0.022	-0.0208	-0.0196	-0.0216	-0.0268	-0.0196
5.75	-0.01	-0.0096	-0.008	-0.0128	-0.03	-0.0112
5.76	0.022	0.0168	0.02	0.0188	0.0036	0.0188
5.77	0.0248	0.018	0.022	0.024	0.0268	0.0236
5.78	0.0124	0.0072	0.0104	0.0152	0.03	0.0156
5.79	-0.0196	-0.0196	-0.018	-0.0164	-0.0036	-0.0148
5.8	-0.0224	-0.0208	-0.0196	-0.0216	-0.0268	-0.0196
5.81	-0.0096	-0.0096	-0.008	-0.0128	-0.03	-0.0112
5.82	0.0224	0.0172	0.0204	0.0188	0.004	0.0192
5.83	0.0248	0.018	0.0216	0.024	0.0268	0.0236
5.84	0.012	0.0072	0.0104	0.0152	0.0296	0.0156
5.85	-0.02	-0.02	-0.0184	-0.0168	-0.0044	-0.0152
5.86	-0.022	-0.0204	-0.0196	-0.0216	-0.0268	-0.0196
5.87	-0.0092	-0.0092	-0.0076	-0.0128	-0.0296	-0.0112
5.88	0.0224	0.0172	0.0204	0.0192	0.0044	0.0196
5.89	0.0248	0.018	0.0216	0.024	0.0272	0.0236
5.9	0.012	0.0068	0.01	0.0152	0.0296	0.0152
5.91	-0.02	-0.02	-0.0184	-0.0172	-0.0044	-0.0156
5.92	-0.0224	-0.0204	-0.0196	-0.0216	-0.0272	-0.0196
5.93	-0.0092	-0.0092	-0.0076	-0.0124	-0.03	-0.0112
5.94	0.0224	0.0172	0.0204	0.0196	0.0044	0.0196
5.95	0.0248	0.018	0.0216	0.024	0.0268	0.0236
5.96	0.0116	0.0068	0.01	0.0148	0.0296	0.0152
5.97	-0.0204	-0.0204	-0.0188	-0.0176	-0.0052	-0.0156
5.98	-0.0224	-0.0204	-0.0196	-0.0216	-0.0276	-0.0196
5.99	-0.0092	-0.0088	-0.0072	-0.0124	-0.03	-0.0108
6	0.0228	0.0176	0.0208	0.02	0.0048	0.02
6.01	0.0248	0.018	0.022	0.024	0.0272	0.024
6.02	0.0116	0.0064	0.01	0.0148	0.0296	0.0152
6.03	-0.0204	-0.0204	-0.0188	-0.0176	-0.0052	-0.016
6.04	-0.0224	-0.0208	-0.0196	-0.0216	-0.0276	-0.02
6.05	-0.0088	-0.0088	-0.0072	-0.0124	-0.03	-0.0108
6.06	0.0228	0.0176	0.0208	0.02	0.0048	0.02
6.07	0.0248	0.018	0.0216	0.024	0.0272	0.0236
6.08	0.0112	0.0064	0.0096	0.0148	0.0296	0.0148
6.09	-0.0208	-0.0208	-0.0188	-0.018	-0.0056	-0.0164
6.1	-0.0224	-0.0208	-0.0196	-0.0216	-0.0276	-0.02
6.11	-0.0084	-0.0084	-0.0068	-0.012	-0.0296	-0.0104
6.12	0.0232	0.018	0.0212	0.0204	0.0056	0.0204
6.13	0.0248	0.018	0.022	0.024	0.0276	0.024
6.14	0.0108	0.006	0.0092	0.0144	0.0296	0.0148
6.15	-0.0208	-0.0208	-0.0192	-0.0184	-0.006	-0.0164
6.16	-0.0224	-0.0208	-0.0196	-0.0216	-0.028	-0.02
6.17	-0.0084	-0.0084	-0.0068	-0.012	-0.03	-0.0104
6.18	0.0236	0.018	0.0212	0.0208	0.006	0.0208
6.19	0.0248	0.018	0.0216	0.024	0.0276	0.0236
6.2	0.0108	0.0056	0.0092	0.0144	0.0296	0.0144
6.21	-0.0212	-0.0208	-0.0192	-0.0184	-0.0064	-0.0168
6.22	-0.0224	-0.0208	-0.0196	-0.0216	-0.028	-0.0196
6.23	-0.008	-0.008	-0.0064	-0.0116	-0.0296	-0.01
6.24	0.0236	0.0184	0.0216	0.0208	0.0064	0.0208
6.25	0.0248	0.018	0.0216	0.024	0.028	0.0236
6.26	0.0104	0.0056	0.0088	0.014	0.0292	0.0144
6.27	-0.0212	-0.0212	-0.0196	-0.0188	-0.0068	-0.0172
6.28	-0.0224	-0.0208	-0.0196	-0.0216	-0.028	-0.02
6.29	-0.008	-0.008	-0.0064	-0.0116	-0.0296	-0.01
6.3	0.024	0.0184	0.0216	0.0212	0.0068	0.0212
6.31	0.0248	0.018	0.0216	0.024	0.028	0.0236
6.32	0.01	0.0052	0.0088	0.014	0.0292	0.014
6.33	-0.0216	-0.0212	-0.0196	-0.0192	-0.0072	-0.0172
6.34	-0.0224	-0.0208	-0.0196	-0.0216	-0.0284	-0.02
6.35	-0.0076	-0.0076	-0.006	-0.0112	-0.0296	-0.01
6.36	0.024	0.0184	0.022	0.0216	0.0072	0.0216
6.37	0.0248	0.018	0.022	0.024	0.0284	0.024
6.38	0.01	0.0052	0.0084	0.014	0.0292	0.014
6.39	-0.0216	-0.0216	-0.02	-0.0192	-0.0076	-0.0176
6.4	-0.0224	-0.0208	-0.0196	-0.0216	-0.0284	-0.02
6.41	-0.0076	-0.0076	-0.006	-0.0112	-0.0292	-0.01
6.42	0.024	0.0188	0.022	0.0216	0.0072	0.0216
6.43	0.0248	0.018	0.0216	0.024	0.028	0.0236
6.44	0.0096	0.0048	0.008	0.0136	0.0292	0.014
6.45	-0.022	-0.0216	-0.02	-0.0196	-0.008	-0.0176
6.46	-0.0224	-0.0208	-0.0196	-0.0216	-0.0284	-0.0196
6.47	-0.0072	-0.0072	-0.0056	-0.0108	-0.0292	-0.0096
6.48	0.0244	0.0188	0.022	0.022	0.008	0.022
6.49	0.0248	0.018	0.022	0.024	0.0284	0.024
6.5	0.0096	0.0048	0.008	0.0136	0.0292	0.0136
6.51	-0.022	-0.0216	-0.02	-0.02	-0.008	-0.018
6.52	-0.0224	-0.0208	-0.0196	-0.0216	-0.0284	-0.02
6.53	-0.0068	-0.0072	-0.0056	-0.0108	-0.0292	-0.0096
6.54	0.0244	0.0188	0.0224	0.022	0.008	0.022
6.55	0.0248	0.018	0.022	0.024	0.0284	0.024
6.56	0.0092	0.0044	0.0076	0.0132	0.0288	0.0136
6.57	-0.0224	-0.022	-0.0204	-0.02	-0.0088	-0.0184
6.58	-0.0224	-0.0208	-0.0196	-0.0216	-0.0288	-0.02
6.59	-0.0064	-0.0068	-0.0052	-0.0108	-0.0292	-0.0092
6.6	0.0248	0.0192	0.0224	0.0224	0.0084	0.0224
6.61	0.0248	0.018	0.022	0.024	0.0288	0.024
6.62	0.0092	0.0044	0.0076	0.0132	0.0288	0.0136
6.63	-0.0224	-0.022	-0.0204	-0.0204	-0.0088	-0.0184
6.64	-0.0224	-0.0208	-0.0196	-0.022	-0.0288	-0.02
6.65	-0.0064	-0.0068	-0.0052	-0.0108	-0.0292	-0.0092
6.66	0.0252	0.0192	0.0228	0.0228	0.0088	0.0228
6.67	0.0248	0.018	0.022	0.024	0.0288	0.024
6.68	0.0088	0.004	0.0072	0.0132	0.0288	0.0132
6.69	-0.0228	-0.0224	-0.0208	-0.0204	-0.0092	-0.0188
6.7	-0.0224	-0.0208	-0.0196	-0.0216	-0.0292	-0.02
6.71	-0.006	-0.0064	-0.0048	-0.0104	-0.0292	-0.0088
6.72	0.0252	0.0192	0.0228	0.0228	0.0092	0.0228
6.73	0.0248	0.018	0.022	0.0244	0.0292	0.024
6.74	0.0084	0.004	0.0072	0.0128	0.0292	0.0132
6.75	-0.0228	-0.0224	-0.0208	-0.0208	-0.0096	-0.0188
6.76	-0.0224	-0.0208	-0.0196	-0.0216	-0.0292	-0.02
6.77	-0.006	-0.0064	-0.0048	-0.0104	-0.0292	-0.0092
6.78	0.0252	0.0196	0.0228	0.0232	0.0092	0.0228
6.79	0.0248	0.018	0.0216	0.024	0.0288	0.024
6.8	0.0084	0.0036	0.0068	0.0128	0.0288	0.0132
6.81	-0.0232	-0.0224	-0.0208	-0.0212	-0.01	-0.0192
6.82	-0.0224	-0.0204	-0.0196	-0.0216	-0.0296	-0.02
6.83	-0.0056	-0.006	-0.0044	-0.01	-0.0292	-0.0088
6.84	0.0256	0.0196	0.0232	0.0236	0.01	0.0236
6.85	0.0248	0.018	0.022	0.0244	0.0292	0.024
6.86	0.008	0.0036	0.0068	0.0124	0.0288	0.0128
6.87	-0.0232	-0.0228	-0.0212	-0.0212	-0.0104	-0.0196
6.88	-0.0224	-0.0208	-0.0196	-0.022	-0.0296	-0.02
6.89	-0.0056	-0.006	-0.004	-0.01	-0.0292	-0.0088
6.9	0.0256	0.02	0.0232	0.0236	0.01	0.0236
6.91	0.0248	0.018	0.0216	0.0244	0.0292	0.024
6.92	0.0076	0.0032	0.0064	0.0124	0.0288	0.0128
6.93	-0.0236	-0.0228	-0.0212	-0.0216	-0.0108	-0.0196
6.94	-0.0224	-0.0204	-0.0196	-0.022	-0.0296	-0.02
6.95	-0.0052	-0.0056	-0.004	-0.0096	-0.0288	-0.0084
6.96	0.026	0.02	0.0232	0.024	0.0108	0.024
6.97	0.0248	0.018	0.0216	0.0244	0.0296	0.024
6.98	0.0076	0.0032	0.0064	0.0124	0.0288	0.0128
6.99	-0.0236	-0.0228	-0.0212	-0.0216	-0.0108	-0.02
7	-0.0224	-0.0204	-0.0196	-0.022	-0.0296	-0.02
7.01	-0.0048	-0.0056	-0.0036	-0.0096	-0.0288	-0.0084
7.02	0.026	0.02	0.0236	0.024	0.0108	0.024
7.03	0.0248	0.0176	0.0216	0.024	0.0296	0.024
7.04	0.0072	0.0028	0.006	0.012	0.0284	0.0124
7.05	-0.0236	-0.0228	-0.0216	-0.022	-0.0112	-0.02
7.06	-0.022	-0.0204	-0.0192	-0.0216	-0.03	-0.02
7.07	-0.0044	-0.0052	-0.0036	-0.0096	-0.0284	-0.008
7.08	0.026	0.02	0.0236	0.0244	0.0112	0.024
7.09	0.0248	0.018	0.0216	0.0244	0.0296	0.024
7.1	0.0068	0.0024	0.0056	0.012	0.028	0.012
7.11	-0.024	-0.0232	-0.0216	-0.022	-0.0116	-0.0204
7.12	-0.0224	-0.0208	-0.0196	-0.022	-0.0304	-0.02
7.13	-0.0044	-0.0052	-0.0032	-0.0092	-0.0284	-0.008
7.14	0.0264	0.0204	0.0236	0.0244	0.0116	0.0244
7.15	0.0248	0.018	0.0216	0.0244	0.0296	0.024
7.16	0.0068	0.0024	0.0056	0.0116	0.028	0.012
7.17	-0.024	-0.0232	-0.0216	-0.0224	-0.012	-0.0204
7.18	-0.022	-0.0204	-0.0196	-0.022	-0.0304	-0.02
7.19	-0.004	-0.0048	-0.0028	-0.0092	-0.0284	-0.0076
7.2	0.0264	0.0204	0.024	0.0248	0.012	0.0248
7.21	0.0248	0.018	0.0216	0.0244	0.03	0.024
7.22	0.0064	0.002	0.0052	0.0116	0.028	0.012
7.23	-0.0244	-0.0236	-0.022	-0.0228	-0.0124	-0.0208
7.24	-0.0224	-0.0204	-0.0196	-0.022	-0.0304	-0.02
7.25	-0.004	-0.0044	-0.0028	-0.0088	-0.0284	-0.0076
7.26	0.0264	0.0204	0.024	0.0252	0.012	0.0248
7.27	0.0248	0.018	0.0216	0.0244	0.0304	0.024
7.28	0.006	0.002	0.0048	0.0112	0.028	0.0116
7.29	-0.0244	-0.0232	-0.022	-0.0228	-0.0128	-0.0208
7.3	-0.0224	-0.0204	-0.0196	-0.022	-0.0308	-0.02
7.31	-0.0036	-0.0044	-0.0024	-0.0088	-0.0284	-0.0076
7.32	0.0268	0.0204	0.024	0.0252	0.0124	0.0252
7.33	0.0248	0.018	0.022	0.0244	0.0304	0.0244
7.34	0.006	0.0016	0.0048	0.0112	0.0276	0.0116
7.35	-0.0244	-0.0236	-0.022	-0.0228	-0.0128	-0.0212
7.36	-0.0224	-0.0204	-0.0196	-0.022	-0.0308	-0.02
7.37	-0.0032	-0.004	-0.0024	-0.0084	-0.028	-0.0072
7.38	0.0268	0.0204	0.024	0.0252	0.0128	0.0252
7.39	0.0248	0.018	0.0216	0.0244	0.0304	0.024
7.4	0.0056	0.0012	0.0044	0.0108	0.0272	0.0112
7.41	-0.0244	-0.0236	-0.022	-0.0232	-0.0132	-0.0212
7.42	-0.022	-0.0204	-0.0192	-0.022	-0.0308	-0.02
7.43	-0.0028	-0.0036	-0.002	-0.008	-0.0276	-0.0068
7.44	0.0268	0.0208	0.0244	0.0256	0.0132	0.0252
7.45	0.0248	0.018	0.0216	0.0244	0.0308	0.024
7.46	0.0052	0.0012	0.0044	0.0104	0.0276	0.0108
7.47	-0.0244	-0.0236	-0.0224	-0.0232	-0.0136	-0.0216
7.48	-0.022	-0.0204	-0.0192	-0.022	-0.0308	-0.02
7.49	-0.0028	-0.0036	-0.0016	-0.008	-0.0276	-0.0068
7.5	0.0268	0.0208	0.0244	0.0256	0.0136	0.0256
7.51	0.0248	0.0176	0.0216	0.0244	0.0308	0.024
7.52	0.0052	0.0008	0.004	0.0104	0.0272	0.0108
7.53	-0.0244	-0.0236	-0.022	-0.0232	-0.0136	-0.0216
7.54	-0.022	-0.0204	-0.0192	-0.022	-0.0308	-0.02
7.55	-0.0024	-0.0032	-0.0016	-0.0076	-0.0272	-0.0064
7.56	0.0272	0.0208	0.0244	0.026	0.014	0.0256
7.57	0.0248	0.018	0.0216	0.0244	0.0312	0.0244
7.58	0.0048	0.0008	0.0036	0.01	0.0272	0.0104
7.59	-0.0248	-0.0236	-0.0224	-0.0236	-0.0144	-0.022
7.6	-0.022	-0.0204	-0.0192	-0.022	-0.0312	-0.02
7.61	-0.0024	-0.0032	-0.0012	-0.0076	-0.0276	-0.0064
7.62	0.0272	0.0212	0.0244	0.0264	0.0144	0.026
7.63	0.0248	0.018	0.0216	0.0244	0.0312	0.0244
7.64	0.0044	0.0004	0.0036	0.01	0.0272	0.0104
7.65	-0.0248	-0.0236	-0.0224	-0.024	-0.0144	-0.022
7.66	-0.022	-0.0204	-0.0192	-0.022	-0.0312	-0.02
7.67	-0.002	-0.0028	-0.0008	-0.0072	-0.0272	-0.006
7.68	0.0272	0.0212	0.0248	0.0264	0.0148	0.026
7.69	0.0248	0.018	0.0216	0.0244	0.0316	0.0244
7.7	0.0044	0	0.0032	0.0096	0.0268	0.0104
7.71	-0.0248	-0.024	-0.0228	-0.024	-0.0148	-0.0224
7.72	-0.022	-0.0204	-0.0192	-0.022	-0.0316	-0.02
7.73	-0.0016	-0.0028	-0.0008	-0.0072	-0.0272	-0.006
7.74	0.0272	0.0212	0.0248	0.0264	0.0148	0.0264
7.75	0.0244	0.0176	0.0216	0.0244	0.0316	0.0244
7.76	0.004	0	0.0028	0.0096	0.0268	0.01
7.77	-0.0248	-0.024	-0.0224	-0.024	-0.0152	-0.0224
7.78	-0.022	-0.0204	-0.0192	-0.022	-0.0316	-0.02
7.79	-0.0012	-0.0024	-0.0004	-0.0068	-0.0268	-0.0056
7.8	0.0276	0.0212	0.0248	0.0268	0.0152	0.0264
7.81	0.0244	0.0176	0.0216	0.0248	0.0316	0.0244
7.82	0.0036	-0.0004	0.0028	0.0092	0.0268	0.0096
7.83	-0.0252	-0.024	-0.0228	-0.0244	-0.0156	-0.0228
7.84	-0.022	-0.0204	-0.0192	-0.022	-0.032	-0.0204
7.85	-0.0012	-0.002	-0.0004	-0.0068	-0.0268	-0.0056
7.86	0.0276	0.0212	0.0248	0.0268	0.0156	0.0268
7.87	0.0244	0.0176	0.0216	0.0244	0.032	0.0244
7.88	0.0032	-0.0004	0.0024	0.0092	0.0264	0.0096
7.89	-0.0252	-0.024	-0.0228	-0.0248	-0.016	-0.0228
7.9	-0.022	-0.0204	-0.0192	-0.022	-0.032	-0.0204
7.91	-0.0008	-0.002	0	-0.0064	-0.0264	-0.0052
7.92	0.0276	0.0212	0.0248	0.0272	0.016	0.0268
7.93	0.0244	0.0176	0.0216	0.0248	0.032	0.0244
7.94	0.0032	-0.0008	0.0024	0.0088	0.0264	0.0092
7.95	-0.0252	-0.0244	-0.0228	-0.0248	-0.0164	-0.0228
7.96	-0.022	-0.0204	-0.0192	-0.022	-0.0324	-0.0204
7.97	-0.0004	-0.0016	0.0004	-0.006	-0.0264	-0.0048
7.98	0.028	0.0212	0.0252	0.0272	0.0164	0.0272
7.99	0.0244	0.0176	0.0216	0.0248	0.0324	0.0244
8	0.0028	-0.0012	0.002	0.0084	0.0264	0.0088
8.01	-0.0252	-0.024	-0.0228	-0.0248	-0.0164	-0.0228
8.02	-0.022	-0.02	-0.0192	-0.022	-0.032	-0.0204
8.03	0	-0.0016	0.0004	-0.006	-0.026	-0.0048
8.04	0.028	0.0212	0.0252	0.0276	0.0168	0.0272
8.05	0.0244	0.0176	0.0216	0.0248	0.0328	0.0244
8.06	0.0024	-0.0012	0.0016	0.0084	0.0264	0.0088
8.07	-0.0256	-0.0244	-0.0232	-0.0252	-0.0168	-0.0232
8.08	-0.022	-0.0204	-0.0192	-0.0224	-0.0324	-0.0204
8.09	0	-0.0012	0.0008	-0.0056	-0.026	-0.0044
8.1	0.028	0.0216	0.0252	0.0276	0.0168	0.0272
8.11	0.0244	0.0176	0.0216	0.0248	0.0328	0.0244
8.12	0.0024	-0.0016	0.0016	0.008	0.026	0.0088
8.13	-0.0256	-0.0244	-0.0228	-0.0252	-0.0172	-0.0232
8.14	-0.022	-0.02	-0.0192	-0.0224	-0.0328	-0.0204
8.15	0.0004	-0.0008	0.0012	-0.0056	-0.026	-0.0044
8.16	0.028	0.0216	0.0252	0.0276	0.0172	0.0272
8.17	0.0244	0.0176	0.0216	0.0248	0.0328	0.0244
8.18	0.002	-0.0016	0.0012	0.008	0.0256	0.0084
8.19	-0.0256	-0.0244	-0.0232	-0.0256	-0.0176	-0.0236
8.2	-0.022	-0.0204	-0.0192	-0.0224	-0.0332	-0.0204
8.21	0.0004	-0.0008	0.0012	-0.0052	-0.026	-0.0044
8.22	0.028	0.0216	0.0252	0.0276	0.0168	0.0272
8.23	0.0244	0.0176	0.0212	0.0244	0.0324	0.0244
8.24	0.0016	-0.002	0.0008	0.0076	0.0248	0.008
8.25	-0.0256	-0.0244	-0.0232	-0.0256	-0.018	-0.0236
8.26	-0.022	-0.0204	-0.0192	-0.0224	-0.0336	-0.0208
8.27	0.0008	-0.0004	0.0016	-0.0052	-0.0264	-0.004
8.28	0.028	0.0216	0.0252	0.0276	0.0172	0.0276
8.29	0.0244	0.0176	0.0212	0.0248	0.0324	0.0244
8.3	0.0012	-0.0024	0.0004	0.0072	0.0248	0.008
8.31	-0.026	-0.0244	-0.0232	-0.026	-0.0184	-0.024
8.32	-0.022	-0.02	-0.0192	-0.0224	-0.0336	-0.0208
8.33	0.0012	-0.0004	0.002	-0.0048	-0.0256	-0.0036
8.34	0.0284	0.0216	0.0252	0.028	0.0176	0.028
8.35	0.0244	0.0176	0.0212	0.0248	0.0328	0.0244
8.36	0.0008	-0.0024	0.0004	0.0072	0.0248	0.0076
8.37	-0.0256	-0.0244	-0.0232	-0.0256	-0.0184	-0.0236
8.38	-0.0216	-0.02	-0.0188	-0.0224	-0.0332	-0.0204
8.39	0.0016	0	0.002	-0.0044	-0.0252	-0.0032
8.4	0.0284	0.0216	0.0256	0.0284	0.0188	0.028
8.41	0.0244	0.0176	0.0216	0.0252	0.0336	0.0248
8.42	0.0008	-0.0028	0	0.0068	0.0252	0.0076
8.43	-0.026	-0.0248	-0.0232	-0.026	-0.0184	-0.024
8.44	-0.022	-0.02	-0.0192	-0.0224	-0.0336	-0.0204
8.45	0.0016	0.0004	0.0024	-0.0044	-0.0252	-0.0032
8.46	0.0284	0.022	0.0256	0.0284	0.0188	0.028
8.47	0.0244	0.0176	0.0212	0.0248	0.0336	0.0248
8.48	0.0004	-0.0028	-0.0004	0.0068	0.0252	0.0072
8.49	-0.026	-0.0244	-0.0232	-0.026	-0.0184	-0.024
8.5	-0.0216	-0.02	-0.0188	-0.0224	-0.0336	-0.0204
8.51	0.0024	0.0008	0.0028	-0.004	-0.0244	-0.0028
8.52	0.0284	0.0216	0.0256	0.0288	0.0192	0.0284
8.53	0.0244	0.0176	0.0212	0.0252	0.034	0.0248
8.54	0	-0.0032	-0.0004	0.0064	0.0252	0.0072
8.55	-0.026	-0.0248	-0.0236	-0.0264	-0.0188	-0.0244
8.56	-0.022	-0.02	-0.0188	-0.0224	-0.034	-0.0208
8.57	0.0024	0.0008	0.0028	-0.0036	-0.0244	-0.0028
8.58	0.0284	0.022	0.0256	0.0288	0.0192	0.0284
8.59	0.0244	0.0172	0.0212	0.0248	0.034	0.0248
8.6	-0.0004	-0.0036	-0.0008	0.006	0.0244	0.0068
8.61	-0.026	-0.0248	-0.0232	-0.0264	-0.0192	-0.0244
8.62	-0.0216	-0.02	-0.0188	-0.0224	-0.034	-0.0204
8.63	0.0028	0.0012	0.0032	-0.0032	-0.024	-0.002
8.64	0.0288	0.022	0.0256	0.0292	0.02	0.0288
8.65	0.0244	0.0176	0.0212	0.0252	0.0344	0.0248
8.66	-0.0008	-0.004	-0.0012	0.006	0.0244	0.0064
8.67	-0.0264	-0.0248	-0.0236	-0.0268	-0.0196	-0.0248
8.68	-0.0216	-0.02	-0.0188	-0.0228	-0.0344	-0.0208
8.69	0.0032	0.0016	0.0036	-0.0032	-0.024	-0.002
8.7	0.0288	0.022	0.0256	0.0292	0.02	0.0288
8.71	0.0244	0.0172	0.0212	0.0252	0.0344	0.0248
8.72	-0.0008	-0.0044	-0.0016	0.0056	0.024	0.006
8.73	-0.026	-0.0248	-0.0236	-0.0268	-0.02	-0.0248
8.74	-0.0216	-0.02	-0.0188	-0.0224	-0.0344	-0.0208
8.75	0.0036	0.002	0.004	-0.0028	-0.0236	-0.0016
8.76	0.0288	0.022	0.0256	0.0292	0.0204	0.0288
8.77	0.0244	0.0176	0.0212	0.0252	0.0348	0.0248
8.78	-0.0012	-0.0044	-0.002	0.0052	0.0236	0.0056
8.79	-0.0264	-0.0248	-0.0236	-0.0272	-0.0204	-0.0248
8.8	-0.0216	-0.02	-0.0188	-0.0228	-0.0348	-0.0208
8.81	0.004	0.002	0.0044	-0.0024	-0.0236	-0.0012
8.82	0.0288	0.022	0.0256	0.0292	0.0204	0.0288
8.83	0.024	0.0172	0.0212	0.0252	0.0348	0.0248
8.84	-0.0016	-0.0048	-0.002	0.0048	0.0236	0.0056
8.85	-0.0264	-0.0248	-0.0236	-0.0268	-0.0204	-0.0248
8.86	-0.0216	-0.02	-0.0188	-0.0224	-0.0344	-0.0208
8.87	0.0044	0.0024	0.0044	-0.002	-0.0232	-0.0012
8.88	0.0288	0.022	0.0256	0.0292	0.0208	0.0288
8.89	0.0244	0.0172	0.0212	0.0252	0.0352	0.0248
8.9	-0.002	-0.0052	-0.0024	0.0048	0.0236	0.0052
8.91	-0.0264	-0.0248	-0.0236	-0.0272	-0.0208	-0.0252
8.92	-0.0216	-0.02	-0.0188	-0.0228	-0.0352	-0.0208
8.93	0.0044	0.0028	0.0048	-0.002	-0.0232	-0.0008
8.94	0.0288	0.022	0.026	0.0296	0.0208	0.0292
8.95	0.024	0.0172	0.0212	0.0252	0.0352	0.0252
8.96	-0.0024	-0.0052	-0.0028	0.0044	0.0232	0.0052
8.97	-0.0264	-0.0248	-0.0236	-0.0272	-0.0208	-0.0252
8.98	-0.0216	-0.0196	-0.0188	-0.0228	-0.0352	-0.0208
8.99	0.0048	0.0028	0.0052	-0.0016	-0.0228	-0.0004
9	0.0288	0.022	0.0256	0.0296	0.0212	0.0292
9.01	0.024	0.0172	0.0212	0.0252	0.0356	0.0252
9.02	-0.0028	-0.0056	-0.0028	0.004	0.0228	0.0048
9.03	-0.0264	-0.0248	-0.0236	-0.0272	-0.0212	-0.0252
9.04	-0.0216	-0.0196	-0.0188	-0.0228	-0.0352	-0.0208
9.05	0.0052	0.0032	0.0056	-0.0012	-0.0224	-0.0004
9.06	0.0288	0.022	0.026	0.0296	0.0216	0.0292
9.07	0.024	0.0172	0.0212	0.0252	0.0356	0.0252
9.08	-0.0028	-0.006	-0.0032	0.0036	0.0224	0.0044
9.09	-0.0264	-0.0248	-0.0236	-0.0272	-0.0216	-0.0252
9.1	-0.0212	-0.0196	-0.0184	-0.0228	-0.0352	-0.0208
9.11	0.0056	0.0036	0.0056	-0.0008	-0.0224	0
9.12	0.0288	0.022	0.026	0.03	0.022	0.0292
9.13	0.024	0.0172	0.0212	0.0252	0.0356	0.0252
9.14	-0.0032	-0.0064	-0.0036	0.0032	0.0224	0.004
9.15	-0.0264	-0.0248	-0.0236	-0.0276	-0.022	-0.0256
9.16	-0.0212	-0.0196	-0.0184	-0.0228	-0.0356	-0.0208
9.17	0.006	0.0036	0.006	-0.0008	-0.022	0.0004
9.18	0.0288	0.022	0.026	0.03	0.022	0.0296
9.19	0.024	0.0172	0.0208	0.0252	0.036	0.0252
9.2	-0.0036	-0.0064	-0.004	0.0032	0.022	0.0036
9.21	-0.0264	-0.0248	-0.0236	-0.0276	-0.022	-0.0256
9.22	-0.0212	-0.0196	-0.0184	-0.0228	-0.0356	-0.0208
9.23	0.0064	0.004	0.0064	0	-0.0216	0.0008
9.24	0.0288	0.022	0.026	0.03	0.0224	0.0296
9.25	0.024	0.0172	0.0208	0.0256	0.0364	0.0252
9.26	-0.004	-0.0068	-0.0044	0.0028	0.022	0.0036
9.27	-0.0264	-0.0248	-0.0236	-0.0276	-0.0224	-0.0256
9.28	-0.0212	-0.0196	-0.0184	-0.0228	-0.036	-0.0212
9.29	0.0068	0.0044	0.0068	0	-0.0216	0.0012
9.3	0.0292	0.022	0.026	0.03	0.0228	0.0296
9.31	0.024	0.0172	0.0208	0.0256	0.0364	0.0252
9.32	-0.0044	-0.0072	-0.0044	0.0024	0.0216	0.0032
9.33	-0.0264	-0.0248	-0.0236	-0.0276	-0.0224	-0.0256
9.34	-0.0212	-0.0196	-0.0184	-0.0228	-0.036	-0.0212
9.35	0.0072	0.0048	0.0072	0.0004	-0.0212	0.0012
9.36	0.0292	0.022	0.026	0.03	0.0228	0.0296
9.37	0.024	0.0168	0.0208	0.0256	0.0364	0.0252
9.38	-0.0048	-0.0076	-0.0048	0.002	0.0212	0.0028
9.39	-0.0268	-0.0248	-0.024	-0.028	-0.0228	-0.0256
9.4	-0.0212	-0.0196	-0.0184	-0.0228	-0.0364	-0.0212
9.41	0.0076	0.0052	0.0072	0.0008	-0.0208	0.0016
9.42	0.0292	0.022	0.026	0.03	0.0232	0.0296
9.43	0.0236	0.0168	0.0208	0.0256	0.0364	0.0252
9.44	-0.0052	-0.008	-0.0052	0.0016	0.0208	0.0024
9.45	-0.0264	-0.0248	-0.0236	-0.0276	-0.0232	-0.0256
9.46	-0.0208	-0.0192	-0.018	-0.0228	-0.036	-0.0208
9.47	0.008	0.0052	0.0076	0.0012	-0.0204	0.002
9.48	0.0288	0.022	0.026	0.03	0.0236	0.0296
9.49	0.0236	0.0168	0.0208	0.0256	0.0368	0.0252
9.5	-0.0056	-0.008	-0.0056	0.0012	0.0204	0.002
9.51	-0.0264	-0.0248	-0.0236	-0.0276	-0.0232	-0.0256
9.52	-0.0208	-0.0192	-0.018	-0.0228	-0.0364	-0.0208
9.53	0.008	0.0056	0.008	0.0016	-0.02	0.0024
9.54	0.0288	0.022	0.026	0.0304	0.0236	0.0296
9.55	0.0236	0.0168	0.0204	0.0256	0.0368	0.0252
9.56	-0.006	-0.0084	-0.006	0.0008	0.02	0.0016
9.57	-0.0264	-0.0248	-0.0236	-0.028	-0.0236	-0.0256
9.58	-0.0208	-0.0192	-0.018	-0.0228	-0.0368	-0.0208
9.59	0.0088	0.006	0.0084	0.002	-0.0196	0.0028
9.6	0.0292	0.022	0.026	0.0304	0.024	0.03
9.61	0.0236	0.0168	0.0204	0.0256	0.0372	0.0252
9.62	-0.0064	-0.0088	-0.0064	0.0004	0.02	0.0012
9.63	-0.0264	-0.0248	-0.0236	-0.028	-0.024	-0.026
9.64	-0.0208	-0.0192	-0.018	-0.0228	-0.0368	-0.0212
9.65	0.0092	0.0064	0.0088	0.0024	-0.0192	0.0032
9.66	0.0292	0.022	0.026	0.0304	0.024	0.03
9.67	0.0232	0.0164	0.0204	0.0252	0.0372	0.0252
9.68	-0.0068	-0.0092	-0.0068	0	0.0192	0.0008
9.69	-0.0264	-0.0248	-0.0236	-0.028	-0.024	-0.026
9.7	-0.0208	-0.0192	-0.018	-0.0228	-0.0372	-0.0212
9.71	0.0096	0.0068	0.0092	0.0028	-0.0188	0.0036
9.72	0.0288	0.022	0.0256	0.0304	0.0244	0.03
9.73	0.0232	0.0164	0.0204	0.0252	0.0372	0.0252
9.74	-0.0072	-0.0096	-0.0072	-0.0004	0.0188	0.0004
9.75	-0.0264	-0.0248	-0.0236	-0.028	-0.024	-0.026
9.76	-0.0208	-0.0188	-0.018	-0.0228	-0.0372	-0.0208
9.77	0.0096	0.0072	0.0092	0.0032	-0.0188	0.004
9.78	0.0288	0.022	0.0256	0.0304	0.0244	0.0296
9.79	0.0232	0.0164	0.0204	0.0252	0.0372	0.0248
9.8	-0.0076	-0.01	-0.0072	-0.0008	0.0184	0
9.81	-0.0264	-0.0244	-0.0236	-0.028	-0.0244	-0.0256
9.82	-0.0204	-0.0188	-0.0176	-0.0228	-0.0372	-0.0208
9.83	0.01	0.0072	0.0096	0.0036	-0.0184	0.0044
9.84	0.0288	0.022	0.0256	0.0304	0.0248	0.03
9.85	0.0232	0.0164	0.0204	0.0256	0.0376	0.0252
9.86	-0.008	-0.0104	-0.008	-0.0012	0.0184	-0.0004
9.87	-0.0264	-0.0248	-0.0236	-0.028	-0.0248	-0.026
9.88	-0.0204	-0.0188	-0.0176	-0.0228	-0.0376	-0.0212
9.89	0.0104	0.0076	0.0104	0.004	-0.018	0.0048
9.9	0.0288	0.0216	0.0256	0.0304	0.0248	0.03
9.91	0.0228	0.0164	0.02	0.0256	0.0376	0.0252
9.92	-0.0084	-0.0104	-0.008	-0.0016	0.0176	-0.0008
9.93	-0.0264	-0.0244	-0.0232	-0.028	-0.0248	-0.026
9.94	-0.0204	-0.0188	-0.0176	-0.0228	-0.0376	-0.0208
9.95	0.0108	0.008	0.0104	0.0044	-0.0176	0.0052
9.96	0.0288	0.0216	0.0256	0.0304	0.0252	0.03
9.97	0.0228	0.0164	0.02	0.0256	0.038	0.0252
9.98	-0.0088	-0.0108	-0.0084	-0.002	0.0176	-0.0012
9.99	-0.0264	-0.0244	-0.0236	-0.028	-0.0252	-0.026
10	-0.0204	-0.0184	-0.0176	-0.0228	-0.0376	-0.0208
10.01	0.0112	0.0084	0.0108	0.0048	-0.0168	0.0056
10.02	0.0288	0.0216	0.0256	0.0304	0.0252	0.03
10.03	0.0228	0.016	0.02	0.0252	0.038	0.0248
10.04	-0.0092	-0.0112	-0.0088	-0.0024	0.0168	-0.0016
10.05	-0.026	-0.0244	-0.0232	-0.028	-0.0252	-0.026
10.06	-0.02	-0.0184	-0.0172	-0.0228	-0.0376	-0.0208
10.07	0.0116	0.0088	0.0112	0.0056	-0.0164	0.006
10.08	0.0288	0.0216	0.0256	0.0304	0.0256	0.03
10.09	0.0224	0.016	0.0196	0.0252	0.038	0.0252
10.1	-0.0096	-0.0116	-0.0092	-0.0028	0.0168	-0.002
10.11	-0.0264	-0.0244	-0.0232	-0.028	-0.0256	-0.026
10.12	-0.02	-0.0184	-0.0172	-0.0228	-0.038	-0.0208
10.13	0.0124	0.0092	0.0116	0.006	-0.0164	0.0064
10.14	0.0288	0.0216	0.0256	0.0304	0.0256	0.03
10.15	0.0224	0.016	0.0196	0.0252	0.0384	0.0252
10.16	-0.01	-0.012	-0.0096	-0.0036	0.016	-0.0024
10.17	-0.026	-0.0244	-0.0232	-0.028	-0.0256	-0.026
10.18	-0.02	-0.0184	-0.0172	-0.0228	-0.038	-0.0208
10.19	0.0128	0.0096	0.012	0.0064	-0.0156	0.0068
10.2	0.0288	0.0216	0.0256	0.0304	0.026	0.03
10.21	0.0224	0.0156	0.0196	0.0256	0.0384	0.0252
10.22	-0.0104	-0.0124	-0.01	-0.004	0.0156	-0.0028
10.23	-0.0264	-0.0244	-0.0232	-0.028	-0.026	-0.026
10.24	-0.0196	-0.018	-0.0172	-0.0228	-0.0384	-0.0208
10.25	0.0128	0.0096	0.0124	0.0068	-0.0156	0.0072
10.26	0.0288	0.0216	0.0256	0.0304	0.026	0.03
10.27	0.0224	0.0156	0.0196	0.0252	0.0384	0.0252
10.28	-0.0108	-0.0128	-0.0104	-0.0044	0.0152	-0.0032
10.29	-0.026	-0.024	-0.0232	-0.028	-0.026	-0.026
10.3	-0.0196	-0.018	-0.0168	-0.0228	-0.0384	-0.0208
10.31	0.0136	0.01	0.0128	0.0072	-0.0148	0.0076
10.32	0.0284	0.0216	0.0252	0.0304	0.0264	0.03
10.33	0.022	0.0156	0.0192	0.0252	0.0388	0.0248
10.34	-0.0112	-0.0128	-0.0108	-0.0048	0.0148	-0.0036
10.35	-0.026	-0.0244	-0.0232	-0.028	-0.0264	-0.026
10.36	-0.0196	-0.018	-0.0168	-0.0228	-0.0384	-0.0208
10.37	0.014	0.0104	0.0132	0.0076	-0.0144	0.008
10.38	0.0288	0.0216	0.0252	0.0304	0.0264	0.03
10.39	0.022	0.0156	0.0192	0.0252	0.0388	0.0248
10.4	-0.0116	-0.0132	-0.0108	-0.0052	0.0144	-0.004
10.41	-0.026	-0.024	-0.0232	-0.028	-0.0264	-0.026
10.42	-0.0192	-0.018	-0.0168	-0.0224	-0.0384	-0.0208
10.43	0.0144	0.0108	0.0136	0.008	-0.014	0.0088
10.44	0.0288	0.0216	0.0252	0.0304	0.0268	0.03
10.45	0.022	0.0152	0.0192	0.0252	0.0388	0.0252
10.46	-0.012	-0.0136	-0.0116	-0.0056	0.014	-0.0044
10.47	-0.026	-0.024	-0.0232	-0.028	-0.0264	-0.026
10.48	-0.0192	-0.0176	-0.0164	-0.0224	-0.0388	-0.0208
10.49	0.0148	0.0112	0.0136	0.0084	-0.0136	0.0092
10.5	0.0284	0.0212	0.0252	0.0304	0.0268	0.03
10.51	0.0216	0.0152	0.0188	0.0252	0.0388	0.0248
10.52	-0.0124	-0.014	-0.0116	-0.006	0.0136	-0.0048
10.53	-0.026	-0.024	-0.0228	-0.0276	-0.0268	-0.0256
10.54	-0.0188	-0.0176	-0.0164	-0.0224	-0.0384	-0.0204
10.55	0.0148	0.0116	0.014	0.0088	-0.0132	0.0096
10.56	0.0284	0.0212	0.0252	0.0304	0.0272	0.03
10.57	0.0216	0.0152	0.0188	0.0252	0.0388	0.0248
10.58	-0.0128	-0.0144	-0.012	-0.0064	0.0132	-0.0052
10.59	-0.026	-0.024	-0.0232	-0.028	-0.0268	-0.026
10.6	-0.0188	-0.0176	-0.0164	-0.0224	-0.0388	-0.0204
10.61	0.0152	0.0116	0.0144	0.0092	-0.0128	0.0096
10.62	0.0284	0.0212	0.0252	0.0304	0.0272	0.03
10.63	0.0216	0.0148	0.0188	0.0248	0.0392	0.0248
10.64	-0.0132	-0.0148	-0.0124	-0.0068	0.0128	-0.0056
10.65	-0.026	-0.024	-0.0228	-0.028	-0.0268	-0.0256
10.66	-0.0188	-0.0172	-0.016	-0.0224	-0.0388	-0.0204
10.67	0.016	0.012	0.0148	0.0096	-0.012	0.0104
10.68	0.0284	0.0212	0.0252	0.0304	0.0276	0.03
10.69	0.0212	0.0148	0.0184	0.0252	0.0392	0.0248
10.7	-0.0136	-0.0152	-0.0128	-0.0076	0.0124	-0.0064
10.71	-0.026	-0.024	-0.0228	-0.028	-0.0272	-0.026
10.72	-0.0184	-0.0172	-0.016	-0.0224	-0.0392	-0.0204
10.73	0.0164	0.0124	0.0152	0.0104	-0.0116	0.0108
10.74	0.0284	0.0212	0.0252	0.0304	0.0276	0.03
10.75	0.0212	0.0148	0.0184	0.0252	0.0396	0.0248
10.76	-0.014	-0.0152	-0.0132	-0.008	0.012	-0.0068
10.77	-0.0256	-0.024	-0.0228	-0.0276	-0.0272	-0.0256
10.78	-0.0184	-0.0172	-0.0156	-0.022	-0.0388	-0.0204
10.79	0.0168	0.0128	0.0156	0.0108	-0.0112	0.0112
10.8	0.0284	0.0212	0.0252	0.0304	0.028	0.03
10.81	0.0208	0.0144	0.0184	0.0248	0.0396	0.0248
10.82	-0.0144	-0.0156	-0.0136	-0.0084	0.0116	-0.0072
10.83	-0.026	-0.024	-0.0228	-0.028	-0.0276	-0.0256
10.84	-0.0184	-0.0168	-0.0156	-0.022	-0.0392	-0.0204
10.85	0.0172	0.0132	0.016	0.0112	-0.0108	0.0116
10.86	0.0284	0.0212	0.0252	0.0304	0.028	0.03
10.87	0.0208	0.0144	0.018	0.0248	0.0396	0.0244
10.88	-0.0148	-0.016	-0.014	-0.0088	0.0108	-0.0076
10.89	-0.0256	-0.0236	-0.0228	-0.0276	-0.0276	-0.0256
10.9	-0.018	-0.0168	-0.0156	-0.022	-0.0392	-0.0204
10.91	0.0176	0.0136	0.0164	0.012	-0.01	0.012
10.92	0.0284	0.0212	0.0252	0.0304	0.0284	0.03
10.93	0.0208	0.0144	0.018	0.0248	0.04	0.0244
10.94	-0.0156	-0.0164	-0.0144	-0.0096	0.01	-0.0084
10.95	-0.0256	-0.024	-0.0228	-0.028	-0.028	-0.026
10.96	-0.018	-0.0164	-0.0152	-0.022	-0.0396	-0.0204
10.97	0.018	0.014	0.0168	0.0124	-0.0096	0.0128
10.98	0.0284	0.0212	0.0248	0.0304	0.0284	0.03
10.99	0.0204	0.014	0.0176	0.0248	0.04	0.0244
11	-0.016	-0.0168	-0.0148	-0.01	0.0096	-0.0088
11.01	-0.0256	-0.0236	-0.0228	-0.0276	-0.028	-0.0256
11.02	-0.0176	-0.0164	-0.0152	-0.022	-0.0392	-0.02
11.03	0.0184	0.0144	0.0172	0.0128	-0.0092	0.0132
11.04	0.0284	0.0208	0.0248	0.0304	0.0288	0.03
11.05	0.0204	0.014	0.0176	0.0248	0.04	0.0244
11.06	-0.016	-0.0172	-0.0152	-0.0104	0.0092	-0.0092
11.07	-0.0256	-0.0236	-0.0228	-0.028	-0.0284	-0.026
11.08	-0.0176	-0.016	-0.0148	-0.0216	-0.0396	-0.02
11.09	0.0188	0.0144	0.0172	0.0132	-0.0088	0.0136
11.1	0.0284	0.0208	0.0248	0.03	0.0288	0.0296
11.11	0.02	0.0136	0.0172	0.0244	0.04	0.0244
11.12	-0.0164	-0.0172	-0.0152	-0.0108	0.0088	-0.0096
11.13	-0.0256	-0.0236	-0.0224	-0.0276	-0.0284	-0.0256
11.14	-0.0172	-0.016	-0.0148	-0.0216	-0.0392	-0.02
11.15	0.0192	0.0148	0.0176	0.0136	-0.008	0.014
11.16	0.028	0.0208	0.0248	0.03	0.0288	0.0296
11.17	0.02	0.0136	0.0172	0.0244	0.04	0.024
11.18	-0.0168	-0.0176	-0.0156	-0.0116	0.008	-0.01
11.19	-0.0256	-0.0236	-0.0228	-0.028	-0.0288	-0.0256
11.2	-0.0172	-0.016	-0.0148	-0.0216	-0.0396	-0.02
11.21	0.0196	0.0152	0.018	0.0144	-0.0076	0.0144
11.22	0.028	0.0208	0.0248	0.03	0.0288	0.0296
11.23	0.0196	0.0132	0.0172	0.024	0.0396	0.024
11.24	-0.0172	-0.018	-0.016	-0.012	0.0072	-0.0104
11.25	-0.0252	-0.0236	-0.0224	-0.0276	-0.0288	-0.0256
11.26	-0.0168	-0.0156	-0.0144	-0.0212	-0.0396	-0.0196
11.27	0.0196	0.0152	0.0184	0.0148	-0.0072	0.0148
11.28	0.028	0.0208	0.0248	0.03	0.0292	0.0296
11.29	0.0196	0.0132	0.0168	0.024	0.04	0.024
11.3	-0.0176	-0.0184	-0.0164	-0.0124	0.0068	-0.0108
11.31	-0.0256	-0.0236	-0.0224	-0.0276	-0.0292	-0.0256
11.32	-0.0168	-0.0156	-0.0144	-0.0212	-0.0396	-0.0196
11.33	0.02	0.0156	0.0188	0.0152	-0.0068	0.0152
11.34	0.028	0.0208	0.0244	0.03	0.0292	0.0296
11.35	0.0192	0.0128	0.0168	0.024	0.04	0.0236
11.36	-0.018	-0.0188	-0.0168	-0.0128	0.0064	-0.0116
11.37	-0.0252	-0.0232	-0.0224	-0.0276	-0.0296	-0.0256
11.38	-0.0164	-0.0152	-0.014	-0.0212	-0.04	-0.0196
11.39	0.0204	0.016	0.0192	0.0156	-0.0064	0.0156
11.4	0.028	0.0208	0.0244	0.03	0.0296	0.0296
11.41	0.0192	0.0128	0.0164	0.024	0.04	0.0236
11.42	-0.0184	-0.0192	-0.0172	-0.0132	0.006	-0.012
11.43	-0.0256	-0.0236	-0.0224	-0.0276	-0.0296	-0.0256
11.44	-0.0164	-0.0152	-0.014	-0.0212	-0.04	-0.0196
11.45	0.0208	0.0164	0.0192	0.016	-0.0056	0.0164
11.46	0.028	0.0204	0.0244	0.03	0.0296	0.0296
11.47	0.0188	0.0124	0.0164	0.0236	0.04	0.0236
11.48	-0.0188	-0.0192	-0.0172	-0.014	0.0052	-0.0124
11.49	-0.0252	-0.0232	-0.022	-0.0276	-0.0296	-0.0256
11.5	-0.016	-0.0148	-0.0136	-0.0208	-0.04	-0.0192
11.51	0.0212	0.0168	0.0196	0.0164	-0.0052	0.0168
11.52	0.0276	0.0204	0.0244	0.03	0.03	0.0296
11.53	0.0184	0.0124	0.016	0.0236	0.04	0.0232
11.54	-0.0192	-0.0196	-0.0176	-0.0144	0.0048	-0.0128
11.55	-0.0252	-0.0232	-0.0224	-0.0276	-0.03	-0.0256
11.56	-0.016	-0.0148	-0.0136	-0.0208	-0.04	-0.0192
11.57	0.0216	0.0168	0.02	0.0168	-0.0044	0.0172
11.58	0.0276	0.0204	0.0244	0.03	0.03	0.0296
11.59	0.018	0.012	0.0156	0.0232	0.0396	0.0232
11.6	-0.0192	-0.02	-0.018	-0.0148	0.004	-0.0132
11.61	-0.0252	-0.0232	-0.022	-0.0276	-0.03	-0.0256
11.62	-0.0156	-0.0144	-0.0132	-0.0208	-0.0396	-0.0188
11.63	0.022	0.0172	0.0204	0.0176	-0.004	0.0176
11.64	0.0276	0.0204	0.0244	0.03	0.03	0.0296
11.65	0.018	0.012	0.0156	0.0232	0.04	0.0232
11.66	-0.0196	-0.02	-0.0184	-0.0152	0.0036	-0.0136
11.67	-0.0252	-0.0232	-0.0224	-0.0276	-0.0304	-0.0256
11.68	-0.0152	-0.0144	-0.0128	-0.0204	-0.04	-0.0188
11.69	0.0224	0.0176	0.0204	0.018	-0.0036	0.018
11.7	0.0276	0.0204	0.0244	0.03	0.0304	0.0292
11.71	0.018	0.0116	0.0152	0.0232	0.04	0.0228
11.72	-0.02	-0.0204	-0.0184	-0.0156	0.0028	-0.014
11.73	-0.0248	-0.0232	-0.022	-0.0272	-0.0304	-0.0252
11.74	-0.0152	-0.014	-0.0128	-0.0204	-0.0396	-0.0188
11.75	0.0228	0.0176	0.0208	0.0184	-0.0028	0.0184
11.76	0.0276	0.0204	0.0244	0.03	0.0304	0.0292
11.77	0.0176	0.0116	0.0152	0.0232	0.04	0.0228
11.78	-0.0204	-0.0208	-0.0188	-0.016	0.0024	-0.0144
11.79	-0.0252	-0.0232	-0.022	-0.0276	-0.0304	-0.0256
11.8	-0.0148	-0.014	-0.0124	-0.02	-0.0396	-0.0184
11.81	0.0228	0.018	0.0212	0.0188	-0.0024	0.0188
11.82	0.0276	0.0204	0.024	0.0296	0.0304	0.0292
11.83	0.0172	0.0112	0.0148	0.0228	0.0396	0.0224
11.84	-0.0208	-0.0208	-0.0192	-0.0164	0.002	-0.0148
11.85	-0.0252	-0.0228	-0.022	-0.0272	-0.0308	-0.0252
11.86	-0.0148	-0.0136	-0.0124	-0.02	-0.04	-0.0184
11.87	0.0232	0.0184	0.0216	0.0192	-0.002	0.0192
11.88	0.0276	0.0204	0.0244	0.0296	0.0308	0.0292
11.89	0.0172	0.0112	0.0148	0.0228	0.04	0.0224
11.9	-0.0212	-0.0212	-0.0196	-0.0168	0.0016	-0.0152
11.91	-0.0252	-0.0232	-0.022	-0.0276	-0.0308	-0.0256
11.92	-0.0144	-0.0136	-0.012	-0.02	-0.04	-0.0184
11.93	0.0236	0.0184	0.0216	0.0196	-0.0012	0.0196
11.94	0.0276	0.0204	0.0244	0.0296	0.0308	0.0292
11.95	0.0168	0.0108	0.0144	0.0224	0.04	0.0224
11.96	-0.0212	-0.0212	-0.0196	-0.0172	0.0012	-0.0156
11.97	-0.0248	-0.0228	-0.022	-0.0272	-0.0308	-0.0252
11.98	-0.014	-0.0132	-0.012	-0.0196	-0.0396	-0.018
11.99	0.0236	0.0188	0.022	0.02	-0.0008	0.02
12	0.0276	0.02	0.024	0.0296	0.0312	0.0292
12.01	0.0168	0.0108	0.0144	0.0224	0.04	0.0224
12.02	-0.0216	-0.0216	-0.02	-0.0176	0.0008	-0.016
12.03	-0.0252	-0.0228	-0.022	-0.0272	-0.0312	-0.0252
12.04	-0.014	-0.0128	-0.0116	-0.0196	-0.0396	-0.018
12.05	0.024	0.0188	0.022	0.0204	-0.0004	0.0204
12.06	0.0276	0.02	0.024	0.0296	0.0312	0.0292
12.07	0.0164	0.0104	0.014	0.022	0.0396	0.022
12.08	-0.022	-0.022	-0.02	-0.018	0	-0.0164
12.09	-0.0248	-0.0228	-0.0216	-0.0272	-0.0312	-0.0252
12.1	-0.0136	-0.0128	-0.0116	-0.0192	-0.0396	-0.0176
12.11	0.0244	0.0192	0.0224	0.0208	0.0004	0.0208
12.12	0.0272	0.02	0.024	0.0296	0.0312	0.0292
12.13	0.016	0.0104	0.014	0.022	0.0396	0.022
12.14	-0.022	-0.022	-0.0204	-0.0184	-0.0004	-0.0168
12.15	-0.0248	-0.0228	-0.0216	-0.0272	-0.0312	-0.0252
12.16	-0.0132	-0.0128	-0.0112	-0.0192	-0.0396	-0.0176
12.17	0.0248	0.0192	0.0228	0.0212	0.0008	0.0212
12.18	0.0272	0.02	0.024	0.0296	0.0316	0.0292
12.19	0.016	0.01	0.0136	0.022	0.0396	0.0216
12.2	-0.0224	-0.0224	-0.0208	-0.0188	-0.0008	-0.0172
12.21	-0.0248	-0.0228	-0.0216	-0.0268	-0.0312	-0.0248
12.22	-0.0132	-0.0124	-0.0108	-0.0188	-0.0392	-0.0172
12.23	0.0252	0.0196	0.0228	0.0216	0.0016	0.0216
12.24	0.0272	0.02	0.024	0.0296	0.032	0.0292
12.25	0.0156	0.0096	0.0132	0.0216	0.04	0.0216
12.26	-0.0228	-0.0224	-0.0208	-0.0192	-0.0012	-0.0176
12.27	-0.0248	-0.0228	-0.0216	-0.0272	-0.0316	-0.0252
12.28	-0.0128	-0.012	-0.0108	-0.0188	-0.0392	-0.0172
12.29	0.0252	0.02	0.0232	0.022	0.002	0.022
12.3	0.0272	0.02	0.024	0.0292	0.032	0.0288
12.31	0.0152	0.0096	0.0132	0.0212	0.0396	0.0212
12.32	-0.0228	-0.0228	-0.0212	-0.0196	-0.002	-0.018
12.33	-0.0244	-0.0228	-0.0216	-0.0268	-0.0316	-0.0248
12.34	-0.0124	-0.012	-0.0104	-0.0184	-0.0392	-0.0168
12.35	0.0256	0.02	0.0236	0.0224	0.0028	0.0224
12.36	0.0272	0.02	0.024	0.0292	0.032	0.0288
12.37	0.0148	0.0092	0.0128	0.0212	0.0396	0.0212
12.38	-0.0232	-0.0232	-0.0212	-0.0204	-0.0028	-0.0184
12.39	-0.0248	-0.0228	-0.0216	-0.0272	-0.032	-0.0252
12.4	-0.0124	-0.0116	-0.01	-0.0184	-0.0396	-0.0168
12.41	0.026	0.0204	0.0236	0.0228	0.0028	0.0228
12.42	0.0272	0.02	0.024	0.0292	0.032	0.0288
12.43	0.0148	0.0092	0.0128	0.0208	0.0392	0.0208
12.44	-0.0236	-0.0232	-0.0216	-0.0208	-0.0032	-0.0188
12.45	-0.0248	-0.0224	-0.0216	-0.0268	-0.032	-0.0248
12.46	-0.012	-0.0116	-0.01	-0.0184	-0.0392	-0.0168
12.47	0.026	0.0204	0.024	0.0232	0.0032	0.0232
12.48	0.0272	0.02	0.024	0.0292	0.032	0.0288
12.49	0.0144	0.0088	0.0124	0.0208	0.0392	0.0208
12.5	-0.024	-0.0236	-0.022	-0.0212	-0.004	-0.0192
12.51	-0.0248	-0.0228	-0.0216	-0.0268	-0.0324	-0.0248
12.52	-0.012	-0.0112	-0.0096	-0.018	-0.0392	-0.0164
12.53	0.0264	0.0208	0.024	0.0236	0.004	0.0236
12.54	0.0272	0.02	0.024	0.0292	0.0324	0.0288
12.55	0.014	0.0084	0.012	0.0208	0.0392	0.0208
12.56	-0.0244	-0.0236	-0.022	-0.0216	-0.0044	-0.0196
12.57	-0.0248	-0.0228	-0.0216	-0.0268	-0.0324	-0.0248
12.58	-0.0116	-0.0112	-0.0096	-0.018	-0.0392	-0.0164
12.59	0.0268	0.0208	0.0244	0.024	0.0044	0.024
12.6	0.0272	0.02	0.024	0.0292	0.0324	0.0288
12.61	0.014	0.0084	0.012	0.0204	0.0392	0.0204
12.62	-0.0244	-0.024	-0.0224	-0.0216	-0.0048	-0.02
12.63	-0.0248	-0.0228	-0.022	-0.0268	-0.0328	-0.0248
12.64	-0.0112	-0.0108	-0.0092	-0.018	-0.0392	-0.0164
12.65	0.0268	0.0212	0.0248	0.0244	0.0048	0.024
12.66	0.0272	0.02	0.024	0.0292	0.0324	0.0288
12.67	0.0136	0.008	0.0116	0.0204	0.0392	0.02
12.68	-0.0248	-0.024	-0.0224	-0.022	-0.0052	-0.0204
12.69	-0.0248	-0.0228	-0.0216	-0.0268	-0.0328	-0.0248
12.7	-0.0108	-0.0104	-0.0088	-0.0176	-0.0392	-0.016
12.71	0.0272	0.0216	0.0248	0.0248	0.0056	0.0244
12.72	0.0272	0.02	0.024	0.0292	0.0328	0.0288
12.73	0.0132	0.008	0.0112	0.02	0.0388	0.02
12.74	-0.0248	-0.0244	-0.0228	-0.0224	-0.006	-0.0208
12.75	-0.0248	-0.0228	-0.0216	-0.0268	-0.0328	-0.0248
12.76	-0.0108	-0.0104	-0.0088	-0.0172	-0.0388	-0.0156
12.77	0.0272	0.0216	0.0248	0.0248	0.006	0.0248
12.78	0.0272	0.02	0.024	0.0288	0.0324	0.0284
12.79	0.0128	0.0076	0.0108	0.0196	0.0384	0.0196
12.8	-0.0252	-0.0244	-0.0228	-0.0228	-0.0064	-0.0208
12.81	-0.0248	-0.0228	-0.0216	-0.0268	-0.0328	-0.0248
12.82	-0.0104	-0.01	-0.0084	-0.0168	-0.0384	-0.0152
12.83	0.0276	0.0216	0.0252	0.0252	0.0064	0.0252
12.84	0.0272	0.02	0.024	0.0292	0.0328	0.0284
12.85	0.0128	0.0072	0.0108	0.0196	0.0384	0.0196
12.86	-0.0252	-0.0244	-0.0232	-0.0232	-0.0068	-0.0212
12.87	-0.0248	-0.0228	-0.0216	-0.0268	-0.0332	-0.0248
12.88	-0.01	-0.0096	-0.008	-0.0168	-0.0384	-0.0152
12.89	0.0276	0.022	0.0252	0.0256	0.0072	0.0256
12.9	0.0272	0.02	0.024	0.0292	0.0332	0.0284
12.91	0.0124	0.0068	0.0104	0.0192	0.0384	0.0192
12.92	-0.0256	-0.0248	-0.0232	-0.0232	-0.0076	-0.0216
12.93	-0.0248	-0.0224	-0.0216	-0.0268	-0.0332	-0.0248
12.94	-0.0096	-0.0092	-0.008	-0.0164	-0.0384	-0.0148
12.95	0.028	0.022	0.0256	0.026	0.0076	0.026
12.96	0.0272	0.02	0.024	0.0292	0.0336	0.0288
12.97	0.012	0.0068	0.0104	0.0192	0.0384	0.0192
12.98	-0.0256	-0.0248	-0.0236	-0.024	-0.008	-0.022
12.99	-0.0248	-0.0228	-0.0216	-0.0268	-0.0336	-0.0248
13	-0.0096	-0.0092	-0.0076	-0.0164	-0.0384	-0.0148
13.01	0.0284	0.0224	0.0256	0.0264	0.008	0.026
13.02	0.0272	0.02	0.024	0.0292	0.0336	0.0288
13.03	0.0116	0.0064	0.01	0.0188	0.038	0.0188
13.04	-0.026	-0.0252	-0.0236	-0.0244	-0.0088	-0.0224
13.05	-0.0248	-0.0228	-0.0216	-0.0268	-0.034	-0.0248
13.06	-0.0092	-0.0088	-0.0072	-0.016	-0.0384	-0.0144
13.07	0.0288	0.0224	0.026	0.0268	0.0088	0.0268
13.08	0.0272	0.02	0.024	0.0292	0.034	0.0288
13.09	0.0112	0.006	0.0096	0.0188	0.0384	0.0188
13.1	-0.0264	-0.0256	-0.024	-0.0248	-0.0092	-0.0228
13.11	-0.0248	-0.0228	-0.0216	-0.0272	-0.0344	-0.0252
13.12	-0.0088	-0.0084	-0.0068	-0.0156	-0.0384	-0.0144
13.13	0.0288	0.0224	0.026	0.0272	0.0092	0.0268
13.14	0.0272	0.02	0.024	0.0292	0.034	0.0288
13.15	0.0112	0.006	0.0092	0.0184	0.038	0.0184
13.16	-0.0264	-0.0256	-0.024	-0.0252	-0.0096	-0.0232
13.17	-0.0248	-0.0228	-0.0216	-0.0268	-0.0344	-0.0248
13.18	-0.0084	-0.008	-0.0068	-0.0152	-0.038	-0.014
13.19	0.0292	0.0228	0.0264	0.0276	0.01	0.0272
13.2	0.0272	0.02	0.024	0.0296	0.0348	0.0292
13.21	0.0108	0.0056	0.0088	0.018	0.038	0.0184
13.22	-0.0268	-0.0256	-0.0244	-0.0256	-0.01	-0.0232
13.23	-0.0248	-0.0228	-0.0216	-0.0272	-0.0348	-0.0252
13.24	-0.008	-0.008	-0.0064	-0.0152	-0.038	-0.014
13.25	0.0292	0.0228	0.0264	0.028	0.01	0.0276
13.26	0.0272	0.02	0.024	0.0296	0.0348	0.0288
13.27	0.0104	0.0052	0.0088	0.018	0.038	0.018
13.28	-0.0268	-0.026	-0.0244	-0.0256	-0.0108	-0.0236
13.29	-0.0248	-0.0228	-0.0216	-0.0272	-0.0348	-0.0252
13.3	-0.0076	-0.0076	-0.006	-0.0152	-0.038	-0.0136
13.31	0.0296	0.0232	0.0268	0.0284	0.0108	0.028
13.32	0.0272	0.02	0.024	0.0296	0.0352	0.0292
13.33	0.01	0.0048	0.0084	0.0176	0.038	0.0176
13.34	-0.0272	-0.026	-0.0248	-0.026	-0.0112	-0.024
13.35	-0.0248	-0.0228	-0.0216	-0.0272	-0.0352	-0.0252
13.36	-0.0072	-0.0072	-0.0056	-0.0148	-0.0376	-0.0132
13.37	0.0296	0.0232	0.0268	0.0284	0.0112	0.0284
13.38	0.0272	0.02	0.024	0.0296	0.0352	0.0292
13.39	0.0096	0.0048	0.008	0.0172	0.0376	0.0172
13.4	-0.0272	-0.026	-0.0248	-0.0264	-0.0116	-0.0244
13.41	-0.0248	-0.0224	-0.0216	-0.0272	-0.0352	-0.0248
13.42	-0.0068	-0.0072	-0.0056	-0.0144	-0.0372	-0.0128
13.43	0.0296	0.0232	0.0268	0.0288	0.012	0.0284
13.44	0.0272	0.02	0.024	0.0296	0.0356	0.0292
13.45	0.0092	0.0044	0.0076	0.0168	0.0376	0.0172
13.46	-0.0272	-0.026	-0.0248	-0.0268	-0.012	-0.0244
13.47	-0.0248	-0.0228	-0.0216	-0.0272	-0.0356	-0.0252
13.48	-0.0068	-0.0068	-0.0052	-0.014	-0.0372	-0.0128
13.49	0.03	0.0232	0.0272	0.0292	0.0124	0.0288
13.5	0.0272	0.02	0.024	0.0296	0.0356	0.0292
13.51	0.0088	0.004	0.0072	0.0168	0.0372	0.0168
13.52	-0.0276	-0.0264	-0.0248	-0.0268	-0.0124	-0.0248
13.53	-0.0248	-0.0224	-0.0216	-0.0272	-0.0356	-0.0252
13.54	-0.006	-0.0064	-0.0048	-0.0136	-0.0368	-0.0124
13.55	0.03	0.0236	0.0272	0.0292	0.0128	0.0292
13.56	0.0272	0.02	0.024	0.0296	0.036	0.0292
13.57	0.0084	0.0036	0.0072	0.0164	0.0372	0.0164
13.58	-0.0276	-0.0264	-0.0248	-0.0272	-0.0132	-0.0252
13.59	-0.0248	-0.0224	-0.0216	-0.0272	-0.036	-0.0252
13.6	-0.006	-0.006	-0.0044	-0.0136	-0.0368	-0.012
13.61	0.03	0.0236	0.0272	0.0296	0.0132	0.0292
13.62	0.0272	0.02	0.024	0.0296	0.036	0.0292
13.63	0.008	0.0036	0.0068	0.016	0.0368	0.0164
13.64	-0.0276	-0.0264	-0.0252	-0.0276	-0.0136	-0.0256
13.65	-0.0248	-0.0224	-0.0216	-0.0272	-0.0364	-0.0252
13.66	-0.0056	-0.0056	-0.004	-0.0132	-0.0368	-0.0116
13.67	0.0304	0.0236	0.0276	0.03	0.014	0.0296
13.68	0.0272	0.02	0.024	0.03	0.0368	0.0292
13.69	0.008	0.0032	0.0064	0.0156	0.0368	0.016
13.7	-0.028	-0.0264	-0.0252	-0.0276	-0.014	-0.0256
13.71	-0.0248	-0.0224	-0.0216	-0.0276	-0.0364	-0.0256
13.72	-0.0052	-0.0056	-0.0036	-0.0128	-0.0364	-0.0116
13.73	0.0304	0.0236	0.0276	0.0304	0.0144	0.03
13.74	0.0272	0.02	0.024	0.03	0.0368	0.0296
13.75	0.0072	0.0028	0.006	0.0156	0.0364	0.0156
13.76	-0.028	-0.0268	-0.0252	-0.028	-0.0144	-0.026
13.77	-0.0248	-0.0224	-0.0216	-0.0276	-0.0368	-0.0256
13.78	-0.0048	-0.0052	-0.0036	-0.0124	-0.0364	-0.0112
13.79	0.0304	0.024	0.0276	0.0308	0.0148	0.03
13.8	0.0272	0.02	0.024	0.03	0.0372	0.0296
13.81	0.0072	0.0024	0.0056	0.0152	0.0364	0.0152
13.82	-0.028	-0.0268	-0.0256	-0.0284	-0.0148	-0.0264
13.83	-0.0248	-0.0228	-0.0216	-0.0276	-0.0372	-0.0256
13.84	-0.0044	-0.0048	-0.0032	-0.0124	-0.036	-0.0108
13.85	0.0308	0.024	0.0276	0.0308	0.0152	0.0304
13.86	0.0272	0.02	0.024	0.03	0.0372	0.0296
13.87	0.0068	0.002	0.0052	0.0148	0.036	0.0148
13.88	-0.0284	-0.0268	-0.0256	-0.0284	-0.0156	-0.0264
13.89	-0.0248	-0.0224	-0.0216	-0.0276	-0.0372	-0.0256
13.9	-0.004	-0.0044	-0.0028	-0.012	-0.036	-0.0104
13.91	0.0308	0.024	0.028	0.0312	0.016	0.0308
13.92	0.0272	0.02	0.024	0.03	0.0376	0.0296
13.93	0.0064	0.002	0.0052	0.0148	0.036	0.0148
13.94	-0.0284	-0.0268	-0.0256	-0.0288	-0.0156	-0.0268
13.95	-0.0248	-0.0224	-0.0216	-0.0276	-0.0376	-0.0256
13.96	-0.0036	-0.004	-0.0024	-0.0116	-0.0356	-0.0104
13.97	0.0308	0.024	0.028	0.0312	0.0164	0.0308
13.98	0.0272	0.02	0.024	0.03	0.038	0.0296
13.99	0.006	0.0016	0.0048	0.0144	0.036	0.0144
14	-0.0284	-0.0272	-0.0256	-0.0292	-0.0164	-0.0268
14.01	-0.0248	-0.0224	-0.0216	-0.0276	-0.0376	-0.0256
14.02	-0.0032	-0.0036	-0.002	-0.0112	-0.0356	-0.01
14.03	0.0312	0.0244	0.028	0.0316	0.0168	0.0312
14.04	0.0272	0.02	0.024	0.0304	0.0384	0.03
14.05	0.0056	0.0012	0.0044	0.014	0.0356	0.0144
14.06	-0.0288	-0.0272	-0.026	-0.0292	-0.0168	-0.0272
14.07	-0.0248	-0.0224	-0.0216	-0.028	-0.0384	-0.026
14.08	-0.0028	-0.0036	-0.0016	-0.0108	-0.0352	-0.0096
14.09	0.0312	0.0244	0.028	0.032	0.0172	0.0312
14.1	0.0272	0.02	0.024	0.0304	0.0384	0.03
14.11	0.0052	0.0008	0.004	0.0136	0.0356	0.014
14.12	-0.0288	-0.0272	-0.026	-0.0296	-0.0172	-0.0276
14.13	-0.0248	-0.0224	-0.0216	-0.028	-0.0384	-0.026
14.14	-0.0024	-0.0032	-0.0016	-0.0104	-0.0352	-0.0092
14.15	0.0312	0.0244	0.0284	0.0324	0.0176	0.0316
14.16	0.0276	0.02	0.024	0.0304	0.0388	0.03
14.17	0.0048	0.0004	0.0036	0.0132	0.0352	0.0136
14.18	-0.0288	-0.0272	-0.026	-0.03	-0.0176	-0.0276
14.19	-0.0248	-0.0224	-0.0216	-0.028	-0.0388	-0.026
14.2	-0.002	-0.0028	-0.0012	-0.0104	-0.0348	-0.0092
14.21	0.0316	0.0244	0.0284	0.0324	0.018	0.032
14.22	0.0272	0.02	0.024	0.0304	0.0392	0.03
14.23	0.0044	0	0.0032	0.0128	0.0348	0.0132
14.24	-0.0292	-0.0272	-0.0264	-0.03	-0.0184	-0.028
14.25	-0.0248	-0.0224	-0.0216	-0.028	-0.0392	-0.026
14.26	-0.0016	-0.0024	-0.0008	-0.01	-0.0348	-0.0088
14.27	0.0316	0.0248	0.0284	0.0328	0.0184	0.032
14.28	0.0276	0.02	0.024	0.0308	0.0396	0.03
14.29	0.004	0	0.0028	0.0124	0.0348	0.0128
14.3	-0.0292	-0.0276	-0.0264	-0.0304	-0.0188	-0.0284
14.31	-0.0248	-0.0224	-0.0216	-0.0284	-0.0396	-0.0264
14.32	-0.0012	-0.002	-0.0004	-0.0096	-0.0344	-0.0084
14.33	0.0316	0.0248	0.0284	0.0328	0.0188	0.0324
14.34	0.0272	0.02	0.024	0.0308	0.0396	0.03
14.35	0.0036	-0.0004	0.0024	0.012	0.0344	0.0124
14.36	-0.0292	-0.0276	-0.0264	-0.0308	-0.0192	-0.0284
14.37	-0.0248	-0.0224	-0.0216	-0.028	-0.0396	-0.026
14.38	-0.0008	-0.0016	0	-0.0092	-0.034	-0.008
14.39	0.0316	0.0248	0.0284	0.0332	0.0196	0.0324
14.4	0.0272	0.02	0.024	0.0308	0.04	0.03
14.41	0.0032	-0.0008	0.002	0.0116	0.034	0.012
14.42	-0.0292	-0.0276	-0.0264	-0.0308	-0.0196	-0.0284
14.43	-0.0248	-0.0224	-0.0216	-0.0284	-0.04	-0.0264
14.44	-0.0004	-0.0016	0.0004	-0.0088	-0.034	-0.0076
14.45	0.0316	0.0248	0.0284	0.0332	0.0196	0.0324
14.46	0.0272	0.02	0.024	0.0308	0.04	0.03
14.47	0.0028	-0.0012	0.0016	0.0112	0.0336	0.0116
14.48	-0.0292	-0.0276	-0.0264	-0.0308	-0.02	-0.0288
14.49	-0.0248	-0.0224	-0.0216	-0.028	-0.04	-0.026
14.5	0	-0.0012	0.0008	-0.0084	-0.0336	-0.0072
14.51	0.032	0.0248	0.0284	0.0332	0.02	0.0328
14.52	0.0272	0.02	0.024	0.0308	0.04	0.0304
14.53	0.0024	-0.0016	0.0012	0.0108	0.0332	0.0112
14.54	-0.0296	-0.0276	-0.0264	-0.0312	-0.0204	-0.0288
14.55	-0.0248	-0.0224	-0.0216	-0.0284	-0.0404	-0.0264
14.56	0.0004	-0.0008	0.0012	-0.008	-0.0332	-0.0068
14.57	0.032	0.0248	0.0288	0.0336	0.0204	0.0328
14.58	0.0272	0.02	0.024	0.0308	0.0404	0.0304
14.59	0.0016	-0.002	0.0008	0.0104	0.0328	0.0108
14.6	-0.0296	-0.0276	-0.0264	-0.0312	-0.0208	-0.0292
14.61	-0.0248	-0.0224	-0.0216	-0.0284	-0.0408	-0.0264
14.62	0.0008	-0.0004	0.0016	-0.0076	-0.0328	-0.0064
14.63	0.032	0.0248	0.0288	0.0336	0.0212	0.0332
14.64	0.0272	0.0196	0.024	0.0308	0.0408	0.0304
14.65	0.0016	-0.0024	0.0004	0.01	0.0328	0.0104
14.66	-0.0296	-0.0276	-0.0268	-0.0316	-0.0212	-0.0292
14.67	-0.0248	-0.0224	-0.0216	-0.0284	-0.0408	-0.0264
14.68	0.0012	0	0.002	-0.0072	-0.0324	-0.006
14.69	0.032	0.0248	0.0288	0.0336	0.0216	0.0332
14.7	0.0272	0.0196	0.024	0.0308	0.0408	0.0304
14.71	0.0008	-0.0028	0	0.0096	0.0324	0.01
14.72	-0.0296	-0.0276	-0.0268	-0.0316	-0.0216	-0.0292
14.73	-0.0244	-0.0224	-0.0212	-0.0284	-0.0412	-0.0264
14.74	0.0016	0.0004	0.0024	-0.0068	-0.0324	-0.0056
14.75	0.032	0.0248	0.0288	0.034	0.0216	0.0332
14.76	0.0272	0.0196	0.0236	0.0308	0.0412	0.0304
14.77	0.0004	-0.0032	0	0.0092	0.032	0.0096
14.78	-0.0296	-0.0276	-0.0268	-0.0316	-0.022	-0.0296
14.79	-0.0248	-0.0224	-0.0216	-0.0284	-0.0412	-0.0264
14.8	0.002	0.0008	0.0028	-0.0064	-0.032	-0.0052
14.81	0.032	0.0248	0.0288	0.034	0.0224	0.0336
14.82	0.0272	0.0196	0.024	0.0308	0.0416	0.0304
14.83	0	-0.0036	-0.0008	0.0088	0.0316	0.0092
14.84	-0.0296	-0.0276	-0.0268	-0.032	-0.0224	-0.0296
14.85	-0.0244	-0.0224	-0.0212	-0.0284	-0.0416	-0.0264
14.86	0.0028	0.0012	0.0032	-0.006	-0.0316	-0.0048
14.87	0.0324	0.0248	0.0288	0.0344	0.0228	0.0336
14.88	0.0272	0.0196	0.0236	0.0312	0.0416	0.0304
14.89	-0.0004	-0.004	-0.0012	0.0084	0.0316	0.0088
14.9	-0.0296	-0.0276	-0.0268	-0.032	-0.0228	-0.0296
14.91	-0.0244	-0.0224	-0.0216	-0.0288	-0.042	-0.0268
14.92	0.0032	0.0016	0.0036	-0.0056	-0.0312	-0.0044
14.93	0.032	0.0248	0.0288	0.0344	0.0228	0.0336
14.94	0.0272	0.0196	0.0236	0.0312	0.042	0.0304
14.95	-0.0008	-0.0044	-0.0016	0.008	0.0312	0.0084
14.96	-0.03	-0.0276	-0.0268	-0.0324	-0.0232	-0.03
14.97	-0.0244	-0.022	-0.0212	-0.0284	-0.042	-0.0264
14.98	0.0036	0.002	0.004	-0.0052	-0.0308	-0.004
14.99	0.032	0.0248	0.0288	0.0344	0.0232	0.034
15	0.0268	0.0196	0.0236	0.0312	0.042	0.0304
15.01	-0.0012	-0.0048	-0.002	0.0076	0.0304	0.008
15.02	-0.0296	-0.0276	-0.0268	-0.032	-0.0232	-0.03
15.03	-0.0244	-0.022	-0.0212	-0.0288	-0.0424	-0.0264
15.04	0.004	0.0024	0.0044	-0.0048	-0.0304	-0.0036
15.05	0.032	0.0248	0.0288	0.0344	0.0232	0.0336
15.06	0.0268	0.0196	0.0236	0.0312	0.042	0.0304
15.07	-0.0016	-0.0052	-0.0024	0.0072	0.03	0.0076
15.08	-0.03	-0.0276	-0.0268	-0.0324	-0.024	-0.03
15.09	-0.0244	-0.022	-0.0212	-0.0284	-0.0424	-0.0264
15.1	0.0044	0.0028	0.0048	-0.004	-0.03	-0.0032
15.11	0.0324	0.0248	0.0288	0.0348	0.024	0.034
15.12	0.0268	0.0196	0.0236	0.0312	0.0424	0.0304
15.13	-0.002	-0.0052	-0.0024	0.0068	0.03	0.0072
15.14	-0.03	-0.0276	-0.0268	-0.0324	-0.024	-0.0304
15.15	-0.0244	-0.022	-0.0212	-0.0288	-0.0428	-0.0268
15.16	0.0048	0.0028	0.0052	-0.004	-0.03	-0.0028
15.17	0.0324	0.0248	0.0288	0.0348	0.024	0.034
15.18	0.0268	0.0196	0.0236	0.0312	0.0428	0.0308
15.19	-0.0028	-0.006	-0.0032	0.006	0.0296	0.0068
15.2	-0.03	-0.0276	-0.0268	-0.0328	-0.0244	-0.0304
15.21	-0.024	-0.022	-0.0212	-0.0288	-0.0428	-0.0268
15.22	0.0052	0.0036	0.0056	-0.0032	-0.0292	-0.0024
15.23	0.0324	0.0248	0.0288	0.0348	0.0248	0.0344
15.24	0.0268	0.0196	0.0236	0.0312	0.0432	0.0308
15.25	-0.0032	-0.006	-0.0036	0.0056	0.0292	0.0064
15.26	-0.03	-0.0276	-0.0268	-0.0328	-0.0248	-0.0304
15.27	-0.0244	-0.022	-0.0212	-0.0288	-0.0432	-0.0268
15.28	0.0056	0.0036	0.006	-0.0028	-0.0292	-0.002
15.29	0.0324	0.0248	0.0288	0.0352	0.0248	0.0344
15.3	0.0268	0.0196	0.0236	0.0312	0.0432	0.0308
15.31	-0.0036	-0.0068	-0.004	0.0052	0.0288	0.006
15.32	-0.03	-0.0276	-0.0268	-0.0328	-0.0252	-0.0308
15.33	-0.024	-0.022	-0.0208	-0.0288	-0.0432	-0.0268
15.34	0.0064	0.0044	0.0064	-0.0024	-0.0284	-0.0016
15.35	0.0324	0.0248	0.0288	0.0352	0.0252	0.0344
15.36	0.0268	0.0192	0.0236	0.0312	0.0436	0.0308
15.37	-0.004	-0.0072	-0.0044	0.0048	0.0284	0.0056
15.38	-0.03	-0.028	-0.0268	-0.0332	-0.0256	-0.0308
15.39	-0.0244	-0.022	-0.0212	-0.0288	-0.044	-0.0268
15.4	0.0068	0.0044	0.0068	-0.002	-0.0284	-0.0012
15.41	0.0324	0.0248	0.0292	0.0352	0.0256	0.0348
15.42	0.0268	0.0192	0.0236	0.0316	0.044	0.0312
15.43	-0.0044	-0.0076	-0.0048	0.0044	0.028	0.0052
15.44	-0.03	-0.028	-0.0268	-0.0332	-0.026	-0.0308
15.45	-0.024	-0.0216	-0.0208	-0.0288	-0.044	-0.0268
15.46	0.0072	0.0052	0.0076	-0.0012	-0.0276	-0.0004
15.47	0.0324	0.0248	0.0292	0.0356	0.026	0.0348
15.48	0.0268	0.0192	0.0232	0.0316	0.0444	0.0312
15.49	-0.0048	-0.008	-0.0052	0.0036	0.0276	0.0044
15.5	-0.03	-0.028	-0.0268	-0.0332	-0.0264	-0.0308
15.51	-0.024	-0.0216	-0.0208	-0.0292	-0.0444	-0.0268
15.52	0.0076	0.0056	0.0076	-0.0008	-0.0276	0
15.53	0.0324	0.0248	0.0288	0.0356	0.0264	0.0348
15.54	0.0264	0.0192	0.0232	0.0316	0.0444	0.0308
15.55	-0.0056	-0.0084	-0.0056	0.0032	0.0272	0.004
15.56	-0.03	-0.0276	-0.0268	-0.0332	-0.0264	-0.0308
15.57	-0.0236	-0.0216	-0.0208	-0.0288	-0.0444	-0.0268
15.58	0.0084	0.006	0.0084	-0.0004	-0.0268	0.0004
15.59	0.0324	0.0248	0.0288	0.0356	0.0268	0.0348
15.6	0.0264	0.0192	0.0232	0.0316	0.0444	0.0308
15.61	-0.006	-0.0088	-0.006	0.0028	0.0268	0.0036
15.62	-0.03	-0.0276	-0.0268	-0.0332	-0.0268	-0.0308
15.63	-0.0236	-0.0216	-0.0204	-0.0288	-0.0448	-0.0268
15.64	0.0088	0.0064	0.0088	0.0004	-0.0264	0.0012
15.65	0.0324	0.0248	0.0288	0.0356	0.0268	0.0348
15.66	0.0264	0.0188	0.0232	0.0316	0.0448	0.0308
15.67	-0.0064	-0.0092	-0.0064	0.002	0.026	0.0028
15.68	-0.03	-0.0276	-0.0268	-0.0332	-0.0272	-0.0312
15.69	-0.0236	-0.0212	-0.0204	-0.0288	-0.0448	-0.0268
15.7	0.0092	0.0068	0.0092	0.0008	-0.0256	0.0016
15.71	0.0324	0.0248	0.0288	0.0356	0.0276	0.0352
15.72	0.0264	0.0188	0.0228	0.0316	0.0452	0.0312
15.73	-0.0068	-0.0096	-0.0072	0.0016	0.0256	0.0024
15.74	-0.03	-0.0276	-0.0268	-0.0336	-0.0276	-0.0312
15.75	-0.0236	-0.0216	-0.0204	-0.0292	-0.0452	-0.0268
15.76	0.0096	0.0072	0.0096	0.0016	-0.0256	0.002
15.77	0.0324	0.0248	0.0288	0.036	0.0276	0.0352
15.78	0.0264	0.0188	0.0228	0.0316	0.0452	0.0312
15.79	-0.0076	-0.01	-0.0076	0.0008	0.0252	0.002
15.8	-0.03	-0.0276	-0.0268	-0.0336	-0.028	-0.0312
15.81	-0.0232	-0.0212	-0.0204	-0.0288	-0.0456	-0.0268
15.82	0.0104	0.0076	0.01	0.002	-0.0248	0.0028
15.83	0.0324	0.0248	0.0288	0.036	0.028	0.0352
15.84	0.026	0.0188	0.0228	0.0316	0.0456	0.0312
15.85	-0.008	-0.0104	-0.008	0.0004	0.0248	0.0012
15.86	-0.0296	-0.0276	-0.0264	-0.0336	-0.028	-0.0312
15.87	-0.0232	-0.0212	-0.02	-0.0288	-0.0456	-0.0268
15.88	0.0108	0.008	0.0104	0.0028	-0.0244	0.0032
15.89	0.0324	0.0244	0.0288	0.036	0.0284	0.0352
15.9	0.026	0.0184	0.0224	0.0316	0.0456	0.0308
15.91	-0.0084	-0.0112	-0.0084	-0.0004	0.024	0.0008
15.92	-0.03	-0.0276	-0.0264	-0.0336	-0.0284	-0.0312
15.93	-0.0232	-0.0208	-0.02	-0.0288	-0.0456	-0.0268
15.94	0.0116	0.0088	0.0112	0.0032	-0.0236	0.004
15.95	0.0324	0.0244	0.0288	0.036	0.0284	0.0352
15.96	0.0256	0.0184	0.0224	0.0316	0.046	0.0308
15.97	-0.0092	-0.0116	-0.0088	-0.0008	0.0236	0
15.98	-0.0296	-0.0272	-0.0264	-0.0336	-0.0284	-0.0312
15.99	-0.0232	-0.0208	-0.02	-0.0288	-0.0456	-0.0268
16	0.012	0.0092	0.0116	0.004	-0.0232	0.0044
16.01	0.032	0.0244	0.0284	0.036	0.0288	0.0352
16.02	0.0256	0.0184	0.0224	0.0316	0.0464	0.0312
16.03	-0.0096	-0.012	-0.0096	-0.0016	0.0228	-0.0004
16.04	-0.0296	-0.0272	-0.0264	-0.0336	-0.0292	-0.0316
16.05	-0.0228	-0.0208	-0.0196	-0.0288	-0.046	-0.0268
16.06	0.0124	0.0096	0.012	0.0048	-0.0224	0.0052
16.07	0.032	0.0244	0.0284	0.036	0.0292	0.0352
16.08	0.0252	0.018	0.022	0.0316	0.0464	0.0308
16.09	-0.0104	-0.0124	-0.01	-0.002	0.0224	-0.0012
16.1	-0.0296	-0.0272	-0.0264	-0.0336	-0.0292	-0.0312
16.11	-0.0228	-0.0208	-0.0196	-0.0288	-0.046	-0.0268
16.12	0.0128	0.01	0.0124	0.0052	-0.022	0.0056
16.13	0.032	0.0244	0.0284	0.036	0.0292	0.0352
16.14	0.0252	0.018	0.022	0.0312	0.0464	0.0308
16.15	-0.0108	-0.0128	-0.0104	-0.0028	0.0216	-0.0016
16.16	-0.0296	-0.0272	-0.026	-0.0336	-0.0292	-0.0312
16.17	-0.0224	-0.0204	-0.0196	-0.0284	-0.046	-0.0264
16.18	0.0136	0.0104	0.0132	0.006	-0.0212	0.0064
16.19	0.0316	0.024	0.0284	0.0356	0.0296	0.0352
16.2	0.0252	0.018	0.022	0.0312	0.0464	0.0308
16.21	-0.0112	-0.0132	-0.0108	-0.0032	0.0212	-0.0024
16.22	-0.0296	-0.0272	-0.026	-0.0336	-0.0296	-0.0312
16.23	-0.0224	-0.0204	-0.0192	-0.0284	-0.0464	-0.0264
16.24	0.014	0.0108	0.0132	0.0064	-0.0204	0.0068
16.25	0.0316	0.024	0.028	0.0356	0.03	0.0352
16.26	0.0248	0.0176	0.0216	0.0312	0.0468	0.0308
16.27	-0.012	-0.0136	-0.0116	-0.004	0.0204	-0.0028
16.28	-0.0292	-0.0268	-0.026	-0.0336	-0.03	-0.0312
16.29	-0.022	-0.02	-0.0192	-0.0284	-0.0464	-0.0264
16.3	0.0144	0.0112	0.014	0.0072	-0.02	0.0076
16.31	0.032	0.024	0.028	0.036	0.0304	0.0352
16.32	0.0248	0.0176	0.0216	0.0312	0.0472	0.0308
16.33	-0.0124	-0.014	-0.012	-0.0044	0.02	-0.0032
16.34	-0.0296	-0.0268	-0.026	-0.0336	-0.0304	-0.0312
16.35	-0.0224	-0.02	-0.0192	-0.0288	-0.0468	-0.0268
16.36	0.0148	0.0116	0.014	0.0072	-0.02	0.0076
16.37	0.0316	0.024	0.028	0.036	0.0304	0.0352
16.38	0.0248	0.0176	0.0216	0.0312	0.0468	0.0308
16.39	-0.0128	-0.0144	-0.0124	-0.0052	0.0192	-0.004
16.4	-0.0292	-0.0268	-0.026	-0.0336	-0.0308	-0.0316
16.41	-0.022	-0.02	-0.0188	-0.0284	-0.0472	-0.0268
16.42	0.0156	0.012	0.0148	0.008	-0.0192	0.0084
16.43	0.0316	0.024	0.028	0.036	0.0304	0.0352
16.44	0.0244	0.0172	0.0212	0.0312	0.0468	0.0304
16.45	-0.0132	-0.0148	-0.0128	-0.0056	0.0188	-0.0044
16.46	-0.0292	-0.0268	-0.026	-0.034	-0.0312	-0.0316
16.47	-0.022	-0.02	-0.0188	-0.0284	-0.0476	-0.0264
16.48	0.016	0.0124	0.0152	0.0084	-0.0188	0.0088
16.49	0.0316	0.024	0.028	0.036	0.0308	0.0352
16.5	0.0244	0.0172	0.0212	0.0312	0.0472	0.0304
16.51	-0.014	-0.0156	-0.0132	-0.0064	0.018	-0.0052
16.52	-0.0292	-0.0268	-0.026	-0.0336	-0.0312	-0.0316
16.53	-0.0216	-0.0196	-0.0184	-0.0284	-0.0476	-0.0264
16.54	0.0164	0.0128	0.0156	0.0092	-0.018	0.0096
16.55	0.0316	0.024	0.028	0.036	0.0312	0.0352
16.56	0.024	0.0172	0.0212	0.0308	0.0476	0.0304
16.57	-0.0144	-0.016	-0.0136	-0.0068	0.0176	-0.0056
16.58	-0.0292	-0.0268	-0.0256	-0.0336	-0.0312	-0.0316
16.59	-0.0216	-0.0196	-0.0184	-0.0284	-0.0476	-0.0264
16.6	0.0168	0.0132	0.016	0.0096	-0.0176	0.01
16.61	0.0316	0.024	0.028	0.036	0.0312	0.0352
16.62	0.024	0.0168	0.0208	0.0308	0.0476	0.0304
16.63	-0.0148	-0.0164	-0.014	-0.0076	0.0172	-0.0064
16.64	-0.0292	-0.0268	-0.026	-0.0336	-0.0316	-0.0316
16.65	-0.0212	-0.0192	-0.0184	-0.0284	-0.0476	-0.0264
16.66	0.0172	0.0136	0.0164	0.0104	-0.0168	0.0108
16.67	0.0316	0.0236	0.028	0.036	0.032	0.0352
16.68	0.0236	0.0168	0.0208	0.0308	0.048	0.0304
16.69	-0.0152	-0.0164	-0.0144	-0.008	0.0168	-0.0068
16.7	-0.0292	-0.0268	-0.0256	-0.0336	-0.0316	-0.0316
16.71	-0.0212	-0.0192	-0.018	-0.028	-0.0476	-0.026
16.72	0.018	0.014	0.0168	0.0112	-0.016	0.0116
16.73	0.0316	0.0236	0.028	0.036	0.0324	0.0356
16.74	0.0236	0.0164	0.0204	0.0308	0.048	0.0304
16.75	-0.016	-0.0172	-0.0148	-0.0088	0.016	-0.0076
16.76	-0.0288	-0.0264	-0.0256	-0.0336	-0.032	-0.0316
16.77	-0.0208	-0.0188	-0.018	-0.028	-0.0476	-0.026
16.78	0.0184	0.0144	0.0172	0.0116	-0.0152	0.012
16.79	0.0316	0.0236	0.0276	0.036	0.0324	0.0352
16.8	0.0236	0.0164	0.0204	0.0308	0.048	0.03
16.81	-0.0164	-0.0176	-0.0152	-0.0096	0.0152	-0.008
16.82	-0.0288	-0.0264	-0.0256	-0.0336	-0.032	-0.0316
16.83	-0.0208	-0.0188	-0.018	-0.028	-0.048	-0.026
16.84	0.0188	0.0148	0.0176	0.0124	-0.0148	0.0124
16.85	0.0312	0.0236	0.0276	0.036	0.0324	0.0352
16.86	0.0232	0.0164	0.02	0.0304	0.048	0.03
16.87	-0.0168	-0.018	-0.0156	-0.01	0.0144	-0.0088
16.88	-0.0288	-0.0264	-0.0256	-0.0336	-0.0324	-0.0316
16.89	-0.0204	-0.0184	-0.0176	-0.028	-0.048	-0.026
16.9	0.0192	0.0152	0.0184	0.0128	-0.014	0.0132
16.91	0.0312	0.0236	0.0276	0.036	0.0328	0.0352
16.92	0.0232	0.016	0.02	0.0304	0.0484	0.03
16.93	-0.0172	-0.018	-0.016	-0.0104	0.014	-0.0092
16.94	-0.0288	-0.0264	-0.0256	-0.0336	-0.0328	-0.0316
16.95	-0.0204	-0.0184	-0.0176	-0.028	-0.0484	-0.026
16.96	0.02	0.0156	0.0184	0.0136	-0.0136	0.0136
16.97	0.0312	0.0236	0.0276	0.036	0.0332	0.0352
16.98	0.0228	0.016	0.02	0.0304	0.0484	0.03
16.99	-0.0176	-0.0188	-0.0164	-0.0112	0.0136	-0.0096
17	-0.0288	-0.0264	-0.0256	-0.0336	-0.0332	-0.0316
17.01	-0.02	-0.0184	-0.0172	-0.0276	-0.0484	-0.0256
17.02	0.0204	0.016	0.0192	0.014	-0.0128	0.0144
17.03	0.0312	0.0236	0.0276	0.036	0.0332	0.0352
17.04	0.0228	0.016	0.0196	0.0304	0.0484	0.03
17.05	-0.018	-0.0188	-0.0168	-0.0116	0.0128	-0.0104
17.06	-0.0288	-0.0264	-0.0256	-0.0336	-0.0332	-0.0316
17.07	-0.02	-0.0184	-0.0172	-0.0276	-0.0488	-0.0256
17.08	0.0204	0.0164	0.0192	0.0144	-0.0128	0.0148
17.09	0.0312	0.0236	0.0276	0.036	0.0332	0.0352
17.1	0.0224	0.0156	0.0196	0.0304	0.0484	0.0296
17.11	-0.0188	-0.0196	-0.0172	-0.0124	0.012	-0.0108
17.12	-0.0288	-0.0264	-0.0252	-0.0336	-0.0336	-0.0316
17.13	-0.02	-0.018	-0.0168	-0.0276	-0.0488	-0.0256
17.14	0.0212	0.0168	0.02	0.0152	-0.012	0.0152
17.15	0.0312	0.0236	0.0276	0.036	0.0336	0.0352
17.16	0.0224	0.0156	0.0192	0.03	0.0488	0.0296
17.17	-0.0192	-0.02	-0.018	-0.0132	0.0112	-0.0116
17.18	-0.0288	-0.0264	-0.0252	-0.0336	-0.034	-0.0316
17.19	-0.0196	-0.018	-0.0168	-0.0276	-0.0488	-0.0256
17.2	0.0216	0.0172	0.02	0.0156	-0.0112	0.016
17.21	0.0312	0.0232	0.0276	0.036	0.034	0.0352
17.22	0.022	0.0152	0.0192	0.03	0.0488	0.0296
17.23	-0.0196	-0.02	-0.0184	-0.0136	0.0108	-0.012
17.24	-0.0288	-0.0264	-0.0256	-0.0336	-0.034	-0.0316
17.25	-0.0196	-0.0176	-0.0168	-0.0272	-0.0488	-0.0252
17.26	0.022	0.0176	0.0204	0.0164	-0.0104	0.0164
17.27	0.0312	0.0232	0.0276	0.036	0.0344	0.0352
17.28	0.022	0.0152	0.0188	0.03	0.0492	0.0296
17.29	-0.02	-0.0204	-0.0184	-0.014	0.0104	-0.0124
17.3	-0.0288	-0.0264	-0.0252	-0.0336	-0.034	-0.0316
17.31	-0.0196	-0.0176	-0.0164	-0.0272	-0.0488	-0.0252
17.32	0.0224	0.018	0.0208	0.0168	-0.01	0.0168
17.33	0.0312	0.0232	0.0276	0.036	0.0344	0.0352
17.34	0.0216	0.0148	0.0188	0.03	0.0492	0.0292
17.35	-0.0204	-0.0208	-0.0188	-0.0144	0.0096	-0.0128
17.36	-0.0288	-0.026	-0.0252	-0.0336	-0.0344	-0.0316
17.37	-0.0192	-0.0172	-0.016	-0.0268	-0.0488	-0.0252
17.38	0.0228	0.0184	0.0212	0.0176	-0.0092	0.0176
17.39	0.0312	0.0236	0.0276	0.036	0.0348	0.0356
17.4	0.0216	0.0148	0.0188	0.03	0.0496	0.0296
17.41	-0.0208	-0.0212	-0.0192	-0.0148	0.0096	-0.0132
17.42	-0.0288	-0.026	-0.0252	-0.0336	-0.0344	-0.0316
17.43	-0.0188	-0.0172	-0.016	-0.0268	-0.0488	-0.0248
17.44	0.0232	0.0184	0.0216	0.018	-0.0088	0.018
17.45	0.0312	0.0232	0.0276	0.036	0.0352	0.0356
17.46	0.0216	0.0148	0.0184	0.0296	0.0492	0.0292
17.47	-0.0212	-0.0216	-0.0196	-0.0156	0.0088	-0.014
17.48	-0.0288	-0.026	-0.0252	-0.034	-0.0348	-0.0316
17.49	-0.0188	-0.0168	-0.016	-0.0268	-0.0492	-0.0248
17.5	0.0236	0.0188	0.022	0.0184	-0.008	0.0184
17.51	0.0312	0.0232	0.0272	0.036	0.0352	0.0356
17.52	0.0212	0.0144	0.0184	0.0296	0.0492	0.0292
17.53	-0.0216	-0.022	-0.02	-0.0164	0.008	-0.0144
17.54	-0.0288	-0.026	-0.0252	-0.0336	-0.0352	-0.0316
17.55	-0.0184	-0.0168	-0.0156	-0.0268	-0.0492	-0.0248
17.56	0.024	0.0192	0.022	0.0192	-0.0076	0.0188
17.57	0.0308	0.0232	0.0272	0.036	0.0352	0.0352
17.58	0.0208	0.0144	0.018	0.0296	0.0492	0.0288
17.59	-0.022	-0.022	-0.0204	-0.0168	0.0076	-0.0152
17.6	-0.0288	-0.026	-0.0252	-0.0336	-0.0356	-0.0316
17.61	-0.0184	-0.0164	-0.0156	-0.0264	-0.0492	-0.0248
17.62	0.0244	0.0196	0.0228	0.0196	-0.0072	0.0196
17.63	0.0312	0.0232	0.0272	0.036	0.0356	0.0356
17.64	0.0208	0.014	0.018	0.0292	0.0496	0.0288
17.65	-0.0224	-0.0224	-0.0208	-0.0172	0.0068	-0.0156
17.66	-0.0288	-0.026	-0.0252	-0.034	-0.0356	-0.0316
17.67	-0.018	-0.0164	-0.0152	-0.0264	-0.0496	-0.0248
17.68	0.0248	0.02	0.0232	0.02	-0.0068	0.02
17.69	0.0312	0.0232	0.0272	0.036	0.0356	0.0352
17.7	0.0204	0.014	0.0176	0.0288	0.0492	0.0288
17.71	-0.0228	-0.0228	-0.0208	-0.0176	0.006	-0.016
17.72	-0.0288	-0.026	-0.0252	-0.034	-0.036	-0.0316
17.73	-0.0176	-0.016	-0.0148	-0.026	-0.0496	-0.0244
17.74	0.0252	0.0204	0.0232	0.0208	-0.006	0.0204
17.75	0.0312	0.0232	0.0272	0.036	0.036	0.0356
17.76	0.02	0.0136	0.0176	0.0288	0.0496	0.0284
17.77	-0.0232	-0.0232	-0.0212	-0.0184	0.0056	-0.0164
17.78	-0.0284	-0.026	-0.0252	-0.0336	-0.036	-0.0316
17.79	-0.0176	-0.016	-0.0148	-0.026	-0.0492	-0.0244
17.8	0.0256	0.0204	0.0236	0.0212	-0.0052	0.0208
17.81	0.0308	0.0232	0.0272	0.036	0.0364	0.0356
17.82	0.02	0.0136	0.0172	0.0288	0.0496	0.0284
17.83	-0.0232	-0.0232	-0.0216	-0.0188	0.0052	-0.0168
17.84	-0.0284	-0.026	-0.0252	-0.0336	-0.036	-0.0316
17.85	-0.0172	-0.0156	-0.0144	-0.0256	-0.0492	-0.024
17.86	0.026	0.0208	0.024	0.022	-0.0044	0.0216
17.87	0.0312	0.0232	0.0272	0.0364	0.0372	0.0356
17.88	0.0196	0.0132	0.0172	0.0288	0.05	0.0284
17.89	-0.0236	-0.0236	-0.022	-0.0192	0.0052	-0.0172
17.9	-0.0284	-0.026	-0.0252	-0.0336	-0.036	-0.0316
17.91	-0.0172	-0.0156	-0.0144	-0.0256	-0.0492	-0.024
17.92	0.026	0.0208	0.024	0.022	-0.004	0.022
17.93	0.0312	0.0232	0.0272	0.0364	0.0372	0.0356
17.94	0.0196	0.0132	0.0168	0.0288	0.05	0.0284
17.95	-0.024	-0.024	-0.022	-0.0196	0.0044	-0.018
17.96	-0.0284	-0.026	-0.0248	-0.034	-0.0364	-0.0316
17.97	-0.0168	-0.0152	-0.014	-0.0256	-0.0492	-0.0236
17.98	0.0268	0.0212	0.0248	0.0228	-0.0032	0.0228
17.99	0.0312	0.0232	0.0272	0.0364	0.0376	0.0356
18	0.0192	0.0128	0.0168	0.0284	0.05	0.028
18.01	-0.0244	-0.024	-0.0224	-0.02	0.0036	-0.0184
18.02	-0.0284	-0.0256	-0.0252	-0.034	-0.0368	-0.0316
18.03	-0.0168	-0.0152	-0.014	-0.0256	-0.0492	-0.0236
18.04	0.0268	0.0216	0.0248	0.0232	-0.0028	0.0232
18.05	0.0308	0.0232	0.0272	0.0364	0.0376	0.0356
18.06	0.0192	0.0128	0.0164	0.0284	0.05	0.028
18.07	-0.0248	-0.0244	-0.0228	-0.0208	0.0032	-0.0188
18.08	-0.0284	-0.026	-0.0252	-0.034	-0.0372	-0.0316
18.09	-0.0164	-0.0148	-0.0136	-0.0252	-0.0492	-0.0232
18.1	0.0272	0.022	0.0252	0.024	-0.0016	0.0236
18.11	0.0312	0.0232	0.0272	0.0368	0.0384	0.036
18.12	0.0188	0.0124	0.0164	0.0284	0.0508	0.028
18.13	-0.0248	-0.0248	-0.0232	-0.0208	0.0032	-0.0188
18.14	-0.0288	-0.026	-0.0252	-0.034	-0.0368	-0.0316
18.15	-0.0164	-0.0148	-0.0136	-0.0252	-0.0488	-0.0232
18.16	0.0272	0.022	0.0252	0.024	-0.0012	0.024
18.17	0.0312	0.0232	0.0272	0.0368	0.0388	0.036
18.18	0.0188	0.0124	0.016	0.028	0.0504	0.028
18.19	-0.0252	-0.0248	-0.0232	-0.0216	0.0024	-0.0196
18.2	-0.0288	-0.026	-0.0252	-0.0344	-0.0376	-0.032
18.21	-0.016	-0.0144	-0.0132	-0.0252	-0.0492	-0.0232
18.22	0.028	0.0224	0.0256	0.0244	-0.0012	0.0244
18.23	0.0312	0.0232	0.0276	0.0368	0.0388	0.0364
18.24	0.0184	0.012	0.016	0.028	0.0504	0.0276
18.25	-0.0256	-0.0252	-0.0236	-0.0224	0.0016	-0.02
18.26	-0.0288	-0.026	-0.0252	-0.0344	-0.038	-0.032
18.27	-0.0156	-0.0144	-0.0132	-0.0248	-0.0496	-0.0232
18.28	0.028	0.0224	0.026	0.0252	-0.0004	0.0248
18.29	0.0312	0.0232	0.0276	0.0368	0.0392	0.0364
18.3	0.0184	0.012	0.0156	0.028	0.0508	0.0276
18.31	-0.026	-0.0256	-0.024	-0.0228	0.0012	-0.0208
18.32	-0.0288	-0.026	-0.0252	-0.0344	-0.0384	-0.032
18.33	-0.0152	-0.014	-0.0128	-0.0244	-0.0496	-0.0228
18.34	0.0288	0.0232	0.0264	0.026	0.0004	0.0256
18.35	0.0316	0.0236	0.0276	0.0372	0.0396	0.0364
18.36	0.018	0.0116	0.0152	0.0276	0.0508	0.0276
18.37	-0.0264	-0.026	-0.0244	-0.0232	0.0004	-0.0212
18.38	-0.0292	-0.0264	-0.0256	-0.0348	-0.0392	-0.0324
18.39	-0.0152	-0.014	-0.0128	-0.0244	-0.05	-0.0228
18.4	0.0292	0.0232	0.0268	0.0264	0.0008	0.026
18.41	0.0316	0.0236	0.0276	0.0376	0.0404	0.0368
18.42	0.0176	0.0116	0.0152	0.0276	0.0508	0.0276
18.43	-0.0268	-0.0264	-0.0248	-0.024	-0.0004	-0.022
18.44	-0.0292	-0.0264	-0.0256	-0.0352	-0.0396	-0.0328
18.45	-0.0148	-0.0136	-0.0124	-0.0244	-0.05	-0.0228
18.46	0.0296	0.0236	0.0272	0.0272	0.0016	0.0268
18.47	0.0316	0.0236	0.0276	0.0376	0.0408	0.0372
18.48	0.0176	0.0112	0.0148	0.0272	0.0512	0.0272
18.49	-0.0272	-0.0264	-0.0252	-0.0248	-0.0012	-0.0228
18.5	-0.0292	-0.0264	-0.0256	-0.0352	-0.04	-0.0328
18.51	-0.0148	-0.0136	-0.0124	-0.0244	-0.0504	-0.0228
18.52	0.03	0.024	0.0272	0.0276	0.002	0.0272
18.53	0.0316	0.0236	0.028	0.038	0.0412	0.0372
18.54	0.0172	0.0108	0.0144	0.0272	0.0512	0.0272
18.55	-0.0276	-0.0268	-0.0256	-0.0252	-0.002	-0.0232
18.56	-0.0292	-0.0264	-0.0256	-0.0356	-0.0408	-0.0332
18.57	-0.0144	-0.0132	-0.012	-0.024	-0.0504	-0.0224
18.58	0.03	0.0244	0.0276	0.0284	0.0028	0.028
18.59	0.0316	0.0236	0.0276	0.038	0.0416	0.0372
18.6	0.0168	0.0104	0.0144	0.0268	0.0512	0.0268
18.61	-0.028	-0.0272	-0.0256	-0.026	-0.0028	-0.024
18.62	-0.0292	-0.0264	-0.0256	-0.0356	-0.0412	-0.0332
18.63	-0.014	-0.0128	-0.0116	-0.024	-0.0504	-0.0224
18.64	0.0304	0.0244	0.028	0.0288	0.0032	0.0284
18.65	0.0316	0.0236	0.0276	0.038	0.0416	0.0372
18.66	0.0164	0.0104	0.014	0.0268	0.0508	0.0264
18.67	-0.028	-0.0272	-0.026	-0.0264	-0.0036	-0.0244
18.68	-0.0292	-0.026	-0.0252	-0.0356	-0.0412	-0.0332
18.69	-0.0136	-0.0124	-0.0112	-0.0236	-0.0504	-0.022
18.7	0.0308	0.0244	0.028	0.0292	0.004	0.0288
18.71	0.0312	0.0232	0.0276	0.038	0.042	0.0372
18.72	0.016	0.01	0.0136	0.0264	0.0508	0.026
18.73	-0.0284	-0.0276	-0.026	-0.0268	-0.004	-0.0248
18.74	-0.0288	-0.026	-0.0252	-0.0352	-0.0412	-0.0332
18.75	-0.0136	-0.0124	-0.0108	-0.0232	-0.05	-0.0216
18.76	0.0308	0.0244	0.028	0.0296	0.0048	0.0292
18.77	0.0312	0.0232	0.0272	0.0376	0.042	0.0372
18.78	0.0156	0.0096	0.0132	0.026	0.0504	0.026
18.79	-0.0284	-0.0276	-0.026	-0.0272	-0.0048	-0.0252
18.8	-0.0288	-0.026	-0.0252	-0.0356	-0.042	-0.0332
18.81	-0.0128	-0.0116	-0.0104	-0.0232	-0.05	-0.0216
18.82	0.0312	0.0252	0.0284	0.03	0.0052	0.0296
18.83	0.0312	0.0232	0.0276	0.038	0.0424	0.0372
18.84	0.0152	0.0092	0.0128	0.026	0.0508	0.026
18.85	-0.0288	-0.028	-0.0264	-0.0276	-0.0052	-0.0252
18.86	-0.0288	-0.026	-0.0252	-0.0352	-0.0416	-0.0332
18.87	-0.0124	-0.0116	-0.0104	-0.0228	-0.0496	-0.0208
18.88	0.0312	0.0252	0.0284	0.0304	0.006	0.03
18.89	0.0312	0.0232	0.0272	0.038	0.0428	0.0372
18.9	0.0148	0.0088	0.0124	0.0256	0.0504	0.0256
18.91	-0.0292	-0.028	-0.0268	-0.028	-0.0056	-0.026
18.92	-0.0288	-0.026	-0.0252	-0.0356	-0.042	-0.0332
18.93	-0.012	-0.0112	-0.01	-0.0224	-0.0496	-0.0208
18.94	0.0316	0.0252	0.0288	0.0308	0.0064	0.0304
18.95	0.0312	0.0232	0.0272	0.0376	0.0424	0.0368
18.96	0.0144	0.0088	0.012	0.0252	0.05	0.0248
18.97	-0.0292	-0.0284	-0.0268	-0.0284	-0.0068	-0.0264
18.98	-0.0288	-0.026	-0.0252	-0.0352	-0.0424	-0.0328
18.99	-0.012	-0.0112	-0.0096	-0.022	-0.0496	-0.0204
19	0.0316	0.0252	0.0288	0.0312	0.0068	0.0304
19.01	0.0308	0.0228	0.0272	0.0376	0.0428	0.0372
19.02	0.014	0.008	0.0116	0.0248	0.05	0.0248
19.03	-0.0296	-0.0284	-0.0272	-0.0288	-0.0072	-0.0268
19.04	-0.0284	-0.0256	-0.0252	-0.0352	-0.0424	-0.0328
19.05	-0.0112	-0.0104	-0.0092	-0.0216	-0.0492	-0.02
19.06	0.032	0.0256	0.0292	0.0316	0.0076	0.0308
19.07	0.0312	0.0232	0.0272	0.0376	0.0428	0.0368
19.08	0.014	0.008	0.0116	0.0244	0.0492	0.0244
19.09	-0.0296	-0.0284	-0.0268	-0.0292	-0.008	-0.0272
19.1	-0.0284	-0.0256	-0.0248	-0.0352	-0.0428	-0.0332
19.11	-0.0108	-0.0104	-0.0088	-0.0216	-0.0492	-0.02
19.12	0.032	0.0256	0.0292	0.0316	0.008	0.0312
19.13	0.0308	0.0228	0.0272	0.0376	0.0428	0.0368
19.14	0.0136	0.0076	0.0112	0.024	0.0492	0.024
19.15	-0.03	-0.0284	-0.0272	-0.0296	-0.0084	-0.0272
19.16	-0.0284	-0.0256	-0.0248	-0.0352	-0.0432	-0.0332
19.17	-0.0108	-0.01	-0.0084	-0.0212	-0.0492	-0.0196
19.18	0.0324	0.026	0.0296	0.0324	0.0088	0.0316
19.19	0.0312	0.0232	0.0272	0.0376	0.0436	0.0372
19.2	0.0132	0.0076	0.0112	0.024	0.0496	0.024
19.21	-0.03	-0.0288	-0.0272	-0.03	-0.0088	-0.0276
19.22	-0.0284	-0.0256	-0.0248	-0.0352	-0.0432	-0.0332
19.23	-0.0104	-0.01	-0.0084	-0.0212	-0.0488	-0.0196
19.24	0.0324	0.026	0.0296	0.0324	0.0092	0.032
19.25	0.0312	0.0232	0.0272	0.0376	0.0436	0.0372
19.26	0.0128	0.0072	0.0108	0.024	0.0492	0.0236
19.27	-0.03	-0.0288	-0.0272	-0.03	-0.0092	-0.0276
19.28	-0.0284	-0.0256	-0.0248	-0.0352	-0.0432	-0.0332
19.29	-0.01	-0.0096	-0.008	-0.0208	-0.0484	-0.0192
19.3	0.0328	0.026	0.0296	0.0328	0.01	0.0324
19.31	0.0312	0.0232	0.0272	0.038	0.0444	0.0372
19.32	0.0128	0.0072	0.0104	0.0236	0.0496	0.0236
19.33	-0.0304	-0.0288	-0.0276	-0.0304	-0.0096	-0.028
19.34	-0.0284	-0.0256	-0.0248	-0.0356	-0.0436	-0.0332
19.35	-0.01	-0.0092	-0.008	-0.0208	-0.0488	-0.0192
19.36	0.0328	0.0264	0.03	0.0332	0.01	0.0324
19.37	0.0312	0.0232	0.0272	0.038	0.0444	0.0372
19.38	0.0124	0.0068	0.0104	0.0232	0.0488	0.0232
19.39	-0.0304	-0.0292	-0.028	-0.0312	-0.0108	-0.0288
19.4	-0.0288	-0.026	-0.0252	-0.036	-0.0448	-0.0336
19.41	-0.0096	-0.0092	-0.0076	-0.0204	-0.0492	-0.0188
19.42	0.0332	0.0264	0.0304	0.0336	0.0104	0.0332
19.43	0.0312	0.0232	0.0276	0.0384	0.0448	0.0376
19.44	0.012	0.0068	0.01	0.0232	0.0492	0.0232
19.45	-0.0308	-0.0292	-0.028	-0.0316	-0.0112	-0.0292
19.46	-0.0288	-0.026	-0.0252	-0.036	-0.0452	-0.034
19.47	-0.0092	-0.0088	-0.0076	-0.0204	-0.0496	-0.0188
19.48	0.0336	0.0268	0.0304	0.034	0.0108	0.0332
19.49	0.0316	0.0232	0.0276	0.0384	0.0448	0.0376
19.5	0.012	0.0064	0.0096	0.0228	0.0488	0.0228
19.51	-0.0312	-0.0296	-0.0284	-0.0324	-0.012	-0.03
19.52	-0.0288	-0.026	-0.0252	-0.0364	-0.046	-0.034
19.53	-0.0088	-0.0084	-0.0068	-0.02	-0.0492	-0.0184
19.54	0.034	0.0272	0.0308	0.0348	0.0116	0.034
19.55	0.0316	0.0232	0.0276	0.0388	0.0456	0.038
19.56	0.0116	0.006	0.0096	0.0224	0.0488	0.0224
19.57	-0.0316	-0.0296	-0.0288	-0.0324	-0.012	-0.03
19.58	-0.0292	-0.026	-0.0252	-0.0364	-0.046	-0.034
19.59	-0.0088	-0.0084	-0.0068	-0.0196	-0.0492	-0.018
19.6	0.034	0.0272	0.0308	0.0348	0.012	0.0344
19.61	0.0316	0.0236	0.0276	0.0388	0.046	0.038
19.62	0.0112	0.0056	0.0092	0.022	0.0488	0.022
19.63	-0.0316	-0.03	-0.0288	-0.0328	-0.0132	-0.0304
19.64	-0.0288	-0.026	-0.0252	-0.0368	-0.0468	-0.0344
19.65	-0.0084	-0.008	-0.0064	-0.0192	-0.0492	-0.018
19.66	0.0344	0.0272	0.0312	0.0352	0.0124	0.0344
19.67	0.0316	0.0236	0.0276	0.0388	0.046	0.038
19.68	0.0108	0.0056	0.0088	0.022	0.0484	0.022
19.69	-0.0316	-0.03	-0.0288	-0.0332	-0.0136	-0.0308
19.7	-0.0288	-0.026	-0.0252	-0.0364	-0.0468	-0.0344
19.71	-0.008	-0.0076	-0.0064	-0.0192	-0.0488	-0.0176
19.72	0.0344	0.0272	0.0312	0.0356	0.0132	0.0348
19.73	0.0316	0.0236	0.0276	0.0388	0.0464	0.038
19.74	0.0104	0.0052	0.0084	0.0216	0.0484	0.0216
19.75	-0.032	-0.03	-0.0292	-0.0332	-0.0136	-0.0308
19.76	-0.0292	-0.026	-0.0252	-0.0364	-0.0468	-0.034
19.77	-0.0076	-0.0072	-0.006	-0.0188	-0.0484	-0.0172
19.78	0.0344	0.0276	0.0312	0.036	0.014	0.0352
19.79	0.0316	0.0236	0.028	0.0392	0.0472	0.0384
19.8	0.0104	0.0052	0.0084	0.0216	0.0488	0.0216
19.81	-0.032	-0.0304	-0.0292	-0.0336	-0.014	-0.0312
19.82	-0.0292	-0.026	-0.0256	-0.0368	-0.0472	-0.0344
19.83	-0.0076	-0.0072	-0.0056	-0.0184	-0.0484	-0.0172
19.84	0.0348	0.0276	0.0316	0.0364	0.0144	0.0356
19.85	0.0316	0.0236	0.028	0.0392	0.0472	0.0384
19.86	0.01	0.0048	0.008	0.0212	0.0484	0.0212
19.87	-0.0324	-0.0304	-0.0292	-0.034	-0.0144	-0.0316
19.88	-0.0292	-0.026	-0.0256	-0.0368	-0.0472	-0.0344
19.89	-0.0072	-0.0068	-0.0052	-0.018	-0.0484	-0.0168
19.9	0.0352	0.028	0.0316	0.0364	0.0148	0.036
19.91	0.032	0.0236	0.028	0.0392	0.0476	0.0384
19.92	0.0096	0.0044	0.008	0.0212	0.0488	0.0212
19.93	-0.0324	-0.0304	-0.0296	-0.034	-0.0148	-0.0316
19.94	-0.0292	-0.0264	-0.0256	-0.0368	-0.0472	-0.0344
19.95	-0.0068	-0.0068	-0.0052	-0.0176	-0.0476	-0.0164
19.96	0.0352	0.028	0.032	0.0372	0.016	0.0364
19.97	0.0316	0.0236	0.028	0.0396	0.0488	0.0388
19.98	0.0092	0.004	0.0076	0.0212	0.0492	0.0212
[truncated: 34,258 more rows]
